# Supplementary material for: A seed germination transcriptomic study contrasting two soybean genotypes that differ in terms of their tolerance to the deleterious impacts of elevated temperatures during seed fill
Source: BMC Res Notes. 2019 Aug 19;12:522. doi: 10.1186/s13104-019-4559-7 (PMC6700996; doi:10.1186/s13104-019-4559-7)
Supplement: Supplementary file 3 — Additional file 3. Cufflinks fragment per kilobase million (FPKM) results for all samples. [file 13104_2019_4559_MOESM3_ESM.xlsx]

## Sheet: FPKM results
tracking_id	class_code	nearest_ref_id	gene_id	gene_short_name	tss_id	locus	length	coverage	PCm_FPKM	PCm_conf_lo	PCm_conf_hi	PCm_status	PEm_FPKM	PEm_conf_lo	PEm_conf_hi	PEm_status	SCm_FPKM	SCm_conf_lo	SCm_conf_hi	SCm_status	SEm_FPKM	SEm_conf_lo	SEm_conf_hi	SEm_status	PCi_FPKM	PCi_conf_lo	PCi_conf_hi	PCi_status	PEi_FPKM	PEi_conf_lo	PEi_conf_hi	PEi_status	SCi_FPKM	SCi_conf_lo	SCi_conf_hi	SCi_status	SEi_FPKM	SEi_conf_lo	SEi_conf_hi	SEi_status	PCg_FPKM	PCg_conf_lo	PCg_conf_hi	PCg_status	PEg_FPKM	PEg_conf_lo	PEg_conf_hi	PEg_status	SCg_FPKM
GLYMA0002S50	-	-	GLYMA0002S50	-	-	2:2248-17672	-	-	1.58077	0.897374	2.26416	OK	1.1368	0.618583	1.65501	OK	2.62872	1.59936	3.65808	OK	0.844963	0.384832	1.30509	OK	1.54597	0.90252	2.18942	OK	1.82552	1.11262	2.53841	OK	1.64028	0.972992	2.30756	OK	1.67526	0.979184	2.37134	OK	1.55105	0.887668	2.21443	OK	2.24651	1.80266	2.69036	OK	1.92872
GLYMA0003S50	-	-	GLYMA0003S50	-	-	3:8648-28244	-	-	9.94957	5.91798	13.9812	OK	7.88102	4.57032	11.1917	OK	1.96999	0.820097	3.11989	OK	2.17204	0.943544	3.40054	OK	3.72484	1.95817	5.49151	OK	3.61397	1.8771	5.35083	OK	1.64811	0.653245	2.64298	OK	1.76691	0.713928	2.81989	OK	5.85296	3.28164	8.42429	OK	4.52369	3.19391	5.85346	OK	2.31554
GLYMA0005S50	-	-	GLYMA0005S50	-	-	5:16184-21667	-	-	0	0	0	OK	0.00919462	0	0.0725392	OK	0	0	0	OK	0	0	0	OK	0.114836	0	0.288018	OK	0.0164166	0	0.0809257	OK	0.0388008	0	0.134719	OK	0.0531204	0	0.166376	OK	0	0	0	OK	0.108915	0.00106931	0.216762	OK	0
GLYMA0006S50	-	-	GLYMA0006S50	-	-	6:1757-15096	-	-	2.94319	1.54323	4.34315	OK	1.80401	0.835659	2.77237	OK	2.80286	1.46643	4.13929	OK	1.95159	0.9547	2.94849	OK	2.79111	1.49787	4.08435	OK	2.10131	1.05263	3.15	OK	2.33312	1.20706	3.45918	OK	2.52167	1.29615	3.74719	OK	3.47271	1.87906	5.06635	OK	4.24754	3.15557	5.33951	OK	2.73593
GLYMA0007S50	-	-	GLYMA0007S50	-	-	7:1209-3554	-	-	0	0	0	OK	0	0	0	OK	4.63841	1.988	7.28882	OK	3.20488	1.13696	5.2728	OK	0	0	0	OK	0	0	0	OK	1.72524	0.401742	3.04875	OK	1.94587	0.516201	3.37554	OK	0	0	0	OK	0	0	0	OK	4.06855
GLYMA0010S50	-	-	GLYMA0010S50	-	-	10:10493-13224	-	-	0.0466919	0	0.181327	OK	0.0465502	0	0.224935	OK	0	0	0	OK	0.0304046	0	0.162534	OK	0	0	0	OK	0.0314535	0	0.167647	OK	0.101408	0	0.36003	OK	0.107541	0	0.351247	OK	0	0	0	OK	0.0145536	0	0.145978	OK	0.179098
GLYMA0011S50	-	-	GLYMA0011S50	-	-	11:1119-5508	-	-	0	0	0	OK	0	0	0	OK	0	0	0	OK	0.0135112	0	0.0772428	OK	0	0	0	OK	0.00997646	0	0.0747143	OK	0.00703895	0	0.0603888	OK	0	0	0	OK	0	0	0	OK	0	0	0	OK	0
GLYMA0015S50	-	-	GLYMA0015S50	-	-	15:626-2726	-	-	0	0	0	OK	0	0	0	OK	4.05429	1.94931	6.15926	OK	1.19598	0.343369	2.04858	OK	0.0192105	0	0.145509	OK	0	0	0	OK	0.567437	0.0249368	1.10994	OK	0.345731	0	0.752361	OK	0	0	0	OK	0	0	0	OK	1.80785
GLYMA0017S50	-	-	GLYMA0017S50	-	-	17:405-1845	-	-	1.72912	0	3.57092	OK	0.601645	0	1.56559	OK	3.82074	0.857902	6.78357	OK	2.16987	0.160998	4.17875	OK	0.495656	0	1.2868	OK	0.759391	0	1.79371	OK	1.12734	0	2.45709	OK	0.66572	0	1.73129	OK	1.32293	0	3.02262	OK	0.602679	0.0661553	1.1392	OK	3.96942
GLYMA0018S50	-	-	GLYMA0018S50	-	-	18:2484-40137	-	-	3.59364	2.14019	5.04708	OK	4.19278	2.66052	5.72504	OK	7.27704	4.67862	9.87546	OK	4.85182	3.09304	6.61059	OK	4.05076	2.5551	5.54642	OK	3.86037	2.47571	5.24502	OK	4.25537	2.73435	5.77639	OK	4.34999	2.75768	5.94231	OK	5.01601	3.18046	6.85156	OK	3.8724	2.98275	4.76205	OK	5.25283
GLYMA0021S00410	-	-	GLYMA0021S00410	-	-	scaffold_21:663659-664067	-	-	0	0	0	OK	0	0	0	OK	0	0	0	OK	0	0	0	OK	0	0	0	OK	0	0	0	OK	0	0	0	OK	0	0	0	OK	0	0	0	OK	0	0	0	OK	0
GLYMA0021S00426	-	-	GLYMA0021S00426	-	-	scaffold_21:684712-690812	-	-	4.35738	0.323593	8.39116	OK	0.472158	0	1.31757	OK	1.03369	0	2.67528	OK	1.99781	0	4.70128	OK	1.5453	0	3.35031	OK	1.04062	0	2.78944	OK	2.49573	0	5.33241	OK	1.44409	0	3.52072	OK	2.47697	0	5.2757	OK	1.21216	0	2.55858	OK	2.88821
GLYMA0021S00443	-	-	GLYMA0021S00443	-	-	scaffold_21:692299-694156	-	-	1.59132	0.000748099	3.1819	OK	0.192842	0	0.611436	OK	1.66242	0	3.42813	OK	0.67222	0	1.60686	OK	0.992817	0	2.21141	OK	0.958098	0	2.15357	OK	0.968703	0	2.20573	OK	0.645371	0	1.64002	OK	2.66329	0.321981	5.0046	OK	0.64983	0	1.38779	OK	1.58731
GLYMA0021S00460	-	-	GLYMA0021S00460	-	-	scaffold_21:716657-721100	-	-	1.81255	0.853922	2.77117	OK	1.18497	0.473191	1.89675	OK	2.7334	1.43915	4.02765	OK	1.11945	0.481811	1.75709	OK	1.2884	0.580624	1.99617	OK	1.05864	0.48279	1.63448	OK	1.40158	0.664885	2.13827	OK	1.33061	0.596463	2.06475	OK	2.38875	1.25079	3.52671	OK	1.23609	0.909221	1.56296	OK	2.12739
GLYMA0022S00200	-	-	GLYMA0022S00200	-	-	scaffold_22:543542-558386	-	-	0	0	0	OK	0.168329	0	0.469293	OK	0	0	0	OK	0	0	0	OK	0	0	0	OK	0.0166604	0	0.115358	OK	0.0185067	0	0.116448	OK	0	0	0	OK	0	0	0	OK	0	0	0	OK	0
GLYMA0022S00273	-	-	GLYMA0022S00273	-	-	scaffold_22:561854-563467	-	-	0	0	0	OK	0	0	0	OK	0	0	0	OK	0	0	0	OK	0	0	0	OK	0	0	0	OK	0	0	0	OK	0	0	0	OK	0	0	0	OK	0	0	0	OK	0
GLYMA0022S00346	-	-	GLYMA0022S00346	-	-	scaffold_22:563726-567494	-	-	0	0	0	OK	0	0	0	OK	0	0	0	OK	0	0	0	OK	0	0	0	OK	0	0	0	OK	0	0	0	OK	0	0	0	OK	0	0	0	OK	0	0	0	OK	0
GLYMA0022S00420	-	-	GLYMA0022S00420	-	-	scaffold_22:722866-725638	-	-	47.9762	30.581	65.3713	OK	44.0639	28.023	60.1049	OK	78.4114	49.1567	107.666	OK	78.7984	49.4364	108.16	OK	35.0896	22.8442	47.3349	OK	45.1188	28.9073	61.3303	OK	47.0213	30.2599	63.7828	OK	53.3123	34.0603	72.5644	OK	56.7832	36.0424	77.5239	OK	9.23926	6.80312	11.6754	OK	75.6415
GLYMA0022S00430	-	-	GLYMA0022S00430	-	-	scaffold_22:728729-731634	-	-	0.0351177	0	0.256222	OK	0.791789	0.0838816	1.4997	OK	0.141771	0	0.461972	OK	0.218539	0	0.60181	OK	0.0577604	0	0.278917	OK	0.686576	0	1.42069	OK	0.0936887	0	0.352612	OK	0.345448	0	0.916599	OK	0.113828	0	0.428955	OK	0.0418019	0	0.165921	OK	0.607486
GLYMA0022S00443	-	-	GLYMA0022S00443	-	-	scaffold_22:800491-802362	-	-	0	0	0	OK	0	0	0	OK	0	0	0	OK	0	0	0	OK	0	0	0	OK	0	0	0	OK	0	0	0	OK	0	0	0	OK	0	0	0	OK	0	0	0	OK	0
GLYMA0022S00456	-	-	GLYMA0022S00456	-	-	scaffold_22:942964-948274	-	-	6.91009	3.06557	10.7546	OK	7.66592	3.54572	11.7861	OK	0.833893	0	1.83103	OK	1.76466	0.0132513	3.51608	OK	2.55343	0.60535	4.50152	OK	2.71112	0.744733	4.67752	OK	1.14649	0	2.37792	OK	1.38165	0.0190158	2.74429	OK	4.07386	1.36133	6.7864	OK	2.80277	1.35607	4.24948	OK	2.57559
GLYMA0022S00470	-	-	GLYMA0022S00470	-	-	scaffold_22:942964-948274	-	-	0.462646	0	1.81892	OK	0.233945	0	0.95313	OK	0	0	0	OK	0.6028	0	2.60955	OK	0.586207	0	2.12943	OK	0.339254	0	1.14131	OK	0.515761	0	1.52975	OK	0.382568	0	1.04594	OK	0.642962	0	1.91175	OK	0.782562	0	2.00571	OK	0.431518
GLYMA0022S00480	-	-	GLYMA0022S00480	-	-	scaffold_22:952859-956925	-	-	0	0	0	OK	0	0	0	OK	0	0	0	OK	0	0	0	OK	0	0	0	OK	0	0	0	OK	0	0	0	OK	0	0	0	OK	0	0	0	OK	0	0	0	OK	0
GLYMA0023S00410	-	-	GLYMA0023S00410	-	-	scaffold_23:476540-479148	-	-	0.480318	0	0.973875	OK	0.180421	0	0.434493	OK	1.06377	0.301575	1.82596	OK	0.711122	0.14332	1.27892	OK	1.28419	0.460232	2.10814	OK	0.495431	0.0471597	0.943702	OK	1.80414	0.822518	2.78575	OK	1.18752	0.343952	2.03109	OK	0.477291	0.0445106	0.910072	OK	3.33555	2.32628	4.34483	OK	1.83134
GLYMA0023S00515	-	-	GLYMA0023S00515	-	-	scaffold_23:689759-693471	-	-	0.980972	0.225494	1.73645	OK	0.914927	0.194621	1.63523	OK	0.228846	0	0.52544	OK	0.794465	0.118645	1.47028	OK	0.717397	0.117987	1.31681	OK	0.49544	0.0203995	0.97048	OK	0.445024	0	0.894049	OK	0.456465	0	0.951945	OK	0.613378	0.0600173	1.16674	OK	0.27413	0.0545722	0.493689	OK	0.752314
GLYMA0023S00620	-	-	GLYMA0023S00620	-	-	scaffold_23:694208-709536	-	-	6.40699	3.12336	9.69063	OK	5.50005	2.54783	8.45226	OK	3.77786	1.48713	6.0686	OK	5.97219	2.88607	9.05832	OK	5.40889	2.59173	8.22605	OK	2.75053	0.978722	4.52234	OK	3.46764	1.37466	5.56061	OK	3.94136	1.62184	6.26088	OK	5.73483	2.74146	8.72821	OK	4.13975	2.30536	5.97413	OK	3.78451
GLYMA0023S00670	-	-	GLYMA0023S00670	-	-	scaffold_23:882926-883789	-	-	0	0	0	OK	0	0	0	OK	0.112818	0	0.472404	OK	0	0	0	OK	0	0	0	OK	0	0	0	OK	0	0	0	OK	0	0	0	OK	0	0	0	OK	0	0	0	OK	0.0930224
GLYMA0024S00230	-	-	GLYMA0024S00230	-	-	scaffold_24:8124-13007	-	-	3.8272	1.92008	5.73433	OK	4.05497	2.10681	6.00313	OK	2.4965	1.15341	3.83959	OK	3.44204	1.61072	5.27336	OK	4.0429	2.15187	5.93393	OK	6.69142	3.94004	9.44279	OK	4.04446	2.12281	5.96611	OK	4.90477	2.67066	7.13888	OK	1.92938	0.753477	3.10528	OK	2.88394	1.83037	3.93752	OK	2.79836
GLYMA0024S00245	-	-	GLYMA0024S00245	-	-	scaffold_24:191608-197085	-	-	0	0	0	OK	0	0	0	OK	0	0	0	OK	0	0	0	OK	0	0	0	OK	0	0	0	OK	0	0	0	OK	0	0	0	OK	0	0	0	OK	0	0	0	OK	0
GLYMA0024S00260	-	-	GLYMA0024S00260	-	-	scaffold_24:201620-211808	-	-	0.158925	0	0.391283	OK	0.0696199	0	0.214013	OK	0.272833	0	0.563055	OK	0.126488	0	0.332023	OK	2.86109	1.49527	4.2269	OK	3.10414	1.66349	4.54479	OK	2.65031	1.40336	3.89726	OK	2.4298	1.21325	3.64635	OK	0.351351	0	0.765921	OK	6.06036	4.76558	7.35515	OK	0.370262
GLYMA0028S00210	-	-	GLYMA0028S00210	-	-	scaffold_28:233807-247417	-	-	2.06606	1.12164	3.01047	OK	2.62374	1.48646	3.76102	OK	3.19143	1.73334	4.64953	OK	1.98757	1.04007	2.93507	OK	4.25279	2.5869	5.91868	OK	4.32345	2.60405	6.04285	OK	3.6083	2.15873	5.05787	OK	3.90515	2.30258	5.50771	OK	2.34137	1.28159	3.40115	OK	5.0905	3.70929	6.47171	OK	2.86544
GLYMA0028S00260	-	-	GLYMA0028S00260	-	-	scaffold_28:250538-253655	-	-	0	0	0	OK	0	0	0	OK	0	0	0	OK	0	0	0	OK	0.00727366	0	0.0476412	OK	0	0	0	OK	0	0	0	OK	0	0	0	OK	0	0	0	OK	0	0	0	OK	0
GLYMA0041S00210	-	-	GLYMA0041S00210	-	-	scaffold_41:27189-31640	-	-	0	0	0	OK	0.0368997	0	0.113267	OK	0.133077	0	0.312229	OK	0.0841446	0	0.21194	OK	1.5891	0.809322	2.36888	OK	1.86786	1.00863	2.72709	OK	1.62435	0.838011	2.41069	OK	2.0449	1.03966	3.05013	OK	0.118041	0	0.270519	OK	7.0437	5.72977	8.35763	OK	0.185041
GLYMA0041S00225	-	-	GLYMA0041S00225	-	-	scaffold_41:41035-42513	-	-	0	0	0	OK	0	0	0	OK	0	0	0	OK	0	0	0	OK	0	0	0	OK	0	0	0	OK	0	0	0	OK	0	0	0	OK	0	0	0	OK	0	0	0	OK	0
GLYMA0041S00240	-	-	GLYMA0041S00240	-	-	scaffold_41:45959-49258	-	-	0	0	0	OK	0	0	0	OK	0	0	0	OK	0	0	0	OK	0	0	0	OK	0	0	0	OK	0	0	0	OK	0	0	0	OK	0	0	0	OK	0.0792198	0	0.276933	OK	0
GLYMA0041S00260	-	-	GLYMA0041S00260	-	-	scaffold_41:61732-66813	-	-	0.0514696	0	0.179887	OK	0.0552354	0	0.178847	OK	0.526695	0.0983933	0.954996	OK	0.0322177	0	0.138864	OK	0.244198	0	0.514357	OK	0.503368	0.0875633	0.919173	OK	0.857578	0.279999	1.43516	OK	0.643492	0.152153	1.13483	OK	0.0990085	0	0.264951	OK	6.78752	4.90199	8.67305	OK	0.472066
GLYMA0041S00271	-	-	GLYMA0041S00271	-	-	scaffold_41:70024-73638	-	-	3.50476	1.84019	5.16933	OK	2.31293	1.14563	3.48023	OK	4.15253	2.31889	5.98616	OK	3.81957	2.17445	5.46468	OK	1.94653	1.01053	2.88253	OK	1.39678	0.692955	2.10061	OK	2.32045	1.2692	3.37171	OK	1.58275	0.742037	2.42347	OK	2.99731	1.60304	4.39159	OK	0.417209	0.290192	0.544227	OK	3.77483
GLYMA0041S00280	-	-	GLYMA0041S00280	-	-	scaffold_41:74056-78241	-	-	7.60431	4.23383	10.9748	OK	15.6938	9.56035	21.8272	OK	8.83088	5.06652	12.5952	OK	11.6343	6.91341	16.3553	OK	11.0559	6.75384	15.3579	OK	12.5969	7.77195	17.4218	OK	10.1425	6.13755	14.1475	OK	12.0825	7.26222	16.9028	OK	8.07278	4.57459	11.571	OK	7.80003	5.94669	9.65337	OK	8.16425
GLYMA0041S00290	-	-	GLYMA0041S00290	-	-	scaffold_41:85372-94695	-	-	3.31491	1.8593	4.77051	OK	3.52687	2.02885	5.02489	OK	7.6359	4.78968	10.4821	OK	3.62057	2.08427	5.15687	OK	4.25567	2.53306	5.97827	OK	5.44845	3.3219	7.575	OK	8.19373	5.25805	11.1294	OK	5.60052	3.45206	7.74897	OK	4.12927	2.3771	5.88143	OK	1.52669	1.13631	1.91706	OK	7.20656
GLYMA0041S00300	-	-	GLYMA0041S00300	-	-	scaffold_41:96315-98827	-	-	46.3227	29.5809	63.0645	OK	21.794	13.4272	30.1607	OK	16.8463	10.2111	23.4816	OK	18.3375	11.3993	25.2757	OK	19.4978	12.6476	26.3479	OK	12.7902	7.81955	17.7609	OK	14.4688	8.92196	20.0156	OK	14.7943	9.0621	20.5266	OK	27.975	17.6174	38.3326	OK	11	8.38695	13.6131	OK	19.1496
GLYMA0041S00310	-	-	GLYMA0041S00310	-	-	scaffold_41:111899-114096	-	-	0.658131	0.0621776	1.25409	OK	0.494817	0	1.0045	OK	0.670844	0.0788996	1.26279	OK	0.591342	0.0471939	1.13549	OK	0.193168	0	0.446805	OK	0.555951	0.0669422	1.04496	OK	0.448789	0	0.925982	OK	0.682382	0.104026	1.26074	OK	0.311646	0	0.684566	OK	0.255739	0.072145	0.439334	OK	0.525243
GLYMA0041S00331	-	-	GLYMA0041S00331	-	-	scaffold_41:122453-123227	-	-	0	0	0	OK	0	0	0	OK	0	0	0	OK	0	0	0	OK	0	0	0	OK	0	0	0	OK	0	0	0	OK	0	0	0	OK	0	0	0	OK	0	0	0	OK	0
GLYMA0041S00350	-	-	GLYMA0041S00350	-	-	scaffold_41:149673-152360	-	-	0	0	0	OK	0	0	0	OK	0	0	0	OK	0	0	0	OK	0	0	0	OK	0	0	0	OK	0	0	0	OK	0	0	0	OK	0	0	0	OK	0	0	0	OK	0
GLYMA0041S00360	-	-	GLYMA0041S00360	-	-	scaffold_41:165449-171887	-	-	0.0297689	0	0.135111	OK	0.0498063	0	0.176533	OK	0.0376333	0	0.157408	OK	0.388826	0.0142676	0.763385	OK	1.05323	0.395635	1.71082	OK	1.81074	0.840544	2.78094	OK	0.730956	0.188304	1.27361	OK	1.37992	0.538775	2.22107	OK	0.0511451	0	0.17996	OK	0.342221	0.139472	0.54497	OK	0.122737
GLYMA0041S50	-	-	GLYMA0041S50	-	-	scaffold_41:4320-9458	-	-	0	0	0	OK	0	0	0	OK	0.0182214	0	0.0780366	OK	0	0	0	OK	0.0722225	0	0.187421	OK	0	0	0	OK	0.00558706	0	0.0415793	OK	0.0129409	0	0.0597617	OK	0	0	0	OK	0.063841	0.0127122	0.11497	OK	0.015603
GLYMA0042S100	-	-	GLYMA0042S100	-	-	scaffold_42:281628-284115	-	-	0	0	0	OK	0	0	0	OK	5.79962	2.19866	9.40058	OK	7.37829	3.27542	11.4811	OK	0	0	0	OK	0	0	0	OK	6.02662	2.55642	9.49683	OK	4.39139	1.42357	7.35921	OK	0.112705	0	0.42273	OK	0.0933714	0	0.324899	OK	3.82703
GLYMA0042S50	-	-	GLYMA0042S50	-	-	scaffold_42:265872-271658	-	-	0	0	0	OK	0	0	0	OK	0	0	0	OK	0	0	0	OK	0	0	0	OK	0	0	0	OK	0	0	0	OK	0.0257153	0	0.183589	OK	0	0	0	OK	0	0	0	OK	0
GLYMA0048S00220	-	-	GLYMA0048S00220	-	-	scaffold_48:756-13042	-	-	0.024772	0	0.106771	OK	0	0	0	OK	0	0	0	OK	0	0	0	OK	0.0337295	0	0.147645	OK	0.017678	0	0.102292	OK	0.0221181	0	0.104935	OK	0.026365	0	0.170566	OK	0.173642	0	0.456798	OK	0.000721249	0	0.0444666	OK	0
GLYMA0048S00230	-	-	GLYMA0048S00230	-	-	scaffold_48:13316-18869	-	-	0.358892	0	1.18398	OK	0.800748	0	2.62953	OK	0.126676	0	0.872577	OK	1.81402	0	5.04602	OK	0.482911	0	2.69226	OK	0.92138	0	2.83582	OK	0.694257	0	2.13417	OK	0.372009	0	2.00284	OK	0.781349	0	2.43287	OK	1.46071	0	3.55913	OK	0.877674
GLYMA0048S00240	-	-	GLYMA0048S00240	-	-	scaffold_48:13316-18869	-	-	0.334353	0.0332782	0.635428	OK	0.14718	0	0.337669	OK	0.579007	0.170735	0.98728	OK	0.155215	0	0.465882	OK	0.708573	0.204171	1.21297	OK	0.958838	0.409623	1.50805	OK	0.714052	0.252484	1.17562	OK	1.72921	0.893453	2.56496	OK	0.204393	0	0.448228	OK	0.970907	0.665834	1.27598	OK	0.296105
GLYMA0048S00250	-	-	GLYMA0048S00250	-	-	scaffold_48:24012-27245	-	-	0.927155	0.184032	1.67028	OK	1.80389	0.668341	2.93945	OK	0.344378	0	0.74451	OK	0.52717	0	1.0855	OK	1.56639	0.60066	2.53212	OK	1.26438	0.41837	2.11039	OK	0.916127	0.226208	1.60605	OK	1.48582	0.50582	2.46582	OK	0.602627	0.0476837	1.15757	OK	3.90109	2.84163	4.96055	OK	0.811608
GLYMA0048S00260	-	-	GLYMA0048S00260	-	-	scaffold_48:30256-31906	-	-	0.25795	0	0.587761	OK	1.01011	0.238926	1.7813	OK	0.64537	0.0820523	1.20869	OK	0.259777	0	0.598806	OK	0.520801	0.0270582	1.01454	OK	0.759095	0.14666	1.37153	OK	0.599413	0.0397138	1.15911	OK	0.622644	0.071568	1.17372	OK	0.515732	0.0218969	1.00957	OK	0.705939	0.253364	1.15851	OK	0.633482
GLYMA0048S00270	-	-	GLYMA0048S00270	-	-	scaffold_48:32191-38154	-	-	5.31432	2.99334	7.63529	OK	4.19084	2.19967	6.18201	OK	3.17234	1.62353	4.72116	OK	1.87941	0.825443	2.93337	OK	4.12407	2.26817	5.97997	OK	2.7108	1.37007	4.05153	OK	2.72488	1.36575	4.08401	OK	2.32365	1.06323	3.58407	OK	4.41092	2.40477	6.41708	OK	5.7665	4.28348	7.24952	OK	2.61098
GLYMA0048S00280	-	-	GLYMA0048S00280	-	-	scaffold_48:41005-46815	-	-	23.584	14.1504	33.0176	OK	17.765	10.9441	24.5859	OK	8.09379	4.74107	11.4465	OK	7.85332	4.34098	11.3657	OK	11.345	6.90691	15.783	OK	7.35999	4.27932	10.4407	OK	8.37402	4.99598	11.7521	OK	6.39456	3.62504	9.16408	OK	13.2332	8.11237	18.3541	OK	13.8132	10.3765	17.2498	OK	9.73489
GLYMA0048S00290	-	-	GLYMA0048S00290	-	-	scaffold_48:51746-58457	-	-	23.9227	14.6945	33.1508	OK	15.2807	9.41822	21.1432	OK	15.0584	9.12095	20.9959	OK	9.88332	5.87823	13.8884	OK	12.8099	8.05509	17.5647	OK	9.50074	5.80279	13.1987	OK	11.2993	6.95552	15.6431	OK	10.0302	5.86605	14.1944	OK	14.5275	8.68728	20.3677	OK	15.0636	12.2197	17.9075	OK	17.1913
GLYMA0048S00300	-	-	GLYMA0048S00300	TPR1	-	scaffold_48:62047-65487	-	-	39.3993	23.2991	55.4994	OK	36.3028	22.614	49.9916	OK	24.9424	15.5625	34.3223	OK	27.252	16.514	37.99	OK	12.4277	7.50534	17.3502	OK	13.5193	8.29366	18.7449	OK	16.8936	10.8109	22.9763	OK	12.6562	7.40184	17.9105	OK	26.0877	16.294	35.8814	OK	6.90537	4.66974	9.141	OK	28.241
GLYMA0048S00305	-	-	GLYMA0048S00305	-	-	scaffold_48:62047-65487	-	-	3.09006	0	10.521	OK	4.21613	0	9.38886	OK	0.754562	0	3.54301	OK	1.81447	0	4.87987	OK	1.23719	0	3.24748	OK	0.991986	0	3.01314	OK	0.110403	0	0.615776	OK	0.576055	0	2.80967	OK	2.71929	0	6.3178	OK	0.203528	0	0.620155	OK	1.68561
GLYMA0048S00310	-	-	GLYMA0048S00310	-	-	scaffold_48:73905-75284	-	-	0	0	0	OK	0.190067	0	0.473388	OK	0.224261	0	0.487828	OK	0.316834	0	0.756466	OK	0.255418	0.0177887	0.493048	OK	0.100659	0	0.264209	OK	0.498909	0.055757	0.942062	OK	0.460127	0.026006	0.894249	OK	0.0151756	0	0.107806	OK	0.621051	0.0308111	1.21129	OK	0.21746
GLYMA0048S00320	-	-	GLYMA0048S00320	-	-	scaffold_48:78264-89175	-	-	0.9252	0.194046	1.65635	OK	0.397112	0	0.812828	OK	0.57036	0.0279796	1.11274	OK	0.392756	0	0.798362	OK	1.53876	0.614278	2.46325	OK	1.60919	0.66858	2.54981	OK	1.05876	0.348321	1.76921	OK	1.3048	0.450303	2.1593	OK	0.436751	0.00209928	0.871403	OK	1.35465	0.858754	1.85054	OK	0.777416
GLYMA0048S00330	-	-	GLYMA0048S00330	-	-	scaffold_48:92831-93821	-	-	1.8586	0.393744	3.32345	OK	2.42027	0.725483	4.11505	OK	2.0979	0.511607	3.6842	OK	2.11124	0.675141	3.54734	OK	8.03843	4.34811	11.7288	OK	5.64093	2.82158	8.46027	OK	5.08395	2.50443	7.66346	OK	5.77398	2.80818	8.73978	OK	1.28183	0.208135	2.35552	OK	8.89474	6.40311	11.3864	OK	1.77885
GLYMA0048S00340	-	-	GLYMA0048S00340	-	-	scaffold_48:93959-105291	-	-	2.82109	1.69926	3.94291	OK	3.58309	2.23021	4.93597	OK	3.48296	2.13055	4.83538	OK	3.70476	2.33863	5.07088	OK	4.98495	3.18178	6.78812	OK	6.36954	4.18018	8.5589	OK	4.90498	3.14161	6.66835	OK	6.01927	3.84805	8.1905	OK	3.50212	2.16321	4.84102	OK	3.4389	2.72314	4.15467	OK	3.4681
GLYMA0048S00350	-	-	GLYMA0048S00350	-	-	scaffold_48:115208-118892	-	-	0	0	0	OK	0	0	0	OK	0	0	0	OK	0	0	0	OK	0	0	0	OK	0	0	0	OK	0	0	0	OK	0	0	0	OK	0	0	0	OK	0	0	0	OK	0
GLYMA0048S50	-	-	GLYMA0048S50	-	-	scaffold_48:756-13042	-	-	0	0	0	OK	0	0	0	OK	0.0928918	0	0.247916	OK	0.0225234	0	0.0995073	OK	0.0172556	0	0.0934602	OK	0.00726046	0	0.0603216	OK	0.0854377	0	0.237906	OK	0.0540863	0	0.18324	OK	0.00990546	0	0.154097	OK	0.0694202	0.00562136	0.133219	OK	0
GLYMA0053S100	-	-	GLYMA0053S100	-	-	scaffold_53:40277-44576	-	-	0	0	0	OK	0	0	0	OK	0	0	0	OK	0	0	0	OK	0	0	0	OK	0	0	0	OK	0	0	0	OK	0	0	0	OK	0	0	0	OK	0	0	0	OK	0
GLYMA0053S150	-	-	GLYMA0053S150	-	-	scaffold_53:60537-64721	-	-	0	0	0	OK	0	0	0	OK	0	0	0	OK	0	0	0	OK	0	0	0	OK	0	0	0	OK	0	0	0	OK	0	0	0	OK	0	0	0	OK	0	0	0	OK	0
GLYMA0053S200	-	-	GLYMA0053S200	-	-	scaffold_53:96299-97317	-	-	0	0	0	OK	0	0	0	OK	0	0	0	OK	0	0	0	OK	0	0	0	OK	0	0	0	OK	0	0	0	OK	0	0	0	OK	0	0	0	OK	0	0	0	OK	0
GLYMA0053S50	-	-	GLYMA0053S50	-	-	scaffold_53:1663-6177	-	-	0	0	0	OK	0	0	0	OK	0	0	0	OK	0	0	0	OK	0	0	0	OK	0	0	0	OK	0	0	0	OK	0	0	0	OK	0	0	0	OK	0	0	0	OK	0
GLYMA0057S100	-	-	GLYMA0057S100	-	-	scaffold_57:113347-115364	-	-	0	0	0	OK	0	0	0	OK	0	0	0	OK	0	0	0	OK	0	0	0	OK	0	0	0	OK	0	0	0	OK	0	0	0	OK	0	0	0	OK	0	0	0	OK	0
GLYMA0057S50	-	-	GLYMA0057S50	-	-	scaffold_57:98459-99986	-	-	0	0	0	OK	0	0	0	OK	0	0	0	OK	0	0	0	OK	0	0	0	OK	0	0	0	OK	0	0	0	OK	0	0	0	OK	0	0	0	OK	0	0	0	OK	0
GLYMA0060S00220	-	-	GLYMA0060S00220	-	-	scaffold_60:12548-13243	-	-	0	0	0	OK	0	0	0	OK	0	0	0	OK	0	0	0	OK	0	0	0	OK	0	0	0	OK	0	0	0	OK	0	0	0	OK	0	0	0	OK	0	0	0	OK	0
GLYMA0060S00320	-	-	GLYMA0060S00320	-	-	scaffold_60:67387-68707	-	-	0	0	0	OK	0	0	0	OK	0	0	0	OK	0	0	0	OK	0	0	0	OK	0	0	0	OK	0	0	0	OK	0	0	0	OK	0	0	0	OK	0	0	0	OK	0
GLYMA0060S00370	-	-	GLYMA0060S00370	-	-	scaffold_60:104356-106210	-	-	0	0	0	OK	0	0	0	OK	0	0	0	OK	0	0	0	OK	0	0	0	OK	0	0	0	OK	0	0	0	OK	0	0	0	OK	0	0	0	OK	0	0	0	OK	0
GLYMA0066S50	-	-	GLYMA0066S50	-	-	scaffold_66:161914-164286	-	-	0	0	0	OK	0	0	0	OK	0	0	0	OK	0	0	0	OK	0	0	0	OK	0	0	0	OK	0	0	0	OK	0	0	0	OK	0	0	0	OK	0	0	0	OK	0
GLYMA0067S50	-	-	GLYMA0067S50	-	-	scaffold_67:44433-45302	-	-	0	0	0	OK	0	0	0	OK	0	0	0	OK	0	0	0	OK	0	0	0	OK	0	0	0	OK	0	0	0	OK	0	0	0	OK	0	0	0	OK	0	0	0	OK	0
GLYMA0070S50	-	-	GLYMA0070S50	-	-	scaffold_70:35574-40055	-	-	0.834398	0.105719	1.56308	OK	0.370908	0	0.819914	OK	0.455654	0	0.938295	OK	0.121835	0	0.357617	OK	0.139198	0	0.387278	OK	0.355124	0	0.775111	OK	0.336454	0	0.750321	OK	0.186169	0	0.484221	OK	0.45511	0	0.974696	OK	0.518987	0.141671	0.896304	OK	0.330116
GLYMA0079S00200	-	-	GLYMA0079S00200	-	-	scaffold_79:9482-9737	-	-	0	0	0	OK	0	0	0	OK	0	0	0	OK	0	0	0	OK	0	0	0	OK	0.189342	0	0.8082	OK	0	0	0	OK	0	0	0	OK	0	0	0	OK	0	0	0	OK	0
GLYMA0079S00210	-	-	GLYMA0079S00210	-	-	scaffold_79:16304-17051	-	-	0	0	0	OK	0	0	0	OK	0	0	0	OK	0	0	0	OK	0	0	0	OK	0.0657129	0	0.248787	OK	0	0	0	OK	0	0	0	OK	0	0	0	OK	0	0	0	OK	0
GLYMA0079S00220	-	-	GLYMA0079S00220	-	-	scaffold_79:17736-18009	-	-	0	0	0	OK	0	0	0	OK	0	0	0	OK	0	0	0	OK	0	0	0	OK	0	0	0	OK	0	0	0	OK	0	0	0	OK	0	0	0	OK	0	0	0	OK	0
GLYMA0079S00230	-	-	GLYMA0079S00230	-	-	scaffold_79:18723-19596	-	-	0	0	0	OK	0	0	0	OK	0	0	0	OK	0	0	0	OK	0	0	0	OK	0	0	0	OK	0	0	0	OK	0	0	0	OK	0	0	0	OK	0	0	0	OK	0
GLYMA0079S00240	-	-	GLYMA0079S00240	-	-	scaffold_79:20660-20912	-	-	0	0	0	OK	0	0	0	OK	0	0	0	OK	0	0	0	OK	0	0	0	OK	0	0	0	OK	0	0	0	OK	0	0	0	OK	0	0	0	OK	0	0	0	OK	0
GLYMA0079S00250	-	-	GLYMA0079S00250	-	-	scaffold_79:20961-21240	-	-	0	0	0	OK	0	0	0	OK	0	0	0	OK	0	0	0	OK	0	0	0	OK	0	0	0	OK	0	0	0	OK	0	0	0	OK	0	0	0	OK	0	0	0	OK	0
GLYMA0079S00261	-	-	GLYMA0079S00261	-	-	scaffold_79:22053-22326	-	-	0	0	0	OK	0	0	0	OK	0	0	0	OK	0	0	0	OK	0	0	0	OK	0	0	0	OK	0	0	0	OK	0	0	0	OK	0	0	0	OK	0	0	0	OK	0
GLYMA0079S00270	-	-	GLYMA0079S00270	-	-	scaffold_79:25288-26862	-	-	0	0	0	OK	0	0	0	OK	0.0731979	0	0.265868	OK	0.174054	0	0.451868	OK	0	0	0	OK	0.104056	0	0.341389	OK	0.0698634	0	0.245394	OK	0.183349	0	0.502202	OK	0.013823	0	0.109978	OK	0.0585527	0	0.212041	OK	0.0566054
GLYMA0079S00280	-	-	GLYMA0079S00280	-	-	scaffold_79:27077-28537	-	-	0	0	0	OK	0	0	0	OK	0	0	0	OK	0	0	0	OK	0	0	0	OK	0	0	0	OK	0	0	0	OK	0	0	0	OK	0	0	0	OK	0.00330945	0	0.0535841	OK	0
GLYMA0079S00290	-	-	GLYMA0079S00290	-	-	scaffold_79:30187-34025	-	-	0	0	0	OK	0	0	0	OK	0	0	0	OK	0	0	0	OK	0	0	0	OK	0	0	0	OK	0	0	0	OK	0	0	0	OK	0	0	0	OK	0.00381997	0	0.0384955	OK	0
GLYMA0079S00295	-	-	GLYMA0079S00295	-	-	scaffold_79:54681-55767	-	-	0.0834252	0	0.300512	OK	0.0439163	0	0.196622	OK	0	0	0	OK	0	0	0	OK	0.0184855	0	0.154624	OK	0.0338739	0	0.184799	OK	0	0	0	OK	0	0	0	OK	0.0300886	0	0.182858	OK	0.0426372	0	0.205789	OK	0
GLYMA0079S00300	-	-	GLYMA0079S00300	-	-	scaffold_79:56320-57461	-	-	0	0	0	OK	0	0	0	OK	0	0	0	OK	0	0	0	OK	0	0	0	OK	0	0	0	OK	0	0	0	OK	0	0	0	OK	0	0	0	OK	0	0	0	OK	0
GLYMA0079S00311	-	-	GLYMA0079S00311	-	-	scaffold_79:123336-123591	-	-	0	0	0	OK	0	0	0	OK	0	0	0	OK	0	0	0	OK	0	0	0	OK	0	0	0	OK	0	0	0	OK	0	0	0	OK	0	0	0	OK	0	0	0	OK	0
GLYMA0079S00320	-	-	GLYMA0079S00320	-	-	scaffold_79:127744-128017	-	-	0	0	0	OK	0	0	0	OK	0	0	0	OK	0	0	0	OK	0	0	0	OK	0	0	0	OK	0	0	0	OK	0	0	0	OK	0	0	0	OK	0	0	0	OK	0
GLYMA0079S00330	-	-	GLYMA0079S00330	-	-	scaffold_79:128776-129055	-	-	0	0	0	OK	0	0	0	OK	0	0	0	OK	0	0	0	OK	0	0	0	OK	0	0	0	OK	0	0	0	OK	0	0	0	OK	0	0	0	OK	0	0	0	OK	0
GLYMA0079S00340	-	-	GLYMA0079S00340	-	-	scaffold_79:161645-161951	-	-	0	0	0	OK	0	0	0	OK	0	0	0	OK	0	0	0	OK	0	0	0	OK	0	0	0	OK	0	0	0	OK	0	0	0	OK	0	0	0	OK	0	0	0	OK	0
GLYMA0079S00350	-	-	GLYMA0079S00350	-	-	scaffold_79:164291-164540	-	-	0	0	0	OK	0	0	0	OK	0	0	0	OK	0	0	0	OK	0	0	0	OK	0	0	0	OK	0	0	0	OK	0	0	0	OK	0	0	0	OK	0	0	0	OK	0
GLYMA0079S00360	-	-	GLYMA0079S00360	-	-	scaffold_79:165133-166200	-	-	0	0	0	OK	0	0	0	OK	0	0	0	OK	0	0	0	OK	0	0	0	OK	0	0	0	OK	0	0	0	OK	0	0	0	OK	0	0	0	OK	0	0	0	OK	0
GLYMA0079S00370	-	-	GLYMA0079S00370	-	-	scaffold_79:167220-167502	-	-	0	0	0	OK	0	0	0	OK	0	0	0	OK	0	0	0	OK	0	0	0	OK	0	0	0	OK	0	0	0	OK	0	0	0	OK	0	0	0	OK	0	0	0	OK	0
GLYMA0080S50	-	-	GLYMA0080S50	-	-	scaffold_80:33970-43733	-	-	0	0	0	OK	0	0	0	OK	0.28737	0	0.639463	OK	0.226657	0	0.535363	OK	0	0	0	OK	0	0	0	OK	0.071003	0	0.213271	OK	0.220766	0	0.513311	OK	0	0	0	OK	0	0	0	OK	0.103101
GLYMA0084S00210	-	-	GLYMA0084S00210	-	-	scaffold_84:12274-20446	-	-	0.544319	0	1.13381	OK	0.924732	0.154646	1.69482	OK	0.181582	0	0.4594	OK	0.0429722	0	0.158581	OK	0.300943	0	0.659096	OK	0.158911	0	0.419168	OK	0.0560756	0	0.205033	OK	0.0297377	0	0.109856	OK	0.771768	0.0918017	1.45173	OK	0.175623	0.0289681	0.322279	OK	0.20725
GLYMA0084S00230	-	-	GLYMA0084S00230	-	-	scaffold_84:53420-54224	-	-	0	0	0	OK	0	0	0	OK	0	0	0	OK	0	0	0	OK	0	0	0	OK	0	0	0	OK	0	0	0	OK	0	0	0	OK	0	0	0	OK	0	0	0	OK	0
GLYMA0086S00200	-	-	GLYMA0086S00200	-	-	scaffold_86:18942-19924	-	-	0	0	0	OK	0	0	0	OK	0	0	0	OK	0	0	0	OK	0	0	0	OK	0	0	0	OK	0	0	0	OK	0	0	0	OK	0	0	0	OK	0	0	0	OK	0
GLYMA0086S00250	-	-	GLYMA0086S00250	-	-	scaffold_86:40393-43241	-	-	0	0	0	OK	0	0	0	OK	0	0	0	OK	0	0	0	OK	0	0	0	OK	0	0	0	OK	0	0	0	OK	0	0	0	OK	0	0	0	OK	0	0	0	OK	0
GLYMA0086S00300	-	-	GLYMA0086S00300	-	-	scaffold_86:91106-93419	-	-	0.112813	0	0.576436	OK	0	0	0	OK	0	0	0	OK	0	0	0	OK	0	0	0	OK	0	0	0	OK	0	0	0	OK	0	0	0	OK	0	0	0	OK	0.0903872	0	0.537986	OK	0
GLYMA0090S00200	-	-	GLYMA0090S00200	-	-	scaffold_90:4631-8816	-	-	0	0	0	OK	0	0	0	OK	0	0	0	OK	0	0	0	OK	0	0	0	OK	0	0	0	OK	0	0	0	OK	0	0	0	OK	0	0	0	OK	0	0	0	OK	0
GLYMA0090S00250	-	-	GLYMA0090S00250	-	-	scaffold_90:22827-24762	-	-	0.0128147	0	0.0832246	OK	0	0	0	OK	0.0322695	0	0.129955	OK	0.0814669	0	0.230468	OK	0.184183	0	0.427505	OK	0.0243731	0	0.112651	OK	0.508964	0.0360486	0.98188	OK	0.594466	0.049764	1.13917	OK	0.0165985	0	0.0900288	OK	0.0660408	0	0.151467	OK	0.201562
GLYMA0090S00300	-	-	GLYMA0090S00300	-	-	scaffold_90:24885-25615	-	-	0	0	0	OK	0	0	0	OK	0	0	0	OK	0.140003	0	0.491249	OK	0	0	0	OK	0	0	0	OK	0.197953	0	0.643511	OK	0.216164	0	0.748656	OK	0	0	0	OK	0.0497711	0	0.300727	OK	0.195557
GLYMA0090S00350	-	-	GLYMA0090S00350	-	-	scaffold_90:44125-48952	-	-	0	0	0	OK	0	0	0	OK	0	0	0	OK	0	0	0	OK	0	0	0	OK	0	0	0	OK	0.00407211	0	0.0296235	OK	0	0	0	OK	0	0	0	OK	0	0	0	OK	0
GLYMA0091S00230	-	-	GLYMA0091S00230	-	-	scaffold_91:29255-30661	-	-	0	0	0	OK	0	0	0	OK	0	0	0	OK	0	0	0	OK	0	0	0	OK	0	0	0	OK	0	0	0	OK	0	0	0	OK	0	0	0	OK	0.0634275	0	0.397438	OK	0
GLYMA0092S00200	-	-	GLYMA0092S00200	-	-	scaffold_92:4798-6418	-	-	6.11871	3.2973	8.94013	OK	14.4675	8.84856	20.0864	OK	15.1925	9.36764	21.0174	OK	16.5982	10.151	23.0455	OK	4.90422	2.47245	7.336	OK	5.94597	3.25048	8.64146	OK	8.89261	5.32989	12.4553	OK	8.12864	4.7491	11.5082	OK	6.25128	3.41384	9.08873	OK	0.54632	0.15095	0.941691	OK	15.7091
GLYMA0092S00210	-	-	GLYMA0092S00210	-	-	scaffold_92:9477-13080	-	-	15.1061	9.23346	20.9787	OK	12.9855	7.92126	18.0497	OK	8.49497	5.04156	11.9484	OK	8.11363	4.92132	11.3059	OK	11.6921	7.38644	15.9979	OK	12.8393	8.16519	17.5133	OK	7.3299	4.29058	10.3692	OK	9.36411	5.70094	13.0273	OK	10.6065	6.38621	14.8268	OK	8.66094	7.01728	10.3046	OK	7.90506
GLYMA0092S00230	-	-	GLYMA0092S00230	-	-	scaffold_92:31216-33044	-	-	176.199	113.797	238.6	OK	311.864	188.515	435.213	OK	50.2552	32.801	67.7094	OK	138.232	92.5456	183.919	OK	29.2767	19.174	39.3794	OK	59.8768	41.3276	78.4259	OK	20.8123	12.1181	29.5065	OK	32.5937	20.8984	44.289	OK	164.827	107.918	221.737	OK	2.185	0.904561	3.46543	OK	59.6107
GLYMA0092S00240	-	-	GLYMA0092S00240	-	-	scaffold_92:54198-55797	-	-	0.549261	0.0809396	1.01758	OK	0.26243	0	0.596111	OK	0.406779	0	0.83165	OK	0.819329	0.176481	1.46218	OK	0.0923155	0	0.271207	OK	0.436909	0.0400253	0.833793	OK	0.401124	0	0.817623	OK	0.466224	0.0019637	0.930484	OK	0.0631935	0	0.195644	OK	0.138651	0	0.341626	OK	0.667603
GLYMA0096S100	-	-	GLYMA0096S100	-	-	scaffold_96:83938-84651	-	-	0	0	0	OK	0	0	0	OK	0	0	0	OK	0	0	0	OK	0	0	0	OK	0	0	0	OK	0	0	0	OK	0	0	0	OK	0	0	0	OK	0	0	0	OK	0
GLYMA0096S50	-	-	GLYMA0096S50	-	-	scaffold_96:24926-29013	-	-	0	0	0	OK	0	0	0	OK	0	0	0	OK	0	0	0	OK	0	0	0	OK	0	0	0	OK	0	0	0	OK	0	0	0	OK	0	0	0	OK	0	0	0	OK	0
GLYMA0101S00200	-	-	GLYMA0101S00200	-	-	scaffold_101:409-679	-	-	0	0	0	OK	0	0	0	OK	0	0	0	OK	0	0	0	OK	0	0	0	OK	0	0	0	OK	0	0	0	OK	0	0	0	OK	0	0	0	OK	0	0	0	OK	0
GLYMA0101S00210	-	-	GLYMA0101S00210	-	-	scaffold_101:1190-2295	-	-	0	0	0	OK	0	0	0	OK	0	0	0	OK	0	0	0	OK	0	0	0	OK	0	0	0	OK	0	0	0	OK	0	0	0	OK	0	0	0	OK	0	0	0	OK	0
GLYMA0101S00230	-	-	GLYMA0101S00230	-	-	scaffold_101:16731-19812	-	-	0	0	0	OK	0	0	0	OK	0	0	0	OK	0	0	0	OK	0	0	0	OK	0	0	0	OK	0	0	0	OK	0	0	0	OK	0	0	0	OK	0	0	0	OK	0
GLYMA0101S00241	-	-	GLYMA0101S00241	-	-	scaffold_101:20750-20975	-	-	0	0	0	OK	0	0	0	OK	0	0	0	OK	0	0	0	OK	0	0	0	OK	0	0	0	OK	0	0	0	OK	0	0	0	OK	0	0	0	OK	0	0	0	OK	0
GLYMA0101S00251	-	-	GLYMA0101S00251	-	-	scaffold_101:42209-42999	-	-	0	0	0	OK	0.105296	0	0.451525	OK	0.0801877	0	0.418265	OK	0	0	0	OK	0.176368	0	0.716532	OK	0	0	0	OK	0.34541	0	1.15248	OK	0.131911	0	0.513526	OK	0.0526294	0	0.376404	OK	0.157014	0	0.694668	OK	0
GLYMA0101S00260	-	-	GLYMA0101S00260	-	-	scaffold_101:49116-50221	-	-	0	0	0	OK	0	0	0	OK	0	0	0	OK	0	0	0	OK	0	0	0	OK	0	0	0	OK	0	0	0	OK	0	0	0	OK	0	0	0	OK	0	0	0	OK	0
GLYMA0103S100	-	-	GLYMA0103S100	-	-	scaffold_103:35985-36595	-	-	0.229808	0	0.677855	OK	0.0351853	0	0.251312	OK	1.95955	0.125257	3.79385	OK	0.621129	0	1.48417	OK	0.556092	0	1.34882	OK	0.59498	0	1.46027	OK	0.502512	0	1.30375	OK	0.564302	0	1.43936	OK	0.652278	0	1.50655	OK	0	0	0	OK	0.480829
GLYMA0103S50	-	-	GLYMA0103S50	-	-	scaffold_103:19207-24805	-	-	0.236489	0	0.688119	OK	0.156093	0	0.53563	OK	0.880069	0	1.76653	OK	0.440974	0	1.05374	OK	0.0870954	0	0.402816	OK	0.127762	0	0.466007	OK	0.214565	0	0.616517	OK	0.480449	0	1.07553	OK	0.338816	0	0.867475	OK	0	0	0	OK	0.720974
GLYMA0120S50	-	-	GLYMA0120S50	-	-	scaffold_120:55294-60491	-	-	0	0	0	OK	0	0	0	OK	0	0	0	OK	0	0	0	OK	0	0	0	OK	0	0	0	OK	0	0	0	OK	0	0	0	OK	0	0	0	OK	0	0	0	OK	0
GLYMA0121S00200	-	-	GLYMA0121S00200	-	-	scaffold_121:11730-14225	-	-	0	0	0	OK	0	0	0	OK	0	0	0	OK	0	0	0	OK	0.049612	0	0.158753	OK	0.0093441	0	0.0533953	OK	0	0	0	OK	0	0	0	OK	0	0	0	OK	0.0204713	0	0.0474033	OK	0
GLYMA0121S00230	-	-	GLYMA0121S00230	-	-	scaffold_121:28095-29760	-	-	0	0	0	OK	0	0	0	OK	0	0	0	OK	0	0	0	OK	0	0	0	OK	0	0	0	OK	0	0	0	OK	0	0	0	OK	0	0	0	OK	0	0	0	OK	0
GLYMA0121S00240	-	-	GLYMA0121S00240	-	-	scaffold_121:38140-41744	-	-	0	0	0	OK	0	0	0	OK	0	0	0	OK	0	0	0	OK	0.0161992	0	0.0843293	OK	0.0121977	0	0.0706527	OK	0	0	0	OK	0	0	0	OK	0	0	0	OK	0.0203894	0	0.0711489	OK	0
GLYMA0128S50	-	-	GLYMA0128S50	-	-	scaffold_128:8755-9643	-	-	0	0	0	OK	0	0	0	OK	0	0	0	OK	0	0	0	OK	0	0	0	OK	0	0	0	OK	0	0	0	OK	0	0	0	OK	0	0	0	OK	0	0	0	OK	0
GLYMA0146S00210	-	-	GLYMA0146S00210	-	-	scaffold_146:13454-14636	-	-	0	0	0	OK	0	0	0	OK	0	0	0	OK	0	0	0	OK	0	0	0	OK	0	0	0	OK	0	0	0	OK	0	0	0	OK	0	0	0	OK	0	0	0	OK	0
GLYMA0165S00200	-	-	GLYMA0165S00200	-	-	scaffold_165:18150-20209	-	-	0	0	0	OK	0	0	0	OK	0	0	0	OK	0.115942	0	0.407247	OK	0	0	0	OK	0	0	0	OK	0.0240457	0	0.162708	OK	0	0	0	OK	0.0665659	0	0.265941	OK	0	0	0	OK	0
GLYMA0165S50	-	-	GLYMA0165S50	-	-	scaffold_165:12356-14234	-	-	0	0	0	OK	0	0	0	OK	0	0	0	OK	0.0681836	0	0.235093	OK	0	0	0	OK	0	0	0	OK	0	0	0	OK	0	0	0	OK	0	0	0	OK	0	0	0	OK	0
GLYMA0169S00200	-	-	GLYMA0169S00200	-	-	scaffold_169:6036-7668	-	-	41.4278	25.7887	57.0668	OK	46.0076	28.9541	63.0611	OK	38.6023	24.0523	53.1524	OK	44.1162	27.3383	60.8942	OK	32.2554	20.2217	44.2891	OK	35.769	22.5416	48.9965	OK	37.6475	23.8151	51.4799	OK	37.343	23.1756	51.5103	OK	34.6252	21.2946	47.9557	OK	39.2355	28.3858	50.0853	OK	35.1686
GLYMA0169S00210	-	-	GLYMA0169S00210	-	-	scaffold_169:10271-14284	-	-	5.49272	3.16129	7.82415	OK	2.89917	1.47572	4.32262	OK	6.85062	4.05419	9.64705	OK	3.5179	1.92585	5.10995	OK	15.0329	9.70993	20.3559	OK	14.3323	9.11706	19.5476	OK	15.7834	10.123	21.4438	OK	24.5962	15.6694	33.523	OK	4.6563	2.61229	6.7003	OK	30.1624	23.621	36.7037	OK	5.52956
GLYMA0174S50	-	-	GLYMA0174S50	-	-	scaffold_174:28-832	-	-	0.272739	0	0.773763	OK	0.116464	0	0.396741	OK	0.654201	0	1.49357	OK	0.107388	0	0.389738	OK	0.276739	0	0.744343	OK	0.0927626	0	0.325871	OK	0.144123	0	0.551078	OK	0.193868	0	0.542807	OK	0.184859	0	0.580443	OK	0.271498	0.103536	0.439459	OK	0.162344
GLYMA0175S50	-	-	GLYMA0175S50	-	-	scaffold_175:15261-16399	-	-	2.12887	0	4.27327	OK	1.57585	0	3.27009	OK	0	0	0	OK	0	0	0	OK	0.637947	0	1.68089	OK	0.378541	0	1.03491	OK	0	0	0	OK	0	0	0	OK	2.22955	0.0302839	4.42881	OK	1.02516	0.103479	1.94684	OK	0
GLYMA0196S00210	-	-	GLYMA0196S00210	-	-	scaffold_196:12292-15573	-	-	0	0	0	OK	0	0	0	OK	0	0	0	OK	0	0	0	OK	0	0	0	OK	0	0	0	OK	0	0	0	OK	0	0	0	OK	0	0	0	OK	0	0	0	OK	0
GLYMA0196S130	-	-	GLYMA0196S130	-	-	scaffold_196:9547-9835	-	-	0	0	0	OK	0	0	0	OK	0	0	0	OK	0	0	0	OK	0	0	0	OK	0	0	0	OK	0	0	0	OK	0	0	0	OK	0	0	0	OK	0	0	0	OK	0
GLYMA0196S50	-	-	GLYMA0196S50	-	-	scaffold_196:6280-7448	-	-	0	0	0	OK	0	0	0	OK	0	0	0	OK	0	0	0	OK	0	0	0	OK	0	0	0	OK	0.0351406	0	0.216219	OK	0	0	0	OK	0	0	0	OK	0	0	0	OK	0
GLYMA01G00210	-	-	GLYMA01G00210	-	-	1:27642-27977	-	-	2.28891	0	6.50745	OK	5.08786	0	11.7524	OK	8.40547	0	17.4939	OK	4.02048	0.709057	7.3319	OK	2.25474	0	4.6105	OK	2.83771	0	7.57001	OK	4.0898	0.785904	7.39369	OK	3.00039	0	7.85261	OK	10.2749	0.556646	19.9932	OK	1.69476	0	4.25733	OK	2.04459
GLYMA01G00241	-	-	GLYMA01G00241	-	-	1:28504-30546	-	-	0.1722	0	0.451987	OK	0.0447472	0	0.162024	OK	0.270389	0	0.652655	OK	0.203122	0	0.529233	OK	0	0	0	OK	0.0390939	0	0.181156	OK	0.0352854	0	0.186278	OK	0	0	0	OK	0.0784972	0	0.265327	OK	0	0	0	OK	0.264166
GLYMA01G00270	-	-	GLYMA01G00270	-	-	1:51480-61502	-	-	0.11095	0	0.313415	OK	0.180866	0	0.459633	OK	0.485687	0	0.980237	OK	0.358742	0	0.757094	OK	0.158521	0	0.455024	OK	0.101916	0	0.285216	OK	0.231327	0	0.512154	OK	0.0771597	0	0.241153	OK	0.137884	0	0.36695	OK	0.0888593	0.0071886	0.17053	OK	0.105372
GLYMA01G00280	-	-	GLYMA01G00280	-	-	1:61964-63428	-	-	0.186953	0	0.636495	OK	0	0	0	OK	0.280753	0	0.800077	OK	0	0	0	OK	0	0	0	OK	0	0	0	OK	0.20104	0	0.658322	OK	0.327869	0	0.928937	OK	0.0942722	0	0.359739	OK	0.282383	0	0.640962	OK	0.738503
GLYMA01G00291	-	-	GLYMA01G00291	-	-	1:69968-71359	-	-	0.369616	0	0.899878	OK	0.184546	0	0.567948	OK	0.312658	0	0.827772	OK	0.388927	0	0.980252	OK	0.317951	0	0.857999	OK	0.513701	0	1.20169	OK	0.460834	0	1.09881	OK	0.238036	0	0.675476	OK	0.882318	0	1.82481	OK	0.514266	0	1.09822	OK	0.402352
GLYMA01G00300	-	-	GLYMA01G00300	-	-	1:90229-96102	-	-	2.32599	1.18838	3.46361	OK	1.63443	0.773151	2.4957	OK	2.36691	1.2503	3.48352	OK	2.72296	1.49864	3.94727	OK	2.58996	1.44462	3.7353	OK	1.7708	0.915235	2.62636	OK	2.74044	1.53228	3.94861	OK	3.13281	1.76383	4.50179	OK	2.55614	1.34282	3.76945	OK	2.50638	1.87329	3.13947	OK	2.64432
GLYMA01G00311	-	-	GLYMA01G00311	-	-	1:111565-114809	-	-	0	0	0	OK	0	0	0	OK	0	0	0	OK	0	0	0	OK	0	0	0	OK	0	0	0	OK	0	0	0	OK	0	0	0	OK	0	0	0	OK	0	0	0	OK	0
GLYMA01G00321	-	-	GLYMA01G00321	-	-	1:116191-128024	-	-	1.31197	0.584675	2.03926	OK	1.21036	0.532211	1.88852	OK	1.15048	0.46581	1.83515	OK	1.20481	0.541208	1.86842	OK	2.43931	1.3436	3.53503	OK	2.6855	1.50487	3.86613	OK	2.54111	1.42312	3.65909	OK	3.44799	1.95526	4.94072	OK	1.12211	0.468286	1.77593	OK	2.4027	1.73612	3.06927	OK	1.3312
GLYMA01G00341	-	-	GLYMA01G00341	-	-	1:143352-155722	-	-	0.269774	0	0.703814	OK	0.184049	0	0.498714	OK	1.20513	0	2.42881	OK	0.0309583	0	0.176073	OK	0.613831	0	1.32345	OK	0.249744	0	0.689246	OK	0.562208	0	1.26219	OK	0.490471	0	1.17194	OK	0.410938	0	1.03387	OK	3.07477	2.05224	4.09729	OK	0.103006
GLYMA01G00361	-	-	GLYMA01G00361	-	-	1:157174-157917	-	-	0	0	0	OK	0	0	0	OK	0	0	0	OK	0.0509969	0	0.275611	OK	0	0	0	OK	0	0	0	OK	0.0866035	0	0.343522	OK	0	0	0	OK	0.0929818	0	0.388636	OK	0.0300885	0	0.201822	OK	0
GLYMA01G00380	-	-	GLYMA01G00380	-	-	1:170678-193544	-	-	0.818857	0.264878	1.37284	OK	0.695794	0.204026	1.18756	OK	1.07934	0.437641	1.72104	OK	0.823502	0.299259	1.34775	OK	1.30569	0.580476	2.0309	OK	0.668447	0.22951	1.10738	OK	0.752184	0.284497	1.21987	OK	0.853486	0.298899	1.40807	OK	0.860472	0.309254	1.41169	OK	3.25349	2.54036	3.96661	OK	1.2192
GLYMA01G00400	-	-	GLYMA01G00400	-	-	1:196374-202050	-	-	44.9539	28.4537	61.4541	OK	81.9631	52.3158	111.61	OK	21.0733	12.804	29.3425	OK	34.8312	22.099	47.5634	OK	18.4522	11.6572	25.2472	OK	32.0339	20.6582	43.4095	OK	14.2913	8.72877	19.8538	OK	22.848	14.4066	31.2893	OK	35.8678	22.8539	48.8817	OK	6.96093	4.87627	9.0456	OK	25.1045
GLYMA01G00410	-	-	GLYMA01G00410	-	-	1:205593-226050	-	-	3.69008	1.85813	5.52202	OK	2.17822	0.975194	3.38125	OK	4.26796	2.19365	6.34227	OK	2.87323	1.31524	4.43121	OK	1.80403	0.59841	3.00965	OK	1.39757	0.352884	2.44226	OK	2.86473	1.2855	4.44396	OK	1.70885	0.461142	2.95655	OK	2.93639	1.15322	4.71957	OK	1.65011	0.93468	2.36554	OK	4.98961
GLYMA01G00420	-	-	GLYMA01G00420	-	-	1:205593-226050	-	-	0.382179	0	0.894417	OK	0.315244	0	0.729118	OK	0.701206	0.0427339	1.35968	OK	0.347586	0	0.860763	OK	0.536314	0	1.10909	OK	0.547737	0.00983417	1.08564	OK	0.760312	0.111595	1.40903	OK	0.730825	0.0243254	1.43732	OK	0.538732	0	1.20534	OK	0.582938	0.26053	0.905346	OK	0.640755
GLYMA01G00430	-	-	GLYMA01G00430	CAS	-	1:227158-238073	-	-	1.5142	0.714181	2.31421	OK	1.90621	0.98054	2.83188	OK	2.9332	1.62747	4.23894	OK	1.39331	0.661208	2.12542	OK	4.74126	2.80526	6.67727	OK	4.48654	2.71063	6.26245	OK	4.09437	2.44153	5.74721	OK	4.59256	2.69262	6.49249	OK	1.9705	0.99595	2.94504	OK	10.0818	7.86178	12.3017	OK	2.28082
GLYMA01G00440	-	-	GLYMA01G00440	-	-	1:244255-244600	-	-	0.372109	0	1.16331	OK	0.28973	0	0.849489	OK	0	0	0	OK	1.14423	0	2.47666	OK	0.938234	0	2.20293	OK	1.12378	0	3.01622	OK	0.508723	0	1.56841	OK	0.615925	0	1.58418	OK	0.179841	0	0.74126	OK	1.34526	0	3.24791	OK	0.145247
GLYMA01G00450	-	-	GLYMA01G00450	-	-	1:247079-274310	-	-	0	0	0	OK	0	0	0	OK	0.0609044	0	0.401737	OK	0	0	0	OK	0	0	0	OK	0.00659899	0	0.0948683	OK	0.0138671	0	0.15059	OK	0.00599546	0	0.10453	OK	0.0110363	0	0.16682	OK	0.00113589	0	0.0403968	OK	0
GLYMA01G00460	-	-	GLYMA01G00460	-	-	1:247079-274310	-	-	5.78903	2.78171	8.79634	OK	4.66307	2.24386	7.08229	OK	8.52118	4.63289	12.4095	OK	4.88715	2.61929	7.155	OK	5.99327	3.43782	8.54873	OK	5.26378	3.13222	7.39535	OK	5.46662	3.04208	7.89116	OK	5.30069	3.02765	7.57373	OK	7.40265	3.96799	10.8373	OK	3.15636	2.3718	3.94092	OK	6.41812
GLYMA01G00470	-	-	GLYMA01G00470	-	-	1:247079-274310	-	-	9.52598	3.84287	15.2091	OK	7.96776	3.21715	12.7184	OK	9.66687	3.59054	15.7432	OK	7.71421	3.56083	11.8676	OK	6.24617	2.39627	10.0961	OK	4.57662	1.57281	7.58042	OK	6.25202	2.51161	9.99243	OK	4.43725	1.35924	7.51525	OK	10.0763	4.33246	15.8202	OK	4.37851	3.00119	5.75583	OK	8.8228
GLYMA01G00481	-	-	GLYMA01G00481	-	-	1:275569-278576	-	-	0.13632	0	0.313057	OK	0.172713	0	0.37272	OK	0.364496	0.0275156	0.701477	OK	0.186481	0	0.418166	OK	0.122032	0	0.280449	OK	0.0958714	0	0.234892	OK	0.0978455	0	0.243898	OK	0.0570796	0	0.165634	OK	0.301002	0.0173677	0.584635	OK	0	0	0	OK	0.257584
GLYMA01G00490	-	-	GLYMA01G00490	-	-	1:281068-285680	-	-	0	0	0	OK	0	0	0	OK	0.0312097	0	0.124987	OK	0	0	0	OK	0	0	0	OK	0.00397946	0	0.0382114	OK	0	0	0	OK	0.0247991	0	0.0795663	OK	0	0	0	OK	0	0	0	OK	0
GLYMA01G00500	-	-	GLYMA01G00500	-	-	1:285991-288741	-	-	0	0	0	OK	0	0	0	OK	0	0	0	OK	0	0	0	OK	0	0	0	OK	0	0	0	OK	0	0	0	OK	0	0	0	OK	0	0	0	OK	0	0	0	OK	0
GLYMA01G00510	-	-	GLYMA01G00510	-	-	1:291440-297515	-	-	0.0950161	0	0.225861	OK	0.0642488	0	0.167703	OK	1.19325	0.57683	1.80967	OK	0.314959	0.0734894	0.556429	OK	1.19962	0.553485	1.84575	OK	1.49035	0.796516	2.18419	OK	1.81463	0.998761	2.6305	OK	2.2581	1.26936	3.24684	OK	0.135872	0	0.286724	OK	3.17381	2.2591	4.08852	OK	0.761162
GLYMA01G00520	-	-	GLYMA01G00520	-	-	1:303945-308194	-	-	19.5978	12.4305	26.765	OK	28.5195	18.3327	38.7062	OK	8.52346	4.97401	12.0729	OK	9.24891	5.42732	13.0705	OK	10.2823	6.42444	14.1403	OK	12.2063	7.74972	16.6628	OK	5.42541	3.12122	7.7296	OK	6.65998	3.88022	9.43974	OK	19.9009	12.6715	27.1303	OK	7.74362	5.84879	9.63845	OK	7.92929
GLYMA01G00530	-	-	GLYMA01G00530	-	-	1:318581-323172	-	-	0	0	0	OK	0	0	0	OK	0	0	0	OK	0	0	0	OK	0	0	0	OK	0	0	0	OK	0	0	0	OK	0	0	0	OK	0	0	0	OK	0	0	0	OK	0
GLYMA01G00541	-	-	GLYMA01G00541	-	-	1:329083-331923	-	-	0	0	0	OK	0	0	0	OK	0	0	0	OK	0	0	0	OK	0.030194	0	0.148033	OK	0	0	0	OK	0	0	0	OK	0	0	0	OK	0	0	0	OK	2.67279	1.69661	3.64896	OK	0
GLYMA01G00551	-	-	GLYMA01G00551	-	-	1:333453-334355	-	-	0	0	0	OK	0	0	0	OK	0.816767	0	1.90034	OK	0	0	0	OK	0	0	0	OK	0	0	0	OK	0	0	0	OK	0	0	0	OK	0	0	0	OK	0	0	0	OK	0
GLYMA01G00560	-	-	GLYMA01G00560	-	-	1:335231-337098	-	-	0.344461	0	0.726252	OK	0.396269	0	0.836188	OK	0.428569	0	0.858732	OK	0.660288	0.0710469	1.24953	OK	1.21837	0.404212	2.03253	OK	1.17878	0.396671	1.96089	OK	1.43071	0.525977	2.33544	OK	2.87093	1.35576	4.3861	OK	0.257498	0	0.56074	OK	4.11745	2.62441	5.61048	OK	0.533468
GLYMA01G00570	-	-	GLYMA01G00570	-	-	1:339899-343391	-	-	4.78496	2.18327	7.38664	OK	5.86667	2.88919	8.84415	OK	2.66284	0.904366	4.42131	OK	3.28443	1.25604	5.31282	OK	3.57827	1.58988	5.56667	OK	3.29717	1.39845	5.19589	OK	2.63123	1.04521	4.21724	OK	1.61647	0.421011	2.81193	OK	4.01723	1.74313	6.29132	OK	6.85412	5.09815	8.61008	OK	3.54172
GLYMA01G00580	-	-	GLYMA01G00580	-	-	1:344017-344620	-	-	0	0	0	OK	0	0	0	OK	0	0	0	OK	0.301464	0	0.798284	OK	0	0	0	OK	0	0	0	OK	0	0	0	OK	0.0549249	0	0.295731	OK	0.0541136	0	0.295128	OK	0	0	0	OK	0
GLYMA01G00590	-	-	GLYMA01G00590	-	-	1:346489-350011	-	-	0.12513	0	0.412456	OK	0.153857	0	0.465671	OK	0	0	0	OK	0.110712	0	0.395241	OK	0.0261728	0	0.186571	OK	0.092676	0	0.327653	OK	0	0	0	OK	0.282138	0	0.719634	OK	0.0542	0	0.217381	OK	0.450299	0.0745219	0.826076	OK	0.0787764
GLYMA01G00600	-	-	GLYMA01G00600	MYB129	-	1:363275-365404	-	-	0.224814	0	0.559889	OK	0	0	0	OK	0.0196392	0	0.111705	OK	0	0	0	OK	0.117752	0	0.3843	OK	0	0	0	OK	0.0503869	0	0.179417	OK	0	0	0	OK	0.0524061	0	0.199859	OK	0.0108345	0	0.105604	OK	0.146496
GLYMA01G00610	-	-	GLYMA01G00610	-	-	1:369322-375842	-	-	65.922	39.2233	92.6207	OK	51.4001	31.8499	70.9503	OK	21.473	12.3318	30.6142	OK	33.4521	20.4942	46.4099	OK	17.4172	9.71395	25.1203	OK	19.9755	11.649	28.3021	OK	14.9628	8.6642	21.2614	OK	18.7014	10.8567	26.546	OK	34.8708	20.7502	48.9913	OK	10.3412	7.01511	13.6673	OK	20.3824
GLYMA01G00620	-	-	GLYMA01G00620	-	-	1:369322-375842	-	-	0.0202723	0	0.246357	OK	0	0	0	OK	0	0	0	OK	0.0573935	0	0.530979	OK	0	0	0	OK	0.0753706	0	0.479878	OK	0.0491043	0	0.377631	OK	0	0	0	OK	0.0126108	0	0.204295	OK	0.0390896	0	0.228949	OK	0.0217354
GLYMA01G00640	-	-	GLYMA01G00640	-	-	1:380015-381810	-	-	0.352633	0	0.740348	OK	1.60936	0.693445	2.52527	OK	0.341526	0	0.683626	OK	0.464536	0.0426726	0.8864	OK	1.38212	0.570717	2.19353	OK	1.14969	0.41134	1.88803	OK	0.676423	0.160368	1.19248	OK	0.721865	0.167506	1.27623	OK	0.509317	0.068173	0.95046	OK	2.40117	1.60513	3.19721	OK	0.588323
GLYMA01G00660	-	-	GLYMA01G00660	-	-	1:384777-386898	-	-	0.127901	0	0.460195	OK	0.331628	0	0.892418	OK	0.214945	0	0.629587	OK	0.130091	0	0.459403	OK	0.0991477	0	0.353008	OK	0.0499264	0	0.216244	OK	0.139887	0	0.442633	OK	0.0255358	0	0.186286	OK	0.339183	0	0.873021	OK	0.0314978	0	0.208881	OK	0
GLYMA01G00670	-	-	GLYMA01G00670	-	-	1:387855-391000	-	-	10.9637	6.81747	15.1099	OK	9.73803	6.06067	13.4154	OK	8.17109	4.98633	11.3558	OK	8.47254	5.27771	11.6674	OK	9.73549	6.14844	13.3225	OK	11.7997	7.57228	16.0271	OK	8.85364	5.47905	12.2282	OK	9.71657	6.05615	13.377	OK	9.85473	6.06321	13.6462	OK	4.72213	3.58013	5.86413	OK	8.09686
GLYMA01G00680	-	-	GLYMA01G00680	-	-	1:391564-396978	-	-	1.80806	0.69258	2.92355	OK	2.68733	1.33643	4.03823	OK	1.52362	0.601608	2.44564	OK	2.4768	1.20882	3.74478	OK	4.41902	2.52804	6.30999	OK	3.34312	1.82201	4.86424	OK	4.15259	2.27025	6.03494	OK	2.67042	1.22545	4.11538	OK	1.49728	0.560201	2.43436	OK	5.66683	4.36223	6.97143	OK	1.92847
GLYMA01G00690	-	-	GLYMA01G00690	-	-	1:397383-400581	-	-	7.78279	4.46973	11.0959	OK	7.0517	4.13309	9.97031	OK	3.41786	1.60799	5.22774	OK	4.52445	2.41854	6.63035	OK	9.47934	5.87372	13.085	OK	9.41578	5.84389	12.9877	OK	5.9224	3.39864	8.44617	OK	9.01911	5.47246	12.5658	OK	4.84784	2.61503	7.08066	OK	9.4575	7.50887	11.4061	OK	3.46102
GLYMA01G00700	-	-	GLYMA01G00700	-	-	1:411261-413277	-	-	0	0	0	OK	0	0	0	OK	0	0	0	OK	0	0	0	OK	0	0	0	OK	0	0	0	OK	0	0	0	OK	0.0113131	0	0.0891727	OK	0	0	0	OK	0	0	0	OK	0
GLYMA01G00710	-	-	GLYMA01G00710	-	-	1:415321-417655	-	-	0	0	0	OK	0.0888888	0	0.320301	OK	0	0	0	OK	0.0353382	0	0.200944	OK	0.0439375	0	0.19746	OK	0.0210925	0	0.17229	OK	0.158081	0	0.484558	OK	0.178344	0	0.547578	OK	0	0	0	OK	0.164588	0	0.453085	OK	0.0349007
GLYMA01G00720	-	-	GLYMA01G00720	-	-	1:418762-423973	-	-	1.33477	0.67176	1.99779	OK	1.68814	0.909216	2.46705	OK	1.21789	0.603504	1.83227	OK	1.20295	0.620006	1.7859	OK	5.62717	3.55976	7.69459	OK	6.1658	3.92239	8.4092	OK	3.28432	1.9763	4.59233	OK	3.55762	2.15551	4.95974	OK	1.13608	0.558348	1.7138	OK	3.01314	2.28671	3.73957	OK	1.08276
GLYMA01G00730	-	-	GLYMA01G00730	-	-	1:425499-427881	-	-	62.1617	39.8301	84.4932	OK	60.9063	38.9931	82.8194	OK	49.7664	31.5517	67.9811	OK	64.2365	41.4278	87.0452	OK	67.6989	43.8356	91.5622	OK	63.5434	40.5381	86.5487	OK	76.6348	49.1254	104.144	OK	100.377	63.3452	137.409	OK	45.8237	29.3682	62.2791	OK	43.0491	33.3523	52.7459	OK	52.7666
GLYMA01G00740	-	-	GLYMA01G00740	-	-	1:429463-430748	-	-	59.828	37.7714	81.8846	OK	59.0793	37.8347	80.3239	OK	35.4862	22.0366	48.9358	OK	52.9032	33.8403	71.9661	OK	46.8518	29.9279	63.7756	OK	46.4163	29.7592	63.0734	OK	33.9477	21.6031	46.2922	OK	42.9182	27.043	58.7934	OK	35.5875	22.1866	48.9885	OK	48.6179	37.5039	59.7319	OK	39.6569
GLYMA01G00750	-	-	GLYMA01G00750	-	-	1:431176-433062	-	-	2.21832	0.976277	3.46036	OK	2.16574	0.970852	3.36062	OK	5.48565	3.09454	7.87676	OK	3.39856	1.78188	5.01523	OK	1.50588	0.513676	2.49808	OK	1.74982	0.729202	2.77044	OK	3.09182	1.5897	4.59394	OK	3.03031	1.50405	4.55656	OK	2.18847	0.976058	3.40089	OK	0.29952	0.0939766	0.505064	OK	3.68537
GLYMA01G00760	-	-	GLYMA01G00760	-	-	1:434429-437563	-	-	19.9888	12.5743	27.4032	OK	20.1151	12.7649	27.4653	OK	17.2365	10.7514	23.7215	OK	22.4711	14.5027	30.4395	OK	14.6335	9.35941	19.9077	OK	16.8067	10.6997	22.9138	OK	16.6451	10.6444	22.6459	OK	16.6964	10.5396	22.8532	OK	15.8483	9.88425	21.8124	OK	11.674	8.93754	14.4104	OK	19.5569
GLYMA01G00771	-	-	GLYMA01G00771	-	-	1:438390-439678	-	-	0.020575	0	0.148397	OK	0.45066	0	1.11235	OK	0.492456	0	1.0332	OK	0.241123	0	0.593095	OK	0.119587	0	0.342608	OK	0.158321	0	0.422971	OK	0.230485	0	0.6206	OK	0.501837	0	1.03747	OK	0.35908	0	1.02445	OK	1.26095	0.716377	1.80552	OK	0.417255
GLYMA01G00780	-	-	GLYMA01G00780	-	-	1:441913-445194	-	-	1.10835	0.245591	1.97112	OK	1.30349	0.334806	2.27217	OK	1.45877	0.410832	2.50671	OK	0.8816	0.139362	1.62384	OK	0.62269	0.0413767	1.204	OK	1.30156	0.377526	2.22559	OK	1.02627	0.240382	1.81217	OK	0.577897	0.0109122	1.14488	OK	0.882191	0.12698	1.6374	OK	2.58697	1.72337	3.45058	OK	0.89758
GLYMA01G00790	-	-	GLYMA01G00790	-	-	1:446961-452958	-	-	0	0	0	OK	0	0	0	OK	0	0	0	OK	0	0	0	OK	0.464482	0.135266	0.793699	OK	0.295294	0.0142862	0.576302	OK	0.30568	0.0526237	0.558737	OK	0.266148	0.0273903	0.504906	OK	0	0	0	OK	1.26706	0.939154	1.59496	OK	0.00629111
GLYMA01G00805	-	-	GLYMA01G00805	-	-	1:457615-459673	-	-	0	0	0	OK	0.141643	0	0.381421	OK	0	0	0	OK	0	0	0	OK	0.371278	0	0.789967	OK	0.163752	0	0.417604	OK	0.0943482	0	0.280867	OK	0.104475	0	0.310335	OK	0.00910282	0	0.100162	OK	0	0	0	OK	0
GLYMA01G00820	-	-	GLYMA01G00820	-	-	1:464651-466721	-	-	82.8113	53.1306	112.492	OK	170.632	103.965	237.3	OK	83.5596	53.6213	113.498	OK	126.022	77.5356	174.509	OK	29.9929	19.541	40.4448	OK	30.8973	20.7054	41.0892	OK	46.7143	30.2936	63.1349	OK	46.2306	29.987	62.4742	OK	84.4252	53.9791	114.871	OK	3.26989	1.93334	4.60645	OK	97.2581
GLYMA01G00840	-	-	GLYMA01G00840	-	-	1:505341-508290	-	-	0.0129268	0	0.187991	OK	0	0	0	OK	0	0	0	OK	0	0	0	OK	0	0	0	OK	0	0	0	OK	0	0	0	OK	0	0	0	OK	0	0	0	OK	0	0	0	OK	0
GLYMA01G00850	-	-	GLYMA01G00850	-	-	1:512025-517266	-	-	0.834928	0.299483	1.37037	OK	1.14262	0.498511	1.78672	OK	0.957384	0.372505	1.54226	OK	0.177923	0	0.374884	OK	0.93267	0.377483	1.48786	OK	0.639743	0.223765	1.05572	OK	0.712518	0.252307	1.17273	OK	0.511717	0.137017	0.886418	OK	1.026	0.421689	1.63031	OK	7.34534	5.81233	8.87835	OK	0.959147
GLYMA01G00860	-	-	GLYMA01G00860	-	-	1:518296-520313	-	-	4.72745	1.86483	7.59007	OK	4.96703	2.02464	7.90942	OK	4.20971	1.53385	6.88558	OK	4.42604	1.65497	7.1971	OK	5.43473	2.35034	8.51912	OK	7.94374	4.0342	11.8533	OK	5.25811	2.32647	8.18974	OK	6.82216	2.97342	10.6709	OK	4.38497	1.61679	7.15315	OK	11.1458	7.80941	14.4822	OK	3.75709
GLYMA01G00870	-	-	GLYMA01G00870	-	-	1:523808-529106	-	-	2.17784	1.03759	3.31809	OK	4.65837	2.64627	6.67048	OK	4.78591	2.72424	6.84758	OK	3.68238	2.00885	5.3559	OK	2.87177	1.54712	4.19642	OK	3.40435	1.87652	4.93218	OK	3.86102	2.20214	5.5199	OK	3.88908	2.17156	5.60659	OK	2.56309	1.31123	3.81494	OK	2.25513	1.49199	3.01826	OK	4.32995
GLYMA01G00880	-	-	GLYMA01G00880	-	-	1:544620-550750	-	-	0.602945	0.149786	1.0561	OK	0.508931	0.0885588	0.929304	OK	0.307511	0	0.621676	OK	0.520245	0.12559	0.9149	OK	0.42633	0.0997569	0.752903	OK	0.302943	0.0205709	0.585315	OK	0.560423	0.166115	0.954731	OK	0.384416	0.0449205	0.723912	OK	0.531365	0.137528	0.925201	OK	0.309003	0.149338	0.468669	OK	0.583044
GLYMA01G00890	-	-	GLYMA01G00890	-	-	1:559624-561661	-	-	0	0	0	OK	0	0	0	OK	0	0	0	OK	0	0	0	OK	0.0108942	0	0.0810331	OK	0	0	0	OK	0	0	0	OK	0	0	0	OK	0	0	0	OK	0.333204	0.123493	0.542915	OK	0
GLYMA01G00900	-	-	GLYMA01G00900	-	-	1:562674-567038	-	-	0	0	0	OK	0	0	0	OK	0	0	0	OK	0	0	0	OK	0	0	0	OK	0	0	0	OK	0	0	0	OK	0	0	0	OK	0	0	0	OK	0	0	0	OK	0
GLYMA01G00910	-	-	GLYMA01G00910	-	-	1:567202-572032	-	-	0	0	0	OK	0	0	0	OK	0	0	0	OK	0.0399072	0	0.150486	OK	0.00870648	0	0.0702745	OK	0.0133241	0	0.0685105	OK	0	0	0	OK	0.0221441	0	0.112741	OK	0	0	0	OK	0.174082	0.0133027	0.334861	OK	0
GLYMA01G00920	-	-	GLYMA01G00920	-	-	1:576437-580149	-	-	0	0	0	OK	0	0	0	OK	0	0	0	OK	0	0	0	OK	0	0	0	OK	0	0	0	OK	0	0	0	OK	0	0	0	OK	0	0	0	OK	0	0	0	OK	0
GLYMA01G00930	-	-	GLYMA01G00930	-	-	1:585699-587056	-	-	65.2117	41.5756	88.8478	OK	169.507	108.701	230.312	OK	74.7116	48.3779	101.045	OK	93.4633	61.7885	125.138	OK	50.6134	32.6177	68.6091	OK	34.754	22.8742	46.6339	OK	33.7226	21.9933	45.4519	OK	59.8411	38.9692	80.7129	OK	57.1119	36.6543	77.5695	OK	8.09797	6.36504	9.8309	OK	67.8609
GLYMA01G00940	-	-	GLYMA01G00940	-	-	1:588160-598604	-	-	4.63518	2.68132	6.58904	OK	5.00233	2.97377	7.03089	OK	3.70171	2.0818	5.32162	OK	2.88067	1.52033	4.24101	OK	5.45566	3.41005	7.50128	OK	4.08923	2.4648	5.71366	OK	3.96827	2.36282	5.57371	OK	4.9425	2.91782	6.96718	OK	5.04315	2.93457	7.15173	OK	11.2854	9.2947	13.2761	OK	2.55343
GLYMA01G00950	-	-	GLYMA01G00950	-	-	1:598924-599925	-	-	3.96396	1.9056	6.02232	OK	4.85424	2.23482	7.47366	OK	0.894596	0.10184	1.68735	OK	5.95617	3.1605	8.75184	OK	4.80463	2.49598	7.11328	OK	4.24456	2.06091	6.42822	OK	4.97266	2.39159	7.55373	OK	5.4319	2.62632	8.23749	OK	2.75087	1.06896	4.43279	OK	18.9764	12.991	24.9617	OK	2.40492
GLYMA01G00960	-	-	GLYMA01G00960	ARGS	-	1:604191-612760	-	-	4.87622	2.76462	6.98782	OK	3.43535	1.87847	4.99222	OK	3.23611	1.68621	4.78601	OK	2.46759	1.24648	3.6887	OK	4.34639	2.50181	6.19098	OK	3.53129	2.0241	5.03848	OK	3.89627	2.19814	5.5944	OK	3.46873	1.94208	4.99539	OK	5.42127	3.17697	7.66558	OK	6.41169	5.10887	7.71452	OK	3.83413
GLYMA01G00975	-	-	GLYMA01G00975	-	-	1:613982-641941	-	-	2.36253	1.31129	3.41377	OK	2.80103	1.64412	3.95794	OK	2.8512	1.63983	4.06257	OK	2.3286	1.32876	3.32843	OK	1.88629	1.05487	2.71771	OK	1.68713	0.93298	2.44127	OK	1.51275	0.830876	2.19462	OK	1.5625	0.829232	2.29576	OK	4.12522	2.49446	5.75599	OK	2.66182	2.10301	3.22062	OK	2.8951
GLYMA01G00990	-	-	GLYMA01G00990	-	-	1:643213-651111	-	-	2.62222	1.51465	3.72979	OK	4.04255	2.48987	5.59523	OK	2.73558	1.56239	3.90878	OK	2.13718	1.22654	3.04782	OK	3.3472	2.08322	4.61118	OK	3.59676	2.26371	4.92981	OK	3.0414	1.87473	4.20806	OK	3.2114	1.95488	4.46792	OK	3.75286	2.29364	5.21209	OK	2.7765	2.1644	3.38861	OK	2.96032
GLYMA01G01000	-	-	GLYMA01G01000	-	-	1:652294-658333	-	-	0.0968626	0	0.247047	OK	0.144084	0	0.313497	OK	0.285418	0.0280716	0.542765	OK	0.23185	0	0.471948	OK	0.212006	0	0.432858	OK	0.0987086	0	0.229353	OK	0.190249	0	0.383463	OK	0.107022	0	0.242738	OK	0.204947	0	0.422301	OK	0.109914	0.024961	0.194866	OK	0.126734
GLYMA01G01010	-	-	GLYMA01G01010	-	-	1:663901-668594	-	-	0	0	0	OK	0.0418414	0	0.179173	OK	0	0	0	OK	0	0	0	OK	0	0	0	OK	0.0752654	0	0.269759	OK	0.0539796	0	0.218126	OK	0.0176677	0	0.151067	OK	0.00816979	0	0.135324	OK	0.605176	0.246172	0.964179	OK	0
GLYMA01G01020	-	-	GLYMA01G01020	-	-	1:670826-674335	-	-	35.4053	22.5482	48.2624	OK	48.0798	30.8319	65.3276	OK	32.1059	20.5425	43.6692	OK	42.3645	27.2872	57.4417	OK	34.3162	22.0175	46.6148	OK	33.7383	21.5776	45.899	OK	36.71	23.3805	50.0394	OK	33.1083	21.1648	45.0517	OK	36.9384	23.7433	50.1334	OK	29.4274	21.9891	36.8656	OK	34.6502
GLYMA01G01030	-	-	GLYMA01G01030	-	-	1:681416-683646	-	-	0.0544138	0	0.185954	OK	0	0	0	OK	0	0	0	OK	0.024302	0	0.11537	OK	0.0783277	0	0.219165	OK	0.038877	0	0.15132	OK	0	0	0	OK	0.0625992	0	0.199121	OK	0.0146011	0	0.0792543	OK	0.190398	0.0332879	0.347508	OK	0
GLYMA01G01050	-	-	GLYMA01G01050	-	-	1:706987-708399	-	-	1.63919	0.738785	2.5396	OK	0.531642	0.0655539	0.997729	OK	0.923054	0.238609	1.6075	OK	0.350821	0	0.779628	OK	4.02791	2.46296	5.59287	OK	2.05369	0.963807	3.14357	OK	1.6384	0.650021	2.62678	OK	1.9808	0.822768	3.13884	OK	1.40857	0.488088	2.32906	OK	1.4722	0.556858	2.38755	OK	0.308048
GLYMA01G01060	-	-	GLYMA01G01060	-	-	1:729658-735082	-	-	116.667	71.5517	161.782	OK	127.204	77.1067	177.301	OK	113.376	69.4396	157.313	OK	150.737	89.9	211.574	OK	81.9089	52.1493	111.668	OK	69.152	43.9902	94.3138	OK	87.5061	54.7767	120.236	OK	88.7691	55.9317	121.606	OK	111.921	68.7076	155.135	OK	80.2061	62.7051	97.7071	OK	122.2
GLYMA01G01070	-	-	GLYMA01G01070	-	-	1:735854-740661	-	-	7.73753	4.69892	10.7761	OK	24.2159	15.6752	32.7566	OK	8.11752	5.00987	11.2252	OK	16.8136	10.6183	23.0089	OK	4.10709	2.45239	5.76178	OK	6.46208	4.03423	8.88994	OK	4.31929	2.57497	6.06361	OK	6.35364	3.85254	8.85474	OK	8.58154	5.35022	11.8129	OK	0.780387	0.511054	1.04972	OK	7.43914
GLYMA01G01080	-	-	GLYMA01G01080	-	-	1:741674-745361	-	-	1.54523	0.71039	2.38007	OK	3.97006	2.37404	5.56608	OK	2.44524	1.35202	3.53845	OK	2.13763	1.17507	3.10019	OK	1.51847	0.78681	2.25014	OK	1.9368	0.955253	2.91835	OK	2.93123	1.72024	4.14223	OK	4.55734	2.63197	6.48271	OK	2.1034	1.13043	3.07636	OK	4.91788	3.94194	5.89381	OK	1.99135
GLYMA01G01090	-	-	GLYMA01G01090	-	-	1:746504-750472	-	-	0.154481	0	0.347662	OK	0.705683	0.259304	1.15206	OK	0.598033	0.181528	1.01454	OK	0.213772	0	0.434236	OK	2.05756	1.07661	3.0385	OK	1.65462	0.740127	2.56912	OK	3.59378	2.11271	5.07486	OK	5.55782	3.24618	7.86945	OK	0.2272	0.00817425	0.446225	OK	0.974324	0.697992	1.25066	OK	1.01183
GLYMA01G01101	-	-	GLYMA01G01101	-	-	1:752181-756473	-	-	0	0	0	OK	0	0	0	OK	0	0	0	OK	0	0	0	OK	0	0	0	OK	0	0	0	OK	0	0	0	OK	0.0848422	0	0.329397	OK	0	0	0	OK	0	0	0	OK	0
GLYMA01G01110	-	-	GLYMA01G01110	-	-	1:757751-761280	-	-	3.99907	2.29602	5.70212	OK	5.41272	3.2189	7.60653	OK	4.16184	2.42034	5.90334	OK	5.15804	3.10828	7.2078	OK	8.66517	5.49251	11.8378	OK	11.226	7.17781	15.2742	OK	8.12047	5.13954	11.1014	OK	12.229	7.76119	16.6967	OK	4.27926	2.48279	6.07573	OK	3.95592	3.20507	4.70676	OK	3.7537
GLYMA01G01120	-	-	GLYMA01G01120	-	-	1:762982-771636	-	-	0	0	0	OK	0.0590048	0	0.165293	OK	0.0781227	0	0.204688	OK	0	0	0	OK	0.04435	0	0.135588	OK	0.129769	0	0.277322	OK	0.116507	0	0.267433	OK	0.143611	0	0.309083	OK	0.00979973	0	0.0521813	OK	2.05876	1.59247	2.52504	OK	0.00674652
GLYMA01G01130	-	-	GLYMA01G01130	-	-	1:773986-783534	-	-	0	0	0	OK	0	0	0	OK	0	0	0	OK	0	0	0	OK	0	0	0	OK	0	0	0	OK	0.0258977	0	0.128435	OK	0	0	0	OK	0	0	0	OK	0	0	0	OK	0
GLYMA01G01140	-	-	GLYMA01G01140	-	-	1:773986-783534	-	-	0.104454	0	0.334906	OK	0.102762	0	0.323762	OK	0.204825	0	0.519099	OK	0.0472095	0	0.210978	OK	0.84407	0.159378	1.52876	OK	0.347786	0	0.749363	OK	0.494953	0	1.01034	OK	0.646652	0.0460337	1.24727	OK	0.108765	0	0.346908	OK	2.0864	1.53851	2.6343	OK	0
GLYMA01G01150	-	-	GLYMA01G01150	-	-	1:786786-790850	-	-	0.0398423	0	0.154785	OK	0	0	0	OK	0	0	0	OK	0.0402658	0	0.147532	OK	0.044594	0	0.164877	OK	0.0236328	0	0.124969	OK	0.0453358	0	0.179064	OK	0.0534555	0	0.206866	OK	0.0789247	0	0.235796	OK	0.496907	0.146536	0.847278	OK	0.0440931
GLYMA01G01160	-	-	GLYMA01G01160	-	-	1:801794-812173	-	-	0	0	0	OK	0	0	0	OK	0	0	0	OK	0	0	0	OK	0	0	0	OK	0	0	0	OK	0	0	0	OK	0	0	0	OK	0	0	0	OK	0	0	0	OK	0
GLYMA01G01165	-	-	GLYMA01G01165	-	-	1:813195-815449	-	-	0.0264665	0	0.190134	OK	0	0	0	OK	0.257408	0	0.686025	OK	0.117106	0	0.405821	OK	0.028872	0	0.198199	OK	0	0	0	OK	0.253476	0	0.679722	OK	0.0463693	0	0.26337	OK	0.0335556	0	0.204154	OK	0.0567239	0	0.226551	OK	0.321794
GLYMA01G01170	-	-	GLYMA01G01170	-	-	1:817680-822876	-	-	8.38842	4.84961	11.9272	OK	4.42679	2.35786	6.49572	OK	4.19961	2.24196	6.15727	OK	3.73668	1.90219	5.57116	OK	7.96799	4.88931	11.0467	OK	5.74258	3.33491	8.15025	OK	5.86782	3.44934	8.2863	OK	5.61064	3.2245	7.99678	OK	5.86949	3.32833	8.41065	OK	28.3711	21.63	35.1122	OK	5.38433
GLYMA01G01180	-	-	GLYMA01G01180	-	-	1:826828-831862	-	-	0.32678	0.0167261	0.636835	OK	0.580097	0.164786	0.995409	OK	0.00902759	0	0.0778156	OK	0.184491	0	0.438919	OK	1.52672	0.573536	2.4799	OK	0.708937	0.234456	1.18342	OK	0.287436	0.000826007	0.574047	OK	0.643086	0.151504	1.13467	OK	0.259337	0	0.535463	OK	27.4621	21.3045	33.6197	OK	0.0698528
GLYMA01G01190	-	-	GLYMA01G01190	GBP	-	1:837437-839839	-	-	35.2563	22.5933	47.9192	OK	40.2296	25.2596	55.1996	OK	46.2532	29.2694	63.2369	OK	52.3983	32.5209	72.2756	OK	20.4961	13.3066	27.6857	OK	27.3919	17.6768	37.107	OK	31.4118	20.1584	42.6651	OK	35.2734	22.4938	48.0529	OK	38.9831	24.9526	53.0136	OK	10.5969	7.51374	13.6801	OK	42.9003
GLYMA01G01210	-	-	GLYMA01G01210	-	-	1:841603-854009	-	-	0.100167	0	0.23372	OK	0.075147	0	0.186707	OK	0.153324	0	0.337656	OK	0.0163013	0	0.0726482	OK	1.494	0.786882	2.20112	OK	1.50475	0.788542	2.22096	OK	0.414469	0.0864999	0.742438	OK	1.2792	0.616307	1.94208	OK	0.120968	0	0.277709	OK	1.56217	1.14657	1.97776	OK	0.0864097
GLYMA01G01220	-	-	GLYMA01G01220	-	-	1:861697-864316	-	-	7.54293	3.96051	11.1254	OK	6.52928	3.33592	9.72264	OK	8.54008	4.64208	12.4381	OK	7.26403	3.92298	10.6051	OK	5.30891	2.80876	7.80906	OK	5.96167	3.32234	8.601	OK	6.78621	3.6929	9.87951	OK	7.62719	4.14831	11.1061	OK	5.28177	2.57458	7.98895	OK	10.9108	8.53009	13.2916	OK	9.53744
GLYMA01G01230	-	-	GLYMA01G01230	-	-	1:864945-873519	-	-	0.647828	0.23215	1.06351	OK	0.929059	0.403054	1.45506	OK	1.3594	0.670632	2.04817	OK	0.757152	0.312044	1.20226	OK	2.26532	1.29946	3.23118	OK	3.03491	1.82544	4.24437	OK	2.5641	1.46652	3.66168	OK	3.16631	1.84778	4.48483	OK	0.866847	0.366313	1.36738	OK	3.25671	2.43032	4.08309	OK	1.23884
GLYMA01G01240	-	-	GLYMA01G01240	-	-	1:882373-883583	-	-	0.030841	0	0.145934	OK	0	0	0	OK	0	0	0	OK	0	0	0	OK	0.0350711	0	0.144435	OK	0	0	0	OK	0	0	0	OK	0.0201042	0	0.131034	OK	0.0314632	0	0.146525	OK	0	0	0	OK	0
GLYMA01G01251	-	-	GLYMA01G01251	-	-	1:897328-899783	-	-	0	0	0	OK	0	0	0	OK	0	0	0	OK	0	0	0	OK	0	0	0	OK	0	0	0	OK	0	0	0	OK	0	0	0	OK	0	0	0	OK	0	0	0	OK	0
GLYMA01G01260	-	-	GLYMA01G01260	-	-	1:901470-902792	-	-	0	0	0	OK	0	0	0	OK	0	0	0	OK	0	0	0	OK	0.0604937	0	0.236711	OK	0	0	0	OK	0	0	0	OK	0.0446991	0	0.177989	OK	0	0	0	OK	2.46366	1.91272	3.01459	OK	0
GLYMA01G01270	-	-	GLYMA01G01270	-	-	1:908126-916913	-	-	1.33598	0.528481	2.14347	OK	0.210983	0	0.458222	OK	4.17638	2.37784	5.97492	OK	1.21206	0.51305	1.91107	OK	4.92404	2.88503	6.96304	OK	2.00917	1.00191	3.01644	OK	6.84081	4.02304	9.65858	OK	3.07896	1.60542	4.55249	OK	1.67985	0.738387	2.62132	OK	8.31672	6.42516	10.2083	OK	3.47809
GLYMA01G01280	-	-	GLYMA01G01280	-	-	1:919766-925870	-	-	4.333	2.59266	6.07335	OK	3.36496	1.9976	4.73232	OK	6.31893	3.95012	8.68774	OK	5.27237	3.30469	7.24005	OK	6.39025	4.09302	8.68748	OK	4.58347	2.8585	6.30845	OK	6.34799	4.04382	8.65217	OK	6.10899	3.81109	8.40689	OK	5.99765	3.75758	8.23773	OK	3.38081	2.49311	4.26851	OK	6.50229
GLYMA01G01291	-	-	GLYMA01G01291	-	-	1:934414-936646	-	-	0.1897	0	0.515689	OK	0	0	0	OK	0.0570211	0	0.249496	OK	0	0	0	OK	0.210146	0	0.582822	OK	0.152561	0	0.420912	OK	0.0598967	0	0.228962	OK	0.0852959	0	0.269687	OK	0	0	0	OK	0.193222	0.0318997	0.354545	OK	0.0338141
GLYMA01G01300	-	-	GLYMA01G01300	-	-	1:937313-940538	-	-	0	0	0	OK	0	0	0	OK	0	0	0	OK	0	0	0	OK	0.0657364	0	0.202133	OK	0	0	0	OK	0.115085	0	0.304072	OK	0.0526712	0	0.196145	OK	0	0	0	OK	0.150265	0.0460418	0.254488	OK	0
GLYMA01G01310	-	-	GLYMA01G01310	-	-	1:952468-956652	-	-	0.137322	0	0.324824	OK	0.100803	0	0.257938	OK	0.191382	0	0.4368	OK	0.18871	0	0.420533	OK	1.52801	0.608133	2.44789	OK	1.04692	0.398778	1.69506	OK	0.748105	0.226874	1.26933	OK	1.79848	0.794245	2.80271	OK	0.0558618	0	0.169172	OK	2.21939	1.40523	3.03356	OK	0.166598
GLYMA01G01330	-	-	GLYMA01G01330	-	-	1:959531-963281	-	-	7.2406	3.60382	10.8774	OK	8.45497	4.31966	12.5903	OK	5.81111	2.69424	8.92798	OK	8.29704	4.27169	12.3224	OK	11.9874	6.8085	17.1663	OK	11.9336	6.79877	17.0685	OK	8.01287	4.19569	11.8301	OK	8.49765	4.41106	12.5842	OK	8.42323	4.42356	12.4229	OK	6.35221	3.95603	8.74839	OK	8.03246
GLYMA01G01340	-	-	GLYMA01G01340	-	-	1:966937-971332	-	-	0.482933	0	0.968364	OK	0.768394	0.151224	1.38556	OK	0.0856208	0	0.238073	OK	0.20311	0	0.525228	OK	0.669697	0.101428	1.23797	OK	0.608416	0.0875179	1.12931	OK	0.548785	0.0746956	1.02287	OK	0.250967	0	0.556376	OK	0.213803	0	0.526171	OK	3.42213	2.32777	4.51649	OK	0.309759
GLYMA01G01350	-	-	GLYMA01G01350	-	-	1:972898-978372	-	-	1.59296	0.656067	2.52986	OK	0.797114	0.139838	1.45439	OK	5.97406	3.5073	8.44083	OK	2.93903	1.52089	4.35717	OK	1.38253	0.571982	2.19307	OK	1.48038	0.651006	2.30975	OK	3.99812	2.22906	5.76718	OK	4.34774	2.47545	6.22004	OK	2.04689	0.932623	3.16115	OK	0.390243	0.193058	0.587428	OK	7.94846
GLYMA01G01360	-	-	GLYMA01G01360	-	-	1:980271-987366	-	-	0.144724	0	0.3292	OK	0.0394981	0	0.123453	OK	0.844227	0.280338	1.40812	OK	0.577997	0.128136	1.02786	OK	0.147798	0	0.325911	OK	0.25039	0.00256465	0.498216	OK	0.458631	0.102701	0.814562	OK	0.658284	0.19132	1.12525	OK	0.088305	0	0.229787	OK	1.41884	0.983436	1.85424	OK	0.404331
GLYMA01G01365	-	-	GLYMA01G01365	-	-	1:991596-992349	-	-	0	0	0	OK	0	0	0	OK	0	0	0	OK	0	0	0	OK	0	0	0	OK	0	0	0	OK	0	0	0	OK	0	0	0	OK	0	0	0	OK	0	0	0	OK	0
GLYMA01G01370	-	-	GLYMA01G01370	-	-	1:992662-997177	-	-	0	0	0	OK	0.0170078	0	0.084744	OK	0.0781436	0	0.284083	OK	0.0478382	0	0.148455	OK	0	0	0	OK	0.046745	0	0.147267	OK	0.0219786	0	0.115649	OK	0.00807905	0	0.0682454	OK	0	0	0	OK	0.305633	0.076142	0.535124	OK	0.0731462
GLYMA01G01380	-	-	GLYMA01G01380	-	-	1:1000826-1006591	-	-	71.0589	45.793	96.3249	OK	59.383	37.9988	80.7673	OK	53.5586	34.5787	72.5384	OK	51.5636	33.7021	69.4251	OK	54.2867	35.4704	73.103	OK	52.4375	34.3224	70.5525	OK	44.8027	29.4511	60.1542	OK	44.3031	28.7936	59.8127	OK	74.5805	47.8632	101.298	OK	34.5699	27.0409	42.0988	OK	55.7981
GLYMA01G01390	-	-	GLYMA01G01390	SLTI248	-	1:1008758-1013501	-	-	17.2819	10.9141	23.6497	OK	18.7545	11.9735	25.5356	OK	17.9142	11.5423	24.286	OK	15.7315	10.1392	21.3238	OK	16.5698	10.5209	22.6187	OK	17.5799	11.3541	23.8056	OK	16.765	10.6114	22.9186	OK	14.5051	9.19268	19.8175	OK	23.0691	14.9004	31.2379	OK	14.3197	10.599	18.0404	OK	19.4781
GLYMA01G01400	-	-	GLYMA01G01400	-	-	1:1018233-1021659	-	-	0	0	0	OK	0	0	0	OK	0	0	0	OK	0	0	0	OK	0.213618	0.030979	0.396258	OK	0.206633	0.00771465	0.40555	OK	0.426724	0.126683	0.726764	OK	0.520298	0.175028	0.865568	OK	0	0	0	OK	0.162312	0.0627563	0.261869	OK	0.0113201
GLYMA01G01410	-	-	GLYMA01G01410	-	-	1:1023044-1025742	-	-	60.0065	37.8085	82.2046	OK	84.584	54.5447	114.623	OK	27.4941	17.0551	37.9331	OK	40.0999	25.2194	54.9804	OK	31.3884	19.916	42.8607	OK	39.3968	25.0499	53.7438	OK	24.5438	15.2718	33.8159	OK	28.8046	17.9167	39.6926	OK	40.538	25.7464	55.3296	OK	38.3152	27.9629	48.6675	OK	31.4738
GLYMA01G01420	-	-	GLYMA01G01420	-	-	1:1028982-1033386	-	-	0.0491453	0	0.136905	OK	0.16254	0	0.349631	OK	0.0476849	0	0.140276	OK	0.0575882	0	0.155501	OK	0.0693221	0	0.18037	OK	0.324997	0.073827	0.576166	OK	0.0933316	0	0.217918	OK	0.281891	0.0433494	0.520433	OK	0.116255	0	0.264516	OK	0	0	0	OK	0.135089
GLYMA01G01431	-	-	GLYMA01G01431	-	-	1:1035987-1043507	-	-	8.41459	5.25256	11.5766	OK	7.56004	4.69663	10.4235	OK	11.0651	6.9741	15.1561	OK	8.95344	5.68993	12.217	OK	6.8732	4.30728	9.43913	OK	5.94631	3.75305	8.13957	OK	6.56641	4.0673	9.06552	OK	6.07191	3.73246	8.41136	OK	10.2631	6.43162	14.0946	OK	2.26582	1.67471	2.85692	OK	9.12278
GLYMA01G01440	-	-	GLYMA01G01440	-	-	1:1047147-1051040	-	-	11.6997	6.79392	16.6054	OK	15.7817	9.46828	22.095	OK	6.82362	3.65602	9.99122	OK	11.6811	6.73958	16.6226	OK	6.12255	3.23631	9.0088	OK	6.9912	3.84382	10.1386	OK	7.33651	4.05922	10.6138	OK	7.64348	4.17996	11.107	OK	10.6871	6.09051	15.2836	OK	4.50763	2.71765	6.29762	OK	8.93891
GLYMA01G01450	-	-	GLYMA01G01450	-	-	1:1052601-1053493	-	-	0.169196	0	0.505767	OK	0.378369	0	0.926136	OK	1.19126	0	2.38422	OK	0.0520598	0	0.216456	OK	0	0	0	OK	0.0806935	0	0.299023	OK	0.031249	0	0.18288	OK	0.0635901	0	0.220422	OK	0.126903	0	0.395544	OK	0.880211	0.36918	1.39124	OK	0.301816
GLYMA01G01460	-	-	GLYMA01G01460	-	-	1:1056819-1061665	-	-	26.1808	16.6071	35.7545	OK	21.197	13.4208	28.9732	OK	13.8596	8.64076	19.0785	OK	20.2322	12.9828	27.4815	OK	21.662	13.9727	29.3513	OK	21.2755	13.7897	28.7612	OK	19.9616	12.8196	27.1037	OK	23.9813	15.4819	32.4807	OK	18.9722	12.0081	25.9363	OK	19.5114	14.9392	24.0835	OK	14.5424
GLYMA01G01470	-	-	GLYMA01G01470	-	-	1:1066130-1073350	-	-	3.07228	1.74043	4.40413	OK	1.45094	0.700764	2.20111	OK	3.15881	1.84043	4.4772	OK	1.69516	0.890359	2.49996	OK	3.27197	1.93598	4.60797	OK	2.00804	1.12806	2.88801	OK	3.90765	2.40153	5.41376	OK	3.34525	1.93614	4.75437	OK	3.44899	2.01837	4.87961	OK	6.57509	5.17916	7.97102	OK	3.07396
GLYMA01G01480	-	-	GLYMA01G01480	-	-	1:1088031-1090516	-	-	0.0353155	0	0.122606	OK	0.00787605	0	0.0554197	OK	0.161664	0	0.380646	OK	0.108484	0	0.267108	OK	0.00708544	0	0.056866	OK	0.02333	0	0.0958448	OK	0.0646748	0	0.185079	OK	0.078006	0	0.211894	OK	0.0183916	0	0.0678007	OK	0.302755	0.153585	0.451925	OK	0.100615
GLYMA01G01491	-	-	GLYMA01G01491	-	-	1:1091316-1094909	-	-	1.15002	0.292463	2.00758	OK	1.17199	0.280515	2.06346	OK	1.46217	0.459583	2.46476	OK	1.00266	0.242047	1.76327	OK	2.23265	1.03248	3.43283	OK	1.98107	0.826452	3.13568	OK	1.49939	0.563918	2.43487	OK	2.32744	1.0375	3.61739	OK	1.12571	0.269735	1.98169	OK	0.805196	0.527685	1.08271	OK	1.34304
GLYMA01G01500	-	-	GLYMA01G01500	-	-	1:1095456-1099007	-	-	0	0	0	OK	0.0601523	0	0.210745	OK	0.0156066	0	0.092287	OK	0	0	0	OK	0	0	0	OK	0.0344532	0	0.147782	OK	0.0135992	0	0.0917305	OK	0.0242661	0	0.101264	OK	0	0	0	OK	1.61034	1.03978	2.1809	OK	0
GLYMA01G01510	-	-	GLYMA01G01510	-	-	1:1125596-1130365	-	-	0	0	0	OK	0	0	0	OK	0	0	0	OK	0	0	0	OK	0.0379392	0	0.145022	OK	0	0	0	OK	0	0	0	OK	0.00904417	0	0.0682275	OK	0	0	0	OK	0.104137	0.0242404	0.184034	OK	0
GLYMA01G01521	-	-	GLYMA01G01521	-	-	1:1133845-1137317	-	-	0	0	0	OK	0	0	0	OK	0	0	0	OK	0	0	0	OK	0	0	0	OK	0	0	0	OK	0	0	0	OK	0.00717079	0	0.0929571	OK	0	0	0	OK	0.0589985	0.00290023	0.115097	OK	0.00758729
GLYMA01G01530	-	-	GLYMA01G01530	-	-	1:1138207-1139962	-	-	0	0	0	OK	0	0	0	OK	0	0	0	OK	0	0	0	OK	0	0	0	OK	0	0	0	OK	0	0	0	OK	0	0	0	OK	0	0	0	OK	0	0	0	OK	0
GLYMA01G01550	-	-	GLYMA01G01550	-	-	1:1143928-1150404	-	-	0	0	0	OK	0	0	0	OK	0	0	0	OK	0	0	0	OK	0.0129542	0	0.0591371	OK	0.0190921	0	0.091619	OK	0	0	0	OK	0.00717723	0	0.054006	OK	0.0153648	0	0.0631718	OK	0.072184	0.00224288	0.142125	OK	0
GLYMA01G01560	-	-	GLYMA01G01560	-	-	1:1160591-1165098	-	-	0	0	0	OK	0	0	0	OK	0	0	0	OK	0	0	0	OK	0.00817793	0	0.0379404	OK	0.00416307	0	0.0340755	OK	0.00415959	0	0.0322705	OK	0	0	0	OK	0	0	0	OK	0.0165197	0	0.0617868	OK	0
GLYMA01G01570	-	-	GLYMA01G01570	-	-	1:1165649-1171110	-	-	0	0	0	OK	0.176167	0	0.426735	OK	0	0	0	OK	0	0	0	OK	0.024305	0	0.102856	OK	0.00807478	0	0.0634895	OK	0	0	0	OK	0	0	0	OK	0	0	0	OK	0	0	0	OK	0
GLYMA01G01580	-	-	GLYMA01G01580	-	-	1:1185427-1188776	-	-	0.137622	0	0.350308	OK	0.126372	0	0.32624	OK	0.985563	0.26348	1.70765	OK	0.344132	0	0.708744	OK	0.419097	0.0515096	0.786685	OK	0.225239	0	0.490209	OK	0.474502	0.0658297	0.883175	OK	0.240458	0	0.516169	OK	0.435236	0.0267972	0.843675	OK	0.074825	0	0.160121	OK	0.833031
GLYMA01G01590	-	-	GLYMA01G01590	-	-	1:1196921-1198375	-	-	13.1945	6.02173	20.3672	OK	10.8059	4.72653	16.8853	OK	5.56248	1.37109	9.75387	OK	7.81297	2.87442	12.7515	OK	11.8724	5.41804	18.3268	OK	8.27059	3.26261	13.2786	OK	4.86223	1.22435	8.50011	OK	6.45937	2.13607	10.7827	OK	14.6227	7.11881	22.1265	OK	6.23993	3.06526	9.4146	OK	7.71631
GLYMA01G01601	-	-	GLYMA01G01601	-	-	1:1201663-1205929	-	-	5.487	3.06339	7.9106	OK	9.75155	5.85453	13.6486	OK	6.95089	4.05046	9.85132	OK	7.46439	4.42937	10.4994	OK	4.89632	2.78966	7.00297	OK	6.81063	4.03111	9.59014	OK	4.06699	2.18931	5.94466	OK	5.51239	3.11807	7.90672	OK	5.89566	3.34914	8.44218	OK	1.92278	1.23507	2.61049	OK	4.60036
GLYMA01G01610	-	-	GLYMA01G01610	-	-	1:1207927-1212597	-	-	25.0544	16.2113	33.8976	OK	19.6038	12.5702	26.6374	OK	18.1328	11.6836	24.5821	OK	18.1591	11.7681	24.5502	OK	17.2361	11.2665	23.2057	OK	18.2011	11.7923	24.6099	OK	19.3313	12.586	26.0766	OK	16.0644	10.32	21.8087	OK	27.9774	17.988	37.9667	OK	11.6073	8.66575	14.5488	OK	21.7521
GLYMA01G01620	-	-	GLYMA01G01620	-	-	1:1215172-1220713	-	-	0.454427	0	0.981133	OK	0.147128	0	0.424148	OK	0	0	0	OK	0	0	0	OK	0.441715	0	0.978351	OK	0.440064	0	0.933933	OK	0	0	0	OK	0	0	0	OK	0.255037	0	0.617943	OK	0.0944692	0	0.237446	OK	0
GLYMA01G01630	-	-	GLYMA01G01630	-	-	1:1224165-1228877	-	-	0.00951988	0	0.0712898	OK	0.393282	0	0.797569	OK	0	0	0	OK	0	0	0	OK	0	0	0	OK	0	0	0	OK	0	0	0	OK	0	0	0	OK	0	0	0	OK	0	0	0	OK	0
GLYMA01G01641	-	-	GLYMA01G01641	-	-	1:1231917-1233070	-	-	0	0	0	OK	0	0	0	OK	0	0	0	OK	0	0	0	OK	0	0	0	OK	0	0	0	OK	0	0	0	OK	0	0	0	OK	0	0	0	OK	0	0	0	OK	0
GLYMA01G01651	-	-	GLYMA01G01651	-	-	1:1235950-1236741	-	-	0	0	0	OK	0	0	0	OK	0	0	0	OK	0	0	0	OK	0	0	0	OK	0	0	0	OK	0	0	0	OK	0	0	0	OK	0	0	0	OK	0	0	0	OK	0
GLYMA01G01661	-	-	GLYMA01G01661	-	-	1:1237990-1239189	-	-	0	0	0	OK	0	0	0	OK	0	0	0	OK	0	0	0	OK	0	0	0	OK	0	0	0	OK	0	0	0	OK	0	0	0	OK	0	0	0	OK	0	0	0	OK	0
GLYMA01G01671	-	-	GLYMA01G01671	-	-	1:1237990-1239189	-	-	0	0	0	OK	0	0	0	OK	0	0	0	OK	0	0	0	OK	0	0	0	OK	0	0	0	OK	0	0	0	OK	0	0	0	OK	0	0	0	OK	0	0	0	OK	0
GLYMA01G01680	-	-	GLYMA01G01680	-	-	1:1241352-1245024	-	-	0	0	0	OK	0	0	0	OK	0	0	0	OK	0	0	0	OK	0.0343565	0	0.105354	OK	0.0170133	0	0.0634375	OK	0.00516362	0	0.0381956	OK	0.097126	0	0.218663	OK	0	0	0	OK	0.0685364	0	0.140702	OK	0
GLYMA01G01690	-	-	GLYMA01G01690	-	-	1:1252980-1257657	-	-	0	0	0	OK	0	0	0	OK	0	0	0	OK	0	0	0	OK	0	0	0	OK	0	0	0	OK	0	0	0	OK	0	0	0	OK	0	0	0	OK	0	0	0	OK	0
GLYMA01G01700	-	-	GLYMA01G01700	-	-	1:1273194-1280313	-	-	0	0	0	OK	0	0	0	OK	0	0	0	OK	0	0	0	OK	0	0	0	OK	0.00992118	0	0.0505613	OK	0.0318875	0	0.10994	OK	0.0263558	0	0.100632	OK	0.0570276	0	0.184054	OK	0.0976974	0.02009	0.175305	OK	0
GLYMA01G01715	-	-	GLYMA01G01715	-	-	1:1283531-1285362	-	-	0	0	0	OK	0	0	0	OK	0	0	0	OK	0	0	0	OK	0	0	0	OK	0	0	0	OK	0	0	0	OK	0	0	0	OK	0	0	0	OK	0	0	0	OK	0
GLYMA01G01730	-	-	GLYMA01G01730	-	-	1:1289360-1298217	-	-	0	0	0	OK	0	0	0	OK	0	0	0	OK	0	0	0	OK	0	0	0	OK	0	0	0	OK	0	0	0	OK	0	0	0	OK	0	0	0	OK	0	0	0	OK	0
GLYMA01G01740	-	-	GLYMA01G01740	BZIP101	-	1:1307387-1317730	-	-	4.27145	2.38851	6.15439	OK	7.34994	4.48944	10.2104	OK	4.06764	2.21806	5.91722	OK	4.39886	2.4769	6.32082	OK	5.78501	3.44451	8.12551	OK	5.26332	3.11684	7.4098	OK	4.81172	2.79662	6.82683	OK	4.70474	2.72136	6.68812	OK	3.83873	2.12016	5.55729	OK	4.57556	3.23719	5.91393	OK	2.95928
GLYMA01G01750	-	-	GLYMA01G01750	-	-	1:1319394-1322259	-	-	1.20187	0.556663	1.84707	OK	0.977901	0.445574	1.51023	OK	2.37265	1.31354	3.43177	OK	1.87631	1.01496	2.73767	OK	2.02841	1.12385	2.93298	OK	2.21539	1.2635	3.16729	OK	2.83343	1.65964	4.00722	OK	2.50711	1.38664	3.62758	OK	1.83543	0.962289	2.70857	OK	1.06687	0.768742	1.365	OK	2.55322
GLYMA01G01770	-	-	GLYMA01G01770	-	-	1:1332992-1336611	-	-	0.0407401	0	0.213586	OK	0	0	0	OK	0	0	0	OK	0	0	0	OK	0.066022	0	0.253545	OK	0.0267366	0	0.16106	OK	0.485214	0	1.03284	OK	0.125322	0	0.398637	OK	0.0305534	0	0.183135	OK	0.169696	0.00204174	0.337351	OK	0
GLYMA01G01780	-	-	GLYMA01G01780	-	-	1:1342969-1347966	-	-	0.339772	0.0711387	0.608406	OK	0.422414	0.126854	0.717975	OK	0.531731	0.184764	0.878697	OK	0.359546	0	0.748138	OK	3.76787	2.31028	5.22546	OK	3.39456	1.98892	4.80019	OK	5.07572	3.17601	6.97543	OK	2.40641	1.27429	3.53853	OK	0.467399	0.154282	0.780515	OK	1.32156	0.859769	1.78336	OK	0.414442
GLYMA01G01790	-	-	GLYMA01G01790	-	-	1:1357260-1362758	-	-	0	0	0	OK	0	0	0	OK	0	0	0	OK	0.0128052	0	0.120201	OK	0.0567819	0	0.196312	OK	0.0462469	0	0.17809	OK	0.00874311	0	0.108365	OK	0.00996007	0	0.117789	OK	0	0	0	OK	0.113568	0.0117872	0.215349	OK	0.0103122
GLYMA01G01805	-	-	GLYMA01G01805	-	-	1:1377132-1387290	-	-	9.0801	5.42682	12.7334	OK	5.2736	2.8289	7.71831	OK	13.2834	8.28117	18.2857	OK	6.90193	4.05622	9.74764	OK	10.1007	6.33747	13.864	OK	5.81902	3.39278	8.24525	OK	11.3972	7.14589	15.6485	OK	8.55913	5.2159	11.9023	OK	11.6549	7.2008	16.109	OK	6.89084	5.29878	8.48289	OK	12.7464
GLYMA01G01820	-	-	GLYMA01G01820	-	-	1:1391664-1392341	-	-	0	0	0	OK	0	0	0	OK	0	0	0	OK	0	0	0	OK	0	0	0	OK	0	0	0	OK	0	0	0	OK	0	0	0	OK	0	0	0	OK	0	0	0	OK	0
GLYMA01G01830	-	-	GLYMA01G01830	-	-	1:1394336-1398687	-	-	6.13302	3.31419	8.95185	OK	4.55803	2.31847	6.79759	OK	2.42307	0.990643	3.8555	OK	2.97167	1.39947	4.54387	OK	4.80845	2.55899	7.05791	OK	4.76848	2.59294	6.94401	OK	3.38487	1.64909	5.12065	OK	3.62782	1.80597	5.44966	OK	5.0647	2.62872	7.50067	OK	4.38932	3.01149	5.76715	OK	3.46325
GLYMA01G01840	-	-	GLYMA01G01840	-	-	1:1399714-1403226	-	-	2.13272	0.890361	3.37507	OK	2.10782	0.956863	3.25878	OK	2.6575	1.27916	4.03584	OK	2.05936	0.973193	3.14553	OK	3.94366	2.16136	5.72596	OK	3.43513	1.88697	4.98329	OK	3.29409	1.69756	4.89061	OK	4.33	2.3793	6.28069	OK	1.84589	0.78172	2.91006	OK	3.81061	2.87143	4.74978	OK	2.82843
GLYMA01G01850	-	-	GLYMA01G01850	-	-	1:1409321-1416077	-	-	0.0364741	0	0.125946	OK	0.0395518	0	0.120481	OK	0.0134849	0	0.0658404	OK	0	0	0	OK	0.485636	0.147867	0.823406	OK	0.377226	0.102955	0.651498	OK	0.2433	0.0233408	0.463258	OK	0.297264	0.0265452	0.567983	OK	0.0252527	0	0.0754482	OK	1.22934	0.825744	1.63294	OK	0.0335343
GLYMA01G01860	-	-	GLYMA01G01860	-	-	1:1432595-1439227	-	-	0.640435	0.219621	1.06125	OK	2.07802	1.11559	3.04046	OK	1.74415	0.913789	2.57451	OK	2.89436	1.65688	4.13183	OK	3.27544	1.92374	4.62714	OK	4.97602	3.06517	6.88687	OK	5.19482	3.23934	7.1503	OK	7.174	4.49685	9.85115	OK	0.738465	0.291658	1.18527	OK	2.67933	2.06748	3.29117	OK	1.39378
GLYMA01G01875	-	-	GLYMA01G01875	-	-	1:1464340-1468599	-	-	0.755652	0	1.54208	OK	0.275028	0	0.701928	OK	4.72397	2.2853	7.16263	OK	2.71477	1.01584	4.41369	OK	2.66789	0.96543	4.37035	OK	0.744583	0.0157681	1.4734	OK	3.18589	1.32616	5.04562	OK	3.68708	1.59499	5.77918	OK	1.05826	0.108837	2.00769	OK	5.77545	3.08994	8.46096	OK	3.60881
GLYMA01G01890	-	-	GLYMA01G01890	-	-	1:1483775-1488285	-	-	7.21025	4.22409	10.1964	OK	6.01359	3.37278	8.65439	OK	3.48931	1.74806	5.23057	OK	3.06366	1.53046	4.59685	OK	3.8488	2.1057	5.59191	OK	3.21318	1.66123	4.76513	OK	2.65936	1.34527	3.97346	OK	2.80591	1.39392	4.2179	OK	6.25021	3.60994	8.89048	OK	6.85639	5.15825	8.55454	OK	4.56263
GLYMA01G01900	-	-	GLYMA01G01900	-	-	1:1489317-1495820	-	-	14.8464	9.43079	20.2619	OK	21.808	14.1341	29.4819	OK	13.3856	8.47763	18.2936	OK	13.0571	8.04635	18.0678	OK	17.1551	11.2529	23.0573	OK	14.4381	9.5205	19.3558	OK	19.5826	12.762	26.4031	OK	15.8085	10.0952	21.5218	OK	17.6546	11.3163	23.993	OK	12.3198	10.0799	14.5597	OK	12.9611
GLYMA01G01910	-	-	GLYMA01G01910	-	-	1:1500824-1504087	-	-	8.70613	5.3873	12.025	OK	12.1204	7.36105	16.8798	OK	5.42846	2.99895	7.85797	OK	9.5727	5.83899	13.3064	OK	7.53576	4.67701	10.3945	OK	8.05371	4.83629	11.2711	OK	5.19873	2.80699	7.59047	OK	7.54036	4.2933	10.7874	OK	8.65459	5.22349	12.0857	OK	10.5	6.00088	14.9992	OK	5.07716
GLYMA01G01920	-	-	GLYMA01G01920	-	-	1:1504880-1510358	-	-	2.35745	1.29657	3.41834	OK	3.22345	1.87794	4.56895	OK	3.55143	2.01761	5.08524	OK	4.55306	2.75841	6.34771	OK	2.25081	1.29314	3.20848	OK	2.38601	1.35585	3.41618	OK	4.50969	2.79374	6.22564	OK	4.02273	2.40683	5.63863	OK	2.64678	1.48237	3.81119	OK	0.812002	0.555502	1.0685	OK	3.23798
GLYMA01G01930	-	-	GLYMA01G01930	-	-	1:1511111-1512857	-	-	5.88427	3.04303	8.72551	OK	14.3918	8.64684	20.1368	OK	3.74935	1.57981	5.91889	OK	8.62038	4.71109	12.5297	OK	5.25764	2.48249	8.03279	OK	7.20048	3.95631	10.4447	OK	5.8042	3.10154	8.50686	OK	6.61506	3.43334	9.79679	OK	3.84539	1.76431	5.92647	OK	2.74653	1.66008	3.83297	OK	4.85481
GLYMA01G01940	-	-	GLYMA01G01940	-	-	1:1514417-1515781	-	-	1.03613	0.150292	1.92196	OK	0.485573	0	1.05221	OK	1.72687	0.397092	3.05665	OK	1.53633	0.401849	2.67081	OK	0.178912	0	0.5419	OK	0.481456	0	1.13608	OK	0.554352	0	1.17923	OK	0.406618	0	0.935105	OK	1.50295	0.354521	2.65139	OK	0.637048	0.0937033	1.18039	OK	1.89606
GLYMA01G01950	-	-	GLYMA01G01950	-	-	1:1520439-1523995	-	-	84.497	53.4259	115.568	OK	52.0835	33.2412	70.9258	OK	44.6711	28.8776	60.4646	OK	52.2455	33.7827	70.7083	OK	31.9289	20.6391	43.2187	OK	27.8511	17.8776	37.8245	OK	39.4545	25.472	53.437	OK	32.6643	21.0237	44.3049	OK	53.3709	34.5161	72.2256	OK	15.4871	10.8976	20.0766	OK	52.0084
GLYMA01G01960	-	-	GLYMA01G01960	-	-	1:1526003-1531395	-	-	0.435101	0	0.917461	OK	0.449622	0	0.942526	OK	1.07372	0.280964	1.86647	OK	0.210775	0	0.496346	OK	0.816645	0.185172	1.44812	OK	0.670122	0.0994817	1.24076	OK	0.628323	0.101953	1.15469	OK	0.87014	0.174916	1.56536	OK	0.153961	0	0.393729	OK	1.08584	0.565511	1.60617	OK	0.84276
GLYMA01G01970	-	-	GLYMA01G01970	-	-	1:1532782-1536385	-	-	1.19648	0.11016	2.28279	OK	0.991957	0.00297164	1.98094	OK	1.24981	0.137525	2.36209	OK	0.323115	0	0.870752	OK	1.28257	0.186155	2.37899	OK	1.77479	0.459946	3.08963	OK	0.939935	0.0207442	1.85913	OK	1.78006	0.433574	3.12654	OK	0.718256	0	1.52581	OK	1.38264	0.708935	2.05635	OK	0.519346
GLYMA01G01980	-	-	GLYMA01G01980	-	-	1:1537139-1538153	-	-	0	0	0	OK	0.0726275	0	0.279414	OK	0.0724809	0	0.284637	OK	0.0602668	0	0.261293	OK	0	0	0	OK	0.109054	0	0.332625	OK	0.124694	0	0.40989	OK	0.230577	0	0.584924	OK	0.130258	0	0.384065	OK	0.0455543	0	0.215208	OK	0.268945
GLYMA01G01990	-	-	GLYMA01G01990	-	-	1:1540562-1544363	-	-	7.59825	4.66773	10.5288	OK	5.60777	3.34593	7.86962	OK	6.23719	3.78463	8.68975	OK	6.2853	3.87526	8.69534	OK	7.82133	4.90568	10.737	OK	9.82201	6.25945	13.3846	OK	7.70628	4.78841	10.6242	OK	8.62844	5.34322	11.9137	OK	6.84578	4.17454	9.51702	OK	4.54647	3.31651	5.77643	OK	6.28413
GLYMA01G02020	-	-	GLYMA01G02020	-	-	1:1547972-1555699	-	-	1.02066e-05	0	0.174814	OK	0.170228	0	1.02075	OK	0.25055	0	1.34666	OK	0.320451	0	1.26463	OK	0.512939	0	1.5527	OK	0.42486	0	1.28005	OK	0.0139619	0	0.217998	OK	0	0	0	OK	0.0207948	0	0.240064	OK	2.36053e-05	0	0.0860839	OK	0.0414717
GLYMA01G02031	-	-	GLYMA01G02031	-	-	1:1547972-1555699	-	-	0.380878	0.107867	0.65389	OK	0.356972	0.100313	0.613632	OK	0.507107	0.170471	0.843743	OK	0.366254	0.0866433	0.645866	OK	0.339611	0.0947365	0.584486	OK	0.49037	0.200757	0.779983	OK	0.348381	0.115624	0.581137	OK	0.403772	0.138306	0.669239	OK	0.346848	0.0940804	0.599615	OK	0.517115	0.390084	0.644146	OK	0.299792
GLYMA01G02040	-	-	GLYMA01G02040	-	-	1:1558849-1560186	-	-	1.16322	0	2.33269	OK	0.311412	0	0.813079	OK	0.606498	0	1.39419	OK	0.877282	0	1.83501	OK	1.67123	0.279301	3.06317	OK	1.04267	0.000323351	2.08503	OK	1.409	0.15293	2.66508	OK	1.01669	0	2.06396	OK	0.988801	0	2.05047	OK	2.11766	1.02127	3.21405	OK	0.883365
GLYMA01G02050	-	-	GLYMA01G02050	-	-	1:1564664-1568931	-	-	3.29806	1.39456	5.20156	OK	4.09696	1.91416	6.27977	OK	3.13116	1.34725	4.91507	OK	3.90903	1.77365	6.04442	OK	3.82075	1.84376	5.79774	OK	3.21005	1.51089	4.90921	OK	3.45504	1.64198	5.26809	OK	3.17957	1.41299	4.94616	OK	3.29419	1.42012	5.16825	OK	1.69546	1.11729	2.27362	OK	4.09913
GLYMA01G02060	-	-	GLYMA01G02060	-	-	1:1577696-1587475	-	-	0	0	0	OK	0	0	0	OK	0.00576858	0	0.0334155	OK	0	0	0	OK	0.0436139	0	0.110202	OK	0.0508689	0	0.128486	OK	0.0460531	0	0.11329	OK	0.0216383	0	0.0784789	OK	0	0	0	OK	0.344032	0.21311	0.474955	OK	0
GLYMA01G02070	-	-	GLYMA01G02070	MYB67	-	1:1596899-1599449	-	-	0	0	0	OK	0	0	0	OK	0	0	0	OK	0	0	0	OK	0	0	0	OK	0	0	0	OK	0	0	0	OK	0	0	0	OK	0	0	0	OK	0	0	0	OK	0
GLYMA01G02080	-	-	GLYMA01G02080	-	-	1:1603349-1604459	-	-	5.27572	2.95638	7.59505	OK	9.2798	5.34106	13.2185	OK	0	0	0	OK	0	0	0	OK	1.55361	0.556475	2.55074	OK	2.51914	0.967491	4.07079	OK	0	0	0	OK	0	0	0	OK	4.08917	2.06172	6.11662	OK	1.30041	0.346641	2.25418	OK	0
GLYMA01G02090	-	-	GLYMA01G02090	-	-	1:1613117-1616592	-	-	10.2166	6.07333	14.36	OK	13.6717	8.42097	18.9225	OK	6.41092	3.56863	9.25322	OK	11.9501	7.12605	16.7742	OK	11.9202	7.28331	16.5571	OK	13.3448	8.26361	18.426	OK	12.5131	7.7604	17.2659	OK	17.6629	11.1026	24.2232	OK	9.27781	5.45965	13.096	OK	11.2008	8.60564	13.796	OK	6.49607
GLYMA01G02100	-	-	GLYMA01G02100	-	-	1:1618639-1623534	-	-	24.2807	15.6164	32.945	OK	36.4912	23.3396	49.6427	OK	23.4157	15.0162	31.8152	OK	35.948	22.4874	49.4085	OK	20.0356	12.8721	27.199	OK	23.2235	15.0519	31.395	OK	18.9156	12.2185	25.6127	OK	24.6077	15.8049	33.4106	OK	24.7343	15.9171	33.5515	OK	12.4955	9.39782	15.5933	OK	23.2752
GLYMA01G02110	-	-	GLYMA01G02110	-	-	1:1626846-1628287	-	-	9.77438	6.0501	13.4987	OK	72.516	46.5724	98.4596	OK	12.0279	6.31669	17.7391	OK	40.9034	23.8978	57.909	OK	33.7407	22.1968	45.2846	OK	30.1845	19.8167	40.5523	OK	46.2455	29.9965	62.4945	OK	46.092	29.6574	62.5266	OK	8.86543	5.30196	12.4289	OK	35.7492	24.2814	47.217	OK	18.4141
GLYMA01G02120	-	-	GLYMA01G02120	-	-	1:1633690-1637207	-	-	1.6318	0.49839	2.76521	OK	1.28395	0.3605	2.20739	OK	2.25428	0.911448	3.59712	OK	1.88979	0.722381	3.0572	OK	8.54177	4.98982	12.0937	OK	10.4838	6.2335	14.7342	OK	8.54276	4.99144	12.0941	OK	8.62943	4.98229	12.2766	OK	2.03473	0.79121	3.27824	OK	8.6677	5.69049	11.6449	OK	2.03265
GLYMA01G02130	-	-	GLYMA01G02130	-	-	1:1642576-1643443	-	-	0	0	0	OK	0	0	0	OK	0	0	0	OK	0	0	0	OK	0	0	0	OK	0	0	0	OK	0	0	0	OK	0	0	0	OK	0	0	0	OK	0	0	0	OK	0
GLYMA01G02140	-	-	GLYMA01G02140	-	-	1:1648084-1649989	-	-	0.726579	0.0987988	1.35436	OK	1.06574	0.29756	1.83391	OK	1.50435	0.549987	2.45871	OK	0.203581	0	0.495557	OK	0.687075	0.114192	1.25996	OK	1.2237	0.433405	2.01399	OK	0.483609	0.0407292	0.92649	OK	0.587151	0.062719	1.11158	OK	0.787899	0.138409	1.43739	OK	0.447296	0.199194	0.695398	OK	1.22327
GLYMA01G02150	-	-	GLYMA01G02150	-	-	1:1653306-1656923	-	-	58.8786	37.9417	79.8155	OK	52.7386	33.9646	71.5126	OK	50.4756	32.5232	68.4281	OK	56.8717	36.6478	77.0957	OK	31.994	20.7911	43.1969	OK	23.0154	14.8156	31.2152	OK	31.2281	20.1229	42.3334	OK	30.2639	19.4347	41.093	OK	55.6322	35.9637	75.3007	OK	11.1845	8.29753	14.0715	OK	51.8263
GLYMA01G02160	-	-	GLYMA01G02160	-	-	1:1662473-1663732	-	-	0	0	0	OK	0	0	0	OK	0	0	0	OK	0	0	0	OK	0	0	0	OK	0	0	0	OK	0	0	0	OK	0	0	0	OK	0	0	0	OK	0	0	0	OK	0
GLYMA01G02171	-	-	GLYMA01G02171	-	-	1:1673102-1673545	-	-	0	0	0	OK	0	0	0	OK	0	0	0	OK	0	0	0	OK	0	0	0	OK	0	0	0	OK	0	0	0	OK	0	0	0	OK	0	0	0	OK	0	0	0	OK	0.261328
GLYMA01G02180	-	-	GLYMA01G02180	-	-	1:1688059-1691046	-	-	305.095	170.42	439.771	OK	189.382	112.459	266.306	OK	189.045	113.128	264.961	OK	177.307	106.445	248.17	OK	68.8524	44.0378	93.667	OK	43.0061	27.6163	58.3959	OK	100.216	62.3199	138.111	OK	64.7478	41.3705	88.1251	OK	230.39	134.033	326.746	OK	55.9539	44.0453	67.8625	OK	202.433
GLYMA01G02190	-	-	GLYMA01G02190	-	-	1:1721264-1722533	-	-	4.49738	2.22326	6.7715	OK	8.0863	4.46001	11.7126	OK	4.77344	2.36961	7.17727	OK	4.21488	2.21142	6.21834	OK	2.10957	0.850274	3.36887	OK	3.5129	1.6426	5.3832	OK	3.6374	1.51476	5.76003	OK	4.33951	1.96409	6.71493	OK	5.3642	2.70218	8.02623	OK	2.39567	1.04571	3.74563	OK	5.67966
GLYMA01G02200	-	-	GLYMA01G02200	-	-	1:1733389-1734562	-	-	5.35451	2.91683	7.7922	OK	3.58001	1.7622	5.39783	OK	6.03597	3.35098	8.72095	OK	7.55025	4.26642	10.8341	OK	3.98625	2.0398	5.93269	OK	3.95756	2.0028	5.91231	OK	6.3371	3.49382	9.18038	OK	6.33709	3.45969	9.21448	OK	4.34379	2.21598	6.4716	OK	2.32046	1.34774	3.29318	OK	4.73956
GLYMA01G02215	-	-	GLYMA01G02215	-	-	1:1735229-1736763	-	-	108.265	67.6924	148.837	OK	45.7006	28.4714	62.9297	OK	65.0525	41.5574	88.5476	OK	53.146	32.9144	73.3777	OK	42.1589	27.0389	57.2789	OK	18.5883	11.4643	25.7124	OK	55.8816	35.8912	75.872	OK	28.7007	18.2251	39.1763	OK	60.372	38.7479	81.9962	OK	31.241	23.913	38.5689	OK	77.7097
GLYMA01G02230	-	-	GLYMA01G02230	-	-	1:1744296-1745378	-	-	0	0	0	OK	0	0	0	OK	0	0	0	OK	0.0832907	0	0.326706	OK	0.741998	0	1.74346	OK	0.0979046	0	0.394448	OK	0.6866	0	1.6366	OK	0.97034	0	2.26189	OK	0	0	0	OK	2.838	0	5.91217	OK	0.0379526
GLYMA01G02235	-	-	GLYMA01G02235	-	-	1:1747643-1748703	-	-	0.0739368	0	0.424993	OK	0	0	0	OK	0.628108	0	1.6248	OK	0.108495	0	0.464096	OK	0.772706	0	2.18624	OK	0.589694	0	1.55657	OK	0.50989	0	1.49091	OK	1.57141	0	3.50707	OK	1.57946	0	3.64808	OK	0.107384	0	0.464242	OK	0.92596
GLYMA01G02240	-	-	GLYMA01G02240	-	-	1:1748705-1753242	-	-	1.01735	0.391353	1.64335	OK	0.773569	0.265248	1.28189	OK	2.03923	1.03576	3.04269	OK	1.36471	0.630321	2.09909	OK	1.81503	0.927645	2.70242	OK	1.82254	0.949447	2.69563	OK	1.94579	1.02885	2.86274	OK	2.18633	1.12032	3.25233	OK	1.227	0.5214	1.9326	OK	1.36792	1.03512	1.70072	OK	1.513
GLYMA01G02251	-	-	GLYMA01G02251	-	-	1:1771935-1773875	-	-	5.47264	3.38058	7.5647	OK	14.2304	9.09854	19.3623	OK	5.77087	3.40945	8.13229	OK	11.1213	7.23516	15.0074	OK	12.8466	8.62595	17.0673	OK	18.3628	12.3504	24.3752	OK	13.4292	8.758	18.1003	OK	18.6015	12.1407	25.0623	OK	5.84512	3.55152	8.13873	OK	8.48766	5.282	11.6933	OK	5.74303
GLYMA01G02260	-	-	GLYMA01G02260	-	-	1:1781864-1782671	-	-	0	0	0	OK	0	0	0	OK	0	0	0	OK	0	0	0	OK	0	0	0	OK	0	0	0	OK	0	0	0	OK	0.0265127	0	0.189908	OK	0	0	0	OK	0	0	0	OK	0
GLYMA01G02270	-	-	GLYMA01G02270	-	-	1:1782704-1786280	-	-	0.061561	0	0.19378	OK	0.101423	0	0.317199	OK	0.0232874	0	0.148303	OK	0.187033	0	0.483128	OK	0.732631	0	1.5106	OK	0.394675	0	0.824715	OK	0.485642	0.00798793	0.963295	OK	0.526556	0	1.07114	OK	0.0234326	0	0.1568	OK	1.27537	0.729924	1.82081	OK	0.0437756
GLYMA01G02280	-	-	GLYMA01G02280	-	-	1:1788990-1791158	-	-	2.53679	1.16669	3.90689	OK	4.36253	2.20946	6.5156	OK	4.14172	2.2282	6.05525	OK	5.36186	2.98506	7.73865	OK	4.62537	2.54389	6.70684	OK	6.65107	3.85067	9.45148	OK	4.37474	2.41026	6.33923	OK	6.03435	3.39244	8.67626	OK	4.04169	2.13712	5.94627	OK	4.35815	3.00874	5.70756	OK	3.34665
GLYMA01G02290	-	-	GLYMA01G02290	-	-	1:1803011-1804370	-	-	0.0252414	0	0.133734	OK	0.184861	0	0.476434	OK	0.18947	0	0.443613	OK	0.308723	0	0.684629	OK	0.59548	0.0743782	1.11658	OK	0.322285	0	0.669088	OK	0.264403	0	0.676014	OK	0.233335	0	0.596706	OK	0.0752675	0	0.24004	OK	0.545474	0.0556019	1.03535	OK	0.26689
GLYMA01G02295	-	-	GLYMA01G02295	-	-	1:1813531-1816390	-	-	0	0	0	OK	0	0	0	OK	0	0	0	OK	0	0	0	OK	0	0	0	OK	0	0	0	OK	0	0	0	OK	0	0	0	OK	0	0	0	OK	0	0	0	OK	0
GLYMA01G02300	-	-	GLYMA01G02300	-	-	1:1817115-1820935	-	-	0.0242352	0	0.0974899	OK	0.0112908	0	0.0788209	OK	0	0	0	OK	0	0	0	OK	0.245438	0	0.55559	OK	0.211136	0	0.475849	OK	0.158757	0	0.380667	OK	0.261086	0	0.571377	OK	0	0	0	OK	1.06445	0.525128	1.60376	OK	0.0629081
GLYMA01G02310	-	-	GLYMA01G02310	-	-	1:1822915-1823629	-	-	0	0	0	OK	0.157594	0	0.641773	OK	0	0	0	OK	0	0	0	OK	0.209012	0	0.592712	OK	0	0	0	OK	0	0	0	OK	0	0	0	OK	0	0	0	OK	0	0	0	OK	0
GLYMA01G02321	-	-	GLYMA01G02321	-	-	1:1825753-1835393	-	-	15.583	9.99878	21.1673	OK	11.3261	7.07763	15.5746	OK	9.57203	5.95213	13.1919	OK	11.8993	7.67118	16.1275	OK	5.9171	3.64451	8.18969	OK	3.49989	2.04267	4.9571	OK	4.13371	2.43403	5.83339	OK	4.56235	2.66952	6.45518	OK	16.0524	10.2439	21.8609	OK	4.25834	3.32479	5.1919	OK	11.4346
GLYMA01G02330	-	-	GLYMA01G02330	-	-	1:1838125-1845872	-	-	0.043264	0	0.138068	OK	0.0176739	0	0.0642466	OK	0.0926186	0	0.23847	OK	0.0363157	0	0.117316	OK	7.3639	4.45975	10.268	OK	0.704138	0.236236	1.17204	OK	5.0217	2.90592	7.13747	OK	1.82228	0.769459	2.8751	OK	0.128014	0	0.307963	OK	55.2349	38.5999	71.87	OK	0.0812722
GLYMA01G02340	-	-	GLYMA01G02340	-	-	1:1865275-1868142	-	-	0.0157555	0	0.063936	OK	0	0	0	OK	0.0564969	0	0.168954	OK	0.0384622	0	0.134647	OK	0.234967	0	0.479967	OK	0.0744462	0	0.190491	OK	0.334606	0.0437044	0.625507	OK	0.409719	0.0702357	0.749202	OK	0.00999559	0	0.0544562	OK	0.599197	0.233453	0.96494	OK	0.00704778
GLYMA01G02350	-	-	GLYMA01G02350	GH1	-	1:1886187-1890464	-	-	0.227894	0	0.53758	OK	0.431981	0.0318227	0.832139	OK	0.906393	0.241059	1.57173	OK	0.495365	0.0203427	0.970387	OK	1.14689	0.364375	1.92941	OK	1.59197	0.646991	2.53696	OK	1.53423	0.637662	2.4308	OK	4.40798	2.42072	6.39525	OK	0.221073	0	0.558616	OK	2.40335	1.66432	3.14238	OK	0.429046
GLYMA01G02360	-	-	GLYMA01G02360	-	-	1:1905414-1906471	-	-	0	0	0	OK	0	0	0	OK	0	0	0	OK	0	0	0	OK	0.0570659	0	0.221187	OK	0.17066	0	0.528465	OK	0.0338535	0	0.19329	OK	0.169702	0	0.55136	OK	0.176966	0	0.501254	OK	0.0751036	0	0.328771	OK	0
GLYMA01G02380	-	-	GLYMA01G02380	-	-	1:1929549-1932204	-	-	0.775192	0.237492	1.31289	OK	0.763222	0.233933	1.29251	OK	1.16287	0.466573	1.85917	OK	1.02349	0.399917	1.64706	OK	0.897582	0.358347	1.43682	OK	0.705235	0.230189	1.18028	OK	1.2895	0.559494	2.0195	OK	1.04095	0.383478	1.69843	OK	0.794015	0.254885	1.33314	OK	0.784124	0.476001	1.09225	OK	0.961229
GLYMA01G02390	-	-	GLYMA01G02390	-	-	1:1940680-1942652	-	-	0.102998	0	0.282922	OK	0.0136954	0	0.12335	OK	0.28285	0	0.633469	OK	0.100555	0	0.279705	OK	3.66589	1.84722	5.48455	OK	1.62212	0.741224	2.50302	OK	2.22844	1.08585	3.37104	OK	2.72079	1.23771	4.20386	OK	0.101815	0	0.306868	OK	12.097	9.34055	14.8534	OK	0.175884
GLYMA01G02400	-	-	GLYMA01G02400	-	-	1:1969464-1975586	-	-	5.58714	3.40567	7.76861	OK	2.88238	1.68311	4.08165	OK	4.10081	2.4703	5.73132	OK	2.05285	1.15271	2.95299	OK	2.59952	1.54231	3.65673	OK	0.985029	0.454733	1.51532	OK	2.48796	1.42945	3.54647	OK	1.46209	0.746904	2.17728	OK	5.40579	3.33241	7.47917	OK	4.28728	3.36873	5.20583	OK	3.6505
GLYMA01G02420	-	-	GLYMA01G02420	-	-	1:1977639-1982632	-	-	11.3326	7.02757	15.6377	OK	8.46033	5.10908	11.8116	OK	8.01395	4.89343	11.1345	OK	7.98955	4.95679	11.0223	OK	4.73251	2.82553	6.63949	OK	3.31969	1.888	4.75137	OK	5.3068	3.14042	7.47319	OK	4.64834	2.70143	6.59525	OK	10.7627	6.74808	14.7773	OK	4.5813	3.61573	5.54687	OK	9.03581
GLYMA01G02435	-	-	GLYMA01G02435	-	-	1:1989327-1993130	-	-	0	0	0	OK	0.132617	0	0.326685	OK	0	0	0	OK	0	0	0	OK	0	0	0	OK	0.0112359	0	0.0672453	OK	0	0	0	OK	0.00860312	0	0.0638181	OK	0	0	0	OK	0	0	0	OK	0
GLYMA01G02451	-	-	GLYMA01G02451	-	-	1:1998300-2009388	-	-	0.30835	0	0.924773	OK	1.20496	0.177704	2.23221	OK	0.912341	0.271556	1.55313	OK	0.354587	0	0.801922	OK	0.378232	0	0.761157	OK	0.829294	0	1.69557	OK	0.201941	0	0.427736	OK	0.497064	0.122034	0.872094	OK	0.389537	0.000890765	0.778184	OK	0.0989189	0.00773782	0.1901	OK	0.679922
GLYMA01G02465	-	-	GLYMA01G02465	-	-	1:1998300-2009388	-	-	5.9622	1.83984	10.0846	OK	13.8657	6.45693	21.2744	OK	4.58095	1.18745	7.97444	OK	3.69358	0.51636	6.8708	OK	2.61055	0	5.33844	OK	4.68647	0	9.62122	OK	1.98416	0.261888	3.70642	OK	2.91042	0.669971	5.15087	OK	4.90438	1.7319	8.07686	OK	3.02543	1.58435	4.4665	OK	4.21459
GLYMA01G02480	-	-	GLYMA01G02480	-	-	1:2010099-2018636	-	-	88.5571	54.1092	123.005	OK	157.277	90.7297	223.825	OK	87.2192	52.769	121.669	OK	112.262	65.4329	159.092	OK	48.952	30.9787	66.9253	OK	60.3938	38.2941	82.4934	OK	47.797	30.5662	65.0279	OK	47.1057	29.9361	64.2753	OK	105.352	63.6835	147.021	OK	16.4389	12.4718	20.4059	OK	80.0184
GLYMA01G02510	-	-	GLYMA01G02510	-	-	1:2033797-2034792	-	-	0	0	0	OK	0	0	0	OK	0	0	0	OK	0	0	0	OK	0.0241283	0	0.160882	OK	0	0	0	OK	0	0	0	OK	0.0227489	0	0.154838	OK	0	0	0	OK	0.311279	0.0866009	0.535957	OK	0
GLYMA01G02525	-	-	GLYMA01G02525	-	-	1:2038298-2054214	-	-	0	0	0	OK	0.0368068	0	0.193935	OK	0	0	0	OK	0	0	0	OK	0.0471896	0	0.21316	OK	0.0142751	0	0.126308	OK	0.0626752	0	0.236234	OK	0.148954	0	0.412171	OK	0.11176	0	0.359779	OK	0.276944	0.0661799	0.487707	OK	0.0153532
GLYMA01G02540	-	-	GLYMA01G02540	-	-	1:2065426-2066242	-	-	0	0	0	OK	0	0	0	OK	0	0	0	OK	0	0	0	OK	0	0	0	OK	0.0358688	0	0.198553	OK	0.0826345	0	0.305161	OK	0.0519567	0	0.209815	OK	0	0	0	OK	0.145504	0	0.46259	OK	0
GLYMA01G02550	-	-	GLYMA01G02550	-	-	1:2067340-2068207	-	-	0	0	0	OK	0	0	0	OK	0	0	0	OK	0	0	0	OK	0	0	0	OK	0	0	0	OK	0	0	0	OK	0	0	0	OK	0	0	0	OK	0	0	0	OK	0
GLYMA01G02560	-	-	GLYMA01G02560	-	-	1:2089449-2097520	-	-	0	0	0	OK	0	0	0	OK	0.00880695	0	0.0549559	OK	0	0	0	OK	0	0	0	OK	0	0	0	OK	0	0	0	OK	0.00747225	0	0.0562692	OK	0	0	0	OK	0	0	0	OK	0.177921
GLYMA01G02570	-	-	GLYMA01G02570	-	-	1:2102150-2107115	-	-	0	0	0	OK	0	0	0	OK	0	0	0	OK	0.031622	0	0.143801	OK	0	0	0	OK	0.0105287	0	0.0853903	OK	0.00956547	0	0.0773568	OK	0	0	0	OK	0	0	0	OK	1.32858	0.824847	1.83231	OK	0
GLYMA01G02580	-	-	GLYMA01G02580	-	-	1:2119856-2122838	-	-	0.0267664	0	0.107037	OK	0.0242382	0	0.127858	OK	0	0	0	OK	0	0	0	OK	0.010424	0	0.085963	OK	0.0163592	0	0.0961785	OK	0.309052	0	0.648192	OK	0.168885	0	0.423906	OK	0.0179226	0	0.0957814	OK	0.732392	0.37609	1.08869	OK	0.0354199
GLYMA01G02610	-	-	GLYMA01G02610	-	-	1:2137616-2139436	-	-	0.0114246	0	0.082531	OK	0.0458611	0	0.170526	OK	0	0	0	OK	0.0623023	0	0.208056	OK	0.0104305	0	0.0801222	OK	0	0	0	OK	0.0339283	0	0.12936	OK	0.0112249	0	0.08052	OK	0	0	0	OK	0.166047	0	0.345801	OK	0.0431203
GLYMA01G02620	-	-	GLYMA01G02620	-	-	1:2146050-2152449	-	-	0.00541191	0	0.0385348	OK	0	0	0	OK	0.0108584	0	0.0520162	OK	0.0040066	0	0.0322176	OK	0.0307452	0	0.0998907	OK	0.0318059	0	0.0803395	OK	0.0133844	0	0.0498673	OK	0.0675772	0	0.156376	OK	0	0	0	OK	0.0170286	0	0.0362757	OK	0
GLYMA01G02630	-	-	GLYMA01G02630	-	-	1:2156930-2161301	-	-	0.2239	0	0.522308	OK	0.494428	0	0.991682	OK	0.15866	0	0.403741	OK	0.337971	0	0.698598	OK	1.16485	0.383501	1.94619	OK	0.782353	0.156633	1.40807	OK	0.646155	0.108244	1.18406	OK	0.98216	0.255202	1.70912	OK	0.346583	0	0.744425	OK	3.54138	2.53806	4.54469	OK	0.0677473
GLYMA01G02640	-	-	GLYMA01G02640	-	-	1:2168404-2173706	-	-	0.420955	0.0633711	0.778539	OK	0.469254	0.0713045	0.867203	OK	0.769731	0.229769	1.30969	OK	0.464027	0.0812103	0.846844	OK	1.93915	0.949813	2.92848	OK	2.02455	1.02295	3.02615	OK	1.46094	0.64175	2.28013	OK	1.99296	0.975524	3.01039	OK	0.613715	0.151432	1.076	OK	4.7747	3.47826	6.07114	OK	0.18079
GLYMA01G02660	-	-	GLYMA01G02660	-	-	1:2184322-2188837	-	-	69.3505	43.6132	95.0877	OK	67.1372	42.0373	92.2372	OK	64.5095	41.204	87.815	OK	64.0131	40.0894	87.9368	OK	41.0018	26.3241	55.6796	OK	30.7337	19.9153	41.5521	OK	46.2898	29.7663	62.8133	OK	28.0265	17.9392	38.1139	OK	88.1702	55.1957	121.145	OK	12.8857	9.00306	16.7684	OK	64.9645
GLYMA01G02670	-	-	GLYMA01G02670	-	-	1:2192165-2194689	-	-	3.73062	2.04562	5.41562	OK	21.2295	13.6293	28.8297	OK	2.07658	0.980791	3.17236	OK	9.47304	4.58245	14.3636	OK	1.30553	0.500982	2.11008	OK	6.58795	3.86566	9.31024	OK	0.419542	0.0356583	0.803425	OK	1.82556	0.818163	2.83296	OK	3.32515	1.78001	4.8703	OK	0.216507	0.0117083	0.421307	OK	1.5518
GLYMA01G02691	-	-	GLYMA01G02691	-	-	1:2199760-2201127	-	-	0	0	0	OK	0.146437	0	0.497382	OK	0.0967105	0	0.359582	OK	0	0	0	OK	0	0	0	OK	0	0	0	OK	0.0192835	0	0.147281	OK	0.130073	0	0.416848	OK	0.0166009	0	0.143519	OK	0	0	0	OK	0.0341427
GLYMA01G02710	-	-	GLYMA01G02710	-	-	1:2204078-2206129	-	-	0	0	0	OK	0	0	0	OK	0	0	0	OK	0	0	0	OK	0	0	0	OK	0	0	0	OK	0	0	0	OK	0	0	0	OK	0	0	0	OK	0	0	0	OK	0.194059
GLYMA01G02720	-	-	GLYMA01G02720	-	-	1:2204078-2206129	-	-	69.1639	44.6144	93.7135	OK	139.162	88.4769	189.847	OK	97.2792	62.9522	131.606	OK	141.146	88.6462	193.645	OK	33.4797	21.232	45.7274	OK	57.0892	36.7783	77.4	OK	47.6432	30.2537	65.0326	OK	69.4467	44.2907	94.6027	OK	61.9846	39.7728	84.1965	OK	35.6501	24.3153	46.9849	OK	104.048
GLYMA01G02740	-	-	GLYMA01G02740	-	-	1:2209772-2211864	-	-	1.21338	0.438602	1.98816	OK	2.7465	1.39801	4.09499	OK	0.753155	0.205145	1.30116	OK	1.54095	0.529498	2.55241	OK	0.349584	0.021292	0.677875	OK	1.19436	0.443408	1.9453	OK	0.32091	0.000376631	0.641444	OK	0.468374	0.0296426	0.907106	OK	1.05034	0.350261	1.75041	OK	0.112634	0	0.239107	OK	0.198667
GLYMA01G02750	-	-	GLYMA01G02750	-	-	1:2228817-2234268	-	-	3.38593	1.82114	4.95072	OK	3.14604	1.6514	4.64069	OK	5.6544	3.31362	7.99518	OK	4.25671	2.40874	6.10469	OK	1.30314	0.531609	2.07468	OK	1.60022	0.730627	2.46982	OK	3.07555	1.65831	4.4928	OK	2.13618	1.03817	3.23419	OK	4.02108	2.20698	5.83518	OK	0.36147	0.159979	0.562962	OK	4.80186
GLYMA01G02760	-	-	GLYMA01G02760	-	-	1:2239126-2244480	-	-	5.60198	3.3739	7.83007	OK	4.65515	2.6465	6.66379	OK	13.8635	8.86677	18.8602	OK	12.5795	8.03088	17.1281	OK	4.04921	2.3314	5.76703	OK	6.97461	4.271	9.67821	OK	7.04332	4.28351	9.80312	OK	8.95098	5.50636	12.3956	OK	6.05493	3.66728	8.44259	OK	1.22378	0.666981	1.78058	OK	13.5127
GLYMA01G02780	-	-	GLYMA01G02780	-	-	1:2274285-2279870	-	-	0.025656	0	0.0858363	OK	0.0131626	0	0.0694393	OK	0.156561	0	0.349691	OK	0.0966444	0	0.241418	OK	0.0290296	0	0.087751	OK	0.016156	0	0.0675283	OK	0.0799333	0	0.182908	OK	0.169488	0	0.342579	OK	0.0157767	0	0.0744967	OK	0.0875844	0.0113291	0.16384	OK	0.0159469
GLYMA01G02790	-	-	GLYMA01G02790	-	-	1:2280412-2286189	-	-	0.18034	0	0.382744	OK	0.130329	0	0.283299	OK	0.119358	0	0.268077	OK	0.117479	0	0.25526	OK	1.12839	0.518203	1.73858	OK	1.15397	0.538018	1.76993	OK	0.850119	0.352859	1.34738	OK	1.29148	0.618519	1.96444	OK	0.249058	0.0218712	0.476244	OK	3.77994	2.65988	4.90001	OK	0.269888
GLYMA01G02800	-	-	GLYMA01G02800	-	-	1:2289835-2296934	-	-	87.5261	54.2453	120.807	OK	186.396	106.074	266.718	OK	110.955	66.2259	155.683	OK	191.34	107.268	275.412	OK	48.3454	30.9149	65.7759	OK	79.8271	49.5228	110.131	OK	56.3187	35.4002	77.2371	OK	92.3291	56.4819	128.176	OK	101.189	61.9232	140.455	OK	9.66911	6.73469	12.6035	OK	100.877
GLYMA01G02810	-	-	GLYMA01G02810	-	-	1:2296971-2301386	-	-	1.91863	0.986371	2.85088	OK	4.09285	2.5114	5.67429	OK	4.26352	2.59725	5.92979	OK	3.29828	2.05326	4.5433	OK	2.02472	1.23717	2.81227	OK	4.01681	2.5425	5.49111	OK	2.65592	1.60561	3.70623	OK	5.29872	3.39886	7.19858	OK	3.58056	2.20703	4.95408	OK	0.395058	0.251702	0.538415	OK	3.45184
GLYMA01G02820	-	-	GLYMA01G02820	-	-	1:2307249-2310533	-	-	0.905456	0.187388	1.62352	OK	0.64997	0.0832497	1.21669	OK	0.968494	0.222255	1.71473	OK	0.38199	0	0.78138	OK	2.90757	1.37707	4.43808	OK	1.1558	0.405111	1.90648	OK	0.798641	0.180961	1.41632	OK	0.858424	0.175444	1.5414	OK	0.44288	0	0.923288	OK	7.74377	5.89076	9.59678	OK	0.884441
GLYMA01G02830	-	-	GLYMA01G02830	-	-	1:2320650-2323809	-	-	0	0	0	OK	0	0	0	OK	0	0	0	OK	0	0	0	OK	0	0	0	OK	0.00992716	0	0.0823701	OK	0	0	0	OK	0	0	0	OK	0	0	0	OK	0	0	0	OK	0.00774328
GLYMA01G02840	-	-	GLYMA01G02840	-	-	1:2324547-2332128	-	-	17.1395	10.9648	23.3142	OK	21.4295	13.8477	29.0113	OK	10.9096	6.9166	14.9025	OK	17.0485	10.9255	23.1714	OK	8.27117	5.28915	11.2532	OK	7.82438	4.95227	10.6965	OK	8.72569	5.58925	11.8621	OK	9.26748	5.85278	12.6822	OK	17.6141	11.2732	23.955	OK	3.21753	2.37	4.06507	OK	11.1354
GLYMA01G02850	-	-	GLYMA01G02850	-	-	1:2336135-2340956	-	-	13.7377	8.58796	18.8874	OK	21.111	13.5315	28.6905	OK	13.153	8.34046	17.9656	OK	17.2871	10.797	23.7773	OK	5.74823	3.51075	7.98571	OK	6.54448	4.03005	9.0589	OK	7.58021	4.69163	10.4688	OK	6.68846	4.03875	9.33818	OK	14.4001	8.96003	19.8401	OK	6.34985	4.60203	8.09767	OK	13.3783
GLYMA01G02880	-	-	GLYMA01G02880	-	-	1:2360197-2366406	-	-	0	0	0	OK	0.0382477	0	0.242198	OK	0	0	0	OK	0.0567753	0	0.300992	OK	0.0934688	0	0.393256	OK	0.0625451	0	0.301036	OK	0	0	0	OK	0.0965661	0	0.381789	OK	0	0	0	OK	0.241706	0.0421763	0.441236	OK	0
GLYMA01G02890	-	-	GLYMA01G02890	-	-	1:2373884-2395585	-	-	1.29517	0.653413	1.93693	OK	1.13127	0.574109	1.68844	OK	1.40327	0.745869	2.06066	OK	1.26588	0.649334	1.88242	OK	1.18084	0.627062	1.73461	OK	1.23301	0.676174	1.78984	OK	1.04035	0.533089	1.5476	OK	1.09937	0.569437	1.6293	OK	1.75508	0.953695	2.55647	OK	1.70467	1.30589	2.10344	OK	1.12866
GLYMA01G02900	-	-	GLYMA01G02900	-	-	1:2398001-2407368	-	-	1.23768	0.462406	2.01294	OK	0.62814	0.155718	1.10056	OK	1.62784	0.787042	2.46863	OK	1.04895	0.376151	1.72176	OK	2.38647	1.28461	3.48834	OK	2.6569	1.48468	3.82913	OK	1.92769	1.0194	2.83597	OK	2.61644	1.43848	3.79441	OK	1.29039	0.525378	2.0554	OK	2.23886	1.70188	2.77584	OK	1.8994
GLYMA01G02920	-	-	GLYMA01G02920	-	-	1:2419558-2420449	-	-	1.103	0.229844	1.97615	OK	0.806196	0	1.67968	OK	1.81095	0.469111	3.15279	OK	1.87614	0.556601	3.19568	OK	0.719362	0.0660388	1.37268	OK	0.298928	0	0.679979	OK	1.21905	0.0936667	2.34444	OK	1.25449	0.124883	2.3841	OK	1.12479	0.19388	2.0557	OK	0.47346	0	1.14706	OK	3.30057
GLYMA01G02930	-	-	GLYMA01G02930	-	-	1:2424756-2426304	-	-	0.0745279	0	0.299287	OK	0.0587077	0	0.229373	OK	0.110925	0	0.333511	OK	0.165185	0	0.440445	OK	0.0527537	0	0.224358	OK	0.0232635	0	0.143371	OK	0.165679	0	0.419151	OK	0	0	0	OK	0.208167	0	0.572335	OK	0.0565479	0	0.21996	OK	0.144744
GLYMA01G02941	-	-	GLYMA01G02941	-	-	1:2426753-2435682	-	-	5.21522	3.23746	7.19297	OK	4.53052	2.78763	6.27341	OK	6.25779	3.92686	8.58871	OK	4.94326	3.09673	6.78979	OK	5.24621	3.30665	7.18578	OK	5.99425	3.83152	8.15698	OK	5.14156	3.23281	7.05031	OK	5.10547	3.1448	7.06614	OK	6.26654	3.92076	8.61232	OK	3.61443	2.75329	4.47557	OK	5.36007
GLYMA01G02950	-	-	GLYMA01G02950	-	-	1:2448362-2450139	-	-	0.525083	0.102197	0.947969	OK	0.0664127	0	0.190377	OK	0.358736	0	0.719809	OK	0.897143	0.265822	1.52847	OK	2.11928	1.14166	3.09689	OK	2.68221	1.49048	3.87394	OK	2.64474	1.28681	4.00267	OK	3.12704	1.56353	4.69056	OK	0.296046	0	0.636146	OK	7.0477	4.29836	9.79704	OK	0.741261
GLYMA01G02963	-	-	GLYMA01G02963	-	-	1:2455817-2458234	-	-	0	0	0	OK	0	0	0	OK	0	0	0	OK	0	0	0	OK	0	0	0	OK	0	0	0	OK	0	0	0	OK	0	0	0	OK	0	0	0	OK	0	0	0	OK	0
GLYMA01G02976	-	-	GLYMA01G02976	-	-	1:2465269-2466518	-	-	0	0	0	OK	0	0	0	OK	0	0	0	OK	0	0	0	OK	0	0	0	OK	0	0	0	OK	0	0	0	OK	0	0	0	OK	0	0	0	OK	0	0	0	OK	0
GLYMA01G02990	-	-	GLYMA01G02990	-	-	1:2477179-2479230	-	-	0	0	0	OK	0	0	0	OK	0	0	0	OK	0	0	0	OK	0	0	0	OK	0	0	0	OK	0	0	0	OK	0.0166184	0	0.118621	OK	0	0	0	OK	0	0	0	OK	0
GLYMA01G03005	-	-	GLYMA01G03005	-	-	1:2495435-2497366	-	-	1.4479	0.502847	2.39294	OK	2.25108	0.99548	3.50668	OK	2.20569	0.990284	3.4211	OK	0.903302	0.234444	1.57216	OK	0.697329	0.166352	1.22831	OK	2.94967	1.50621	4.39314	OK	1.57347	0.653479	2.49346	OK	2.9009	1.46761	4.33419	OK	1.70407	0.662883	2.74527	OK	0.0918352	0.00809751	0.175573	OK	1.77709
GLYMA01G03020	-	-	GLYMA01G03020	-	-	1:2497579-2500150	-	-	21.3575	12.9498	29.7652	OK	27.5594	17.5573	37.5615	OK	12.9376	7.73923	18.136	OK	17.4504	10.8377	24.0632	OK	11.8261	7.25064	16.4015	OK	17.4416	11.1418	23.7413	OK	10.2661	6.16181	14.3705	OK	14.3813	8.84983	19.9129	OK	16.2728	9.92926	22.6164	OK	7.61371	5.94643	9.28099	OK	9.77206
GLYMA01G03030	-	-	GLYMA01G03030	-	-	1:2522226-2524933	-	-	0.796182	0.196829	1.39553	OK	0.711015	0.150943	1.27109	OK	0.516954	0.0474796	0.986428	OK	0.327079	0	0.661551	OK	2.94354	1.46452	4.42256	OK	1.22522	0.462262	1.98818	OK	1.1526	0.404118	1.90108	OK	1.31225	0.464092	2.16041	OK	0.947731	0.27885	1.61661	OK	2.73823	1.84309	3.63338	OK	0.46955
GLYMA01G03040	-	-	GLYMA01G03040	-	-	1:2530562-2537849	-	-	0	0	0	OK	0	0	0	OK	0	0	0	OK	0	0	0	OK	0	0	0	OK	0.0100845	0	0.0732284	OK	0.0122938	0	0.0767025	OK	0	0	0	OK	0	0	0	OK	0.0105033	0	0.0750244	OK	0
GLYMA01G03050	-	-	GLYMA01G03050	-	-	1:2543533-2544636	-	-	0	0	0	OK	0	0	0	OK	0	0	0	OK	0	0	0	OK	0	0	0	OK	0	0	0	OK	0	0	0	OK	0	0	0	OK	0	0	0	OK	0	0	0	OK	0
GLYMA01G03060	-	-	GLYMA01G03060	-	-	1:2551019-2553294	-	-	20.9287	13.7018	28.1556	OK	20.7334	13.3639	28.1029	OK	18.7143	12.2438	25.1847	OK	21.1754	13.7361	28.6148	OK	8.97265	5.45952	12.4858	OK	8.60499	5.39504	11.8149	OK	9.5629	5.80394	13.3219	OK	7.98884	4.86068	11.117	OK	21.7365	14.0745	29.3985	OK	2.55519	1.69727	3.4131	OK	18.4031
GLYMA01G03070	-	-	GLYMA01G03070	-	-	1:2585415-2586673	-	-	1.67138	0.415954	2.9268	OK	1.23337	0.081857	2.38489	OK	4.59777	2.3553	6.84025	OK	11.7902	6.56635	17.0141	OK	10.3365	5.78915	14.8838	OK	11.1113	6.50791	15.7146	OK	11.8026	6.72417	16.8811	OK	17.1878	10.3186	24.057	OK	0.945582	0.0264502	1.86471	OK	53.6791	38.2989	69.0593	OK	5.04322
GLYMA01G03090	-	-	GLYMA01G03090	-	-	1:2600263-2605224	-	-	0	0	0	OK	0	0	0	OK	0	0	0	OK	0	0	0	OK	0	0	0	OK	0	0	0	OK	0	0	0	OK	0	0	0	OK	0	0	0	OK	0	0	0	OK	0
GLYMA01G03100	-	-	GLYMA01G03100	-	-	1:2633476-2636259	-	-	0.202395	0	0.466562	OK	0.0897844	0	0.254303	OK	0.109491	0	0.314464	OK	0.461557	0.0350983	0.888015	OK	0.309694	0	0.632838	OK	0.094562	0	0.243587	OK	0.316828	0.00990965	0.623745	OK	0.299964	0	0.62033	OK	0.0728662	0	0.216861	OK	0.321258	0.117958	0.524558	OK	0.243723
GLYMA01G03110	-	-	GLYMA01G03110	-	-	1:2667742-2669323	-	-	0.159361	0	0.441032	OK	0	0	0	OK	0.276065	0	0.640554	OK	0.112323	0	0.345115	OK	0	0	0	OK	0.0312461	0	0.151309	OK	0.196776	0	0.499425	OK	0.0320791	0	0.157366	OK	0.0258388	0	0.144049	OK	0	0	0	OK	0.931482
GLYMA01G03120	-	-	GLYMA01G03120	-	-	1:2683531-2686001	-	-	0.641523	0.0506118	1.23243	OK	2.03596	0.821768	3.25016	OK	0.40584	0	0.849935	OK	0.348027	0	0.730109	OK	0.562201	0.0884142	1.03599	OK	0.654022	0.127525	1.18052	OK	0.370582	0	0.803735	OK	0.383979	0	0.788435	OK	1.01012	0.22222	1.79803	OK	1.109	0.656273	1.56172	OK	0.296574
GLYMA01G03130	-	-	GLYMA01G03130	-	-	1:2686762-2690092	-	-	21.9157	14.0781	29.7533	OK	36.3672	23.3852	49.3492	OK	42.0982	26.9502	57.2463	OK	49.5522	31.852	67.2525	OK	17.4222	11.0298	23.8147	OK	17.8561	11.4011	24.3111	OK	24.2688	15.5015	33.036	OK	25.7806	16.3535	35.2077	OK	25.0643	16.1649	33.9637	OK	4.60079	3.0504	6.15118	OK	41.5492
GLYMA01G03140	-	-	GLYMA01G03140	-	-	1:2696508-2700015	-	-	0	0	0	OK	0	0	0	OK	0	0	0	OK	0	0	0	OK	0	0	0	OK	0	0	0	OK	0	0	0	OK	0	0	0	OK	0	0	0	OK	0	0	0	OK	0
GLYMA01G03150	-	-	GLYMA01G03150	-	-	1:2696508-2700015	-	-	57.2918	37.2085	77.3751	OK	95.1027	58.0199	132.186	OK	75.8958	45.3461	106.446	OK	83.7824	52.0985	115.466	OK	38.1494	21.7718	54.527	OK	26.2065	16.6329	35.78	OK	30.598	18.503	42.693	OK	33.2211	19.9674	46.4747	OK	63.8671	41.5235	86.2107	OK	35.6639	23.8438	47.484	OK	68.4518
GLYMA01G03160	-	-	GLYMA01G03160	-	-	1:2716401-2724818	-	-	0.372103	0.0566874	0.687519	OK	0.21396	0	0.443056	OK	0.855103	0.293299	1.41691	OK	0.223895	0	0.45618	OK	1.51465	0.739761	2.28954	OK	1.28474	0.606972	1.96251	OK	1.0541	0.462693	1.6455	OK	0.990003	0.400272	1.57973	OK	0.339253	0.0438206	0.634685	OK	2.92672	2.1622	3.69125	OK	0.453634
GLYMA01G03180	-	-	GLYMA01G03180	-	-	1:2725857-2728953	-	-	25.6132	16.0487	35.1777	OK	33.9298	21.819	46.0406	OK	11.5125	7.00966	16.0154	OK	20.4417	13.0221	27.8613	OK	20.2051	12.9454	27.4649	OK	24.5915	15.8014	33.3816	OK	15.4317	9.67662	21.1867	OK	20.8564	13.2082	28.5045	OK	18.9295	12.0574	25.8015	OK	18.409	13.4578	23.3601	OK	12.9521
GLYMA01G03190	-	-	GLYMA01G03190	-	-	1:2731349-2739464	-	-	0.0110915	0	0.0745605	OK	0.032184	0	0.119231	OK	0.0305288	0	0.127758	OK	0	0	0	OK	0.239918	0	0.499625	OK	0.117628	0	0.285281	OK	0.0912819	0	0.25407	OK	0.146028	0	0.357567	OK	0.0167112	0	0.0784875	OK	6.73883	4.57243	8.90523	OK	0.0636638
GLYMA01G03200	-	-	GLYMA01G03200	-	-	1:2741979-2744444	-	-	0	0	0	OK	0	0	0	OK	0	0	0	OK	0	0	0	OK	0	0	0	OK	0	0	0	OK	0	0	0	OK	0	0	0	OK	0	0	0	OK	0	0	0	OK	0
GLYMA01G03210	-	-	GLYMA01G03210	-	-	1:2749285-2751625	-	-	0.935233	0.352783	1.51768	OK	0.352139	0.0206556	0.683623	OK	0.687576	0.196233	1.17892	OK	0.971145	0.361376	1.58091	OK	1.46815	0.674303	2.262	OK	1.70171	0.81447	2.58895	OK	1.48634	0.656016	2.31667	OK	2.01545	0.97253	3.05837	OK	0.94011	0.349612	1.53061	OK	1.04277	0.4436	1.64195	OK	1.28608
GLYMA01G03220	-	-	GLYMA01G03220	-	-	1:2752604-2755538	-	-	19.6378	12.7162	26.5594	OK	21.7076	13.777	29.6382	OK	16.3716	10.3687	22.3745	OK	24.2566	15.754	32.7591	OK	12.12	7.65979	16.5801	OK	13.2952	8.42183	18.1686	OK	12.1692	7.48806	16.8503	OK	15.298	9.44283	21.1531	OK	21.0128	13.4205	28.6051	OK	7.82194	5.31601	10.3279	OK	17.1605
GLYMA01G03240	-	-	GLYMA01G03240	-	-	1:2765558-2766634	-	-	0.103636	0	0.344501	OK	0.368863	0	0.92121	OK	0.226272	0	0.564066	OK	0.060463	0	0.246267	OK	0.611912	0	1.28689	OK	0.235638	0	0.58923	OK	0.121449	0	0.387553	OK	0.498117	0	1.1184	OK	0.0539626	0	0.201054	OK	2.05916	1.55173	2.56658	OK	0.130778
GLYMA01G03260	-	-	GLYMA01G03260	ALAAT3	-	1:2784884-2792465	-	-	0.820414	0.163146	1.47768	OK	0.829063	0.16888	1.48925	OK	1.30779	0.394652	2.22092	OK	1.48374	0.496189	2.47129	OK	1.04728	0.256879	1.83769	OK	1.24863	0.422021	2.07524	OK	1.44708	0.544982	2.34918	OK	1.44246	0.531292	2.35364	OK	0.814639	0.199739	1.42954	OK	5.27256	3.8653	6.67981	OK	0.744859
GLYMA01G03270	-	-	GLYMA01G03270	-	-	1:2803081-2807357	-	-	1.84752	0.720358	2.97468	OK	2.76709	1.25304	4.28114	OK	4.52278	2.43174	6.61382	OK	5.7885	3.1139	8.46311	OK	2.28329	1.01841	3.54817	OK	3.42913	1.75593	5.10233	OK	4.73986	2.60073	6.87898	OK	3.68606	1.88775	5.48436	OK	1.90813	0.733542	3.08271	OK	0.766387	0.330967	1.20181	OK	3.99789
GLYMA01G03281	-	-	GLYMA01G03281	-	-	1:2811064-2811250	-	-	7.25475	0	21.24	OK	6.2762	1.64174	10.9107	OK	1.34251	0.0465063	2.63851	OK	0	0	0	OK	4.61446	0.77238	8.45653	OK	2.02141	0	4.17929	OK	0.728395	0	1.6629	OK	2.15563	0.552771	3.75849	OK	2.77959	0	5.71615	OK	0.496619	0	1.35996	OK	9.69943
GLYMA01G03290	-	-	GLYMA01G03290	-	-	1:2814292-2814876	-	-	0.0449253	0	0.281781	OK	0.12415	0	0.40191	OK	0	0	0	OK	0	0	0	OK	0	0	0	OK	0.0713285	0	0.32031	OK	0	0	0	OK	0.0412707	0	0.268587	OK	0	0	0	OK	0.0093633	0	0.141868	OK	0.115717
GLYMA01G03301	-	-	GLYMA01G03301	-	-	1:2815679-2817384	-	-	0.13716	0	0.365775	OK	0	0	0	OK	0	0	0	OK	0	0	0	OK	0.144141	0	0.381336	OK	0.0737039	0	0.242108	OK	0.0729683	0	0.229445	OK	0.142927	0	0.408645	OK	0	0	0	OK	0.0859348	0.0187909	0.153079	OK	0.0549187
GLYMA01G03310	-	-	GLYMA01G03310	-	-	1:2820282-2822588	-	-	0.0258763	0	0.104484	OK	0	0	0	OK	0	0	0	OK	0	0	0	OK	0	0	0	OK	0	0	0	OK	0	0	0	OK	0	0	0	OK	0	0	0	OK	0	0	0	OK	0
GLYMA01G03321	-	-	GLYMA01G03321	-	-	1:2825602-2830330	-	-	0	0	0	OK	0	0	0	OK	0	0	0	OK	0	0	0	OK	0	0	0	OK	0	0	0	OK	0	0	0	OK	0	0	0	OK	0	0	0	OK	0	0	0	OK	0
GLYMA01G03330	-	-	GLYMA01G03330	-	-	1:2836050-2840937	-	-	9.66484	5.84908	13.4806	OK	11.1101	6.86904	15.3512	OK	9.63823	5.84638	13.4301	OK	8.16243	4.9267	11.3982	OK	5.81099	3.43057	8.19141	OK	7.56283	4.61356	10.5121	OK	7.76703	4.69316	10.8409	OK	5.41994	3.09649	7.74338	OK	9.60645	5.81359	13.3993	OK	5.76966	4.3952	7.14413	OK	8.85317
GLYMA01G03340	-	-	GLYMA01G03340	-	-	1:2843206-2846996	-	-	0	0	0	OK	0	0	0	OK	0	0	0	OK	0	0	0	OK	0	0	0	OK	0	0	0	OK	0	0	0	OK	0	0	0	OK	0	0	0	OK	0	0	0	OK	0
GLYMA01G03360	-	-	GLYMA01G03360	-	-	1:2857640-2860816	-	-	0.0426116	0	0.201221	OK	0.0337453	0	0.161834	OK	0.0522727	0	0.230458	OK	0	0	0	OK	0.775199	0.127325	1.42307	OK	0.166498	0	0.432579	OK	0.257417	0	0.587338	OK	0.214916	0	0.517607	OK	0	0	0	OK	1.32355	0.748514	1.89859	OK	0
GLYMA01G03371	-	-	GLYMA01G03371	-	-	1:2868081-2871591	-	-	0.0370526	0	0.170007	OK	0.0571645	0	0.215935	OK	0	0	0	OK	0.0398055	0	0.202691	OK	0.0183555	0	0.154734	OK	0.15011	0	0.35823	OK	0.0759349	0	0.257355	OK	0.0531274	0	0.206554	OK	0.00966122	0	0.145369	OK	0.254571	0.0906453	0.418497	OK	0.0488718
GLYMA01G03380	-	-	GLYMA01G03380	-	-	1:2872827-2875983	-	-	15.319	9.285	21.3531	OK	8.41658	4.83111	12.002	OK	7.24826	4.0289	10.4676	OK	6.12545	3.33282	8.91809	OK	10.0847	6.11595	14.0534	OK	6.63716	3.79631	9.47802	OK	6.87957	3.85494	9.90421	OK	7.22636	4.03118	10.4215	OK	9.70808	5.64041	13.7758	OK	6.85758	5.08824	8.62692	OK	8.31525
GLYMA01G03390	-	-	GLYMA01G03390	-	-	1:2879282-2884236	-	-	0.0614862	0	0.190966	OK	0.0399755	0	0.136004	OK	0.0104209	0	0.0678696	OK	0.0702395	0	0.203497	OK	0.234814	0	0.473593	OK	0.20835	0	0.460614	OK	0.19586	0	0.423319	OK	0.302698	0	0.608833	OK	0.0186335	0	0.0780011	OK	0.707575	0.401608	1.01354	OK	0
GLYMA01G03400	-	-	GLYMA01G03400	-	-	1:2895941-2899203	-	-	0	0	0	OK	0	0	0	OK	0	0	0	OK	0	0	0	OK	0	0	0	OK	0	0	0	OK	0	0	0	OK	0	0	0	OK	0	0	0	OK	0	0	0	OK	0
GLYMA01G03410	-	-	GLYMA01G03410	-	-	1:2907608-2911173	-	-	0	0	0	OK	0	0	0	OK	0	0	0	OK	0	0	0	OK	0	0	0	OK	0	0	0	OK	0	0	0	OK	0	0	0	OK	0	0	0	OK	0	0	0	OK	0
GLYMA01G03420	-	-	GLYMA01G03420	-	-	1:2912689-2918182	-	-	0.0573815	0	0.166396	OK	0.0479602	0	0.16168	OK	0.216467	0	0.514369	OK	0.156893	0	0.344361	OK	0.183225	0	0.386729	OK	0.228131	0.00966967	0.446593	OK	0.308949	0.0493145	0.568584	OK	0.262296	0.00945349	0.515139	OK	0.13267	0	0.303589	OK	0.258739	0.122722	0.394757	OK	0.107552
GLYMA01G03430	-	-	GLYMA01G03430	-	-	1:2918596-2922169	-	-	0.546202	0	1.17164	OK	0.603429	0	1.2566	OK	0.480407	0	1.04878	OK	0.796003	0.00609535	1.58591	OK	0.348079	0	0.805079	OK	0.0678548	0	0.252881	OK	0.293485	0	0.723829	OK	0.3347	0	0.816884	OK	0.82206	0.0122749	1.63184	OK	0.0858752	0	0.228843	OK	0.859339
GLYMA01G03450	-	-	GLYMA01G03450	-	-	1:2932298-2941083	-	-	0.439198	0	0.886885	OK	0.581802	0.0134904	1.15011	OK	0.549862	0.0148189	1.0849	OK	0.437502	0	0.906113	OK	0.658337	0.0838322	1.23284	OK	0.858638	0.180416	1.53686	OK	0.343112	0	0.76385	OK	0.89859	0.165847	1.63133	OK	0.424608	0	0.881759	OK	0.105824	0	0.254442	OK	0.496207
GLYMA01G03470	-	-	GLYMA01G03470	-	-	1:2983533-2985063	-	-	0.20664	0	0.62169	OK	0.283661	0	0.707267	OK	0.205152	0	0.554829	OK	0.0817531	0	0.307409	OK	0.197316	0	0.584015	OK	0.0288619	0	0.183758	OK	0.0909849	0	0.31174	OK	0.0776883	0	0.285032	OK	0.030528	0	0.186091	OK	0.110862	0	0.271051	OK	0.327059
GLYMA01G03480	-	-	GLYMA01G03480	-	-	1:2985878-2990726	-	-	0.172019	0	0.416044	OK	0.196268	0	0.42532	OK	0.607138	0.142246	1.07203	OK	0.269493	0	0.55099	OK	0.225724	0	0.480007	OK	0.225275	0	0.455011	OK	0.167306	0	0.393121	OK	0.209165	0	0.461107	OK	0.144547	0	0.349978	OK	0.480172	0.273891	0.686453	OK	0.177222
GLYMA01G03490	-	-	GLYMA01G03490	-	-	1:2997710-3004125	-	-	0.142099	0	0.323615	OK	0.071855	0	0.193485	OK	0.140873	0	0.323387	OK	0.175222	0	0.376188	OK	2.07008	1.06124	3.07892	OK	0.894792	0.388502	1.40108	OK	0.706628	0.254981	1.15828	OK	1.18155	0.478989	1.88411	OK	0.0967367	0	0.236503	OK	4.24266	3.35827	5.12704	OK	0.0996449
GLYMA01G03500	-	-	GLYMA01G03500	-	-	1:3020777-3022182	-	-	12.6812	8.101	17.2613	OK	8.32346	4.95684	11.6901	OK	10.1068	6.22066	13.9929	OK	11.5218	7.53007	15.5136	OK	3.12212	1.63798	4.60627	OK	2.6718	1.39659	3.94702	OK	4.80525	2.59125	7.01925	OK	3.12987	1.44491	4.81483	OK	14.7937	9.53476	20.0525	OK	0.156741	0	0.38948	OK	10.4181
GLYMA01G03530	-	-	GLYMA01G03530	-	-	1:3043747-3048064	-	-	1.05172	0.34825	1.75519	OK	0.939658	0.276288	1.60303	OK	0.990407	0.315739	1.66508	OK	1.00025	0.345832	1.65466	OK	9.09198	5.57564	12.6083	OK	3.60728	1.98625	5.22832	OK	3.79255	2.09699	5.48811	OK	3.93249	1.9753	5.88968	OK	0.666506	0.14158	1.19143	OK	11.6345	8.92498	14.344	OK	0.553689
GLYMA01G03540	-	-	GLYMA01G03540	-	-	1:3063216-3065991	-	-	29.4405	18.5456	40.3355	OK	20.4865	12.7229	28.2501	OK	16.1368	9.98412	22.2895	OK	18.5682	11.7335	25.403	OK	20.5418	13.058	28.0255	OK	17.2407	10.8478	23.6336	OK	19.9804	12.6597	27.3011	OK	17.5477	10.9703	24.1251	OK	23.105	14.6566	31.5534	OK	13.8631	9.94497	17.7811	OK	19.3186
GLYMA01G03550	-	-	GLYMA01G03550	-	-	1:3067764-3073752	-	-	6.20002	3.31022	9.08982	OK	5.32406	2.81624	7.83188	OK	5.62382	3.03306	8.21459	OK	3.94716	1.96585	5.92847	OK	9.35773	5.57047	13.145	OK	6.28144	3.56449	8.99838	OK	7.27967	4.31821	10.2411	OK	5.96103	3.26373	8.65834	OK	6.8703	3.77982	9.96077	OK	7.29301	5.75982	8.8262	OK	6.08122
GLYMA01G03570	-	-	GLYMA01G03570	-	-	1:3082363-3083185	-	-	124.443	81.4072	167.48	OK	136.801	88.8962	184.706	OK	80.186	52.3618	108.01	OK	153.711	102.931	204.491	OK	77.5117	52.081	102.942	OK	89.4902	61.1155	117.865	OK	90.1299	59.1316	121.128	OK	111.664	72.8137	150.514	OK	90.0753	59.9741	120.177	OK	72.5727	47.7949	97.3504	OK	100.182
GLYMA01G03580	-	-	GLYMA01G03580	-	-	1:3090805-3093412	-	-	0	0	0	OK	0.0322497	0	0.214888	OK	0	0	0	OK	0	0	0	OK	0	0	0	OK	0	0	0	OK	0	0	0	OK	0.123412	0	0.382689	OK	0	0	0	OK	0	0	0	OK	0
GLYMA01G03590	-	-	GLYMA01G03590	-	-	1:3106546-3108525	-	-	37.573	22.8895	52.2565	OK	29.4465	18.0547	40.8382	OK	22.0447	13.0218	31.0676	OK	30.0881	18.7174	41.4589	OK	18.0225	10.591	25.4541	OK	23.6687	14.5261	32.8113	OK	16.468	9.35281	23.5831	OK	21.8082	13.1156	30.5009	OK	20.3986	11.9734	28.8238	OK	15.9981	11.9207	20.0754	OK	23.0557
GLYMA01G03600	-	-	GLYMA01G03600	-	-	1:3114320-3119083	-	-	1.79287	0.637364	2.94837	OK	0.965755	0	1.96898	OK	1.91881	0.660488	3.17713	OK	2.50195	1.093	3.91089	OK	2.75689	1.32262	4.19116	OK	2.72581	1.38191	4.06972	OK	3.17098	1.61338	4.72858	OK	3.38676	1.7221	5.05142	OK	1.34845	0.4676	2.22929	OK	3.5343	2.58879	4.47981	OK	1.6778
GLYMA01G03610	-	-	GLYMA01G03610	-	-	1:3120584-3124029	-	-	157.59	98.5504	216.631	OK	129.803	82.1674	177.438	OK	119.151	76.0272	162.275	OK	103.252	66.401	140.104	OK	94.8665	60.7056	129.027	OK	102.968	66.1479	139.788	OK	109.831	69.8934	149.768	OK	100.156	63.8934	136.418	OK	156.308	98.1975	214.419	OK	40.2928	28.0284	52.5572	OK	134.551
GLYMA01G03621	-	-	GLYMA01G03621	-	-	1:3124253-3126137	-	-	0.147251	0	0.432407	OK	0.559348	0	1.17589	OK	0.644472	0	1.32516	OK	0.520775	0	1.15117	OK	1.6265	0.387404	2.8656	OK	4.59541	2.25381	6.93701	OK	1.27391	0.288644	2.25918	OK	5.90864	3.00783	8.80945	OK	0.201253	0	0.52581	OK	0.308229	0.0284481	0.58801	OK	0.894934
GLYMA01G03630	-	-	GLYMA01G03630	-	-	1:3127061-3127831	-	-	0.0436633	0	0.234317	OK	0.0895544	0	0.345043	OK	0.073956	0	0.273765	OK	0	0	0	OK	0	0	0	OK	0.4048	0	0.959616	OK	0.191976	0	0.521266	OK	0.753467	0	1.66792	OK	0	0	0	OK	0.227744	0	0.606801	OK	0.626127
GLYMA01G03650	-	-	GLYMA01G03650	-	-	1:3132200-3135385	-	-	3.98847	1.90313	6.07381	OK	4.16565	2.03987	6.29144	OK	5.25436	2.64371	7.86501	OK	4.56366	2.35271	6.7746	OK	6.0635	3.29405	8.83296	OK	5.21199	2.77576	7.64821	OK	5.30573	2.82757	7.7839	OK	4.72177	2.39886	7.04469	OK	4.18776	1.98253	6.39299	OK	4.0199	2.52124	5.51856	OK	5.91773
GLYMA01G03661	-	-	GLYMA01G03661	-	-	1:3135687-3141621	-	-	0	0	0	OK	0	0	0	OK	0	0	0	OK	0	0	0	OK	0	0	0	OK	0	0	0	OK	0	0	0	OK	0	0	0	OK	0	0	0	OK	0	0	0	OK	0
GLYMA01G03670	-	-	GLYMA01G03670	-	-	1:3144701-3145778	-	-	0.263135	0	0.695099	OK	0.110173	0	0.361214	OK	0.0827868	0	0.294659	OK	0.139313	0	0.398435	OK	0.612465	0	1.28693	OK	0.443866	0	0.996461	OK	0.147299	0	0.410629	OK	0.696226	0	1.41656	OK	0.0388195	0	0.1586	OK	1.06554	0.345257	1.78583	OK	0.020013
GLYMA01G03690	-	-	GLYMA01G03690	-	-	1:3152038-3157769	-	-	0.00678891	0	0.048459	OK	0	0	0	OK	0	0	0	OK	0	0	0	OK	0	0	0	OK	0.00917336	0	0.051394	OK	0	0	0	OK	0.00662787	0	0.0475464	OK	0	0	0	OK	0	0	0	OK	0
GLYMA01G03700	-	-	GLYMA01G03700	-	-	1:3162858-3164334	-	-	6.84615	3.87608	9.81622	OK	28.3987	18.0771	38.7204	OK	10.3548	6.25643	14.4532	OK	35.2447	20.0477	50.4416	OK	1.32228	0.433514	2.21104	OK	3.97821	2.02204	5.93437	OK	4.704	2.44322	6.96479	OK	12.189	7.02713	17.3509	OK	4.89831	2.55886	7.23776	OK	0.46719	0.111209	0.823172	OK	9.83338
GLYMA01G03710	-	-	GLYMA01G03710	-	-	1:3167711-3172458	-	-	73.0039	45.4404	100.567	OK	128.704	80.314	177.093	OK	37.8027	24.3527	51.2526	OK	69.2962	43.7014	94.891	OK	14.9312	9.74822	20.1142	OK	26.4221	17.5426	35.3015	OK	17.3574	11.2058	23.5091	OK	21.8	14.108	29.492	OK	48.6082	31.0556	66.1608	OK	8.19688	6.62676	9.767	OK	41.6979
GLYMA01G03720	-	-	GLYMA01G03720	-	-	1:3174000-3185126	-	-	0.33429	0	0.877354	OK	0	0	0	OK	0.0197514	0	0.22774	OK	0.0551378	0	0.303158	OK	0.155038	0	0.448794	OK	0.0514044	0	0.292014	OK	0.0390265	0	0.28216	OK	0.0863736	0	0.3538	OK	0.179997	0	0.580214	OK	0.320042	0.0397672	0.600317	OK	0.14518
GLYMA01G03730	-	-	GLYMA01G03730	-	-	1:3187344-3190927	-	-	37.4487	23.6887	51.2086	OK	16.945	10.0478	23.8422	OK	12.9278	7.75206	18.1034	OK	12.3411	7.25821	17.424	OK	17.5364	10.9034	24.1695	OK	12.176	7.3667	16.9852	OK	14.3254	8.83167	19.8191	OK	14.5405	8.82795	20.2531	OK	19.3104	11.9113	26.7095	OK	23.6971	18.5302	28.8641	OK	15.8208
GLYMA01G03750	-	-	GLYMA01G03750	-	-	1:3193903-3200492	-	-	20.6691	12.8982	28.44	OK	15.4574	9.39039	21.5244	OK	8.65953	5.01728	12.3018	OK	9.97292	5.99719	13.9487	OK	15.653	9.95488	21.3511	OK	14.4418	9.14534	19.7383	OK	12.0915	7.55821	16.6248	OK	14.1183	8.75757	19.4791	OK	13.7879	8.39867	19.1771	OK	18.324	14.8433	21.8048	OK	11.2312
GLYMA01G03760	-	-	GLYMA01G03760	-	-	1:3219159-3222449	-	-	0.157071	0	0.328484	OK	0.128181	0	0.330848	OK	0.254796	0.0191919	0.4904	OK	0.244982	0	0.526069	OK	0.852969	0.375387	1.33055	OK	0.5066	0.12397	0.88923	OK	0.4335	0.0796002	0.7874	OK	0.657744	0.193735	1.12175	OK	0.125464	0	0.302002	OK	1.57495	0.902731	2.24718	OK	0.354322
GLYMA01G03780	-	-	GLYMA01G03780	-	-	1:3233213-3235819	-	-	9.95994	1.80385	18.116	OK	15.1174	3.90786	26.3269	OK	11.5358	2.27398	20.7976	OK	21.5002	7.72715	35.2733	OK	13.2079	3.70045	22.7153	OK	12.5939	3.88554	21.3022	OK	16.346	5.55868	27.1334	OK	18.6678	6.7168	30.6187	OK	15.3428	5.04983	25.6358	OK	8.26149	1.1052	15.4178	OK	19.5944
GLYMA01G03790	-	-	GLYMA01G03790	-	-	1:3242605-3245458	-	-	0.00812572	0	0.05917	OK	0	0	0	OK	0.0255283	0	0.102248	OK	0.0189454	0	0.0908374	OK	0.0126165	0	0.0624852	OK	0.0113519	0	0.0600506	OK	0.0258882	0	0.0978456	OK	0.00738624	0	0.0590659	OK	0.0180487	0	0.09001	OK	0	0	0	OK	0
GLYMA01G03810	-	-	GLYMA01G03810	-	-	1:3249405-3255967	-	-	8.98396	5.5973	12.3706	OK	12.1024	7.76501	16.4399	OK	17.5055	11.2384	23.7725	OK	15.8992	10.278	21.5204	OK	10.5135	6.83346	14.1935	OK	11.0531	7.28573	14.8206	OK	11.7641	7.67743	15.8508	OK	15.1718	9.82031	20.5233	OK	14.1497	9.08832	19.211	OK	6.41426	5.16659	7.66194	OK	13.6207
GLYMA01G03820	-	-	GLYMA01G03820	-	-	1:3263267-3267637	-	-	2.75064	1.40183	4.09945	OK	2.37057	1.14753	3.59362	OK	1.75478	0.68312	2.82645	OK	1.96894	0.945323	2.99255	OK	8.64956	5.38424	11.9149	OK	1.39525	0.575044	2.21546	OK	7.20473	4.47007	9.93939	OK	7.03646	3.58487	10.4881	OK	2.38858	1.18658	3.59058	OK	8.80247	6.75848	10.8465	OK	2.70728
GLYMA01G03830	-	-	GLYMA01G03830	-	-	1:3283632-3286899	-	-	10.9479	6.50344	15.3924	OK	7.93995	4.44508	11.4348	OK	16.3868	10.1959	22.5777	OK	9.22398	5.52885	12.9191	OK	8.0059	4.6857	11.3261	OK	4.74758	2.5367	6.95846	OK	13.5185	8.45917	18.5779	OK	8.37047	4.78005	11.9609	OK	9.18468	5.39392	12.9754	OK	13.6843	10.5037	16.8648	OK	17.6623
GLYMA01G03850	-	-	GLYMA01G03850	-	-	1:3312867-3318968	-	-	5.82572	3.5031	8.14834	OK	26.2496	16.9109	35.5882	OK	12.2238	7.73643	16.7111	OK	24.572	15.9459	33.1981	OK	6.92963	4.32262	9.53665	OK	8.62927	5.50867	11.7499	OK	5.86788	3.62451	8.11124	OK	7.35085	4.54713	10.1546	OK	6.82267	4.20373	9.4416	OK	1.8133	1.25312	2.37347	OK	11.9176
GLYMA01G03870	-	-	GLYMA01G03870	-	-	1:3327064-3332585	-	-	1.82959	0.909974	2.74921	OK	3.42709	1.92392	4.93026	OK	3.98256	2.35794	5.60718	OK	4.33535	2.6782	5.99249	OK	9.15422	5.92256	12.3859	OK	11.0619	7.12442	14.9994	OK	5.76689	3.621	7.91277	OK	13.1595	8.48504	17.8339	OK	2.32903	1.25754	3.40051	OK	13.3568	10.693	16.0207	OK	3.27609
GLYMA01G03880	-	-	GLYMA01G03880	-	-	1:3348917-3352335	-	-	0.0632535	0	0.188921	OK	0.0182676	0	0.068472	OK	0.383852	0.0472826	0.720421	OK	0.00859983	0	0.0590145	OK	0.212395	0	0.468845	OK	0.12708	0	0.291678	OK	0.374446	0.0451007	0.70379	OK	0.435865	0.068076	0.803654	OK	0.106607	0	0.26075	OK	1.40413	0.947449	1.86081	OK	0.342757
GLYMA01G03890	-	-	GLYMA01G03890	-	-	1:3359534-3372620	-	-	0.93655	0.374389	1.49871	OK	1.3528	0.654377	2.05122	OK	2.1667	1.1518	3.18159	OK	1.36479	0.672974	2.05661	OK	3.03763	1.7855	4.28976	OK	4.23436	2.58041	5.8883	OK	3.01984	1.77763	4.26204	OK	3.90104	2.31911	5.48298	OK	1.28254	0.603212	1.96186	OK	5.7497	4.56459	6.93482	OK	1.809
GLYMA01G03900	-	-	GLYMA01G03900	-	-	1:3378305-3380122	-	-	0	0	0	OK	0.0156206	0	0.0890932	OK	0.109003	0	0.308998	OK	0.067086	0	0.222414	OK	0.0528508	0	0.182559	OK	0.0982331	0	0.281717	OK	0.0724862	0	0.220498	OK	0.0913632	0	0.25133	OK	0.0939352	0	0.296975	OK	0.241453	0.0566106	0.426295	OK	0
GLYMA01G03910	-	-	GLYMA01G03910	-	-	1:3381988-3384388	-	-	0.577054	0.023783	1.13033	OK	1.68985	0.629941	2.74975	OK	0.3974	0	0.836217	OK	1.49316	0.508769	2.47756	OK	0.823131	0.18503	1.46123	OK	1.21054	0.368843	2.05223	OK	0.521746	0.0393514	1.00414	OK	1.66007	0.653384	2.66675	OK	0.50156	0.000558812	1.00256	OK	1.09983	0.726444	1.47321	OK	0.724737
GLYMA01G03921	-	-	GLYMA01G03921	-	-	1:3390102-3396781	-	-	0	0	0	OK	0	0	0	OK	0	0	0	OK	0	0	0	OK	0	0	0	OK	0	0	0	OK	0	0	0	OK	0.00966284	0	0.0686528	OK	0	0	0	OK	0.0246638	0	0.0549394	OK	0
GLYMA01G03930	-	-	GLYMA01G03930	-	-	1:3400476-3411080	-	-	28.4011	18.1889	38.6134	OK	49.049	31.2059	66.892	OK	32.4236	20.6997	44.1475	OK	38.0602	24.3449	51.7755	OK	27.8102	17.8751	37.7453	OK	30.7322	19.8428	41.6215	OK	27.9976	18.1141	37.881	OK	24.6305	15.8622	33.3989	OK	34.5402	22.195	46.8854	OK	20.4568	15.5497	25.3638	OK	32.9842
GLYMA01G03940	-	-	GLYMA01G03940	-	-	1:3413504-3415979	-	-	4.83345	2.67142	6.99548	OK	7.25218	4.20001	10.3043	OK	7.54432	4.51622	10.5724	OK	10.0474	6.05149	14.0434	OK	3.34198	1.6753	5.00866	OK	3.95924	2.19429	5.7242	OK	4.05584	2.25367	5.85801	OK	6.34099	3.63636	9.04563	OK	3.31803	1.70837	4.92768	OK	5.04097	3.63248	6.44946	OK	7.98378
GLYMA01G03948	-	-	GLYMA01G03948	-	-	1:3423773-3425166	-	-	0	0	0	OK	0	0	0	OK	0	0	0	OK	0	0	0	OK	0	0	0	OK	0	0	0	OK	0	0	0	OK	0	0	0	OK	0	0	0	OK	0	0	0	OK	0
GLYMA01G03956	-	-	GLYMA01G03956	-	-	1:3431068-3433014	-	-	0	0	0	OK	0	0	0	OK	0	0	0	OK	0	0	0	OK	0	0	0	OK	0.0902863	0	0.30883	OK	0	0	0	OK	0	0	0	OK	0	0	0	OK	0.0827202	0	0.201083	OK	0
GLYMA01G03964	-	-	GLYMA01G03964	-	-	1:3433091-3436594	-	-	0	0	0	OK	0	0	0	OK	0	0	0	OK	0	0	0	OK	0.0280818	0	0.103751	OK	0.02147	0	0.0803952	OK	0	0	0	OK	0.013935	0	0.0600546	OK	0	0	0	OK	0.0537253	0.00764537	0.0998052	OK	0
GLYMA01G03972	-	-	GLYMA01G03972	-	-	1:3439667-3441084	-	-	0	0	0	OK	0	0	0	OK	0	0	0	OK	0	0	0	OK	0	0	0	OK	0	0	0	OK	0.0281915	0	0.189533	OK	0	0	0	OK	0	0	0	OK	0.123572	0.0191012	0.228044	OK	0
GLYMA01G03980	-	-	GLYMA01G03980	-	-	1:3455191-3461955	-	-	0.0437317	0	0.114713	OK	0.0354884	0	0.10821	OK	0.0396942	0	0.109403	OK	0	0	0	OK	0.308336	0.0837834	0.532888	OK	0.412993	0.157343	0.668643	OK	0.0600333	0	0.148207	OK	0.129002	0	0.260784	OK	0.079735	0	0.183086	OK	0.679194	0.506029	0.852359	OK	0.0302532
GLYMA01G04000	-	-	GLYMA01G04000	-	-	1:3487914-3494204	-	-	0	0	0	OK	0	0	0	OK	0	0	0	OK	0	0	0	OK	0.00421088	0	0.0321625	OK	0.00520191	0	0.0289608	OK	0	0	0	OK	0.00355416	0	0.0290616	OK	0	0	0	OK	0.00695291	0	0.0349718	OK	0
GLYMA01G04015	-	-	GLYMA01G04015	-	-	1:3502393-3507947	-	-	0	0	0	OK	0	0	0	OK	0	0	0	OK	0	0	0	OK	0	0	0	OK	0	0	0	OK	0	0	0	OK	0	0	0	OK	0	0	0	OK	0	0	0	OK	0
GLYMA01G04030	-	-	GLYMA01G04030	-	-	1:3513144-3513438	-	-	0	0	0	OK	0	0	0	OK	0	0	0	OK	0	0	0	OK	0	0	0	OK	0	0	0	OK	0	0	0	OK	0	0	0	OK	0	0	0	OK	0	0	0	OK	0
GLYMA01G04040	-	-	GLYMA01G04040	-	-	1:3514698-3521382	-	-	0	0	0	OK	0	0	0	OK	0	0	0	OK	0	0	0	OK	0.0184117	0	0.121785	OK	0	0	0	OK	0	0	0	OK	0	0	0	OK	0	0	0	OK	0.450644	0.15761	0.743678	OK	0
GLYMA01G04050	-	-	GLYMA01G04050	-	-	1:3524004-3527778	-	-	0.0640855	0	0.284169	OK	0	0	0	OK	0	0	0	OK	0	0	0	OK	0	0	0	OK	0	0	0	OK	0	0	0	OK	0	0	0	OK	0	0	0	OK	0.150202	0	0.414021	OK	0
GLYMA01G04060	-	-	GLYMA01G04060	-	-	1:3533389-3537718	-	-	0	0	0	OK	0	0	0	OK	0	0	0	OK	0	0	0	OK	0	0	0	OK	0	0	0	OK	0	0	0	OK	0	0	0	OK	0	0	0	OK	0	0	0	OK	0
GLYMA01G04070	-	-	GLYMA01G04070	-	-	1:3541049-3543307	-	-	0.156192	0	0.445984	OK	1.12425	0.0976808	2.15082	OK	0	0	0	OK	0.671471	0.0028253	1.34012	OK	0.589225	0	1.25784	OK	0.214641	0	0.569982	OK	0	0	0	OK	0.46444	0	1.04927	OK	0.0715092	0	0.302614	OK	10.3371	8.15959	12.5146	OK	0
GLYMA01G04080	-	-	GLYMA01G04080	-	-	1:3552334-3560811	-	-	0	0	0	OK	0	0	0	OK	0.0191628	0	0.131534	OK	0	0	0	OK	0	0	0	OK	0	0	0	OK	0	0	0	OK	0.00788705	0	0.111101	OK	0	0	0	OK	0.0106956	0	0.114474	OK	0
GLYMA01G04090	-	-	GLYMA01G04090	-	-	1:3552334-3560811	-	-	0	0	0	OK	0	0	0	OK	0	0	0	OK	0.119656	0	0.375826	OK	0	0	0	OK	0.0120089	0	0.125731	OK	0.177952	0	0.446887	OK	0.0686615	0	0.259134	OK	0	0	0	OK	0.00446858	0	0.0814669	OK	0.0990159
GLYMA01G04100	-	-	GLYMA01G04100	-	-	1:3565109-3567816	-	-	0.667539	0.137395	1.19768	OK	0.523398	0.098642	0.948154	OK	0.661625	0.15669	1.16656	OK	0.537922	0.107848	0.967997	OK	1.25688	0.521664	1.9921	OK	0.939332	0.321695	1.55697	OK	1.4031	0.619037	2.18716	OK	1.43624	0.563069	2.30941	OK	0.468635	0.0574097	0.87986	OK	2.71618	2.03689	3.39548	OK	0.557887
GLYMA01G04107	-	-	GLYMA01G04107	-	-	1:3570498-3572031	-	-	0	0	0	OK	0.063109	0	0.258163	OK	0	0	0	OK	0	0	0	OK	0.0190269	0	0.136505	OK	0.0525066	0	0.220461	OK	0	0	0	OK	0	0	0	OK	0.0195485	0	0.136455	OK	0.0166217	0	0.0806622	OK	0
GLYMA01G04114	-	-	GLYMA01G04114	-	-	1:3573892-3576381	-	-	0.0557843	0	0.35303	OK	0	0	0	OK	0	0	0	OK	0	0	0	OK	0	0	0	OK	0	0	0	OK	0	0	0	OK	0	0	0	OK	0	0	0	OK	0.054392	0	0.34081	OK	0
GLYMA01G04122	-	-	GLYMA01G04122	-	-	1:3576871-3579242	-	-	0	0	0	OK	0	0	0	OK	0.0131859	0	0.0838752	OK	0.0219377	0	0.116647	OK	0.0115818	0	0.0871309	OK	0.0324187	0	0.136761	OK	0	0	0	OK	0	0	0	OK	0	0	0	OK	0.0937165	0.0107689	0.176664	OK	0
GLYMA01G04130	-	-	GLYMA01G04130	-	-	1:3588235-3590927	-	-	0	0	0	OK	0.0385755	0	0.128761	OK	0.0128023	0	0.0724273	OK	0.229109	0	0.48445	OK	0	0	0	OK	0	0	0	OK	0	0	0	OK	0	0	0	OK	0	0	0	OK	0.00644473	0	0.0661313	OK	0.0959666
GLYMA01G04140	-	-	GLYMA01G04140	-	-	1:3593852-3595627	-	-	0	0	0	OK	0	0	0	OK	0	0	0	OK	0	0	0	OK	0	0	0	OK	0	0	0	OK	0	0	0	OK	0	0	0	OK	0	0	0	OK	0	0	0	OK	0
GLYMA01G04151	-	-	GLYMA01G04151	-	-	1:3601850-3604249	-	-	0	0	0	OK	0.0149581	0	0.0852217	OK	0.0904531	0	0.247602	OK	0.326789	0	0.658949	OK	0.0868015	0	0.228755	OK	0.0115774	0	0.0813364	OK	0.132359	0	0.352815	OK	0.212359	0	0.48434	OK	0.0195894	0	0.0965651	OK	0.636155	0.395409	0.876902	OK	0.0920007
GLYMA01G04160	-	-	GLYMA01G04160	-	-	1:3614505-3619208	-	-	0	0	0	OK	0	0	0	OK	0	0	0	OK	0	0	0	OK	0	0	0	OK	0	0	0	OK	0	0	0	OK	0	0	0	OK	0	0	0	OK	0.0543482	0	0.158	OK	0
GLYMA01G04170	-	-	GLYMA01G04170	-	-	1:3622380-3627999	-	-	0	0	0	OK	0.0933466	0	0.36864	OK	0.059354	0	0.297805	OK	0.0201964	0	0.208094	OK	3.21787	1.32811	5.10763	OK	2.14839	0.841937	3.45485	OK	1.21424	0.178166	2.25031	OK	1.48397	0.256505	2.71144	OK	0.0362152	0	0.27692	OK	5.97493	4.50313	7.44674	OK	0.433269
GLYMA01G04190	-	-	GLYMA01G04190	-	-	1:3657972-3659933	-	-	0.432781	0	0.905635	OK	4.02248	1.77275	6.27221	OK	0.380807	0	0.84814	OK	2.7884	1.14496	4.43184	OK	0	0	0	OK	1.68398	0.452026	2.91593	OK	0.28461	0	0.668689	OK	0.222487	0	0.553094	OK	0.213717	0	0.523773	OK	0.342071	0.0869913	0.597151	OK	0.308696
GLYMA01G04200	-	-	GLYMA01G04200	-	-	1:3671722-3676091	-	-	0	0	0	OK	0	0	0	OK	0.040453	0	0.12061	OK	0	0	0	OK	0.00884276	0	0.0390615	OK	0	0	0	OK	0.040578	0	0.113155	OK	0.0130192	0	0.0573598	OK	0.00623561	0	0.0422391	OK	0.0656577	0.0288327	0.102483	OK	0
GLYMA01G04210	-	-	GLYMA01G04210	-	-	1:3695969-3699966	-	-	0.0248733	0	0.392033	OK	0.0338229	0	0.337231	OK	1.00378	0	2.79888	OK	0.389499	0	1.34289	OK	0	0	0	OK	0.0928477	0	1.06198	OK	2.47016e-05	0	0.4286	OK	0.027759	0	0.436345	OK	0.236822	0	0.853673	OK	0.198077	0	0.856697	OK	1.59481
GLYMA01G04220	-	-	GLYMA01G04220	-	-	1:3695969-3699966	-	-	0.256402	0	0.537175	OK	0.0587051	0	0.181734	OK	0.445136	0	0.904953	OK	0.327685	0	0.668414	OK	0.119992	0	0.298822	OK	0.315107	0.00911041	0.621104	OK	0.828268	0.271325	1.38521	OK	0.60224	0.114391	1.09009	OK	0.0510245	0	0.170351	OK	0.161755	0.0587672	0.264743	OK	0.825289
GLYMA01G04230	-	-	GLYMA01G04230	-	-	1:3717479-3721262	-	-	1.6501	0.666104	2.6341	OK	2.01207	0.917022	3.10712	OK	1.4274	0.54962	2.30517	OK	1.50239	0.634472	2.3703	OK	1.42454	0.617203	2.23187	OK	2.13969	1.08047	3.1989	OK	1.63251	0.715926	2.5491	OK	1.38471	0.546347	2.22308	OK	2.04852	0.941163	3.15589	OK	4.7382	3.59507	5.88132	OK	1.55208
GLYMA01G04241	-	-	GLYMA01G04241	-	-	1:3734519-3735893	-	-	0	0	0	OK	0	0	0	OK	0	0	0	OK	0	0	0	OK	0.0288384	0	0.125307	OK	0	0	0	OK	0.790746	0.167358	1.41413	OK	0.375851	0	0.767508	OK	0.00877125	0	0.107473	OK	0.0219966	0	0.074808	OK	0
GLYMA01G04250	-	-	GLYMA01G04250	-	-	1:3750043-3752379	-	-	2.50727	1.21875	3.79578	OK	0.641607	0.137165	1.14605	OK	27.5673	17.3235	37.8111	OK	13.5012	8.5153	18.4872	OK	5.68485	3.23051	8.13918	OK	5.63136	3.25977	8.00296	OK	44.7287	27.4035	62.0538	OK	75.5939	46.8475	104.34	OK	2.44635	1.08011	3.81259	OK	0.144207	0.00120069	0.287214	OK	24.6742
GLYMA01G04261	-	-	GLYMA01G04261	-	-	1:3767622-3769840	-	-	0.485844	0.0038751	0.967813	OK	0.69319	0.117582	1.2688	OK	0.137358	0	0.359148	OK	0.173458	0	0.41669	OK	0.357276	0.0135593	0.700993	OK	0.282254	0	0.605938	OK	0.268661	0	0.594857	OK	0.133229	0	0.338819	OK	0.403627	0	0.831663	OK	0	0	0	OK	0.395057
GLYMA01G04270	-	-	GLYMA01G04270	-	-	1:3770398-3790851	-	-	15.598	9.95937	21.2366	OK	23.6425	15.1373	32.1476	OK	11.2248	6.99626	15.4534	OK	12.406	7.88633	16.9257	OK	6.97717	4.3409	9.61344	OK	8.26794	5.2213	11.3146	OK	4.73478	2.83764	6.63192	OK	5.19013	3.09404	7.28623	OK	17.3094	11.1428	23.476	OK	5.82587	4.45468	7.19706	OK	11.6954
GLYMA01G04285	-	-	GLYMA01G04285	-	-	1:3792928-3793735	-	-	0	0	0	OK	0	0	0	OK	0	0	0	OK	0	0	0	OK	0	0	0	OK	0	0	0	OK	0	0	0	OK	0.0321229	0	0.200078	OK	0	0	0	OK	0	0	0	OK	0
GLYMA01G04300	-	-	GLYMA01G04300	-	-	1:3800482-3805133	-	-	16.8391	10.695	22.9833	OK	23.607	15.172	32.0419	OK	35.5867	22.7967	48.3767	OK	43.7803	27.4001	60.1606	OK	16.7441	10.7916	22.6966	OK	25.7525	16.8148	34.6901	OK	27.8501	18.0299	37.6703	OK	32.3488	20.8001	43.8974	OK	18.9015	12.1208	25.6821	OK	6.99928	5.39705	8.60151	OK	36.8441
GLYMA01G04310	-	-	GLYMA01G04310	-	-	1:3839061-3840278	-	-	0.206958	0	0.58317	OK	0	0	0	OK	0	0	0	OK	0.0174792	0	0.115736	OK	0	0	0	OK	0.179497	0	0.478482	OK	0.0200445	0	0.128234	OK	0.142237	0	0.389427	OK	0.042617	0	0.164246	OK	0	0	0	OK	0.0797555
GLYMA01G04320	-	-	GLYMA01G04320	-	-	1:3843990-3851452	-	-	23.535	15.0741	31.9959	OK	27.0262	17.2821	36.7704	OK	28.6588	18.4388	38.8787	OK	25.9549	16.7664	35.1433	OK	18.7574	11.9779	25.5368	OK	21.4664	13.7129	29.2199	OK	19.8703	12.7044	27.0363	OK	20.6972	13.1215	28.2729	OK	26.0467	16.7843	35.3092	OK	10.9404	7.591	14.2899	OK	26.659
GLYMA01G04330	-	-	GLYMA01G04330	-	-	1:3875178-3876239	-	-	0	0	0	OK	0	0	0	OK	0.442613	0	0.888197	OK	0.096533	0	0.359005	OK	0	0	0	OK	0.189512	0	0.497666	OK	0.110032	0	0.362661	OK	0.095214	0	0.282646	OK	0	0	0	OK	0.049323	0	0.106478	OK	0
GLYMA01G04335	-	-	GLYMA01G04335	-	-	1:3875178-3876239	-	-	0	0	0	OK	0	0	0	OK	0	0	0	OK	0	0	0	OK	0	0	0	OK	0.236568	0	0.910143	OK	1.29594	0.100965	2.49092	OK	0.623395	0	2.0723	OK	0	0	0	OK	0.210492	0	0.905399	OK	0
GLYMA01G04340	-	-	GLYMA01G04340	-	-	1:3894968-3896837	-	-	0	0	0	OK	0.222936	0	0.511501	OK	0.0860611	0	0.262586	OK	0.107007	0	0.339198	OK	8.43176	4.99295	11.8706	OK	8.3396	4.90313	11.7761	OK	11.4875	6.90791	16.0672	OK	10.521	6.37652	14.6654	OK	0.022504	0	0.091656	OK	8.3561	6.05961	10.6526	OK	0.0377558
GLYMA01G04350	-	-	GLYMA01G04350	MMP2	-	1:3901049-3902869	-	-	0	0	0	OK	0.755144	0.0808493	1.42944	OK	0.0847754	0	0.242359	OK	1.06603	0.231155	1.90091	OK	72.6933	42.3172	103.069	OK	58.4699	37.0321	79.9076	OK	81.9166	47.5891	116.244	OK	79.3658	50.437	108.295	OK	0.00783648	0	0.0835884	OK	188.644	132.214	245.075	OK	0.0980964
GLYMA01G04361	-	-	GLYMA01G04361	-	-	1:3905975-3906745	-	-	0	0	0	OK	0	0	0	OK	0	0	0	OK	0	0	0	OK	0	0	0	OK	0	0	0	OK	0	0	0	OK	0	0	0	OK	0	0	0	OK	0	0	0	OK	0
GLYMA01G04370	-	-	GLYMA01G04370	-	-	1:3910797-3912019	-	-	0	0	0	OK	0	0	0	OK	0	0	0	OK	0	0	0	OK	0.01447	0	0.115848	OK	0	0	0	OK	0	0	0	OK	0.0191261	0	0.126778	OK	0	0	0	OK	0.0532052	0	0.178529	OK	0
GLYMA01G04380	-	-	GLYMA01G04380	-	-	1:3925166-3926952	-	-	0.325614	0	0.66384	OK	0.294713	0	0.678583	OK	0.489632	0.0224308	0.956833	OK	0.386578	0.0101251	0.763032	OK	0.260501	0	0.573176	OK	0.444345	0.0374584	0.851233	OK	0.621261	0.0834356	1.15909	OK	0.434948	0	0.880809	OK	0.0915717	0	0.25779	OK	0.429518	0.0018128	0.857224	OK	0.680676
GLYMA01G04400	-	-	GLYMA01G04400	-	-	1:3936729-3941417	-	-	1.65703	0.725067	2.58899	OK	2.38678	1.17126	3.60229	OK	1.76601	0.771132	2.76088	OK	2.33245	1.12996	3.53494	OK	2.34247	1.17091	3.51404	OK	2.38223	1.18819	3.57626	OK	2.88545	1.51167	4.25923	OK	2.54177	1.2657	3.81784	OK	2.16842	1.02153	3.31532	OK	4.48636	3.20747	5.76525	OK	1.95776
GLYMA01G04410	-	-	GLYMA01G04410	-	-	1:3950636-3955032	-	-	3.10966	1.41695	4.80237	OK	3.2375	1.47079	5.0042	OK	2.32509	0.945585	3.70459	OK	2.11108	0.839776	3.38238	OK	2.37476	0.976718	3.7728	OK	2.16462	0.919371	3.40987	OK	1.85723	0.733173	2.98128	OK	1.53627	0.515199	2.55735	OK	2.62471	1.15335	4.09607	OK	1.88121	1.22552	2.5369	OK	2.00267
GLYMA01G04421	-	-	GLYMA01G04421	-	-	1:3965515-3967099	-	-	0.0210442	0	0.134248	OK	0.0229727	0	0.137732	OK	0.390648	0	0.887274	OK	0.299247	0	0.754491	OK	0.294906	0	0.696093	OK	0.524729	0	1.10528	OK	0.279074	0	0.681627	OK	0.526946	0	1.11746	OK	0.0351055	0	0.154316	OK	1.21273	0.571307	1.85415	OK	0.102147
GLYMA01G04430	-	-	GLYMA01G04430	-	-	1:3981173-3984324	-	-	0.187243	0	0.394813	OK	0.230434	0	0.478505	OK	0.81581	0.314135	1.31748	OK	0.0648367	0	0.165203	OK	0.209153	0.0053085	0.412997	OK	0.262883	0.0328213	0.492945	OK	0.460068	0.122278	0.797857	OK	0.503539	0.146955	0.860124	OK	0.395347	0.0521757	0.738518	OK	0.273434	0.118968	0.4279	OK	0.751769
GLYMA01G04440	-	-	GLYMA01G04440	-	-	1:3984541-3989981	-	-	10.6149	6.77888	14.4509	OK	8.93311	5.63336	12.2329	OK	16.5344	10.6577	22.4112	OK	10.5411	6.80972	14.2724	OK	11.0406	7.38338	14.6979	OK	9.26883	6.15775	12.3799	OK	12.1793	7.95244	16.4062	OK	11.7605	7.61764	15.9033	OK	9.2193	5.77925	12.6593	OK	8.59082	6.99133	10.1903	OK	15.748
GLYMA01G04450	-	-	GLYMA01G04450	-	-	1:3990476-3991986	-	-	0	0	0	OK	0	0	0	OK	0.0219317	0	0.11193	OK	0	0	0	OK	0.0362027	0	0.129435	OK	0	0	0	OK	0.0396471	0	0.170021	OK	0.0167103	0	0.10652	OK	0	0	0	OK	0	0	0	OK	0
GLYMA01G04460	-	-	GLYMA01G04460	-	-	1:3993484-3995564	-	-	1.29701	0.499603	2.09442	OK	2.41699	0.991542	3.84244	OK	3.97851	2.1235	5.83352	OK	3.86023	1.98325	5.73722	OK	4.07652	2.24692	5.90612	OK	6.07523	3.48527	8.6652	OK	5.35553	3.07695	7.63411	OK	6.86612	4.00926	9.72299	OK	1.46494	0.525274	2.4046	OK	3.92415	2.71058	5.13773	OK	4.52098
GLYMA01G04468	-	-	GLYMA01G04468	-	-	1:4005281-4011408	-	-	0	0	0	OK	0	0	0	OK	0.10611	0	0.365532	OK	0	0	0	OK	0.113612	0	0.389699	OK	0.0413482	0	0.228234	OK	0.0550526	0	0.241462	OK	0.0779183	0	0.290444	OK	0.00897284	0	0.189138	OK	0.264631	0.0420145	0.487248	OK	0
GLYMA01G04476	-	-	GLYMA01G04476	-	-	1:4012612-4020206	-	-	0.862432	0.358478	1.36639	OK	0.925825	0.417939	1.43371	OK	1.38483	0.692433	2.07723	OK	1.66797	0.907648	2.42829	OK	1.335	0.678071	1.99194	OK	1.48999	0.803865	2.17611	OK	1.31279	0.68194	1.94363	OK	2.04156	1.12543	2.95768	OK	1.1656	0.569617	1.76158	OK	5.15219	4.0007	6.30368	OK	1.2995
GLYMA01G04484	-	-	GLYMA01G04484	-	-	1:4023641-4024312	-	-	12.38	5.6046	19.1553	OK	12.4942	5.93795	19.0504	OK	20.5215	10.9342	30.1087	OK	15.5104	7.73664	23.2842	OK	9.87331	4.52688	15.2197	OK	9.06505	3.82451	14.3056	OK	12.445	6.12169	18.7684	OK	12.4683	5.97535	18.9612	OK	19.3671	10.0801	28.654	OK	7.7755	5.41941	10.1316	OK	18.1613
GLYMA01G04492	-	-	GLYMA01G04492	-	-	1:4024327-4035566	-	-	11.4906	7.11995	15.8613	OK	7.46445	4.80585	10.123	OK	23.1295	14.9144	31.3446	OK	11.5005	7.55109	15.4499	OK	12.3939	8.07009	16.7177	OK	10.8785	7.22015	14.5369	OK	18.9266	12.4801	25.3731	OK	12.3457	7.9555	16.7358	OK	17.8463	11.4623	24.2303	OK	10.2725	8.24194	12.3031	OK	20.2236
GLYMA01G04500	-	-	GLYMA01G04500	-	-	1:4070066-4074636	-	-	0.374976	0.0606766	0.689276	OK	2.4558	1.29118	3.62041	OK	0.712134	0.211425	1.21284	OK	2.74744	1.2218	4.27308	OK	1.5501	0.800563	2.29965	OK	2.37007	1.31286	3.42729	OK	1.84649	0.945101	2.74788	OK	2.67549	1.42876	3.92223	OK	0.466823	0.102401	0.831245	OK	1.24494	0.830753	1.65913	OK	0.73331
GLYMA01G04515	-	-	GLYMA01G04515	-	-	1:4094045-4096371	-	-	16.4925	10.5293	22.4558	OK	28.0469	17.9883	38.1055	OK	25.5789	16.3651	34.7927	OK	23.4294	14.0336	32.8253	OK	26.3764	17.1034	35.6494	OK	24.0459	15.5635	32.5283	OK	18.8241	12.1468	25.5015	OK	19.4398	12.4929	26.3868	OK	19.9497	12.8432	27.0562	OK	3.71664	2.25475	5.17854	OK	22.3406
GLYMA01G04530	-	-	GLYMA01G04530	MYB158	-	1:4108620-4111438	-	-	2.74031	1.39123	4.0894	OK	6.04495	3.4687	8.6212	OK	9.93642	5.79587	14.077	OK	11.9089	6.4988	17.319	OK	4.3701	2.53796	6.20223	OK	4.62391	2.68639	6.56144	OK	17.1625	10.81	23.5151	OK	8.31722	4.93549	11.6989	OK	1.86708	0.820216	2.91395	OK	16.3632	12.9408	19.7856	OK	13.2904
GLYMA01G04545	-	-	GLYMA01G04545	-	-	1:4119639-4119995	-	-	1269.53	782.387	1756.67	OK	967.047	607.49	1326.6	OK	4648.12	2912.39	6383.85	OK	2439.71	1536.48	3342.94	OK	514.429	306.156	722.703	OK	153.822	76.0426	231.602	OK	775.101	477.329	1072.87	OK	880.374	383.758	1376.99	OK	1113.01	691.536	1534.48	OK	81.2661	35.802	126.73	OK	5073.65
GLYMA01G04560	-	-	GLYMA01G04560	-	-	1:4134768-4138744	-	-	12.5917	7.22713	17.9563	OK	8.49411	4.69235	12.2959	OK	8.81183	4.8656	12.7581	OK	6.97273	3.84211	10.1033	OK	11.827	7.30978	16.3442	OK	11.8526	7.18328	16.5219	OK	11.9069	7.25571	16.5581	OK	12.8083	7.7771	17.8394	OK	7.66326	4.10384	11.2227	OK	6.64729	5.1606	8.13398	OK	7.92521
GLYMA01G04570	-	-	GLYMA01G04570	-	-	1:4140494-4144862	-	-	5.93321	3.413	8.45341	OK	14.6131	9.08477	20.1414	OK	6.62309	3.87015	9.37603	OK	8.4267	4.75739	12.096	OK	11.8966	7.41919	16.3741	OK	19.0283	12.1906	25.8661	OK	12.1979	7.60645	16.7893	OK	14.7707	9.28654	20.2548	OK	7.10282	4.17384	10.0318	OK	10.3253	7.45272	13.1979	OK	5.44413
GLYMA01G04580	-	-	GLYMA01G04580	-	-	1:4160568-4163236	-	-	0	0	0	OK	0	0	0	OK	0	0	0	OK	0	0	0	OK	0.0152709	0	0.0978661	OK	0	0	0	OK	0.0173328	0	0.0997429	OK	0.0128745	0	0.0894604	OK	0.177891	0	0.443182	OK	0.181525	0.0595069	0.303544	OK	0
GLYMA01G04590	-	-	GLYMA01G04590	-	-	1:4190455-4199176	-	-	0	0	0	OK	0	0	0	OK	0	0	0	OK	0	0	0	OK	0	0	0	OK	0	0	0	OK	0	0	0	OK	0	0	0	OK	0	0	0	OK	0.0160956	0	0.0624024	OK	0
GLYMA01G04600	-	-	GLYMA01G04600	-	-	1:4213202-4215294	-	-	11.8137	6.67008	16.9573	OK	14.5212	8.48742	20.555	OK	8.92059	4.78072	13.0605	OK	12.3243	7.06978	17.5789	OK	10.435	5.91605	14.9539	OK	10.5522	5.94723	15.1572	OK	7.79255	4.14694	11.4382	OK	7.79061	4.13435	11.4469	OK	11.5243	6.46641	16.5821	OK	10.7049	7.11836	14.2915	OK	6.86595
GLYMA01G04610	-	-	GLYMA01G04610	-	-	1:4217440-4221353	-	-	0	0	0	OK	0.0793551	0	0.263696	OK	0	0	0	OK	0.0612274	0	0.256842	OK	1.01391	0.286704	1.74111	OK	0.234152	0	0.54017	OK	0.196386	0	0.510269	OK	0.326749	0	0.744675	OK	0.031353	0	0.159576	OK	2.01322	1.17844	2.848	OK	0.103411
GLYMA01G04616	-	-	GLYMA01G04616	-	-	1:4234777-4236309	-	-	0	0	0	OK	0	0	0	OK	0	0	0	OK	0	0	0	OK	0	0	0	OK	0	0	0	OK	0	0	0	OK	0.0404447	0	0.2674	OK	0	0	0	OK	0	0	0	OK	0
GLYMA01G04623	-	-	GLYMA01G04623	-	-	1:4248628-4253094	-	-	0.0289011	0	0.158338	OK	0.0820454	0	0.274244	OK	0.0162038	0	0.138223	OK	0.0843487	0	0.293718	OK	0.0585781	0	0.180099	OK	0.245774	0	0.513233	OK	0.133558	0	0.33506	OK	0.304365	0	0.663755	OK	0.0381803	0	0.199924	OK	0.0242956	0	0.0931091	OK	0.106308
GLYMA01G04630	-	-	GLYMA01G04630	-	-	1:4267486-4273671	-	-	1.64757	0.747803	2.54734	OK	0.4069	0.0636737	0.750126	OK	0.626976	0.167319	1.08663	OK	0.383351	0.0577365	0.708966	OK	1.89203	1.02177	2.7623	OK	1.15296	0.46404	1.84188	OK	1.43593	0.721441	2.15042	OK	1.39909	0.610252	2.18793	OK	1.336	0.577312	2.09468	OK	2.64154	2.00718	3.2759	OK	0.658561
GLYMA01G04640	-	-	GLYMA01G04640	-	-	1:4278592-4280521	-	-	0	0	0	OK	0	0	0	OK	0	0	0	OK	0	0	0	OK	0.012276	0	0.0825483	OK	0.0981689	0	0.266905	OK	0.0203075	0	0.108986	OK	0.041886	0	0.15578	OK	0.0128391	0	0.0815437	OK	0.125092	0	0.271791	OK	0
GLYMA01G04650	-	-	GLYMA01G04650	-	-	1:4282743-4288290	-	-	0	0	0	OK	0	0	0	OK	0	0	0	OK	0	0	0	OK	0	0	0	OK	0	0	0	OK	0	0	0	OK	0	0	0	OK	0	0	0	OK	0	0	0	OK	0
GLYMA01G04660	-	-	GLYMA01G04660	-	-	1:4294494-4299400	-	-	7.41568	4.60547	10.2259	OK	2.78615	1.41507	4.15722	OK	13.6785	8.40604	18.951	OK	9.56332	6.06926	13.0574	OK	6.34155	3.80934	8.87375	OK	4.84455	2.86123	6.82786	OK	9.60554	6.00245	13.2086	OK	8.14101	4.98194	11.3001	OK	9.13005	5.69193	12.5682	OK	2.19714	1.38471	3.00956	OK	11.2412
GLYMA01G04670	-	-	GLYMA01G04670	-	-	1:4302121-4303918	-	-	1.9929	0.667411	3.31839	OK	1.75459	0.559944	2.94923	OK	4.08243	1.98525	6.17961	OK	1.24318	0.310532	2.17582	OK	1.72995	0.566358	2.89354	OK	0.901131	0.1223	1.67996	OK	1.67994	0.595906	2.76397	OK	1.2352	0.30835	2.16205	OK	3.03956	1.33056	4.74856	OK	0.63975	0.214284	1.06521	OK	2.5994
GLYMA01G04690	-	-	GLYMA01G04690	-	-	1:4314360-4316230	-	-	0.0653555	0	0.240789	OK	0.152331	0	0.442587	OK	0	0	0	OK	0.0400616	0	0.176581	OK	0.658482	0.078105	1.23886	OK	0.16454	0	0.445139	OK	0.283395	0	0.661519	OK	0.512856	0	1.06917	OK	0	0	0	OK	15.2778	12.248	18.3077	OK	0.0250743
GLYMA01G04700	-	-	GLYMA01G04700	-	-	1:4319542-4321677	-	-	0	0	0	OK	0	0	0	OK	0	0	0	OK	0	0	0	OK	0	0	0	OK	0	0	0	OK	0	0	0	OK	0	0	0	OK	0	0	0	OK	0	0	0	OK	0
GLYMA01G04710	-	-	GLYMA01G04710	-	-	1:4323773-4325439	-	-	0	0	0	OK	0	0	0	OK	0	0	0	OK	0	0	0	OK	0	0	0	OK	0	0	0	OK	0.0688679	0	0.272106	OK	0.0190843	0	0.142344	OK	0	0	0	OK	0.335943	0.0549333	0.616953	OK	0
GLYMA01G04720	-	-	GLYMA01G04720	-	-	1:4331150-4337114	-	-	83.2502	49.6396	116.861	OK	40.3004	24.5919	56.0089	OK	52.4207	32.6929	72.1486	OK	33.9504	21.9916	45.9092	OK	20.7798	13.5525	28.0071	OK	9.69698	5.98342	13.4105	OK	24.707	16.0259	33.3881	OK	13.6533	8.54357	18.763	OK	54.9959	35.0826	74.9093	OK	4.59901	3.37492	5.82309	OK	56.6305
GLYMA01G04730	-	-	GLYMA01G04730	-	-	1:4347876-4356892	-	-	8.58117	5.56716	11.5952	OK	11.2017	7.111	15.2923	OK	15.3287	9.85038	20.807	OK	20.4461	13.2769	27.6152	OK	10.8249	7.20648	14.4434	OK	9.43348	6.0673	12.7997	OK	20.1747	13.0261	27.3232	OK	21.4935	13.8392	29.1477	OK	8.74058	5.51166	11.9695	OK	7.33893	4.51797	10.1599	OK	13.637
GLYMA01G04740	-	-	GLYMA01G04740	-	-	1:4358996-4361499	-	-	0.0497146	0	0.160541	OK	0.11157	0	0.320818	OK	0.238028	0	0.553815	OK	0.142801	0	0.363679	OK	0.227729	0	0.524668	OK	0.0447623	0	0.171594	OK	0.233921	0	0.530577	OK	0.138897	0	0.388448	OK	0.0574326	0	0.183014	OK	0.379122	0.170395	0.587849	OK	0.434651
GLYMA01G04750	-	-	GLYMA01G04750	-	-	1:4367348-4370072	-	-	0.102583	0	0.296017	OK	0.0725837	0	0.232812	OK	0.0302641	0	0.141602	OK	0.268182	0	0.587684	OK	0.204617	0	0.487283	OK	0.480592	0.0317908	0.929394	OK	0.546055	0.0727262	1.01938	OK	0.626941	0.0678846	1.186	OK	0.0514429	0	0.177125	OK	0.208881	0.0811132	0.336649	OK	0.134457
GLYMA01G04760	-	-	GLYMA01G04760	-	-	1:4370091-4371490	-	-	0	0	0	OK	0	0	0	OK	0	0	0	OK	0	0	0	OK	0	0	0	OK	0.0242446	0	0.16235	OK	0	0	0	OK	0	0	0	OK	0	0	0	OK	0.117952	0	0.25214	OK	0.0776417
GLYMA01G04770	-	-	GLYMA01G04770	-	-	1:4372756-4380517	-	-	0	0	0	OK	0	0	0	OK	0.0997088	0	0.616892	OK	0	0	0	OK	0	0	0	OK	0.145569	0	0.871677	OK	0.0835657	0	0.718961	OK	0.203963	0	1.02194	OK	0.0545301	0	0.473461	OK	0	0	0	OK	0
GLYMA01G04780	-	-	GLYMA01G04780	-	-	1:4372756-4380517	-	-	0	0	0	OK	0.408553	0	1.83675	OK	0.429303	0	1.90196	OK	0.585327	0	2.45904	OK	2.24665	0	6.57179	OK	1.63335	0	4.66532	OK	1.21152	0	3.87376	OK	1.24162	0	3.82303	OK	0.190816	0	1.19157	OK	0.15311	0	0.36718	OK	0.0291787
GLYMA01G04791	-	-	GLYMA01G04791	-	-	1:4372756-4380517	-	-	2.23704	1.31368	3.1604	OK	1.86322	1.06606	2.66038	OK	3.23761	1.97202	4.5032	OK	1.36296	0.74537	1.98055	OK	4.78033	3.08611	6.47455	OK	3.31184	2.04429	4.5794	OK	3.96221	2.49425	5.43016	OK	3.58601	2.23028	4.94173	OK	2.79256	1.65305	3.93206	OK	0.996728	0.719258	1.2742	OK	3.08762
GLYMA01G04800	-	-	GLYMA01G04800	-	-	1:4381634-4382677	-	-	0	0	0	OK	0	0	0	OK	0	0	0	OK	0	0	0	OK	0.0288162	0	0.206208	OK	0	0	0	OK	0.0327003	0	0.209864	OK	0	0	0	OK	0	0	0	OK	0.0186169	0	0.192059	OK	0
GLYMA01G04810	-	-	GLYMA01G04810	-	-	1:4398540-4400009	-	-	0	0	0	OK	0	0	0	OK	0	0	0	OK	0	0	0	OK	0	0	0	OK	0	0	0	OK	0	0	0	OK	0	0	0	OK	0	0	0	OK	0	0	0	OK	0
GLYMA01G04820	-	-	GLYMA01G04820	-	-	1:4406613-4412858	-	-	38.4413	24.896	51.9866	OK	35.8132	23.0066	48.6197	OK	37.3289	24.2669	50.3909	OK	48.8268	31.6394	66.0143	OK	32.4173	21.0592	43.7755	OK	31.2327	20.1794	42.2861	OK	35.1405	22.58	47.701	OK	37.2567	23.8868	50.6267	OK	42.4454	27.4517	57.4391	OK	19.8127	13.8018	25.8236	OK	38.9909
GLYMA01G04830	-	-	GLYMA01G04830	-	-	1:4435158-4439690	-	-	0.595387	0.119377	1.0714	OK	0.71662	0.179607	1.25363	OK	0.866361	0.241476	1.49125	OK	1.01693	0.322519	1.71133	OK	0.80833	0.254778	1.36188	OK	0.143903	0	0.335161	OK	1.51923	0.660586	2.37787	OK	0.723095	0.189412	1.25678	OK	0.457002	0.0627755	0.851228	OK	5.20576	3.8325	6.57902	OK	1.05398
GLYMA01G04860	-	-	GLYMA01G04860	-	-	1:4462980-4471168	-	-	1.15461	0.253643	2.05557	OK	1.30465	0.386114	2.22318	OK	0.824484	0	1.82293	OK	1.09813	0.332671	1.86358	OK	1.2008	0.298942	2.10266	OK	0.995744	0.340739	1.65075	OK	1.23488	0.338026	2.13173	OK	1.26476	0.134966	2.39456	OK	1.34636	0.520508	2.17222	OK	1.24206	0.509425	1.9747	OK	1.52744
GLYMA01G04870	-	-	GLYMA01G04870	-	-	1:4462980-4471168	-	-	1.18483	0.215033	2.15462	OK	0.96676	0.0257964	1.90772	OK	1.37101	0.337797	2.40422	OK	0.805161	0.110636	1.49969	OK	0.822561	0.0708243	1.5743	OK	0.742841	0.0414102	1.44427	OK	0.818152	0.134279	1.50203	OK	0.784441	0	1.76572	OK	0.774107	0.0989536	1.44926	OK	1.51357	0.951383	2.07576	OK	0.943225
GLYMA01G04880	-	-	GLYMA01G04880	-	-	1:4472509-4474524	-	-	5.81578	3.08086	8.55069	OK	18.9404	11.4152	26.4657	OK	5.14335	2.53337	7.75334	OK	11.7716	6.5033	17.04	OK	6.79554	3.59818	9.9929	OK	8.76799	4.89863	12.6374	OK	5.63189	2.81735	8.44643	OK	8.74527	4.72585	12.7647	OK	7.07861	3.7217	10.4355	OK	2.84815	1.60324	4.09306	OK	6.37919
GLYMA01G04890	-	-	GLYMA01G04890	-	-	1:4508033-4510800	-	-	57.1838	36.0096	78.358	OK	151.434	92.6581	210.21	OK	82.4893	51.9378	113.041	OK	139.036	82.0533	196.018	OK	41.8523	27.0978	56.6068	OK	39.4309	25.6803	53.1815	OK	54.3823	34.9717	73.793	OK	49.4461	31.5125	67.3797	OK	70.7117	45.1319	96.2916	OK	20.3313	15.4928	25.1698	OK	75.3678
GLYMA01G04895	-	-	GLYMA01G04895	-	-	1:4537147-4539699	-	-	0	0	0	OK	0	0	0	OK	0	0	0	OK	0	0	0	OK	0	0	0	OK	0	0	0	OK	0	0	0	OK	0	0	0	OK	0	0	0	OK	0	0	0	OK	0
GLYMA01G04900	-	-	GLYMA01G04900	-	-	1:4581543-4588129	-	-	0.732602	0.10562	1.35958	OK	0.877786	0.237306	1.51827	OK	0.405479	0	0.818857	OK	0.222241	0	0.510583	OK	0.578522	0.0781374	1.07891	OK	0.544031	0.0837516	1.00431	OK	1.09323	0.367119	1.81935	OK	0.532405	0.0572255	1.00758	OK	0.652614	0.0981046	1.20712	OK	0.153245	0.00154428	0.304946	OK	0.198489
GLYMA01G04920	-	-	GLYMA01G04920	-	-	1:4591469-4596424	-	-	12.6986	7.94762	17.4495	OK	9.39784	5.73632	13.0594	OK	12.8347	8.10312	17.5663	OK	13.2989	8.42783	18.1701	OK	10.5503	6.54642	14.5541	OK	9.5864	5.94377	13.229	OK	9.11487	5.58168	12.6481	OK	8.38038	5.05118	11.7096	OK	14.787	9.36331	20.2107	OK	3.32846	2.14101	4.5159	OK	11.6076
GLYMA01G04930	-	-	GLYMA01G04930	-	-	1:4617117-4621351	-	-	7.69806	4.6758	10.7203	OK	2.00022	0.935916	3.06451	OK	5.47776	3.24781	7.7077	OK	2.39976	1.219	3.58051	OK	6.33682	3.79011	8.88352	OK	3.60726	2.05234	5.16217	OK	5.69818	3.43331	7.96304	OK	3.78224	2.10643	5.45805	OK	7.04759	4.21419	9.881	OK	10.7668	8.19288	13.3406	OK	6.70098
GLYMA01G04940	-	-	GLYMA01G04940	-	-	1:4623827-4626604	-	-	0.724639	0	1.59232	OK	0.663174	0	1.45415	OK	0.040105	0	0.209157	OK	0.464958	0	1.05633	OK	0.117375	0	0.379341	OK	0.322097	0	0.807431	OK	0.133918	0	0.45249	OK	0.313287	0	0.789616	OK	0.141139	0	0.446636	OK	0.0174531	0	0.179139	OK	0.0611631
GLYMA01G04950	-	-	GLYMA01G04950	-	-	1:4628266-4630966	-	-	0	0	0	OK	0	0	0	OK	0.280156	0	0.675306	OK	0	0	0	OK	0	0	0	OK	0.0102747	0	0.104286	OK	0.0190189	0	0.129609	OK	0	0	0	OK	0.00931163	0	0.119557	OK	0	0	0	OK	0
GLYMA01G04970	-	-	GLYMA01G04970	-	-	1:4642856-4646062	-	-	0	0	0	OK	0.0120599	0	0.0794459	OK	0.138242	0	0.35454	OK	0	0	0	OK	0.0221471	0	0.0929082	OK	0.0111684	0	0.0820361	OK	0.0131872	0	0.0848084	OK	0.0227089	0	0.0957937	OK	0.0127563	0	0.0839036	OK	0	0	0	OK	0.101912
GLYMA01G04980	-	-	GLYMA01G04980	BZIP109	-	1:4649145-4655506	-	-	184.819	109.157	260.482	OK	116.28	72.7392	159.821	OK	96.6369	60.8213	132.452	OK	95.7221	60.8008	130.643	OK	69.3342	44.9519	93.7165	OK	63.1859	40.9127	85.4592	OK	69.0438	44.3459	93.7416	OK	68.1999	43.6276	92.7721	OK	128.359	80.5511	176.166	OK	20.8139	15.9988	25.6291	OK	100.56
GLYMA01G04991	-	-	GLYMA01G04991	-	-	1:4658655-4660266	-	-	0.131062	0	0.324553	OK	0.285194	0	0.582547	OK	0.822743	0.193363	1.45212	OK	0.205812	0	0.452123	OK	1.08405	0.383413	1.78469	OK	1.10894	0.407432	1.81044	OK	0.683732	0.148295	1.21917	OK	0.953858	0.289334	1.61838	OK	0.0957656	0	0.278722	OK	0.273619	0.0567397	0.490499	OK	0.357641
GLYMA01G05000	-	-	GLYMA01G05000	-	-	1:4661267-4665903	-	-	0.316407	0	0.731997	OK	0.423561	0	0.908266	OK	1.01902	0.171455	1.86658	OK	0.250053	0	0.59922	OK	0.561507	0.00234312	1.12067	OK	0.686785	0.0495096	1.32406	OK	0.519218	0	1.09241	OK	0.332745	0	0.77322	OK	0.534447	0	1.13842	OK	2.03727	1.26479	2.80975	OK	0.107288
GLYMA01G05020	-	-	GLYMA01G05020	-	-	1:4671907-4672948	-	-	0	0	0	OK	0	0	0	OK	0.112374	0	0.384163	OK	0	0	0	OK	0	0	0	OK	0	0	0	OK	0.0377286	0	0.210401	OK	0.0509441	0	0.243486	OK	0	0	0	OK	0	0	0	OK	0.0205021
GLYMA01G05035	-	-	GLYMA01G05035	-	-	1:4674370-4675308	-	-	0	0	0	OK	0	0	0	OK	0	0	0	OK	0	0	0	OK	0	0	0	OK	0	0	0	OK	0	0	0	OK	0	0	0	OK	0	0	0	OK	0	0	0	OK	0
GLYMA01G05050	-	-	GLYMA01G05050	-	-	1:4685833-4692108	-	-	0	0	0	OK	0	0	0	OK	0	0	0	OK	0	0	0	OK	0	0	0	OK	0	0	0	OK	0	0	0	OK	0	0	0	OK	0	0	0	OK	0	0	0	OK	0
GLYMA01G05060	-	-	GLYMA01G05060	-	-	1:4706315-4710196	-	-	19.0077	11.948	26.0674	OK	79.0159	48.6525	109.379	OK	7.9385	4.64039	11.2366	OK	25.5063	14.6722	36.3404	OK	7.53833	4.55939	10.5173	OK	14.703	9.34224	20.0638	OK	7.96447	4.7812	11.1477	OK	12.213	7.5372	16.8888	OK	13.93	8.67648	19.1835	OK	2.82444	1.811	3.83788	OK	7.7328
GLYMA01G05070	-	-	GLYMA01G05070	-	-	1:4710246-4716428	-	-	2.30658	0.880725	3.73244	OK	6.96254	3.82093	10.1041	OK	1.1405	0.252058	2.02895	OK	2.40924	0.9365	3.88197	OK	1.08141	0.241736	1.92108	OK	0.930569	0.194753	1.66638	OK	1.12238	0.277226	1.96754	OK	1.239	0.278328	2.19967	OK	3.11162	1.3367	4.88653	OK	0.074625	0	0.207753	OK	1.13586
GLYMA01G05080	-	-	GLYMA01G05080	-	-	1:4729092-4732808	-	-	1.40432	0.305951	2.50269	OK	4.92533	2.34452	7.50613	OK	1.05232	0.0996179	2.00503	OK	4.10778	1.61341	6.60215	OK	0.682329	0	1.42553	OK	1.49206	0.429641	2.55448	OK	0.660535	0.0334234	1.28765	OK	0.785466	0.0571962	1.51374	OK	0.901413	0.0717891	1.73104	OK	0.913998	0.403979	1.42402	OK	1.47896
GLYMA01G05090	-	-	GLYMA01G05090	-	-	1:4733168-4736974	-	-	0	0	0	OK	0	0	0	OK	0	0	0	OK	0.0359246	0	0.139779	OK	0	0	0	OK	0.00789271	0	0.0799647	OK	0.0133117	0	0.077468	OK	0	0	0	OK	0	0	0	OK	0	0	0	OK	0
GLYMA01G05100	-	-	GLYMA01G05100	-	-	1:4750064-4755456	-	-	9.11596	5.64348	12.5884	OK	9.20557	5.71799	12.6932	OK	11.1537	6.95893	15.3484	OK	11.6862	7.40751	15.9649	OK	5.43104	3.33055	7.53154	OK	4.28575	2.58187	5.98963	OK	7.48085	4.67287	10.2888	OK	6.14879	3.72078	8.5768	OK	8.9418	5.55072	12.3329	OK	4.39459	3.40792	5.38125	OK	11.4162
GLYMA01G05110	-	-	GLYMA01G05110	-	-	1:4767629-4768506	-	-	7.76543e-07	0	0.45842	OK	0.184272	0	0.605265	OK	0.637048	0	1.88256	OK	0.0847811	0	0.658927	OK	0	0	0	OK	0.350271	0	1.22827	OK	0.306196	0	1.05542	OK	0.526738	0	1.55694	OK	0.0286808	0	0.470855	OK	0.14466	0	0.681424	OK	0.00024201
GLYMA01G05120	-	-	GLYMA01G05120	-	-	1:4767629-4768506	-	-	0.335805	0	0.926607	OK	0	0	0	OK	0.551668	0	1.8189	OK	0.441975	0	1.13682	OK	0.416447	0	1.24642	OK	0.088619	0	0.449345	OK	0.330821	0	1.12539	OK	2.0127e-06	0	0.340205	OK	0.228927	0	0.706993	OK	1.25768e-06	0	0.443234	OK	0.3603
GLYMA01G05135	-	-	GLYMA01G05135	-	-	1:4772497-4774260	-	-	0	0	0	OK	0.509224	0	1.27918	OK	0	0	0	OK	0	0	0	OK	0	0	0	OK	0	0	0	OK	0.0887165	0	0.314476	OK	0.0485889	0	0.274326	OK	0.0525719	0	0.275726	OK	0	0	0	OK	0.0974278
GLYMA01G05150	-	-	GLYMA01G05150	-	-	1:4805906-4807682	-	-	0.554458	0	1.13118	OK	0.573236	0.00199563	1.14448	OK	0.174034	0	0.483822	OK	0.332264	0	0.737653	OK	0.17034	0	0.416515	OK	0.193426	0	0.474115	OK	0.323806	0	0.692842	OK	0.291335	0	0.655867	OK	0.0981652	0	0.309883	OK	0.448356	0.175804	0.720909	OK	0.761829
GLYMA01G05160	-	-	GLYMA01G05160	-	-	1:4822853-4826845	-	-	8.10569	4.86139	11.35	OK	14.0773	8.684	19.4705	OK	13.503	8.39409	18.6119	OK	11.3058	7.0609	15.5507	OK	15.0183	9.49542	20.5412	OK	14.6616	9.08754	20.2357	OK	13.7736	8.63898	18.9083	OK	19.2247	12.2411	26.2082	OK	9.02233	5.49116	12.5535	OK	7.36411	5.10743	9.62079	OK	11.3116
GLYMA01G05170	-	-	GLYMA01G05170	-	-	1:4850795-4854700	-	-	2.65938	1.13576	4.18301	OK	5.05426	2.66249	7.44604	OK	3.63799	1.78013	5.49585	OK	3.21945	1.53016	4.90875	OK	5.89979	3.31469	8.48489	OK	3.72004	1.86035	5.57972	OK	5.47301	2.93901	8.00701	OK	3.36317	1.62135	5.10498	OK	2.80863	1.25303	4.36422	OK	6.38232	4.80149	7.96315	OK	2.09095
GLYMA01G05180	-	-	GLYMA01G05180	-	-	1:4855329-4863296	-	-	0	0	0	OK	0	0	0	OK	0.0935007	0	0.290887	OK	0.0193157	0	0.103258	OK	0.00259047	0	0.0866324	OK	0.0322676	0	0.155295	OK	0.0661982	0	0.224566	OK	0.0414357	0	0.166637	OK	0.0151972	0	0.100949	OK	0.0262597	0	0.080756	OK	0.0202093
GLYMA01G05190	-	-	GLYMA01G05190	-	-	1:4855329-4863296	-	-	0.02975	0	0.111978	OK	0	0	0	OK	0	0	0	OK	0	0	0	OK	0.0235317	0	0.097464	OK	0.0105735	0	0.0597082	OK	0.0293251	0	0.115548	OK	2.36485e-06	0	0.0553488	OK	0	0	0	OK	0.0369119	0.000778948	0.0730449	OK	0.00622775
GLYMA01G05220	-	-	GLYMA01G05220	-	-	1:4891977-4893336	-	-	0.12773	0	0.348318	OK	0	0	0	OK	0	0	0	OK	0	0	0	OK	0	0	0	OK	0	0	0	OK	0.0427418	0	0.153205	OK	0.0206754	0	0.123369	OK	0.0340369	0	0.131904	OK	0.0067217	0	0.0812412	OK	0
GLYMA01G05230	-	-	GLYMA01G05230	-	-	1:4900381-4902743	-	-	0	0	0	OK	0	0	0	OK	0	0	0	OK	0	0	0	OK	0.853208	0.202331	1.50409	OK	0.0473996	0	0.166914	OK	0.172487	0	0.412826	OK	0.170808	0	0.429787	OK	0	0	0	OK	2.5269	1.74175	3.31204	OK	0
GLYMA01G05240	-	-	GLYMA01G05240	-	-	1:4928138-4929616	-	-	0.276826	0	0.799728	OK	0.110764	0	0.438791	OK	0.0814653	0	0.349892	OK	0.236951	0	0.692335	OK	0.0340794	0	0.232432	OK	0.449947	0	1.15226	OK	0.332043	0	0.855478	OK	0.202581	0	0.603572	OK	0.894141	0	1.98498	OK	0.144511	0	0.345812	OK	0.0350828
GLYMA01G05310	-	-	GLYMA01G05310	-	-	1:4961751-4963489	-	-	0	0	0	OK	0	0	0	OK	0	0	0	OK	0	0	0	OK	0	0	0	OK	0	0	0	OK	0	0	0	OK	0.0512703	0	0.220218	OK	0	0	0	OK	0.133472	0	0.378879	OK	0
GLYMA01G05321	-	-	GLYMA01G05321	-	-	1:5005094-5010084	-	-	0.22002	0	0.646049	OK	0.129627	0	0.5127	OK	0.395443	0	1.02177	OK	0.0507202	0	0.274622	OK	0.410954	0	1.09837	OK	0.350825	0	0.955974	OK	0.46839	0	1.19608	OK	0.205505	0	0.702383	OK	0.06085	0	0.306233	OK	1.01775	0.233216	1.80228	OK	0.484786
GLYMA01G05330	-	-	GLYMA01G05330	-	-	1:5020413-5021405	-	-	0	0	0	OK	0	0	0	OK	0	0	0	OK	0	0	0	OK	0	0	0	OK	0	0	0	OK	0	0	0	OK	0	0	0	OK	0	0	0	OK	0	0	0	OK	0
GLYMA01G05340	-	-	GLYMA01G05340	-	-	1:5037886-5042760	-	-	2.07002	1.13847	3.00157	OK	1.20628	0.605937	1.80662	OK	3.1698	1.89687	4.44273	OK	1.37038	0.720495	2.02026	OK	3.10061	1.88108	4.32014	OK	3.31799	2.02586	4.61012	OK	3.35217	2.08407	4.62027	OK	4.13685	2.54944	5.72426	OK	2.04337	1.12986	2.95687	OK	3.49474	2.88593	4.10356	OK	2.52386
GLYMA01G05350	-	-	GLYMA01G05350	-	-	1:5083980-5085647	-	-	1.09556	0.211197	1.97992	OK	1.45609	0.443167	2.46902	OK	0.60861	0.00122453	1.216	OK	1.66027	0.444729	2.87581	OK	0.493892	0	1.00446	OK	0.360424	0	0.740594	OK	0.6628	0.0671766	1.25842	OK	0.485261	0	0.98357	OK	1.06123	0.204449	1.91801	OK	0.636258	0.366451	0.906065	OK	1.40427
GLYMA01G05360	-	-	GLYMA01G05360	-	-	1:5110798-5114049	-	-	1.87128	0.855334	2.88723	OK	2.47193	1.20874	3.73512	OK	1.99321	0.91177	3.07466	OK	1.71778	0.781467	2.6541	OK	1.85894	0.868687	2.8492	OK	2.93293	1.58392	4.28194	OK	1.77052	0.810206	2.73084	OK	1.99207	0.928677	3.05546	OK	1.82712	0.781949	2.87229	OK	1.53408	1.01056	2.0576	OK	1.39897
GLYMA01G05370	-	-	GLYMA01G05370	-	-	1:5118887-5122289	-	-	0	0	0	OK	0.0215717	0	0.169919	OK	0	0	0	OK	0	0	0	OK	0	0	0	OK	0.0515111	0	0.205199	OK	0.0204646	0	0.16638	OK	0.014491	0	0.151288	OK	0	0	0	OK	0.378726	0.193104	0.564348	OK	0
GLYMA01G05390	-	-	GLYMA01G05390	-	-	1:5164083-5165652	-	-	0	0	0	OK	0	0	0	OK	0	0	0	OK	0	0	0	OK	0	0	0	OK	0	0	0	OK	0	0	0	OK	0	0	0	OK	0	0	0	OK	0	0	0	OK	0
GLYMA01G05410	-	-	GLYMA01G05410	-	-	1:5213600-5216013	-	-	0	0	0	OK	0	0	0	OK	0	0	0	OK	0	0	0	OK	0	0	0	OK	0	0	0	OK	0	0	0	OK	0	0	0	OK	0	0	0	OK	0.0422257	0	0.0907679	OK	0
GLYMA01G05430	-	-	GLYMA01G05430	-	-	1:5252557-5258022	-	-	43.6656	27.3336	59.9976	OK	38.7803	24.9762	52.5844	OK	28.0927	18.0112	38.1742	OK	31.3852	20.22	42.5505	OK	15.8847	10.0636	21.7058	OK	16.8392	10.7432	22.9351	OK	17.4673	11.2989	23.6357	OK	15.4875	9.75639	21.2186	OK	29.2551	18.7677	39.7426	OK	10.3092	8.03075	12.5877	OK	27.9275
GLYMA01G05435	-	-	GLYMA01G05435	-	-	1:5252557-5258022	-	-	0.256311	0	2.21256	OK	0	0	0	OK	0.842771	0	3.58764	OK	0.763434	0	4.5152	OK	1.50584	0	5.36827	OK	0.155162	0	1.0709	OK	0.450916	0	2.57079	OK	0.173955	0	1.4716	OK	0.24875	0	1.67447	OK	0.32366	0	1.29761	OK	0.823494
GLYMA01G05440	-	-	GLYMA01G05440	-	-	1:5263624-5268235	-	-	1.29723	0.45808	2.13639	OK	0.550088	0.0881991	1.01198	OK	2.87608	1.46631	4.28584	OK	0.581252	0.113886	1.04862	OK	1.95226	0.966027	2.9385	OK	0.931989	0.321222	1.54276	OK	2.87531	1.56929	4.18133	OK	1.58283	0.658499	2.50716	OK	0.936303	0.293538	1.57907	OK	2.98312	2.25247	3.71377	OK	2.93018
GLYMA01G05450	-	-	GLYMA01G05450	-	-	1:5286387-5287671	-	-	0	0	0	OK	0	0	0	OK	0	0	0	OK	0	0	0	OK	0	0	0	OK	0	0	0	OK	0	0	0	OK	0	0	0	OK	0	0	0	OK	0	0	0	OK	0
GLYMA01G05470	-	-	GLYMA01G05470	-	-	1:5303846-5307805	-	-	0	0	0	OK	0	0	0	OK	0	0	0	OK	0	0	0	OK	2.21833	1.15958	3.27709	OK	0.937644	0.377889	1.4974	OK	6.64462	4.02997	9.25927	OK	1.20516	0.441051	1.96927	OK	0	0	0	OK	3.43332	2.70948	4.15716	OK	0.0234605
GLYMA01G05490	-	-	GLYMA01G05490	-	-	1:5313627-5317389	-	-	4.29419	2.12415	6.46422	OK	3.64956	1.72683	5.57229	OK	2.55523	1.08467	4.0258	OK	2.48537	1.00018	3.97057	OK	1.68162	0.644274	2.71897	OK	1.26387	0.319879	2.20786	OK	1.79025	0.71305	2.86745	OK	1.80678	0.689149	2.92442	OK	2.6152	1.12702	4.10338	OK	2.28941	1.62068	2.95814	OK	2.18455
GLYMA01G05500	-	-	GLYMA01G05500	-	-	1:5324074-5325556	-	-	0.0225963	0	0.130586	OK	0	0	0	OK	0.0518934	0	0.20481	OK	0.0521745	0	0.203631	OK	0	0	0	OK	0	0	0	OK	0.0369798	0	0.151193	OK	0	0	0	OK	0.0162661	0	0.090791	OK	0.276947	0.0833561	0.470539	OK	0
GLYMA01G05521	-	-	GLYMA01G05521	-	-	1:5332060-5334718	-	-	0	0	0	OK	0	0	0	OK	0	0	0	OK	0	0	0	OK	0	0	0	OK	0	0	0	OK	0	0	0	OK	0	0	0	OK	0	0	0	OK	0	0	0	OK	0
GLYMA01G05540	-	-	GLYMA01G05540	-	-	1:5339676-5347885	-	-	0.103972	0	0.316173	OK	0.018958	0	0.134025	OK	0	0	0	OK	0	0	0	OK	0.0766572	0	0.268512	OK	0.18049	0	0.427204	OK	0.15971	0	0.420807	OK	0.10256	0	0.318746	OK	0.0690007	0	0.220329	OK	1.13896	0.726709	1.55122	OK	0.0173475
GLYMA01G05550	-	-	GLYMA01G05550	-	-	1:5348570-5352305	-	-	6.41225	3.58247	9.24204	OK	9.55709	5.73017	13.384	OK	6.2139	3.4654	8.9624	OK	9.95222	5.79007	14.1144	OK	21.2639	12.7863	29.7415	OK	15.743	9.83755	21.6484	OK	23.3452	14.9355	31.7549	OK	14.8484	9.13006	20.5668	OK	7.15699	4.10198	10.212	OK	8.59306	6.32393	10.8622	OK	6.05596
GLYMA01G05565	-	-	GLYMA01G05565	-	-	1:5365957-5368432	-	-	0	0	0	OK	0	0	0	OK	0.0439915	0	0.175864	OK	0	0	0	OK	0	0	0	OK	0	0	0	OK	0.0201651	0	0.135308	OK	0	0	0	OK	0	0	0	OK	0	0	0	OK	0
GLYMA01G05580	-	-	GLYMA01G05580	-	-	1:5372439-5377697	-	-	0.788007	0.249382	1.32663	OK	0.761056	0.244677	1.27744	OK	1.02408	0.369261	1.67889	OK	2.34365	1.12631	3.56099	OK	2.38623	1.33343	3.43904	OK	3.35889	1.95676	4.76102	OK	2.17791	1.1692	3.18661	OK	3.77666	2.0978	5.45552	OK	0.475284	0.0968809	0.853688	OK	6.31546	5.18578	7.44515	OK	0.965048
GLYMA01G05680	-	-	GLYMA01G05680	NAC36	-	1:5434961-5437325	-	-	0	0	0	OK	0	0	0	OK	0	0	0	OK	0.057102	0	0.188616	OK	0.0425019	0	0.15165	OK	0.0443764	0	0.162075	OK	0.014839	0	0.0902623	OK	0	0	0	OK	0.00782345	0	0.0845009	OK	0.0353045	0	0.141203	OK	0
GLYMA01G05710	-	-	GLYMA01G05710	-	-	1:5452126-5455897	-	-	0.158653	0	0.35439	OK	0.165937	0	0.351812	OK	0.942789	0.381691	1.50389	OK	0.619163	0.215901	1.02242	OK	0.0648303	0	0.163703	OK	0.131085	0	0.277748	OK	0.519698	0.16905	0.870345	OK	0.700468	0.262024	1.13891	OK	0.298363	0.0256023	0.571123	OK	0.14575	0.0759097	0.215591	OK	0.583387
GLYMA01G05740	-	-	GLYMA01G05740	-	-	1:5471207-5473302	-	-	138.838	84.0404	193.636	OK	112.37	70.3932	154.347	OK	47.6648	30.5756	64.754	OK	96.9955	61.8207	132.17	OK	49.7312	31.7832	67.6791	OK	57.1929	36.8421	77.5437	OK	46.4929	29.3813	63.6045	OK	65.7748	41.4708	90.0789	OK	58.2896	37.6478	78.9314	OK	52.9329	37.6416	68.2242	OK	64.9233
GLYMA01G05750	-	-	GLYMA01G05750	-	-	1:5490127-5498444	-	-	29.3273	19.1602	39.4944	OK	32.1218	20.6802	43.5633	OK	23.0593	14.9641	31.1544	OK	23.5375	15.2302	31.8447	OK	18.7147	12.2033	25.226	OK	18.9639	12.1889	25.7389	OK	19.2939	12.3608	26.2269	OK	17.3554	11.0433	23.6674	OK	30.7155	19.924	41.5069	OK	11.9893	8.53214	15.4465	OK	22.5676
GLYMA01G05760	-	-	GLYMA01G05760	-	-	1:5490127-5498444	-	-	0.668682	0	3.58526	OK	0.959578	0	5.58815	OK	2.0421	0	7.93602	OK	3.52683	0	11.2071	OK	1.04487	0	4.81844	OK	1.86948	0	6.8334	OK	1.69998	0	6.12555	OK	2.76923	0	8.34902	OK	0.836422	0	4.03196	OK	0.77306	0	1.89585	OK	1.80787
GLYMA01G05765	-	-	GLYMA01G05765	-	-	1:5500755-5503968	-	-	15.2382	9.08661	21.3897	OK	12.5672	7.09744	18.0369	OK	17.3113	10.5602	24.0623	OK	12.2413	6.94052	17.5421	OK	18.0423	11.1155	24.9692	OK	16.9783	10.3891	23.5675	OK	15.0579	8.88686	21.229	OK	18.2531	10.8659	25.6404	OK	17.1469	10.3627	23.9311	OK	4.86437	2.26491	7.46384	OK	15.5444
GLYMA01G05770	-	-	GLYMA01G05770	-	-	1:5507145-5510888	-	-	5.85403	2.91161	8.79644	OK	6.16869	3.25588	9.08149	OK	6.10834	3.10228	9.1144	OK	5.79104	3.00512	8.57695	OK	10.5679	6.05793	15.0778	OK	12.8308	7.84216	17.8194	OK	6.83724	3.75867	9.9158	OK	14.2176	8.6482	19.787	OK	6.6546	3.47447	9.83473	OK	2.22637	1.32117	3.13158	OK	6.31233
GLYMA01G05775	-	-	GLYMA01G05775	-	-	1:5515370-5518889	-	-	0.332324	0	0.742423	OK	0.144599	0	0.391046	OK	0.0654943	0	0.195516	OK	0.0122892	0	0.0857506	OK	0	0	0	OK	0	0	0	OK	0.0187733	0	0.107125	OK	0	0	0	OK	0.131091	0	0.391998	OK	0	0	0	OK	0.10688
GLYMA01G05780	-	-	GLYMA01G05780	-	-	1:5532190-5532902	-	-	0	0	0	OK	0	0	0	OK	0	0	0	OK	0.119245	0	0.475765	OK	0	0	0	OK	0.0796993	0	0.363656	OK	0.127502	0	0.443111	OK	0.122369	0	0.455378	OK	0	0	0	OK	0.303225	0	0.618534	OK	0
GLYMA01G05800	-	-	GLYMA01G05800	-	-	1:5536188-5540803	-	-	28.8071	18.6535	38.9608	OK	50.8199	32.6791	68.9607	OK	36.2485	23.6088	48.8881	OK	39.5981	24.6783	54.5178	OK	21.0438	13.2746	28.813	OK	26.5715	17.111	36.032	OK	28.6851	18.3206	39.0495	OK	28.5588	18.1495	38.9681	OK	31.3712	20.2565	42.486	OK	11.5148	7.71113	15.3185	OK	36.4693
GLYMA01G05805	-	-	GLYMA01G05805	-	-	1:5546122-5546986	-	-	0.545898	0	1.23315	OK	0.433365	0	0.997733	OK	0	0	0	OK	0.597787	0	1.32256	OK	0.706535	0	1.49471	OK	0.689936	0	1.39789	OK	0.276426	0	0.685001	OK	0.613824	0	1.34576	OK	0.182566	0	0.532487	OK	0.420184	0.113433	0.726935	OK	0.174699
GLYMA01G05810	-	-	GLYMA01G05810	-	-	1:5571757-5573352	-	-	2.68757	1.17848	4.19666	OK	3.1903	1.39553	4.98507	OK	3.44039	1.69137	5.18941	OK	5.21551	2.73668	7.69433	OK	1.45378	0.490284	2.41728	OK	1.82365	0.729133	2.91817	OK	1.9259	0.728467	3.12334	OK	1.4338	0.434263	2.43334	OK	2.76236	1.23792	4.28679	OK	1.63727	0.912299	2.36224	OK	4.0962
GLYMA01G05820	-	-	GLYMA01G05820	-	-	1:5576197-5588666	-	-	0.0111264	0	0.136765	OK	0.0237874	0	0.154929	OK	0.0211699	0	0.137515	OK	0.0182582	0	0.144737	OK	0.0189122	0	0.148073	OK	0.0800304	0	0.285315	OK	0	0	0	OK	0.0151563	0	0.141744	OK	0.0107417	0	0.135707	OK	0.0772368	0	0.211807	OK	0
GLYMA01G05830	-	-	GLYMA01G05830	-	-	1:5591933-5594156	-	-	0.264831	0	0.55398	OK	0.509863	0.107496	0.912231	OK	0.529719	0.106065	0.953372	OK	0.435146	0.0549151	0.815378	OK	0.252039	0	0.510433	OK	0.474879	0.0786344	0.871124	OK	0.430685	0.0700764	0.791294	OK	0.51461	0.099749	0.92947	OK	0.504201	0.0921594	0.916242	OK	0.787442	0.460329	1.11455	OK	0.520222
GLYMA01G05840	-	-	GLYMA01G05840	-	-	1:5603554-5605881	-	-	0	0	0	OK	0	0	0	OK	0	0	0	OK	0	0	0	OK	0	0	0	OK	0	0	0	OK	0	0	0	OK	0	0	0	OK	0	0	0	OK	0	0	0	OK	0
GLYMA01G05850	-	-	GLYMA01G05850	-	-	1:5614232-5617834	-	-	0	0	0	OK	0	0	0	OK	0	0	0	OK	0	0	0	OK	0	0	0	OK	0	0	0	OK	0	0	0	OK	0	0	0	OK	0	0	0	OK	0.0930162	0	0.195816	OK	0
GLYMA01G05860	-	-	GLYMA01G05860	-	-	1:5646198-5652308	-	-	5.72229	3.42168	8.02291	OK	7.20633	4.51579	9.89687	OK	7.24125	4.49427	9.98822	OK	6.75754	4.18583	9.32925	OK	5.51172	3.45568	7.56777	OK	5.97943	3.75841	8.20045	OK	5.32502	3.26819	7.38186	OK	5.61023	3.42752	7.79294	OK	5.03547	3.01771	7.05323	OK	1.99208	1.46291	2.52124	OK	6.50674
GLYMA01G05871	-	-	GLYMA01G05871	-	-	1:5655285-5657085	-	-	0.538296	0	1.2105	OK	0.504124	0	1.1529	OK	0.115226	0	0.358484	OK	0.1854	0	0.527933	OK	0.973152	0.089938	1.85637	OK	0.833358	0	1.68217	OK	0.661363	0	1.35972	OK	1.13226	0.125998	2.13851	OK	0.255106	0	0.650525	OK	1.14994	0.643816	1.65606	OK	0.0494452
GLYMA01G05880	-	-	GLYMA01G05880	-	-	1:5667408-5668624	-	-	26.1249	16.5865	35.6634	OK	125.277	76.1094	174.445	OK	28.9146	18.242	39.5872	OK	98.515	58.6388	138.391	OK	7.04718	4.03857	10.0558	OK	26.3453	16.7496	35.9411	OK	11.6479	7.16361	16.1322	OK	39.1025	24.7076	53.4975	OK	23.4609	14.8437	32.0781	OK	1.25877	0.697974	1.81956	OK	31.1629
GLYMA01G05890	-	-	GLYMA01G05890	-	-	1:5668699-5671152	-	-	0.378871	0.0241785	0.733564	OK	0.54847	0.111261	0.985679	OK	0.665837	0.164027	1.16765	OK	0.265217	0	0.557466	OK	0	0	0	OK	0.457695	0.0555808	0.859809	OK	0.250548	0	0.52677	OK	0.467392	0.0693836	0.865401	OK	0.236612	0	0.500964	OK	0.0356047	0	0.148535	OK	0.431605
GLYMA01G05920	-	-	GLYMA01G05920	-	-	1:5704147-5706648	-	-	0.0408191	0	0.167642	OK	0.0617637	0	0.193714	OK	0	0	0	OK	0.135346	0	0.320194	OK	0.597464	0.186939	1.00799	OK	0.18976	0	0.45108	OK	0.332807	0.0282496	0.637365	OK	0.542658	0.105458	0.979858	OK	0.101085	0	0.275687	OK	0.497975	0.266357	0.729592	OK	0.035575
GLYMA01G05933	-	-	GLYMA01G05933	-	-	1:5723315-5724248	-	-	0	0	0	OK	0	0	0	OK	0.0958332	0	0.353707	OK	0.0784706	0	0.268339	OK	0	0	0	OK	0	0	0	OK	0	0	0	OK	0.041291	0	0.178113	OK	0	0	0	OK	0.0236563	0	0.151479	OK	0
GLYMA01G05946	-	-	GLYMA01G05946	-	-	1:5726524-5728292	-	-	0	0	0	OK	0	0	0	OK	0	0	0	OK	0.405391	0	0.902502	OK	0	0	0	OK	0	0	0	OK	0.0453328	0	0.175961	OK	0.0609716	0	0.241021	OK	0	0	0	OK	0	0	0	OK	0.260414
GLYMA01G05960	-	-	GLYMA01G05960	-	-	1:5750258-5754433	-	-	0	0	0	OK	0	0	0	OK	0	0	0	OK	0	0	0	OK	0	0	0	OK	0	0	0	OK	0.00999585	0	0.0666486	OK	0.00835984	0	0.0625573	OK	0	0	0	OK	0	0	0	OK	0.00849849
GLYMA01G05970	-	-	GLYMA01G05970	-	-	1:5789076-5789854	-	-	0	0	0	OK	0	0	0	OK	0	0	0	OK	0	0	0	OK	0	0	0	OK	0	0	0	OK	0	0	0	OK	0	0	0	OK	0	0	0	OK	0	0	0	OK	0
GLYMA01G05980	-	-	GLYMA01G05980	-	-	1:5800710-5803197	-	-	0	0	0	OK	0	0	0	OK	0	0	0	OK	0	0	0	OK	0	0	0	OK	0	0	0	OK	0	0	0	OK	0	0	0	OK	0	0	0	OK	0	0	0	OK	0
GLYMA01G05991	-	-	GLYMA01G05991	-	-	1:5815181-5815856	-	-	0	0	0	OK	0	0	0	OK	0	0	0	OK	0	0	0	OK	0	0	0	OK	0	0	0	OK	0	0	0	OK	0	0	0	OK	0	0	0	OK	0	0	0	OK	0
GLYMA01G06001	-	-	GLYMA01G06001	-	-	1:5820213-5821125	-	-	0	0	0	OK	0	0	0	OK	0	0	0	OK	0	0	0	OK	0	0	0	OK	0	0	0	OK	0	0	0	OK	0	0	0	OK	0	0	0	OK	0	0	0	OK	0
GLYMA01G06010	-	-	GLYMA01G06010	-	-	1:5849676-5850474	-	-	4.92338	2.11209	7.73467	OK	10.2762	5.21527	15.3371	OK	5.99471	2.65441	9.33502	OK	14.7572	7.85015	21.6643	OK	3.17368	1.00015	5.3472	OK	7.33777	3.80519	10.8704	OK	6.18639	2.84428	9.5285	OK	6.69083	3.11052	10.2711	OK	3.19131	0.982026	5.4006	OK	1.53316	0.164953	2.90137	OK	5.53498
GLYMA01G06030	-	-	GLYMA01G06030	-	-	1:5873668-5876124	-	-	0.0718434	0	0.239588	OK	0	0	0	OK	0	0	0	OK	0.0464848	0	0.197128	OK	1.86966	0.730543	3.00878	OK	0.485065	0.0206296	0.949501	OK	0.0657998	0	0.210142	OK	1.09172	0.0149989	2.16844	OK	0	0	0	OK	6.14722	4.57902	7.71543	OK	0
GLYMA01G06060	-	-	GLYMA01G06060	-	-	1:5950520-5957354	-	-	2.35411	1.14157	3.56665	OK	1.87635	0.83617	2.91653	OK	2.79631	1.42263	4.17	OK	2.13609	1.03791	3.23428	OK	2.78127	1.47647	4.08607	OK	3.3428	1.81885	4.86674	OK	2.95644	1.59215	4.32073	OK	3.16723	1.70823	4.62623	OK	2.61295	1.30366	3.92225	OK	1.58735	1.03014	2.14456	OK	2.71068
GLYMA01G06080	-	-	GLYMA01G06080	-	-	1:5980779-5983675	-	-	73.3978	46.9833	99.8124	OK	48.704	30.8887	66.5193	OK	29.5646	18.8408	40.2884	OK	34.99	22.4506	47.5294	OK	37.4657	24.4371	50.4944	OK	28.5457	18.0494	39.042	OK	31.0253	20.0745	41.9761	OK	30.2826	19.3137	41.2515	OK	46.5397	30.0067	63.0727	OK	17.5034	12.7751	22.2317	OK	32.8042
GLYMA01G06091	-	-	GLYMA01G06091	-	-	1:6001894-6002536	-	-	0	0	0	OK	0	0	0	OK	0	0	0	OK	0	0	0	OK	0	0	0	OK	0	0	0	OK	0	0	0	OK	0	0	0	OK	0	0	0	OK	0	0	0	OK	0
GLYMA01G06101	-	-	GLYMA01G06101	-	-	1:6012889-6016913	-	-	0	0	0	OK	0	0	0	OK	0	0	0	OK	0	0	0	OK	0	0	0	OK	0	0	0	OK	0	0	0	OK	0	0	0	OK	0	0	0	OK	0	0	0	OK	0
GLYMA01G06110	-	-	GLYMA01G06110	-	-	1:6012889-6016913	-	-	0.0882148	0	0.271516	OK	1.48297	0.423258	2.54268	OK	0.513997	0.0332218	0.994772	OK	1.87751	0.628529	3.1265	OK	0.116764	0	0.337578	OK	0.430136	0	0.930679	OK	0.29519	0	0.665101	OK	0.879025	0.141355	1.6167	OK	0.0430005	0	0.178683	OK	2.43688	1.52042	3.35333	OK	1.06215
GLYMA01G06121	-	-	GLYMA01G06121	-	-	1:6021842-6025894	-	-	0.184821	0	0.576188	OK	0.251224	0	0.735848	OK	0.628921	0	1.40752	OK	0.100968	0	0.385623	OK	0.192029	0	0.550796	OK	0	0	0	OK	0.0715011	0	0.266632	OK	0	0	0	OK	0.097107	0	0.416692	OK	0	0	0	OK	0.152946
GLYMA01G06131	-	-	GLYMA01G06131	-	-	1:6027072-6027783	-	-	0	0	0	OK	0	0	0	OK	0	0	0	OK	0	0	0	OK	0	0	0	OK	0	0	0	OK	0	0	0	OK	0	0	0	OK	0	0	0	OK	0	0	0	OK	0
GLYMA01G06140	-	-	GLYMA01G06140	-	-	1:6036836-6042396	-	-	0	0	0	OK	0	0	0	OK	0	0	0	OK	0	0	0	OK	0	0	0	OK	0	0	0	OK	0	0	0	OK	0.125288	0	0.406842	OK	0	0	0	OK	0	0	0	OK	0
GLYMA01G06150	-	-	GLYMA01G06150	NAC1	-	1:6047154-6049059	-	-	0.836034	0.101971	1.5701	OK	1.74306	0.5646	2.92153	OK	1.28122	0.342552	2.2199	OK	0.858487	0.101385	1.61559	OK	1.04082	0.315594	1.76604	OK	0.268214	0	0.625552	OK	1.64593	0.617238	2.67461	OK	0.781925	0.131458	1.43239	OK	0.953014	0.0890026	1.81702	OK	1.04509	0.647053	1.44313	OK	0.863272
GLYMA01G06170	-	-	GLYMA01G06170	-	-	1:6071138-6081550	-	-	13.493	8.38045	18.6055	OK	16.3798	10.5208	22.2388	OK	19.2453	12.225	26.2656	OK	17.9179	11.4228	24.413	OK	14.9132	9.71051	20.1159	OK	11.0135	7.3009	14.7261	OK	13.622	8.91498	18.3291	OK	12.7788	8.25209	17.3056	OK	20.0101	12.7648	27.2554	OK	9.51292	7.68096	11.3449	OK	19.2409
GLYMA01G06181	-	-	GLYMA01G06181	-	-	1:6100672-6102037	-	-	0	0	0	OK	0	0	0	OK	0	0	0	OK	0	0	0	OK	0	0	0	OK	0	0	0	OK	0	0	0	OK	0	0	0	OK	0	0	0	OK	0	0	0	OK	0
GLYMA01G06192	-	-	GLYMA01G06192	-	-	1:6238679-6240315	-	-	0	0	0	OK	0	0	0	OK	0	0	0	OK	0	0	0	OK	0	0	0	OK	0	0	0	OK	0	0	0	OK	0	0	0	OK	0	0	0	OK	0	0	0	OK	0
GLYMA01G06203	-	-	GLYMA01G06203	-	-	1:6266528-6267750	-	-	0	0	0	OK	0	0	0	OK	0	0	0	OK	0	0	0	OK	0	0	0	OK	0	0	0	OK	0	0	0	OK	0	0	0	OK	0	0	0	OK	0	0	0	OK	0
GLYMA01G06214	-	-	GLYMA01G06214	-	-	1:6283658-6285214	-	-	0	0	0	OK	0	0	0	OK	0	0	0	OK	0	0	0	OK	0	0	0	OK	0	0	0	OK	0	0	0	OK	0	0	0	OK	0	0	0	OK	0	0	0	OK	0
GLYMA01G06226	-	-	GLYMA01G06226	-	-	1:6285502-6288118	-	-	0	0	0	OK	0	0	0	OK	0	0	0	OK	0	0	0	OK	0	0	0	OK	0	0	0	OK	0	0	0	OK	0	0	0	OK	0	0	0	OK	0	0	0	OK	0
GLYMA01G06238	-	-	GLYMA01G06238	-	-	1:6291503-6292208	-	-	0	0	0	OK	0	0	0	OK	0	0	0	OK	0	0	0	OK	0	0	0	OK	0	0	0	OK	0	0	0	OK	0	0	0	OK	0	0	0	OK	0	0	0	OK	0
GLYMA01G06250	-	-	GLYMA01G06250	-	-	1:6303783-6304910	-	-	0	0	0	OK	0	0	0	OK	0	0	0	OK	0	0	0	OK	0	0	0	OK	0	0	0	OK	0	0	0	OK	0	0	0	OK	0	0	0	OK	0	0	0	OK	0
GLYMA01G06255	-	-	GLYMA01G06255	-	-	1:6305430-6306253	-	-	0	0	0	OK	0	0	0	OK	0	0	0	OK	0	0	0	OK	0	0	0	OK	0	0	0	OK	0	0	0	OK	0	0	0	OK	0	0	0	OK	0	0	0	OK	0
GLYMA01G06260	-	-	GLYMA01G06260	-	-	1:6314251-6321822	-	-	4.19598	2.08165	6.31031	OK	5.07102	2.62824	7.51381	OK	2.35995	0.916136	3.80376	OK	2.38418	0.990669	3.7777	OK	3.31212	1.65703	4.96721	OK	3.94528	2.03415	5.85641	OK	1.84842	0.724633	2.9722	OK	2.63581	1.12231	4.14931	OK	4.63236	2.27637	6.98834	OK	4.74689	3.26632	6.22747	OK	2.01754
GLYMA01G06265	-	-	GLYMA01G06265	-	-	1:6323487-6330290	-	-	0	0	0	OK	0.0967929	0	0.195804	OK	0.0180799	0	0.0536786	OK	0	0	0	OK	0.0142489	0	0.0500168	OK	0.0088152	0	0.0351899	OK	0.0216899	0	0.0626214	OK	0.0230336	0	0.0655689	OK	0.0240381	0	0.0718767	OK	0.0468622	0.0156148	0.0781096	OK	0.0341692
GLYMA01G06270	-	-	GLYMA01G06270	-	-	1:6353278-6357024	-	-	18.5106	11.6971	25.3241	OK	34.8343	22.5581	47.1104	OK	16.929	10.6477	23.2104	OK	29.7959	19.37	40.2219	OK	15.6837	10.3349	21.0324	OK	20.7436	13.7834	27.7039	OK	18.3695	11.8594	24.8796	OK	22.3415	14.2767	30.4063	OK	18.6716	11.9088	25.4345	OK	4.24706	3.13294	5.36119	OK	17.9745
GLYMA01G06281	-	-	GLYMA01G06281	-	-	1:6358175-6364839	-	-	0.543149	0.117089	0.96921	OK	0.0812891	0	0.223107	OK	0.368753	0.0208107	0.716695	OK	0.183988	0	0.394932	OK	0.650016	0.199621	1.10041	OK	0.490737	0.135087	0.846388	OK	0.510035	0.120914	0.899156	OK	0.461636	0.100688	0.822584	OK	0.299168	0.00985889	0.588478	OK	0.726621	0.496386	0.956855	OK	0.50595
GLYMA01G06290	-	-	GLYMA01G06290	-	-	1:6415709-6426123	-	-	2.4987	1.19582	3.80158	OK	3.21378	1.63396	4.79361	OK	1.58077	0.629235	2.53231	OK	1.39767	0.525689	2.26964	OK	1.72936	0.751166	2.70756	OK	1.8474	0.846927	2.84787	OK	1.53407	0.628972	2.43917	OK	1.42055	0.549642	2.29146	OK	2.08908	0.852539	3.32562	OK	2.50437	1.63535	3.37338	OK	2.21516
GLYMA01G06300	-	-	GLYMA01G06300	-	-	1:6427320-6430789	-	-	4.38167	2.24737	6.51596	OK	11.0278	6.39537	15.6603	OK	4.4854	2.33623	6.63457	OK	6.62406	3.61195	9.63617	OK	5.12968	2.77452	7.48485	OK	7.75064	4.60091	10.9004	OK	2.91808	1.37655	4.45962	OK	6.65176	3.68554	9.61799	OK	4.88513	2.60257	7.16769	OK	1.16107	0.572833	1.74931	OK	3.16188
GLYMA01G06320	-	-	GLYMA01G06320	-	-	1:6438347-6443201	-	-	5.32101	2.73347	7.90855	OK	4.83635	2.47286	7.19984	OK	2.53898	0.978705	4.09926	OK	3.3047	1.57791	5.0315	OK	4.38326	2.33307	6.43346	OK	4.53278	2.37976	6.68579	OK	3.19788	1.50713	4.88864	OK	3.90681	1.90081	5.91281	OK	4.225	2.06288	6.38712	OK	4.30752	2.94089	5.67415	OK	4.06456
GLYMA01G06330	-	-	GLYMA01G06330	-	-	1:6463489-6464681	-	-	0	0	0	OK	0	0	0	OK	0	0	0	OK	0	0	0	OK	0	0	0	OK	0	0	0	OK	0	0	0	OK	0	0	0	OK	0	0	0	OK	0	0	0	OK	0
GLYMA01G06350	-	-	GLYMA01G06350	-	-	1:6519357-6525574	-	-	0	0	0	OK	0	0	0	OK	0	0	0	OK	0	0	0	OK	0	0	0	OK	0	0	0	OK	0	0	0	OK	0	0	0	OK	0	0	0	OK	0	0	0	OK	0
GLYMA01G06370	-	-	GLYMA01G06370	-	-	1:6606759-6612290	-	-	0	0	0	OK	0	0	0	OK	0	0	0	OK	0.0357458	0	0.11309	OK	0	0	0	OK	0	0	0	OK	0	0	0	OK	0.0136893	0	0.0567426	OK	0	0	0	OK	0.0527157	0	0.106746	OK	0
GLYMA01G06380	-	-	GLYMA01G06380	-	-	1:6619142-6624870	-	-	2.54733	0.896696	4.19797	OK	3.51151	1.55283	5.47019	OK	3.18929	1.3172	5.06139	OK	2.40862	0.928634	3.88861	OK	2.35676	0.993216	3.72031	OK	2.54859	1.10414	3.99305	OK	2.49541	1.01023	3.9806	OK	3.51831	1.59755	5.43907	OK	2.45374	0.875455	4.03203	OK	2.75937	2.00762	3.51112	OK	2.50224
GLYMA01G06403	-	-	GLYMA01G06403	-	-	1:6653831-6654651	-	-	0	0	0	OK	0.0595119	0	0.349788	OK	0	0	0	OK	0	0	0	OK	0	0	0	OK	0	0	0	OK	0	0	0	OK	0	0	0	OK	0	0	0	OK	0	0	0	OK	0
GLYMA01G06426	-	-	GLYMA01G06426	-	-	1:6655568-6658132	-	-	0	0	0	OK	0.0605051	0	0.266299	OK	0	0	0	OK	0	0	0	OK	0	0	0	OK	0	0	0	OK	0	0	0	OK	0	0	0	OK	0	0	0	OK	0	0	0	OK	0
GLYMA01G06450	-	-	GLYMA01G06450	-	-	1:6697229-6704493	-	-	0.382988	0.0618941	0.704083	OK	0.138945	0	0.314066	OK	0.317254	0.0214044	0.613104	OK	0.419219	0.102163	0.736275	OK	0.813881	0.322109	1.30565	OK	0.384282	0.0883644	0.680199	OK	0.732467	0.270457	1.19448	OK	0.778805	0.280028	1.27758	OK	0.435351	0.0886322	0.78207	OK	2.87559	2.06643	3.68476	OK	0.379972
GLYMA01G06465	-	-	GLYMA01G06465	-	-	1:6734268-6734951	-	-	0	0	0	OK	0	0	0	OK	0.369369	0	1.10903	OK	0	0	0	OK	0	0	0	OK	0	0	0	OK	0.382044	0	1.01627	OK	0	0	0	OK	0.179919	0	0.62369	OK	0	0	0	OK	0
GLYMA01G06480	-	-	GLYMA01G06480	-	-	1:6737090-6743586	-	-	0.285819	0	0.731316	OK	0.310776	0	0.80359	OK	0.724899	0	1.5127	OK	0.0710524	0	0.275692	OK	0.0699719	0	0.283317	OK	0.13607	0	0.42732	OK	0.370758	0	0.907972	OK	0.475819	0	1.09267	OK	0.558395	0	1.26014	OK	0.137719	0	0.393081	OK	0.580075
GLYMA01G06530	-	-	GLYMA01G06530	-	-	1:6773745-6780125	-	-	0	0	0	OK	0	0	0	OK	0	0	0	OK	0	0	0	OK	0	0	0	OK	0	0	0	OK	0	0	0	OK	0	0	0	OK	0	0	0	OK	0.0354457	0	0.133565	OK	0
GLYMA01G06540	-	-	GLYMA01G06540	-	-	1:6785070-6791180	-	-	0.0795514	0	0.300756	OK	0.0306722	0	0.164675	OK	0.0642363	0	0.24843	OK	0.11277	0	0.342161	OK	0.566568	0	1.19952	OK	0.265962	0	0.575634	OK	0.282917	0	0.608645	OK	0.503683	0.0114193	0.995947	OK	0.131974	0	0.379968	OK	1.0399	0.651282	1.42851	OK	0.0987974
GLYMA01G06550	-	-	GLYMA01G06550	WRKY9	-	1:6797682-6802949	-	-	0.842547	0.277206	1.40789	OK	0.4226	0.048007	0.797193	OK	0.913925	0.30557	1.52228	OK	0.815363	0.269625	1.3611	OK	0.855323	0.299334	1.41131	OK	0.850746	0.284917	1.41657	OK	1.57129	0.697557	2.44503	OK	1.36685	0.559004	2.1747	OK	1.16951	0.442571	1.89644	OK	0.89205	0.455629	1.32847	OK	0.914437
GLYMA01G06575	-	-	GLYMA01G06575	-	-	1:6821946-6822491	-	-	0	0	0	OK	0	0	0	OK	0	0	0	OK	0	0	0	OK	0	0	0	OK	0	0	0	OK	0	0	0	OK	0	0	0	OK	0	0	0	OK	0	0	0	OK	0
GLYMA01G06600	-	-	GLYMA01G06600	-	-	1:6945949-6947844	-	-	0.679189	0	1.49268	OK	0.927647	0	1.89793	OK	0.10086	0	0.426136	OK	0.435801	0	1.09551	OK	0.223382	0	0.65287	OK	0.209749	0	0.630381	OK	0.179435	0	0.570373	OK	0.0717335	0	0.382458	OK	0.33031	0	0.877157	OK	0.161588	0	0.432061	OK	0.0275997
GLYMA01G06610	-	-	GLYMA01G06610	-	-	1:6949449-6956726	-	-	0	0	0	OK	0.0387613	0	0.23025	OK	0	0	0	OK	0	0	0	OK	0	0	0	OK	0.029601	0	0.202415	OK	0	0	0	OK	0	0	0	OK	0	0	0	OK	0.142505	0	0.41008	OK	0
GLYMA01G06620	-	-	GLYMA01G06620	-	-	1:6963802-6967415	-	-	3.90393	1.77904	6.02882	OK	2.96426	1.17151	4.757	OK	2.74119	1.10912	4.37325	OK	1.6752	0.452804	2.89759	OK	2.18479	0.876831	3.49276	OK	1.92343	0.720651	3.12621	OK	1.59192	0.538947	2.6449	OK	2.04254	0.693996	3.39108	OK	3.41907	1.51854	5.3196	OK	3.22255	2.42568	4.01942	OK	2.47384
GLYMA01G06630	-	-	GLYMA01G06630	-	-	1:6987088-6990503	-	-	6.62404	3.68675	9.56134	OK	5.32755	2.8934	7.76169	OK	4.95049	2.56005	7.34093	OK	5.06651	2.8233	7.30971	OK	6.89852	4.10459	9.69244	OK	6.463	3.80142	9.12457	OK	6.00221	3.46166	8.54276	OK	5.66514	3.16465	8.16562	OK	7.20676	4.15661	10.2569	OK	8.20465	6.47781	9.93149	OK	5.03916
GLYMA01G06640	-	-	GLYMA01G06640	-	-	1:6992005-6995011	-	-	1.30272	0.310797	2.29464	OK	0.352685	0	0.795737	OK	0.258501	0	0.615563	OK	0.203429	0	0.506516	OK	0.457706	0	0.933312	OK	0.244465	0	0.592764	OK	0.951409	0.200201	1.70262	OK	0.585504	0.00538873	1.16562	OK	0.696105	0.0276934	1.36452	OK	7.37676	5.34089	9.41262	OK	1.29111
GLYMA01G06660	-	-	GLYMA01G06660	-	-	1:7007301-7012903	-	-	5.5169	2.87038	8.16342	OK	2.07304	0.700025	3.44605	OK	4.42236	2.24317	6.60155	OK	2.53586	1.19332	3.87841	OK	2.82242	1.3281	4.31674	OK	1.71939	0.638033	2.80075	OK	2.81542	1.41617	4.21467	OK	2.16828	0.823148	3.51342	OK	5.01935	2.65743	7.38128	OK	3.08909	2.26539	3.91279	OK	3.90297
GLYMA01G06671	-	-	GLYMA01G06671	-	-	1:7051709-7055503	-	-	0	0	0	OK	0	0	0	OK	0	0	0	OK	0	0	0	OK	0	0	0	OK	0	0	0	OK	0	0	0	OK	0	0	0	OK	0	0	0	OK	0	0	0	OK	0
GLYMA01G06681	-	-	GLYMA01G06681	-	-	1:7074917-7078717	-	-	0.779389	0.310382	1.2484	OK	0.453565	0.140604	0.766525	OK	0.897404	0.403754	1.39105	OK	0.997483	0.45931	1.53565	OK	2.18034	1.25704	3.10364	OK	2.25839	1.3157	3.20108	OK	1.9856	1.11513	2.85606	OK	2.13371	1.17414	3.09327	OK	0.993619	0.454343	1.53289	OK	5.03754	3.90552	6.16957	OK	0.947086
GLYMA01G06690	-	-	GLYMA01G06690	-	-	1:7089055-7091542	-	-	0.337651	0.0265222	0.648779	OK	0.487262	0.124978	0.849545	OK	0.235593	0	0.497632	OK	0.35931	0.0372727	0.681347	OK	0.33295	0.035456	0.630445	OK	0.888522	0.345387	1.43166	OK	0.45024	0.11326	0.78722	OK	0.802039	0.269118	1.33496	OK	0.328897	0.0288857	0.628908	OK	0.713392	0.429357	0.997428	OK	0.54719
GLYMA01G06700	-	-	GLYMA01G06700	-	-	1:7093539-7097353	-	-	0.0208549	0	0.11572	OK	0.0829368	0	0.268869	OK	0.0666867	0	0.219029	OK	0.0105275	0	0.0971136	OK	0.219083	0	0.494002	OK	0.145583	0	0.354548	OK	0.268331	0	0.574608	OK	0.213883	0	0.492727	OK	0.0800181	0	0.243809	OK	0.479527	0.244723	0.71433	OK	0.255985
GLYMA01G06720	-	-	GLYMA01G06720	-	-	1:7128540-7130153	-	-	0.735703	0.0531084	1.4183	OK	0.43118	0	0.908624	OK	0.338714	0	0.757156	OK	0.33476	0	0.7492	OK	0.127366	0	0.36772	OK	0.121538	0	0.34438	OK	0.156609	0	0.44465	OK	0.0611224	0	0.204098	OK	0.367951	0	0.808693	OK	0.00481137	0	0.0702524	OK	0.319369
GLYMA01G06730	-	-	GLYMA01G06730	-	-	1:7131214-7140582	-	-	4.87088	2.85286	6.8889	OK	5.5361	3.31106	7.76114	OK	5.39397	3.19375	7.5942	OK	3.70034	2.1438	5.25689	OK	3.38575	1.97144	4.80006	OK	3.1633	1.81376	4.51284	OK	2.62401	1.43868	3.80933	OK	2.52135	1.35176	3.69093	OK	4.96756	2.92327	7.01184	OK	2.03899	1.47522	2.60276	OK	3.48303
GLYMA01G06740	-	-	GLYMA01G06740	-	-	1:7146652-7148230	-	-	1.01366	0.115552	1.91177	OK	0.772364	0	1.56028	OK	0.349891	0	0.828024	OK	0.316259	0	0.737059	OK	0.443871	0	0.913118	OK	0.272188	0	0.679146	OK	0.3127	0	0.768894	OK	0.137945	0	0.438093	OK	1.06023	0.0297786	2.09068	OK	2.98711	2.08113	3.89309	OK	0.31584
GLYMA01G06750	-	-	GLYMA01G06750	-	-	1:7149379-7152784	-	-	6.13691	3.43813	8.83569	OK	5.14671	2.82222	7.4712	OK	5.35371	2.92065	7.78676	OK	5.95108	3.36479	8.53738	OK	4.21797	2.31018	6.12576	OK	4.13101	2.20042	6.0616	OK	4.94527	2.70127	7.18926	OK	4.33496	2.30066	6.36926	OK	5.5863	2.95396	8.21865	OK	3.03254	2.08759	3.97749	OK	5.15611
GLYMA01G06762	-	-	GLYMA01G06762	-	-	1:7159103-7161168	-	-	0	0	0	OK	0	0	0	OK	0	0	0	OK	0	0	0	OK	0	0	0	OK	0	0	0	OK	0	0	0	OK	0	0	0	OK	0	0	0	OK	0	0	0	OK	0
GLYMA01G06774	-	-	GLYMA01G06774	-	-	1:7193728-7195967	-	-	0	0	0	OK	0	0	0	OK	0	0	0	OK	0	0	0	OK	0.219094	0	0.455111	OK	0.0265656	0	0.126654	OK	0	0	0	OK	0.281806	0	0.615233	OK	0	0	0	OK	0.0162212	0	0.0692446	OK	0
GLYMA01G06787	-	-	GLYMA01G06787	-	-	1:7202426-7203771	-	-	0.226172	0	0.695427	OK	0.0733997	0	0.269242	OK	1.98239	0.298899	3.66588	OK	2.82778	0.829817	4.82575	OK	0.0366257	0	0.250721	OK	0.100436	0	0.433931	OK	1.75906	0.259945	3.25818	OK	1.37185	0.0787636	2.66494	OK	0.118311	0	0.416761	OK	0.069978	0	0.283008	OK	3.24562
GLYMA01G06800	-	-	GLYMA01G06800	-	-	1:7209667-7216248	-	-	2.6882	1.19022	4.18619	OK	2.94957	1.29515	4.60399	OK	5.00399	2.43129	7.57668	OK	4.4422	2.31662	6.56778	OK	4.84395	2.52562	7.16229	OK	4.6011	2.47922	6.72298	OK	4.0131	2.06719	5.95902	OK	4.39048	2.29885	6.48211	OK	2.9082	1.36632	4.45008	OK	4.86252	3.43432	6.29073	OK	3.93782
GLYMA01G06810	-	-	GLYMA01G06810	-	-	1:7209667-7216248	-	-	0	0	0	OK	0	0	0	OK	0	0	0	OK	0.0264002	0	0.282135	OK	0.033834	0	0.341046	OK	0.0407992	0	0.318674	OK	0.0231058	0	0.2321	OK	0.145547	0	0.671494	OK	0	0	0	OK	0.528082	0	1.16536	OK	0.147517
GLYMA01G06820	-	-	GLYMA01G06820	-	-	1:7217423-7219310	-	-	0.273965	0	0.694022	OK	0.182066	0	0.503758	OK	0.656158	0	1.32782	OK	0.1242	0	0.41729	OK	0.0912323	0	0.311983	OK	0.632827	0	1.26877	OK	0.294092	0	0.699894	OK	0.360057	0	0.842419	OK	0.184958	0	0.524146	OK	1.44609	0.687893	2.20429	OK	0.396892
GLYMA01G06830	-	-	GLYMA01G06830	-	-	1:7247591-7249157	-	-	0.0531614	0	0.206036	OK	0.233255	0	0.542716	OK	0.239738	0	0.563466	OK	0.0429348	0	0.153258	OK	0.169158	0	0.468594	OK	0.351708	0	0.747736	OK	0.114136	0	0.323954	OK	0.208554	0	0.488552	OK	0.374626	0	0.807133	OK	0.332249	0.132755	0.531744	OK	0.111142
GLYMA01G06840	-	-	GLYMA01G06840	-	-	1:7250230-7254936	-	-	1.23847	0.316108	2.16083	OK	1.75167	0.615049	2.88829	OK	1.2476	0.343369	2.15183	OK	1.19916	0.294945	2.10338	OK	4.43898	2.29384	6.58411	OK	4.49737	2.39179	6.60295	OK	2.58473	1.16286	4.0066	OK	3.426	1.61872	5.23327	OK	0.639657	0.0291967	1.25012	OK	7.43477	5.35962	9.50991	OK	1.13519
GLYMA01G06850	-	-	GLYMA01G06850	-	-	1:7272747-7275098	-	-	0	0	0	OK	0	0	0	OK	0.0164432	0	0.0882846	OK	0.0557078	0	0.185817	OK	0	0	0	OK	0.0201394	0	0.0968576	OK	0.0692285	0	0.211262	OK	0	0	0	OK	0	0	0	OK	0.0705827	0	0.156747	OK	0.11693
GLYMA01G06860	-	-	GLYMA01G06860	-	-	1:7277818-7281645	-	-	0	0	0	OK	0	0	0	OK	0	0	0	OK	0	0	0	OK	0	0	0	OK	0	0	0	OK	0	0	0	OK	0	0	0	OK	0	0	0	OK	0	0	0	OK	0
GLYMA01G06870	-	-	GLYMA01G06870	WRKY28	-	1:7343212-7351310	-	-	0.0280105	0	0.134059	OK	0.167971	0	0.433674	OK	0.240036	0	0.582541	OK	0.0294781	0	0.154454	OK	0.0968876	0	0.281484	OK	0.179533	0	0.439758	OK	0.119308	0	0.321237	OK	0.177215	0	0.452557	OK	0.00814267	0	0.115067	OK	0.0894727	0	0.209478	OK	0.0884466
GLYMA01G06880	-	-	GLYMA01G06880	-	-	1:7358248-7360930	-	-	0.10042	0	0.256024	OK	0.112542	0	0.280134	OK	0.568657	0.14171	0.995604	OK	0.492128	0.124149	0.860108	OK	0.16862	0	0.3765	OK	0.371383	0.0836109	0.659155	OK	0.553389	0.166015	0.940763	OK	0.734824	0.244692	1.22496	OK	0.0872489	0	0.21822	OK	0.164189	0.0589464	0.269432	OK	0.366659
GLYMA01G06902	-	-	GLYMA01G06902	-	-	1:7382653-7384804	-	-	0.246713	0	0.907686	OK	0	0	0	OK	1.35935	0	2.8299	OK	3.01373	0.0645271	5.96294	OK	0	0	0	OK	0	0	0	OK	0.264397	0	0.921943	OK	0	0	0	OK	0	0	0	OK	0.114899	0	0.712923	OK	2.25729
GLYMA01G06924	-	-	GLYMA01G06924	-	-	1:7422342-7427765	-	-	0	0	0	OK	0	0	0	OK	0	0	0	OK	0	0	0	OK	0	0	0	OK	0	0	0	OK	0	0	0	OK	0	0	0	OK	0	0	0	OK	0	0	0	OK	0
GLYMA01G06947	-	-	GLYMA01G06947	-	-	1:7435646-7436810	-	-	0	0	0	OK	0	0	0	OK	0	0	0	OK	0	0	0	OK	0	0	0	OK	0	0	0	OK	0.0739972	0	0.381043	OK	0	0	0	OK	0	0	0	OK	0	0	0	OK	0
GLYMA01G06970	-	-	GLYMA01G06970	-	-	1:7479447-7482232	-	-	0.371445	0.0310069	0.711883	OK	0.262909	0	0.545797	OK	0.711584	0.184289	1.23888	OK	0.909753	0.32301	1.4965	OK	6.17433	3.652	8.69666	OK	3.53629	1.99903	5.07355	OK	5.9884	3.5978	8.37899	OK	6.84682	3.96988	9.72376	OK	0.498262	0.0930254	0.903498	OK	12.3021	8.89561	15.7086	OK	1.07569
GLYMA01G06980	-	-	GLYMA01G06980	-	-	1:7497548-7505696	-	-	0	0	0	OK	0	0	0	OK	0	0	0	OK	0	0	0	OK	0	0	0	OK	0	0	0	OK	0	0	0	OK	0	0	0	OK	0	0	0	OK	0	0	0	OK	0
GLYMA01G06995	-	-	GLYMA01G06995	-	-	1:7509309-7511663	-	-	0	0	0	OK	0	0	0	OK	0	0	0	OK	0	0	0	OK	0	0	0	OK	0	0	0	OK	0	0	0	OK	0	0	0	OK	0	0	0	OK	0	0	0	OK	0
GLYMA01G07010	-	-	GLYMA01G07010	-	-	1:7546180-7550537	-	-	11.1754	6.62373	15.727	OK	6.78766	3.76691	9.80841	OK	6.55832	3.67647	9.44018	OK	5.0327	2.76326	7.30214	OK	8.72193	5.34773	12.0961	OK	7.67181	4.641	10.7026	OK	6.68872	3.88028	9.49716	OK	6.23065	3.51869	8.94261	OK	6.38906	3.56883	9.2093	OK	10.8253	8.40923	13.2414	OK	6.21624
GLYMA01G07020	-	-	GLYMA01G07020	-	-	1:7562682-7571075	-	-	0.213978	0	0.496778	OK	0.791475	0.0369561	1.54599	OK	0.412993	0	0.861816	OK	0.987812	0.200917	1.77471	OK	2.04239	0.746114	3.33867	OK	2.732	1.24608	4.21792	OK	0.939073	0.184561	1.69358	OK	1.93735	0.718964	3.15574	OK	0.233775	0	0.565004	OK	3.62987	2.49624	4.7635	OK	0.556682
GLYMA01G07040	-	-	GLYMA01G07040	-	-	1:7573115-7574981	-	-	1.43431	0.600786	2.26784	OK	1.0468	0.397529	1.69607	OK	2.55209	1.26464	3.83953	OK	1.9651	0.936522	2.99367	OK	0.842925	0.272671	1.41318	OK	1.09766	0.413462	1.78186	OK	1.23034	0.504549	1.95613	OK	1.16859	0.427776	1.9094	OK	1.17926	0.440316	1.9182	OK	0.407833	0.167285	0.648381	OK	2.01833
GLYMA01G07046	-	-	GLYMA01G07046	-	-	1:7576240-7581159	-	-	0	0	0	OK	0	0	0	OK	0	0	0	OK	0.0500567	0	0.201965	OK	0	0	0	OK	0.0208027	0	0.124762	OK	0.318277	0	0.738622	OK	0.626502	0	1.27937	OK	0.0251222	0	0.130784	OK	0.202579	0.0178073	0.387351	OK	0.0395035
GLYMA01G07053	-	-	GLYMA01G07053	-	-	1:7587960-7591978	-	-	0	0	0	OK	0	0	0	OK	0	0	0	OK	0	0	0	OK	0	0	0	OK	0	0	0	OK	0	0	0	OK	0	0	0	OK	0	0	0	OK	0	0	0	OK	0
GLYMA01G07060	-	-	GLYMA01G07060	-	-	1:7606030-7608993	-	-	0	0	0	OK	0	0	0	OK	0	0	0	OK	0	0	0	OK	0	0	0	OK	0	0	0	OK	0	0	0	OK	0	0	0	OK	0	0	0	OK	0	0	0	OK	0
GLYMA01G07070	-	-	GLYMA01G07070	-	-	1:7614281-7618124	-	-	0.299244	0	0.679079	OK	0.250377	0	0.592022	OK	0.563366	0.0323512	1.09438	OK	0.522705	0.0368449	1.00857	OK	2.42114	1.0122	3.83007	OK	1.73199	0.68546	2.77853	OK	1.76937	0.695874	2.84287	OK	1.93833	0.738277	3.13839	OK	0.584204	0	1.16897	OK	10.3281	7.79492	12.8613	OK	1.01582
GLYMA01G07080	-	-	GLYMA01G07080	-	-	1:7621975-7627809	-	-	0.370145	0	1.83367	OK	1.79166	0	4.93395	OK	0.57168	0	2.87906	OK	0.81544	0	4.08412	OK	0.828516	0	3.00366	OK	2.22445	0	5.61284	OK	0.857559	0	3.1273	OK	1.86489	0	5.05197	OK	0.507147	0	2.68705	OK	0.31898	0	0.857051	OK	0.708628
GLYMA01G07091	-	-	GLYMA01G07091	-	-	1:7621975-7627809	-	-	6.85584	4.1686	9.54307	OK	6.85707	4.01444	9.6997	OK	9.18506	5.68141	12.6887	OK	10.0216	6.18315	13.86	OK	6.72147	3.98729	9.45565	OK	7.45899	4.54232	10.3757	OK	6.19993	3.6669	8.73297	OK	8.29355	4.99351	11.5936	OK	7.83425	4.76195	10.9065	OK	3.54388	2.53133	4.55643	OK	7.27848
GLYMA01G07100	-	-	GLYMA01G07100	-	-	1:7645596-7648115	-	-	7.07963	3.85349	10.3058	OK	23.4495	14.4958	32.4032	OK	10.5406	6.05466	15.0266	OK	31.8092	19.5285	44.0898	OK	2.9299	1.21882	4.64098	OK	8.04993	4.52165	11.5782	OK	6.01666	3.20417	8.82915	OK	14.2808	8.68799	19.8737	OK	6.64256	3.59352	9.69161	OK	3.09295	1.97649	4.2094	OK	11.5437
GLYMA01G07110	-	-	GLYMA01G07110	-	-	1:7657795-7664672	-	-	0.0454907	0	0.171522	OK	0.511461	0.0195887	1.00333	OK	0.126826	0	0.337157	OK	0.568714	0.00363023	1.1338	OK	0.0844326	0	0.25531	OK	0.28553	0	0.63335	OK	0.220976	0	0.535075	OK	0.196556	0	0.501581	OK	0.109403	0	0.303645	OK	0.258024	0.0677161	0.448332	OK	0.114681
GLYMA01G07120	-	-	GLYMA01G07120	-	-	1:7694027-7700472	-	-	0	0	0	OK	0	0	0	OK	0	0	0	OK	0	0	0	OK	0	0	0	OK	0	0	0	OK	0.0507846	0	0.294119	OK	0	0	0	OK	0	0	0	OK	0.284026	0.0857962	0.482256	OK	0
GLYMA01G07130	-	-	GLYMA01G07130	PETB	-	1:7726769-7727260	-	-	5.79425	1.15057	10.4379	OK	7.62957	2.20737	13.0518	OK	109.142	66.2647	152.02	OK	32.8721	17.7862	47.958	OK	1.4153	0	3.23442	OK	1.05099	0	2.61982	OK	15.6092	6.82588	24.3925	OK	9.64572	3.17056	16.1209	OK	4.49812	0.535353	8.46089	OK	0.3594	0	0.888559	OK	102.161
GLYMA01G07140	-	-	GLYMA01G07140	-	-	1:7745867-7748795	-	-	0.0797103	0	0.230931	OK	0.0331777	0	0.129183	OK	0	0	0	OK	0.116575	0	0.300252	OK	0.253119	0	0.526659	OK	0.290655	0.00289888	0.578412	OK	0.139607	0	0.325626	OK	0.207808	0	0.438456	OK	0.0275728	0	0.137759	OK	0.172577	0.0528375	0.292317	OK	0
GLYMA01G07150	-	-	GLYMA01G07150	-	-	1:7755456-7755710	-	-	0	0	0	OK	0	0	0	OK	0	0	0	OK	0	0	0	OK	0	0	0	OK	0	0	0	OK	0	0	0	OK	0	0	0	OK	0	0	0	OK	0	0	0	OK	0
GLYMA01G07155	-	-	GLYMA01G07155	-	-	1:7761366-7761600	-	-	0	0	0	OK	0	0	0	OK	0	0	0	OK	0	0	0	OK	0	0	0	OK	0	0	0	OK	0	0	0	OK	0	0	0	OK	0	0	0	OK	0	0	0	OK	0
GLYMA01G07160	-	-	GLYMA01G07160	-	-	1:7762334-7764158	-	-	0	0	0	OK	0	0	0	OK	0	0	0	OK	0	0	0	OK	0.0807364	0	0.233414	OK	0.110348	0	0.311059	OK	0.00908928	0	0.0713862	OK	0	0	0	OK	0	0	0	OK	0.131055	0.0456918	0.216417	OK	0
GLYMA01G07175	-	-	GLYMA01G07175	-	-	1:7777226-7781079	-	-	3.30669	1.82918	4.7842	OK	4.27995	2.54359	6.01631	OK	2.75138	1.52885	3.97391	OK	3.13695	1.74371	4.53018	OK	2.10449	1.18492	3.02405	OK	1.72786	0.85898	2.59674	OK	1.89247	1.0118	2.77313	OK	1.63296	0.835244	2.43067	OK	3.39474	1.86521	4.92427	OK	2.58272	2.0174	3.14803	OK	2.56273
GLYMA01G07190	-	-	GLYMA01G07190	-	-	1:7781287-7786746	-	-	0.292381	0	0.641902	OK	0.143608	0	0.370348	OK	0.433979	0.00520686	0.862751	OK	0.203523	0	0.467187	OK	0.764994	0.207453	1.32253	OK	0.830487	0.252279	1.40869	OK	1.00519	0.310256	1.70012	OK	0.970374	0.264934	1.67581	OK	0.143672	0	0.35588	OK	1.58747	1.11598	2.05896	OK	0.636186
GLYMA01G07212	-	-	GLYMA01G07212	-	-	1:7794008-7794422	-	-	0	0	0	OK	0	0	0	OK	0	0	0	OK	0	0	0	OK	0	0	0	OK	0	0	0	OK	0	0	0	OK	0	0	0	OK	0	0	0	OK	0	0	0	OK	0
GLYMA01G07234	-	-	GLYMA01G07234	-	-	1:7804303-7805165	-	-	0	0	0	OK	0	0	0	OK	0	0	0	OK	0.029542	0	0.177079	OK	0	0	0	OK	0	0	0	OK	0	0	0	OK	0	0	0	OK	0	0	0	OK	0.00850869	0	0.114065	OK	0
GLYMA01G07256	-	-	GLYMA01G07256	-	-	1:7805183-7807029	-	-	0	0	0	OK	0	0	0	OK	0	0	0	OK	0	0	0	OK	0	0	0	OK	0	0	0	OK	0	0	0	OK	0	0	0	OK	0	0	0	OK	0.00651793	0	0.0576071	OK	0
GLYMA01G07278	-	-	GLYMA01G07278	-	-	1:7894471-7899056	-	-	0	0	0	OK	0	0	0	OK	0	0	0	OK	0	0	0	OK	0	0	0	OK	0	0	0	OK	0	0	0	OK	0	0	0	OK	0	0	0	OK	0	0	0	OK	0
GLYMA01G07300	-	-	GLYMA01G07300	-	-	1:7959018-7960497	-	-	0.2034	0	0.500547	OK	0.0852913	0	0.24479	OK	0.627289	0.0415342	1.21304	OK	0.0419085	0	0.180459	OK	1.24639	0.335435	2.15734	OK	0.772965	0.187539	1.35839	OK	0.352227	0	0.764247	OK	0.810363	0.151752	1.46897	OK	0.162775	0	0.434125	OK	0.868323	0.544217	1.19243	OK	0.0779541
GLYMA01G07310	-	-	GLYMA01G07310	-	-	1:7961184-7963298	-	-	0.353144	0	0.943435	OK	0.0415451	0	0.234277	OK	0.696414	0	1.54503	OK	0.146044	0	0.48788	OK	0.546219	0	1.38203	OK	0.65073	0	1.46534	OK	0.625481	0	1.43976	OK	0.378987	0	0.99413	OK	0.429357	0	1.09111	OK	0.841934	0.143735	1.54013	OK	0.572256
GLYMA01G07320	-	-	GLYMA01G07320	-	-	1:7976530-7977692	-	-	0	0	0	OK	0	0	0	OK	0	0	0	OK	0	0	0	OK	0	0	0	OK	0	0	0	OK	0	0	0	OK	0	0	0	OK	0	0	0	OK	0	0	0	OK	0
GLYMA01G07343	-	-	GLYMA01G07343	-	-	1:8062113-8062653	-	-	0	0	0	OK	0	0	0	OK	0	0	0	OK	0	0	0	OK	0	0	0	OK	0	0	0	OK	0	0	0	OK	0	0	0	OK	0.0866809	0	0.423693	OK	0	0	0	OK	0
GLYMA01G07366	-	-	GLYMA01G07366	-	-	1:8067733-8073984	-	-	0	0	0	OK	0	0	0	OK	0	0	0	OK	0	0	0	OK	0	0	0	OK	0	0	0	OK	0	0	0	OK	0	0	0	OK	0	0	0	OK	0	0	0	OK	0
GLYMA01G07390	-	-	GLYMA01G07390	-	-	1:8081945-8087022	-	-	7.63728	4.77346	10.5011	OK	8.61548	5.33094	11.9	OK	6.96434	4.23057	9.69811	OK	6.62441	4.07885	9.16997	OK	2.13433	1.05173	3.21693	OK	2.1899	1.13885	3.24096	OK	2.31965	1.17158	3.46772	OK	2.69828	1.41083	3.98572	OK	8.98286	5.63353	12.3322	OK	0.200858	0.014998	0.386718	OK	5.16551
GLYMA01G07416	-	-	GLYMA01G07416	-	-	1:8182612-8184549	-	-	0	0	0	OK	0	0	0	OK	0	0	0	OK	0	0	0	OK	0	0	0	OK	0	0	0	OK	0	0	0	OK	0	0	0	OK	0	0	0	OK	0	0	0	OK	0
GLYMA01G07443	-	-	GLYMA01G07443	-	-	1:8199812-8203907	-	-	0	0	0	OK	0	0	0	OK	0	0	0	OK	0	0	0	OK	0	0	0	OK	0	0	0	OK	0	0	0	OK	0	0	0	OK	0	0	0	OK	0	0	0	OK	0
GLYMA01G07470	-	-	GLYMA01G07470	-	-	1:8280629-8281870	-	-	0	0	0	OK	0	0	0	OK	0	0	0	OK	0	0	0	OK	0	0	0	OK	0	0	0	OK	0	0	0	OK	0	0	0	OK	0	0	0	OK	0	0	0	OK	0
GLYMA01G07500	-	-	GLYMA01G07500	-	-	1:8288472-8290635	-	-	0	0	0	OK	0	0	0	OK	0	0	0	OK	0	0	0	OK	0	0	0	OK	0	0	0	OK	0	0	0	OK	0	0	0	OK	0	0	0	OK	0	0	0	OK	0
GLYMA01G07530	-	-	GLYMA01G07530	-	-	1:8321044-8331324	-	-	34.227	21.8169	46.6372	OK	26.9285	17.3781	36.4789	OK	37.1888	23.8501	50.5275	OK	26.1	16.9732	35.2269	OK	24.8412	16.2532	33.4292	OK	20.7863	13.6006	27.972	OK	24.8091	16.1513	33.4669	OK	17.7157	11.4204	24.0109	OK	42.183	26.9701	57.396	OK	8.86248	6.85762	10.8673	OK	34.7026
GLYMA01G07542	-	-	GLYMA01G07542	-	-	1:8338977-8341376	-	-	0.97425	0.16399	1.78451	OK	0.856296	0.147053	1.56554	OK	5.04147	2.56176	7.52118	OK	2.32762	0.960359	3.69487	OK	1.46063	0.444748	2.47652	OK	0.96288	0.186215	1.73955	OK	1.75722	0.601314	2.91314	OK	2.42109	0.950968	3.89121	OK	1.51239	0.466232	2.55854	OK	0.232545	0	0.476007	OK	3.81224
GLYMA01G07554	-	-	GLYMA01G07554	-	-	1:8344184-8347552	-	-	2.88141	1.03472	4.7281	OK	8.56248	4.51321	12.6118	OK	2.00218	0.596199	3.40817	OK	6.93928	3.3981	10.4805	OK	5.32356	2.51517	8.13195	OK	5.9444	2.95269	8.9361	OK	3.63643	1.55774	5.71512	OK	4.11273	1.783	6.44245	OK	3.50048	1.41188	5.58908	OK	11.5569	7.89211	15.2216	OK	3.14111
GLYMA01G07567	-	-	GLYMA01G07567	-	-	1:8348953-8350397	-	-	0	0	0	OK	0.0368884	0	0.165202	OK	0.208955	0	0.516761	OK	0.0475445	0	0.180876	OK	0.0106902	0	0.0957615	OK	0.0707437	0	0.218406	OK	0.0328531	0	0.12296	OK	0	0	0	OK	0.0806204	0	0.260366	OK	0	0	0	OK	0.405502
GLYMA01G07580	-	-	GLYMA01G07580	-	-	1:8387061-8389448	-	-	9.77047	6.0943	13.4466	OK	9.10586	5.62931	12.5824	OK	8.00565	4.93346	11.0778	OK	17.5307	11.3308	23.7306	OK	0.942766	0.245524	1.64001	OK	1.11962	0.437597	1.80164	OK	1.88883	0.837411	2.94025	OK	3.09161	1.56707	4.61615	OK	7.7585	4.75061	10.7664	OK	2.98715	1.90646	4.06784	OK	8.48153
GLYMA01G07601	-	-	GLYMA01G07601	-	-	1:8400738-8401869	-	-	0	0	0	OK	0	0	0	OK	0	0	0	OK	0	0	0	OK	0	0	0	OK	0	0	0	OK	0	0	0	OK	0	0	0	OK	0	0	0	OK	0	0	0	OK	0
GLYMA01G07621	-	-	GLYMA01G07621	-	-	1:8410014-8411417	-	-	0	0	0	OK	0	0	0	OK	0	0	0	OK	0	0	0	OK	0	0	0	OK	0	0	0	OK	0	0	0	OK	0	0	0	OK	0	0	0	OK	0	0	0	OK	0
GLYMA01G07641	-	-	GLYMA01G07641	-	-	1:8426105-8455213	-	-	18.2908	11.6026	24.979	OK	17.4832	11.2462	23.7201	OK	24.6497	15.7284	33.5711	OK	20.0002	12.9447	27.0558	OK	10.2975	6.63351	13.9615	OK	8.49495	5.41159	11.5783	OK	13.837	8.88263	18.7914	OK	9.8621	6.25419	13.47	OK	25.7925	16.5576	35.0273	OK	5.42803	3.94448	6.91157	OK	24.3406
GLYMA01G07661	-	-	GLYMA01G07661	-	-	1:8426105-8455213	-	-	0.0914374	0	0.777832	OK	0.277112	0	1.27888	OK	1.88047	0	5.18008	OK	0.617513	0	2.43234	OK	0.180824	0	0.801813	OK	0.0713327	0	0.461579	OK	0.15725	0	0.845074	OK	0.0476651	0	0.36217	OK	0.39027	0	1.76828	OK	0.0239692	0	0.212091	OK	0.708685
GLYMA01G07680	-	-	GLYMA01G07680	-	-	1:8471437-8478753	-	-	5.55061	3.40874	7.69248	OK	4.26399	2.6967	5.83129	OK	9.60256	6.19097	13.0141	OK	6.22839	4.03812	8.41865	OK	12.1207	7.92069	16.3208	OK	16.2109	10.7445	21.6772	OK	15.0741	9.81007	20.3381	OK	15.7811	9.91626	21.6459	OK	8.03027	5.19835	10.8622	OK	3.33866	2.65216	4.02516	OK	9.12692
GLYMA01G07690	-	-	GLYMA01G07690	-	-	1:8483094-8485802	-	-	2.42698	1.2976	3.55636	OK	3.37358	1.91854	4.82862	OK	4.19368	2.49757	5.88978	OK	3.76845	2.18716	5.34974	OK	7.65807	4.79595	10.5202	OK	10.7575	6.80861	14.7063	OK	11.6005	7.35965	15.8413	OK	11.9366	7.55208	16.3212	OK	2.98141	1.67391	4.28892	OK	6.28854	4.50353	8.07354	OK	3.49827
GLYMA01G07716	-	-	GLYMA01G07716	-	-	1:8488370-8491061	-	-	0	0	0	OK	0	0	0	OK	0	0	0	OK	0	0	0	OK	0	0	0	OK	0	0	0	OK	0	0	0	OK	0	0	0	OK	0	0	0	OK	0	0	0	OK	0
GLYMA01G07743	-	-	GLYMA01G07743	-	-	1:8512443-8513748	-	-	0	0	0	OK	0	0	0	OK	0	0	0	OK	0	0	0	OK	0	0	0	OK	0	0	0	OK	0	0	0	OK	0	0	0	OK	0	0	0	OK	0	0	0	OK	0
GLYMA01G07770	-	-	GLYMA01G07770	-	-	1:8571080-8576705	-	-	8.9468	5.05778	12.8358	OK	9.68064	5.65903	13.7023	OK	5.28667	2.73692	7.83642	OK	6.74396	3.62046	9.86746	OK	7.64551	4.3656	10.9254	OK	6.06626	3.22879	8.90374	OK	5.43534	2.97618	7.89451	OK	6.55611	3.63503	9.4772	OK	6.01875	3.2157	8.82181	OK	4.28085	2.91934	5.64235	OK	6.34717
GLYMA01G07780	-	-	GLYMA01G07780	-	-	1:8580150-8584320	-	-	3.02333	1.5985	4.44817	OK	2.75424	1.4278	4.08069	OK	0.874237	0.285385	1.46309	OK	0.753888	0.219769	1.28801	OK	2.26784	1.17039	3.36529	OK	1.60455	0.743554	2.46555	OK	1.19168	0.511142	1.87222	OK	1.91527	0.930404	2.90014	OK	2.52378	1.24324	3.80433	OK	4.58418	3.52696	5.64141	OK	0.81743
GLYMA01G07791	-	-	GLYMA01G07791	-	-	1:8585310-8588909	-	-	0.340982	0.00199739	0.679966	OK	0.535856	0.0938786	0.977833	OK	0.554016	0.0203736	1.08766	OK	0.228481	0	0.48953	OK	0.508668	0.099587	0.91775	OK	0.640439	0.168354	1.11252	OK	0.542955	0.124959	0.960951	OK	0.729942	0.209171	1.25071	OK	0.812077	0.20319	1.42096	OK	0.899936	0.571723	1.22815	OK	0.300409
GLYMA01G07800	-	-	GLYMA01G07800	-	-	1:8594093-8595436	-	-	4.99485	2.63984	7.34986	OK	11.4795	6.81969	16.1392	OK	4.73658	2.41687	7.05629	OK	9.75873	5.6386	13.8789	OK	8.43095	5.03524	11.8267	OK	10.3365	6.05117	14.6218	OK	7.66566	4.22613	11.1052	OK	9.15932	5.15036	13.1683	OK	6.2145	3.39871	9.03028	OK	5.76988	3.0682	8.47156	OK	4.46576
GLYMA01G07860	-	-	GLYMA01G07860	-	-	1:8667868-8673493	-	-	0	0	0	OK	0	0	0	OK	0	0	0	OK	0.0104164	0	0.063008	OK	0	0	0	OK	0	0	0	OK	0	0	0	OK	0	0	0	OK	0	0	0	OK	0.186033	0.031637	0.34043	OK	0
GLYMA01G07876	-	-	GLYMA01G07876	-	-	1:8788410-8789743	-	-	0	0	0	OK	0	0	0	OK	0	0	0	OK	0.181325	0	0.455955	OK	0	0	0	OK	0	0	0	OK	0	0	0	OK	0	0	0	OK	0	0	0	OK	0	0	0	OK	0
GLYMA01G07893	-	-	GLYMA01G07893	-	-	1:8792135-8793707	-	-	0	0	0	OK	0	0	0	OK	0	0	0	OK	0	0	0	OK	0	0	0	OK	0	0	0	OK	0	0	0	OK	0	0	0	OK	0	0	0	OK	0	0	0	OK	0
GLYMA01G07910	-	-	GLYMA01G07910	-	-	1:8838722-8843110	-	-	0	0	0	OK	0	0	0	OK	0	0	0	OK	0	0	0	OK	0.0366053	0	0.107278	OK	0.0068779	0	0.0389663	OK	0.0240338	0	0.0731384	OK	0.00865956	0	0.0501884	OK	0	0	0	OK	0.562316	0.368572	0.75606	OK	0
GLYMA01G07930	-	-	GLYMA01G07930	-	-	1:8874759-8878203	-	-	0.76095	0.115647	1.40625	OK	0.45755	0	0.945205	OK	0.754812	0.133126	1.3765	OK	1.47619	0.506768	2.44561	OK	9.86618	5.72915	14.0032	OK	7.39984	4.322	10.4777	OK	4.84131	2.63122	7.0514	OK	6.79961	3.72369	9.87554	OK	0.836459	0.153593	1.51932	OK	21.1568	15.7892	26.5245	OK	1.47549
GLYMA01G07940	-	-	GLYMA01G07940	SABATH1	-	1:8910470-8913789	-	-	0.643927	0.122758	1.1651	OK	0.425258	0.0171748	0.833341	OK	0.274192	0	0.582364	OK	0.186683	0	0.412144	OK	0.154439	0	0.347279	OK	0.146185	0	0.32642	OK	0.138739	0	0.322747	OK	0.26788	0	0.569607	OK	0.243823	0	0.543131	OK	0.840819	0.53483	1.14681	OK	0.178541
GLYMA01G07970	-	-	GLYMA01G07970	-	-	1:8936938-8942561	-	-	0	0	0	OK	0	0	0	OK	0	0	0	OK	0	0	0	OK	0.0472863	0	0.189371	OK	0	0	0	OK	0.0161626	0	0.0995729	OK	0	0	0	OK	0	0	0	OK	0.0170913	0	0.0969926	OK	0.0196941
GLYMA01G07985	-	-	GLYMA01G07985	-	-	1:8949064-8950284	-	-	0	0	0	OK	0	0	0	OK	0	0	0	OK	0	0	0	OK	0	0	0	OK	0	0	0	OK	0	0	0	OK	0	0	0	OK	0.0371418	0	0.247782	OK	0	0	0	OK	0
GLYMA01G08001	-	-	GLYMA01G08001	-	-	1:8978273-8979785	-	-	0	0	0	OK	0	0	0	OK	0	0	0	OK	0	0	0	OK	0	0	0	OK	0	0	0	OK	0	0	0	OK	0	0	0	OK	0	0	0	OK	0	0	0	OK	0
GLYMA01G08015	-	-	GLYMA01G08015	-	-	1:8998365-8999926	-	-	0	0	0	OK	0	0	0	OK	0	0	0	OK	0	0	0	OK	0	0	0	OK	0	0	0	OK	0	0	0	OK	0	0	0	OK	0	0	0	OK	0	0	0	OK	0
GLYMA01G08030	-	-	GLYMA01G08030	-	-	1:9017676-9019966	-	-	0	0	0	OK	0	0	0	OK	0	0	0	OK	0	0	0	OK	0	0	0	OK	0	0	0	OK	0	0	0	OK	0	0	0	OK	0	0	0	OK	0	0	0	OK	0.160023
GLYMA01G08043	-	-	GLYMA01G08043	-	-	1:9021976-9042121	-	-	1.31341	0.65576	1.97105	OK	1.08477	0.570474	1.59906	OK	2.46812	1.44086	3.49538	OK	1.32283	0.729057	1.91661	OK	1.87065	1.103	2.6383	OK	1.61825	0.959352	2.27714	OK	2.7929	1.74774	3.83806	OK	2.06436	1.19261	2.93611	OK	2.35622	1.38851	3.32394	OK	1.88906	1.44656	2.33156	OK	1.94888
GLYMA01G08056	-	-	GLYMA01G08056	-	-	1:9051046-9057050	-	-	0.446013	0.0467917	0.845234	OK	0.0939124	0	0.27282	OK	0.315213	0	0.653515	OK	0.185648	0	0.420049	OK	0.656031	0.16731	1.14475	OK	0.796865	0.243833	1.3499	OK	0.990224	0.307705	1.67274	OK	1.00193	0.331019	1.67283	OK	0.183745	0	0.426183	OK	0.272665	0.108367	0.436963	OK	0.490877
GLYMA01G08070	-	-	GLYMA01G08070	-	-	1:9109611-9110650	-	-	0	0	0	OK	0	0	0	OK	0	0	0	OK	0	0	0	OK	0	0	0	OK	0	0	0	OK	0	0	0	OK	0	0	0	OK	0	0	0	OK	0	0	0	OK	0
GLYMA01G08080	-	-	GLYMA01G08080	-	-	1:9174134-9176210	-	-	0	0	0	OK	0	0	0	OK	0	0	0	OK	0	0	0	OK	0	0	0	OK	0	0	0	OK	0	0	0	OK	0.0364813	0	0.140066	OK	0	0	0	OK	0.00987828	0	0.0389425	OK	0
GLYMA01G08096	-	-	GLYMA01G08096	-	-	1:9198539-9199466	-	-	0	0	0	OK	0	0	0	OK	0	0	0	OK	0	0	0	OK	0	0	0	OK	0	0	0	OK	0	0	0	OK	0	0	0	OK	0	0	0	OK	0	0	0	OK	0
GLYMA01G08113	-	-	GLYMA01G08113	-	-	1:9252869-9254570	-	-	0	0	0	OK	0.0960649	0	0.332663	OK	0	0	0	OK	0	0	0	OK	0	0	0	OK	0	0	0	OK	0	0	0	OK	0	0	0	OK	0	0	0	OK	0	0	0	OK	0
GLYMA01G08130	-	-	GLYMA01G08130	-	-	1:9331637-9344994	-	-	0	0	0	OK	0	0	0	OK	0	0	0	OK	0	0	0	OK	0	0	0	OK	0	0	0	OK	0	0	0	OK	0	0	0	OK	0	0	0	OK	0	0	0	OK	0
GLYMA01G08150	-	-	GLYMA01G08150	-	-	1:9446809-9451393	-	-	0	0	0	OK	0	0	0	OK	0	0	0	OK	0	0	0	OK	0	0	0	OK	0	0	0	OK	0	0	0	OK	0	0	0	OK	0	0	0	OK	0	0	0	OK	0
GLYMA01G08191	-	-	GLYMA01G08191	-	-	1:9525972-9529696	-	-	0.0204895	0	0.139357	OK	0.271738	0	0.659919	OK	0	0	0	OK	0	0	0	OK	0	0	0	OK	0	0	0	OK	0	0	0	OK	0	0	0	OK	0.121293	0	0.395232	OK	0	0	0	OK	0
GLYMA01G08230	-	-	GLYMA01G08230	-	-	1:9575252-9581967	-	-	5.62856	3.29201	7.96511	OK	5.50047	3.32853	7.6724	OK	6.75694	4.07058	9.4433	OK	6.84063	4.29668	9.38458	OK	8.33021	5.31719	11.3432	OK	11.0629	7.19395	14.9318	OK	8.86283	5.69975	12.0259	OK	11.6337	7.38284	15.8846	OK	7.15329	4.39601	9.91057	OK	4.76218	3.85957	5.6648	OK	7.62365
GLYMA01G08250	-	-	GLYMA01G08250	-	-	1:9636460-9637409	-	-	0	0	0	OK	0	0	0	OK	0	0	0	OK	0	0	0	OK	0.450171	0	1.10155	OK	0.155376	0	0.489696	OK	0.155842	0	0.523196	OK	0.122349	0	0.446599	OK	0	0	0	OK	1.15567	0.495571	1.81577	OK	0
GLYMA01G08260	-	-	GLYMA01G08260	-	-	1:9642089-9646537	-	-	0.841738	0.233727	1.44975	OK	1.60384	0.683889	2.52379	OK	1.2025	0.405798	1.9992	OK	2.00555	0.967268	3.04384	OK	4.27846	2.51148	6.04544	OK	3.24862	1.77911	4.71814	OK	3.25771	1.77807	4.73735	OK	3.25067	1.71639	4.78496	OK	0.879162	0.256511	1.50181	OK	3.10192	2.16389	4.03995	OK	1.1195
GLYMA01G08400	-	-	GLYMA01G08400	-	-	1:9844796-9845510	-	-	0	0	0	OK	0	0	0	OK	0	0	0	OK	0	0	0	OK	0	0	0	OK	0	0	0	OK	0	0	0	OK	0	0	0	OK	0	0	0	OK	0	0	0	OK	0
GLYMA01G08540	-	-	GLYMA01G08540	-	-	1:9914169-9919593	-	-	5.33775	3.09979	7.57572	OK	3.44657	1.87016	5.02298	OK	9.26838	5.61081	12.9259	OK	6.31601	3.84022	8.79179	OK	3.51402	2.01098	5.01706	OK	3.9673	2.27919	5.65542	OK	5.70519	3.44231	7.96808	OK	5.81907	3.5122	8.12593	OK	4.39841	2.47345	6.32336	OK	0.998338	0.644561	1.35211	OK	7.88903
GLYMA01G08560	-	-	GLYMA01G08560	-	-	1:9947412-9949603	-	-	0.0936236	0	0.351011	OK	2.24469	0.652586	3.83679	OK	0	0	0	OK	0.817184	0	1.68734	OK	0.213722	0	0.629109	OK	0.934752	0.0393311	1.83017	OK	0.128037	0	0.390427	OK	1.18723	0.171552	2.2029	OK	0.280996	0	0.721995	OK	0.0105099	0	0.0905034	OK	0.0809168
GLYMA01G08580	-	-	GLYMA01G08580	-	-	1:9980287-9986041	-	-	10.6326	6.5587	14.7065	OK	15.3279	9.47481	21.1811	OK	14.4013	9.02209	19.7805	OK	16.2993	10.1465	22.4521	OK	9.25373	5.61722	12.8902	OK	13.0638	8.24997	17.8776	OK	14.2478	8.95008	19.5455	OK	13.9979	8.70214	19.2936	OK	11.1596	6.84477	15.4744	OK	6.57403	4.65001	8.49805	OK	13.3016
GLYMA01G08586	-	-	GLYMA01G08586	-	-	1:10000985-10002625	-	-	0	0	0	OK	0	0	0	OK	0	0	0	OK	0	0	0	OK	0	0	0	OK	0	0	0	OK	0	0	0	OK	0	0	0	OK	0	0	0	OK	0	0	0	OK	0
GLYMA01G08593	-	-	GLYMA01G08593	-	-	1:10003770-10020103	-	-	0	0	0	OK	0	0	0	OK	0	0	0	OK	0	0	0	OK	0	0	0	OK	0	0	0	OK	0	0	0	OK	0	0	0	OK	0	0	0	OK	0	0	0	OK	0
GLYMA01G08600	-	-	GLYMA01G08600	-	-	1:10022026-10027778	-	-	0	0	0	OK	0	0	0	OK	0	0	0	OK	0	0	0	OK	0	0	0	OK	0	0	0	OK	0	0	0	OK	0	0	0	OK	0	0	0	OK	0	0	0	OK	0
GLYMA01G08610	-	-	GLYMA01G08610	-	-	1:10032095-10036624	-	-	0	0	0	OK	0	0	0	OK	0.153375	0	0.460595	OK	0	0	0	OK	0.0307413	0	0.138888	OK	0.0152037	0	0.124597	OK	0.141192	0	0.397822	OK	0.0351854	0	0.148393	OK	0.0416066	0	0.203606	OK	0.00987626	0	0.0788422	OK	0
GLYMA01G08621	-	-	GLYMA01G08621	-	-	1:10051789-10059800	-	-	0.0204584	0	0.146962	OK	0	0	0	OK	0	0	0	OK	0	0	0	OK	0	0	0	OK	0	0	0	OK	0.0883177	0	0.317522	OK	0	0	0	OK	0	0	0	OK	0	0	0	OK	0
GLYMA01G08631	-	-	GLYMA01G08631	-	-	1:10051789-10059800	-	-	0	0	0	OK	0	0	0	OK	0	0	0	OK	0	0	0	OK	0	0	0	OK	0	0	0	OK	0	0	0	OK	0	0	0	OK	0	0	0	OK	0	0	0	OK	0
GLYMA01G08640	-	-	GLYMA01G08640	-	-	1:10086673-10091927	-	-	0.0210405	0	0.0702741	OK	0.0184528	0	0.0732457	OK	0.0167821	0	0.0625952	OK	0.0147063	0	0.0602533	OK	0.172356	0.0205853	0.324127	OK	0.0187529	0	0.0717091	OK	0.329372	0.0947629	0.563982	OK	0.207373	0.0192214	0.395525	OK	0.0449844	0	0.12652	OK	0.173702	0.0994783	0.247925	OK	0.130312
GLYMA01G08650	-	-	GLYMA01G08650	-	-	1:10086673-10091927	-	-	0	0	0	OK	0	0	0	OK	0	0	0	OK	0	0	0	OK	0	0	0	OK	0.0367088	0	0.224785	OK	0.136213	0	0.513981	OK	0.209935	0	0.846544	OK	0	0	0	OK	0.109451	0	0.251344	OK	0
GLYMA01G08690	-	-	GLYMA01G08690	-	-	1:10142572-10144504	-	-	0	0	0	OK	0	0	0	OK	0	0	0	OK	0	0	0	OK	0	0	0	OK	0	0	0	OK	0	0	0	OK	0	0	0	OK	0	0	0	OK	0	0	0	OK	0
GLYMA01G08730	-	-	GLYMA01G08730	-	-	1:10288660-10290556	-	-	0	0	0	OK	0	0	0	OK	0	0	0	OK	0	0	0	OK	0	0	0	OK	0	0	0	OK	0	0	0	OK	0	0	0	OK	0	0	0	OK	0	0	0	OK	0
GLYMA01G08745	-	-	GLYMA01G08745	-	-	1:10293654-10294541	-	-	0	0	0	OK	0	0	0	OK	0	0	0	OK	0	0	0	OK	0	0	0	OK	0	0	0	OK	0	0	0	OK	0	0	0	OK	0	0	0	OK	0	0	0	OK	0
GLYMA01G08760	-	-	GLYMA01G08760	-	-	1:10355582-10357514	-	-	0	0	0	OK	0	0	0	OK	0	0	0	OK	0	0	0	OK	0	0	0	OK	0	0	0	OK	0	0	0	OK	0	0	0	OK	0	0	0	OK	0	0	0	OK	0
GLYMA01G08870	-	-	GLYMA01G08870	-	-	1:10370136-10371995	-	-	0	0	0	OK	0	0	0	OK	0	0	0	OK	0	0	0	OK	0	0	0	OK	0	0	0	OK	0	0	0	OK	0	0	0	OK	0	0	0	OK	0	0	0	OK	0
GLYMA01G08980	-	-	GLYMA01G08980	-	-	1:10504878-10510246	-	-	0	0	0	OK	0	0	0	OK	0	0	0	OK	0	0	0	OK	0	0	0	OK	0	0	0	OK	0	0	0	OK	0	0	0	OK	0	0	0	OK	0	0	0	OK	0
GLYMA01G09000	-	-	GLYMA01G09000	-	-	1:10570987-10572412	-	-	0	0	0	OK	0	0	0	OK	0	0	0	OK	0	0	0	OK	0	0	0	OK	0	0	0	OK	0	0	0	OK	0	0	0	OK	0	0	0	OK	0.132924	0	0.55906	OK	0
GLYMA01G09010	-	-	GLYMA01G09010	-	-	1:10577946-10583595	-	-	3.26087	1.62717	4.89456	OK	3.33713	1.67472	4.99954	OK	2.74816	1.31888	4.17745	OK	1.76645	0.728718	2.80419	OK	3.59257	1.94175	5.2434	OK	2.60496	1.2785	3.93143	OK	3.7857	2.03927	5.53213	OK	3.16535	1.54672	4.78397	OK	3.1864	1.57049	4.80232	OK	5.12167	3.61017	6.63316	OK	3.8289
GLYMA01G09040	-	-	GLYMA01G09040	-	-	1:10601638-10602621	-	-	0	0	0	OK	0	0	0	OK	0	0	0	OK	0	0	0	OK	0	0	0	OK	0	0	0	OK	0	0	0	OK	0	0	0	OK	0	0	0	OK	0	0	0	OK	0
GLYMA01G09066	-	-	GLYMA01G09066	-	-	1:10604268-10604624	-	-	0	0	0	OK	0	0	0	OK	0	0	0	OK	0	0	0	OK	0	0	0	OK	0	0	0	OK	0	0	0	OK	0	0	0	OK	0	0	0	OK	0	0	0	OK	0
GLYMA01G09093	-	-	GLYMA01G09093	-	-	1:10716118-10717174	-	-	0	0	0	OK	0	0	0	OK	0	0	0	OK	0	0	0	OK	0	0	0	OK	0	0	0	OK	0	0	0	OK	0	0	0	OK	0	0	0	OK	0	0	0	OK	0
GLYMA01G09120	-	-	GLYMA01G09120	-	-	1:10765526-10768563	-	-	8.94863	5.60629	12.291	OK	63.0794	39.4033	86.7555	OK	9.36584	5.9357	12.796	OK	29.8201	17.9419	41.6982	OK	38.6008	23.8112	53.3904	OK	39.1356	25.0454	53.2258	OK	35.8614	23.1701	48.5528	OK	31.9978	20.1668	43.8288	OK	9.38563	5.94792	12.8233	OK	28.5241	20.9517	36.0964	OK	10.1322
GLYMA01G09160	-	-	GLYMA01G09160	-	-	1:10877246-10880169	-	-	2.77255	1.41049	4.13461	OK	6.07797	3.49824	8.6577	OK	4.33907	2.43137	6.24678	OK	5.89001	3.41413	8.36589	OK	7.39907	4.63833	10.1598	OK	10.934	6.87362	14.9943	OK	7.74154	4.68905	10.794	OK	10.8804	6.67203	15.0889	OK	2.81409	1.44272	4.18545	OK	4.81948	2.95991	6.67905	OK	3.57186
GLYMA01G09190	-	-	GLYMA01G09190	-	-	1:10916139-10919654	-	-	0	0	0	OK	0	0	0	OK	0.0787986	0	0.240278	OK	0.0675159	0	0.225667	OK	0.0162362	0	0.108936	OK	0.0806412	0	0.253194	OK	0.247687	0	0.579272	OK	0.488871	0	1.04942	OK	0.00923171	0	0.101404	OK	0.0944212	0	0.193596	OK	0.0973734
GLYMA01G09205	-	-	GLYMA01G09205	-	-	1:10925539-10932891	-	-	0.0937302	0	0.348584	OK	0.0793975	0	0.297675	OK	0.167247	0	0.464946	OK	0.0738105	0	0.277693	OK	0.0861114	0	0.306116	OK	0.294392	0	0.661237	OK	0.056106	0	0.232994	OK	0.182354	0	0.476899	OK	0.0516786	0	0.265213	OK	0.246058	0.0919471	0.400168	OK	0.0201868
GLYMA01G09220	-	-	GLYMA01G09220	-	-	1:10985768-10988999	-	-	0.193446	0	0.45538	OK	1.15374	0.376141	1.93133	OK	0.310657	0	0.681504	OK	0.479309	0.0254441	0.933174	OK	1.22213	0.329055	2.11521	OK	0.522381	0.0633166	0.981446	OK	0.649813	0.115397	1.18423	OK	0.766263	0.171821	1.3607	OK	0.159524	0	0.386374	OK	1.96065	1.18276	2.73853	OK	0.222926
GLYMA01G09251	-	-	GLYMA01G09251	-	-	1:11062433-11064112	-	-	0	0	0	OK	0	0	0	OK	0	0	0	OK	0	0	0	OK	0	0	0	OK	0	0	0	OK	0	0	0	OK	0.122466	0	0.551835	OK	0	0	0	OK	0.0776909	0	0.504726	OK	0
GLYMA01G09280	-	-	GLYMA01G09280	-	-	1:11172148-11173850	-	-	0	0	0	OK	0	0	0	OK	0	0	0	OK	0	0	0	OK	0	0	0	OK	0	0	0	OK	0	0	0	OK	0	0	0	OK	0	0	0	OK	0	0	0	OK	0
GLYMA01G09290	-	-	GLYMA01G09290	-	-	1:11208547-11216038	-	-	1.21338	0.383811	2.04295	OK	1.22751	0.406414	2.04861	OK	1.98325	0.860966	3.10553	OK	1.65377	0.671549	2.63599	OK	2.27309	1.01843	3.52776	OK	1.81348	0.801461	2.8255	OK	1.82417	0.776582	2.87176	OK	1.64978	0.642497	2.65707	OK	1.25153	0.41311	2.08996	OK	3.01083	2.11373	3.90794	OK	1.56431
GLYMA01G09310	-	-	GLYMA01G09310	-	-	1:11247803-11256961	-	-	28.1945	18.0759	38.3132	OK	30.063	19.305	40.821	OK	21.4531	13.8163	29.09	OK	19.9099	12.9432	26.8765	OK	23.284	15.2801	31.2878	OK	19.2358	12.6836	25.7879	OK	17.237	11.2868	23.1871	OK	16.672	10.7972	22.5468	OK	27.0836	17.4208	36.7464	OK	37.929	29.9602	45.8979	OK	21.0035
GLYMA01G09340	-	-	GLYMA01G09340	-	-	1:11290152-11290409	-	-	0	0	0	OK	0	0	0	OK	0	0	0	OK	0	0	0	OK	0	0	0	OK	0	0	0	OK	0	0	0	OK	0.399272	0	1.01997	OK	0	0	0	OK	0	0	0	OK	0
GLYMA01G09350	-	-	GLYMA01G09350	-	-	1:11294639-11296592	-	-	0	0	0	OK	0	0	0	OK	0	0	0	OK	0	0	0	OK	0	0	0	OK	0	0	0	OK	0	0	0	OK	0	0	0	OK	0	0	0	OK	0	0	0	OK	0
GLYMA01G09360	-	-	GLYMA01G09360	-	-	1:11308064-11312690	-	-	0	0	0	OK	0	0	0	OK	0	0	0	OK	0	0	0	OK	0	0	0	OK	0	0	0	OK	0	0	0	OK	0	0	0	OK	0	0	0	OK	0	0	0	OK	0
GLYMA01G09381	-	-	GLYMA01G09381	-	-	1:11366555-11369128	-	-	0.236104	0	0.645033	OK	0.337384	0	0.807845	OK	0.177415	0	0.505629	OK	0	0	0	OK	0.154211	0	0.456567	OK	0.17497	0	0.504171	OK	0.243984	0	0.595184	OK	0.16089	0	0.505342	OK	0.235081	0	0.603342	OK	0.188391	0.0170347	0.359747	OK	0.321133
GLYMA01G09400	-	-	GLYMA01G09400	-	-	1:11464172-11469476	-	-	29.5192	18.7842	40.2543	OK	28.944	18.6129	39.2751	OK	30.0368	19.0942	40.9794	OK	34.2706	22.074	46.4671	OK	30.5722	20.0883	41.0561	OK	31.8824	20.8658	42.899	OK	26.5603	17.2957	35.8249	OK	27.7239	17.7644	37.6834	OK	33.4875	21.2807	45.6944	OK	13.3821	10.6187	16.1455	OK	28.8518
GLYMA01G09410	-	-	GLYMA01G09410	-	-	1:11464172-11469476	-	-	0	0	0	OK	0.487764	0	5.94582	OK	0.0576805	0	1.88494	OK	2.31263	0	15.1063	OK	4.0223	0	21.7845	OK	0.409503	0	5.32003	OK	0.501246	0	5.58974	OK	0.637535	0	6.73615	OK	0.676913	0	7.52997	OK	0.470183	0	2.55504	OK	0.00414587
GLYMA01G09420	-	-	GLYMA01G09420	-	-	1:11496634-11503018	-	-	0.0153985	0	0.0989536	OK	0.00714317	0	0.0762032	OK	0.225684	0	0.466973	OK	0	0	0	OK	0.139769	0	0.296556	OK	0.0831708	0	0.183749	OK	0.200946	0.0137034	0.388188	OK	0.158952	0	0.346868	OK	0.041783	0	0.152648	OK	1.43411	1.12157	1.74665	OK	0.092415
GLYMA01G09460	-	-	GLYMA01G09460	-	-	1:11555183-11556227	-	-	0	0	0	OK	0	0	0	OK	0	0	0	OK	0	0	0	OK	0	0	0	OK	0	0	0	OK	0	0	0	OK	0	0	0	OK	0	0	0	OK	0.0592165	0	0.198965	OK	0
GLYMA01G09481	-	-	GLYMA01G09481	-	-	1:11560220-11561128	-	-	0	0	0	OK	0	0	0	OK	0	0	0	OK	0	0	0	OK	0	0	0	OK	0	0	0	OK	0	0	0	OK	0	0	0	OK	0	0	0	OK	0	0	0	OK	0
GLYMA01G09500	-	-	GLYMA01G09500	-	-	1:11608787-11608970	-	-	0	0	0	OK	0	0	0	OK	0	0	0	OK	0	0	0	OK	0	0	0	OK	0	0	0	OK	0	0	0	OK	0	0	0	OK	0	0	0	OK	0	0	0	OK	0
GLYMA01G09510	-	-	GLYMA01G09510	BZIP35	-	1:11675230-11676337	-	-	0	0	0	OK	0	0	0	OK	0	0	0	OK	0	0	0	OK	0	0	0	OK	0	0	0	OK	0	0	0	OK	0	0	0	OK	0	0	0	OK	0.0157278	0	0.105179	OK	0
GLYMA01G09515	-	-	GLYMA01G09515	-	-	1:11687514-11688465	-	-	0	0	0	OK	0	0	0	OK	0	0	0	OK	0	0	0	OK	0	0	0	OK	0	0	0	OK	0	0	0	OK	0	0	0	OK	0	0	0	OK	0.771101	0.211642	1.33056	OK	0
GLYMA01G09520	-	-	GLYMA01G09520	-	-	1:11695475-11701510	-	-	2.77926	1.51876	4.03976	OK	1.31852	0.575146	2.06189	OK	1.68145	0.820477	2.54242	OK	1.84558	0.92996	2.7612	OK	1.35295	0.667238	2.03867	OK	0.67921	0.234269	1.12415	OK	1.35899	0.64604	2.07194	OK	1.06406	0.451269	1.67685	OK	2.94851	1.63431	4.26271	OK	3.70451	2.84149	4.56754	OK	2.14924
GLYMA01G09530	-	-	GLYMA01G09530	-	-	1:11703243-11703468	-	-	1.3962	0	3.29787	OK	14.8253	1.67653	27.974	OK	3.26482	0.16176	6.36787	OK	13.7916	0	27.6823	OK	1.82811	0	6.07891	OK	7.12166	0	15.554	OK	5.06639	0	12.4423	OK	9.2659	0	20.1926	OK	3.38799	0.017651	6.75834	OK	6.53981	0	14.257	OK	10.5142
GLYMA01G09540	-	-	GLYMA01G09540	-	-	1:11708034-11708550	-	-	0	0	0	OK	0	0	0	OK	0	0	0	OK	0	0	0	OK	0.123307	0	0.636132	OK	0	0	0	OK	0	0	0	OK	0	0	0	OK	0	0	0	OK	0	0	0	OK	0
GLYMA01G09581	-	-	GLYMA01G09581	-	-	1:11738401-11738872	-	-	0	0	0	OK	0	0	0	OK	0	0	0	OK	0	0	0	OK	0	0	0	OK	0	0	0	OK	0	0	0	OK	0	0	0	OK	0	0	0	OK	0	0	0	OK	0
GLYMA01G09620	-	-	GLYMA01G09620	-	-	1:11916861-11920298	-	-	0	0	0	OK	0	0	0	OK	0	0	0	OK	0	0	0	OK	0	0	0	OK	0	0	0	OK	0	0	0	OK	0	0	0	OK	0	0	0	OK	0	0	0	OK	0
GLYMA01G09631	-	-	GLYMA01G09631	-	-	1:11934522-11935027	-	-	0.0498121	0	0.412667	OK	0	0	0	OK	0	0	0	OK	0	0	0	OK	0	0	0	OK	0	0	0	OK	0	0	0	OK	0.0662898	0	0.415503	OK	0	0	0	OK	0	0	0	OK	0
GLYMA01G09640	-	-	GLYMA01G09640	-	-	1:11967121-11968573	-	-	5.30687	2.82396	7.78979	OK	13.9067	8.29588	19.5174	OK	4.51517	2.19218	6.83816	OK	13.3483	7.60757	19.089	OK	3.90609	1.85626	5.95591	OK	6.89456	3.90122	9.8879	OK	4.32364	2.16412	6.48315	OK	8.98302	5.03781	12.9282	OK	7.08049	3.95394	10.207	OK	2.64064	1.67902	3.60226	OK	6.02328
GLYMA01G09650	-	-	GLYMA01G09650	-	-	1:11971139-11974007	-	-	1.35058	0.34909	2.35206	OK	6.72906	3.69464	9.76348	OK	1.18953	0.294952	2.0841	OK	1.45324	0.410467	2.49601	OK	0.555166	0	1.12746	OK	1.98423	0.749841	3.21861	OK	0.813094	0.135525	1.49066	OK	1.41179	0.428721	2.39487	OK	1.54168	0.47868	2.60467	OK	0.122921	0	0.284039	OK	0.412678
GLYMA01G09660	-	-	GLYMA01G09660	-	-	1:11996466-12008222	-	-	15.4619	9.74537	21.1785	OK	9.28298	5.69325	12.8727	OK	15.5367	9.96016	21.1132	OK	12.6022	8.0648	17.1395	OK	13.93	8.77838	19.0815	OK	9.196	5.8251	12.5669	OK	13.717	8.81115	18.6229	OK	12.4336	7.91842	16.9489	OK	17.1456	10.9706	23.3205	OK	4.64363	3.43832	5.84893	OK	16.4517
GLYMA01G09860	-	-	GLYMA01G09860	-	-	1:12384414-12385443	-	-	0	0	0	OK	0	0	0	OK	0	0	0	OK	0	0	0	OK	0	0	0	OK	0	0	0	OK	0	0	0	OK	0	0	0	OK	0	0	0	OK	0	0	0	OK	0
GLYMA01G09900	-	-	GLYMA01G09900	-	-	1:12528614-12537191	-	-	0.199788	0	0.465686	OK	1.03414	0.274088	1.7942	OK	0.338986	0	0.808128	OK	0.25029	0	0.61311	OK	0.105407	0	0.299777	OK	0.267344	0	0.636962	OK	0.444162	0	0.892726	OK	0.157839	0	0.40961	OK	0.0985269	0	0.295463	OK	0.0576229	0	0.144725	OK	0.391533
GLYMA01G09920	-	-	GLYMA01G09920	-	-	1:12588417-12590126	-	-	16.3846	10.0936	22.6757	OK	10.1342	6.12042	14.148	OK	19.2885	12.1776	26.3993	OK	14.6216	9.14239	20.1009	OK	15.6737	9.81644	21.5309	OK	14.0311	8.83495	19.2272	OK	13.8795	8.69543	19.0636	OK	12.3583	7.57673	17.1398	OK	15.5732	9.55865	21.5877	OK	3.85233	2.64463	5.06002	OK	16.5591
GLYMA01G09948	-	-	GLYMA01G09948	-	-	1:12598148-12598766	-	-	0	0	0	OK	0	0	0	OK	0	0	0	OK	0	0	0	OK	0	0	0	OK	0	0	0	OK	0	0	0	OK	0	0	0	OK	0	0	0	OK	0	0	0	OK	0
GLYMA01G09976	-	-	GLYMA01G09976	-	-	1:12599050-12599537	-	-	0	0	0	OK	0	0	0	OK	0	0	0	OK	0	0	0	OK	0	0	0	OK	0	0	0	OK	0	0	0	OK	0	0	0	OK	0	0	0	OK	0	0	0	OK	0
GLYMA01G10004	-	-	GLYMA01G10004	-	-	1:12745024-12746402	-	-	0	0	0	OK	0	0	0	OK	0	0	0	OK	0	0	0	OK	0	0	0	OK	0	0	0	OK	0	0	0	OK	0	0	0	OK	0	0	0	OK	0	0	0	OK	0
GLYMA01G10032	-	-	GLYMA01G10032	-	-	1:12760733-12762383	-	-	0	0	0	OK	0	0	0	OK	0	0	0	OK	0	0	0	OK	0	0	0	OK	0	0	0	OK	0	0	0	OK	0	0	0	OK	0	0	0	OK	0	0	0	OK	0
GLYMA01G10060	-	-	GLYMA01G10060	-	-	1:12803637-12806519	-	-	0	0	0	OK	0.0194072	0	0.11281	OK	0	0	0	OK	0	0	0	OK	0.0877666	0	0.288547	OK	0.0161899	0	0.112263	OK	0.0141123	0	0.10122	OK	0.0297108	0	0.158537	OK	0.00997135	0	0.108451	OK	0.0698526	0	0.158546	OK	0
GLYMA01G10070	-	-	GLYMA01G10070	-	-	1:12864161-12867113	-	-	2.26652	0	60.2626	OK	4.70153	0	58.0767	OK	5.17898	0	133.469	OK	3.3895	0	71.0696	OK	33.0424	0	341.357	OK	0.688241	0	44.6009	OK	0	0	0	OK	13.1752	0	231.225	OK	0	0	0	OK	2.08403	0	49.1031	OK	10.4018
GLYMA01G10081	-	-	GLYMA01G10081	-	-	1:12864161-12867113	-	-	116.699	72.4658	160.933	OK	70.9284	45.3806	96.4762	OK	249.018	146.439	351.597	OK	135.521	83.4334	187.609	OK	169.323	103.676	234.97	OK	188.601	112.853	264.349	OK	288	166.349	409.65	OK	226.746	130.576	322.916	OK	126.041	78.5468	173.535	OK	65.7225	49.5251	81.9199	OK	226.859
GLYMA01G10090	-	-	GLYMA01G10090	-	-	1:12870303-12870537	-	-	0	0	0	OK	0	0	0	OK	0.981797	0	1.98858	OK	0	0	0	OK	0	0	0	OK	0	0	0	OK	0	0	0	OK	0	0	0	OK	0	0	0	OK	0	0	0	OK	0
GLYMA01G10100	-	-	GLYMA01G10100	-	-	1:12915879-12921146	-	-	0	0	0	OK	0	0	0	OK	0	0	0	OK	0	0	0	OK	0.110739	0	0.248411	OK	0	0	0	OK	0.0188288	0	0.068309	OK	0.0320672	0	0.103442	OK	0	0	0	OK	0.619343	0.407083	0.831603	OK	0
GLYMA01G10121	-	-	GLYMA01G10121	-	-	1:13008740-13009964	-	-	0	0	0	OK	0	0	0	OK	0	0	0	OK	0	0	0	OK	0	0	0	OK	0	0	0	OK	0	0	0	OK	0.0290161	0	0.186614	OK	0	0	0	OK	0	0	0	OK	0
GLYMA01G10141	-	-	GLYMA01G10141	-	-	1:13045087-13045509	-	-	0	0	0	OK	0	0	0	OK	0	0	0	OK	0	0	0	OK	0.141417	0	0.654545	OK	0.18467	0	0.693867	OK	0	0	0	OK	0	0	0	OK	0	0	0	OK	0	0	0	OK	0
GLYMA01G10160	-	-	GLYMA01G10160	-	-	1:13068289-13070591	-	-	16.2024	9.83284	22.5719	OK	18.3151	11.4042	25.226	OK	13.322	8.16888	18.4752	OK	17.4722	10.6365	24.3079	OK	16.1393	10.4023	21.8762	OK	14.0414	8.96265	19.1202	OK	14.0344	8.94324	19.1256	OK	14.3292	9.00029	19.6581	OK	10.9958	6.56669	15.4249	OK	2.41232	1.69287	3.13177	OK	13.9141
GLYMA01G10183	-	-	GLYMA01G10183	-	-	1:13094881-13100738	-	-	0	0	0	OK	0	0	0	OK	0	0	0	OK	0	0	0	OK	0	0	0	OK	0	0	0	OK	0	0	0	OK	0	0	0	OK	0	0	0	OK	0	0	0	OK	0
GLYMA01G10206	-	-	GLYMA01G10206	-	-	1:13259515-13263715	-	-	0	0	0	OK	0	0	0	OK	0	0	0	OK	0	0	0	OK	0	0	0	OK	0	0	0	OK	0.0244621	0	0.139173	OK	0	0	0	OK	0	0	0	OK	0.017872	0	0.115963	OK	0
GLYMA01G10231	-	-	GLYMA01G10231	-	-	1:13305441-13308517	-	-	0	0	0	OK	0	0	0	OK	0	0	0	OK	0	0	0	OK	0	0	0	OK	0	0	0	OK	0	0	0	OK	0	0	0	OK	0	0	0	OK	0.00850309	0	0.0862944	OK	0
GLYMA01G10254	-	-	GLYMA01G10254	-	-	1:13309389-13321481	-	-	0	0	0	OK	0	0	0	OK	0.0167133	0	0.058339	OK	0	0	0	OK	0	0	0	OK	0	0	0	OK	0	0	0	OK	0.00266879	0	0.0228523	OK	0	0	0	OK	0.0169708	0.000745946	0.0331957	OK	0
GLYMA01G10278	-	-	GLYMA01G10278	-	-	1:13324783-13327645	-	-	0	0	0	OK	0	0	0	OK	0	0	0	OK	0.0518132	0	0.320381	OK	0	0	0	OK	0	0	0	OK	0	0	0	OK	0	0	0	OK	0	0	0	OK	0	0	0	OK	0
GLYMA01G10302	-	-	GLYMA01G10302	-	-	1:13355409-13356481	-	-	0	0	0	OK	0	0	0	OK	0	0	0	OK	0	0	0	OK	0	0	0	OK	0	0	0	OK	0	0	0	OK	0	0	0	OK	0	0	0	OK	0	0	0	OK	0
GLYMA01G10326	-	-	GLYMA01G10326	-	-	1:13416710-13417813	-	-	0	0	0	OK	0	0	0	OK	0	0	0	OK	0	0	0	OK	0	0	0	OK	0.0781658	0	0.367377	OK	0	0	0	OK	0	0	0	OK	0	0	0	OK	0	0	0	OK	0
GLYMA01G10350	-	-	GLYMA01G10350	-	-	1:13419562-13420937	-	-	0	0	0	OK	0	0	0	OK	0	0	0	OK	0	0	0	OK	0	0	0	OK	0	0	0	OK	0	0	0	OK	0	0	0	OK	0	0	0	OK	0	0	0	OK	0
GLYMA01G10371	-	-	GLYMA01G10371	-	-	1:13433576-13434202	-	-	10.252	6.02657	14.4774	OK	10.8885	5.27377	16.5032	OK	10.1258	5.87429	14.3773	OK	10.4636	5.57749	15.3498	OK	10.0313	5.79585	14.2667	OK	9.25285	5.28431	13.2214	OK	8.97718	4.58433	13.37	OK	9.36035	4.47115	14.2495	OK	14.2229	8.15109	20.2947	OK	7.88989	4.13453	11.6453	OK	14.0979
GLYMA01G10390	-	-	GLYMA01G10390	-	-	1:13444506-13445181	-	-	1.04645	0	2.35567	OK	1.97026	0.129544	3.81097	OK	1.7214	0.0815405	3.36126	OK	2.12806	0.113446	4.14268	OK	3.13719	0.962829	5.31155	OK	3.36576	1.08067	5.65086	OK	3.09316	0.8986	5.28771	OK	4.26849	1.44248	7.09449	OK	3.84263	1.1297	6.55557	OK	2.87616	1.37964	4.37268	OK	2.37511
GLYMA01G10600	-	-	GLYMA01G10600	-	-	1:13782194-13783121	-	-	0	0	0	OK	0	0	0	OK	0	0	0	OK	0	0	0	OK	0	0	0	OK	0	0	0	OK	0	0	0	OK	0	0	0	OK	0	0	0	OK	0	0	0	OK	0
GLYMA01G10610	-	-	GLYMA01G10610	-	-	1:13795843-13799755	-	-	2.872	1.56001	4.18398	OK	2.63818	1.34284	3.93352	OK	1.43274	0.625926	2.23956	OK	2.71261	1.43533	3.9899	OK	4.8076	2.92297	6.69223	OK	7.44005	4.61407	10.266	OK	3.84291	2.15642	5.52939	OK	5.84869	3.40963	8.28775	OK	2.56414	1.27316	3.85512	OK	3.72381	2.31708	5.13054	OK	2.00516
GLYMA01G10730	-	-	GLYMA01G10730	-	-	1:13960625-13962588	-	-	0.06802	0	0.282448	OK	0.363228	0	0.843102	OK	0.148913	0	0.37378	OK	0.325637	0	0.751074	OK	0.509706	0	1.07386	OK	0.547	0	1.10947	OK	0.630588	0.0462683	1.21491	OK	0.761335	0.090478	1.43219	OK	0.640209	0	1.31645	OK	0.530702	0.314096	0.747309	OK	0.240616
GLYMA01G10850	-	-	GLYMA01G10850	-	-	1:14070871-14087892	-	-	4.958	3.00589	6.91011	OK	5.5888	3.3592	7.8184	OK	3.15078	1.75275	4.54881	OK	4.12905	2.42569	5.83241	OK	2.77414	1.52244	4.02584	OK	3.64222	2.12662	5.15781	OK	3.34831	1.87836	4.81825	OK	3.81009	2.11638	5.5038	OK	4.71332	2.78435	6.64228	OK	1.27308	0.774966	1.77119	OK	4.44397
GLYMA01G10880	-	-	GLYMA01G10880	-	-	1:14112119-14118766	-	-	1.40265	0.500737	2.30456	OK	1.83586	0.758384	2.91333	OK	1.96509	0.876843	3.05333	OK	2.98216	1.44919	4.51514	OK	2.88763	1.43636	4.33891	OK	2.63578	1.30903	3.96253	OK	1.83902	0.828472	2.84958	OK	2.50259	1.17637	3.8288	OK	1.19317	0.391319	1.99501	OK	1.74619	1.05294	2.43944	OK	1.20432
GLYMA01G10900	-	-	GLYMA01G10900	KTI1	-	1:14129302-14130710	-	-	3652.91	492.426	6813.39	OK	1381.37	627.282	2135.47	OK	219.894	136.612	303.177	OK	118.286	73.1083	163.464	OK	1340.9	423.342	2258.47	OK	437.756	262.854	612.659	OK	183.062	114.438	251.686	OK	68.651	43.4219	93.88	OK	2673.35	826.912	4519.79	OK	35.0983	28.9063	41.2903	OK	250.448
GLYMA01G11110	-	-	GLYMA01G11110	-	-	1:14247142-14248189	-	-	0	0	0	OK	0	0	0	OK	0	0	0	OK	0	0	0	OK	0	0	0	OK	0	0	0	OK	0	0	0	OK	0	0	0	OK	0	0	0	OK	0	0	0	OK	0
GLYMA01G11130	-	-	GLYMA01G11130	-	-	1:14320794-14324110	-	-	0.432651	0	0.970671	OK	0.265625	0	0.666121	OK	0.0843956	0	0.292649	OK	0.193992	0	0.493593	OK	0.301775	0	0.766478	OK	0.152351	0	0.422894	OK	0.0551409	0	0.207139	OK	0.274469	0	0.661829	OK	0.00987587	0	0.118313	OK	0.765367	0.176695	1.35404	OK	0
GLYMA01G11180	-	-	GLYMA01G11180	PSBZ	-	1:14568533-14568824	-	-	0.476501	0	1.26188	OK	1.19119	0	2.77038	OK	15.9468	3.35551	28.5381	OK	3.73456	0	8.38803	OK	0	0	0	OK	0	0	0	OK	1.07038	0	2.74196	OK	1.09934	0	2.76235	OK	0.561595	0	1.62209	OK	0.191847	0	0.748525	OK	23.6292
GLYMA01G11390	-	-	GLYMA01G11390	-	-	1:14807028-14809655	-	-	1108.51	462.409	1754.61	OK	851.705	407.818	1295.59	OK	697.512	332.472	1062.55	OK	1075.38	421.16	1729.59	OK	322.153	181.452	462.854	OK	183.176	108.152	258.2	OK	438.323	233.836	642.811	OK	424.793	235.581	614.005	OK	840.111	387.671	1292.55	OK	36.4298	26.0091	46.8505	OK	785.286
GLYMA01G11473	-	-	GLYMA01G11473	-	-	1:14947313-14947773	-	-	0	0	0	OK	0	0	0	OK	0	0	0	OK	0	0	0	OK	0	0	0	OK	0	0	0	OK	0	0	0	OK	0	0	0	OK	0	0	0	OK	0	0	0	OK	0
GLYMA01G11556	-	-	GLYMA01G11556	-	-	1:14947841-14948129	-	-	0	0	0	OK	0	0	0	OK	0	0	0	OK	0	0	0	OK	0	0	0	OK	0	0	0	OK	0	0	0	OK	0	0	0	OK	0	0	0	OK	0	0	0	OK	0
GLYMA01G11640	-	-	GLYMA01G11640	-	-	1:14972818-14973806	-	-	0	0	0	OK	0	0	0	OK	0	0	0	OK	0	0	0	OK	0	0	0	OK	0	0	0	OK	0	0	0	OK	0	0	0	OK	0	0	0	OK	0	0	0	OK	0
GLYMA01G11755	-	-	GLYMA01G11755	-	-	1:15083417-15085790	-	-	0	0	0	OK	0	0	0	OK	0	0	0	OK	0	0	0	OK	0	0	0	OK	0	0	0	OK	0	0	0	OK	0	0	0	OK	0	0	0	OK	0	0	0	OK	0
GLYMA01G11870	-	-	GLYMA01G11870	-	-	1:15195053-15195880	-	-	0	0	0	OK	0	0	0	OK	0	0	0	OK	0	0	0	OK	0	0	0	OK	0	0	0	OK	0	0	0	OK	0	0	0	OK	0	0	0	OK	0	0	0	OK	0
GLYMA01G12310	-	-	GLYMA01G12310	-	-	1:15500343-15500912	-	-	0	0	0	OK	0	0	0	OK	0	0	0	OK	0	0	0	OK	0	0	0	OK	0.321652	0	0.940782	OK	0	0	0	OK	0	0	0	OK	0	0	0	OK	0	0	0	OK	0
GLYMA01G12340	-	-	GLYMA01G12340	-	-	1:15542210-15548262	-	-	23.1488	14.7525	31.5451	OK	45.811	29.3431	62.2789	OK	19.92	12.7404	27.0997	OK	26.9438	17.2015	36.6861	OK	28.7136	18.611	38.8163	OK	37.7406	24.4858	50.9953	OK	29.3819	18.9338	39.83	OK	34.4507	22.2204	46.681	OK	25.8682	16.5271	35.2092	OK	14.7751	10.9448	18.6055	OK	19.5914
GLYMA01G12740	-	-	GLYMA01G12740	-	-	1:15937028-15939729	-	-	0.484807	0.130987	0.838626	OK	0.201621	0	0.421955	OK	0.731617	0.274747	1.18849	OK	0.700312	0.256179	1.14444	OK	1.4302	0.699441	2.16095	OK	1.24946	0.577117	1.92181	OK	1.56348	0.785654	2.34131	OK	1.88668	0.945075	2.82829	OK	0.376371	0.0702023	0.682539	OK	2.26586	1.35405	3.17767	OK	1.00407
GLYMA01G12840	-	-	GLYMA01G12840	-	-	1:15948220-15953470	-	-	0	0	0	OK	0.427597	0	1.05648	OK	0.206339	0	0.549188	OK	0.31266	0	0.750425	OK	0.19924	0	0.570817	OK	0.620015	0.0328579	1.20717	OK	0.20555	0	0.537441	OK	0.335278	0	0.775476	OK	0.133052	0	0.417023	OK	0.286341	0.102813	0.469869	OK	0.116039
GLYMA01G12940	-	-	GLYMA01G12940	-	-	1:16087453-16089518	-	-	0.0138098	0	0.082234	OK	0	0	0	OK	0.0326416	0	0.126159	OK	0.255653	0	0.548371	OK	0.203748	0	0.490283	OK	0.234701	0	0.548063	OK	0.534729	0.0549786	1.01448	OK	0.526582	0.0409917	1.01217	OK	0.0741223	0	0.231692	OK	0.23529	0.0637382	0.406842	OK	0.0956763
GLYMA01G12955	-	-	GLYMA01G12955	-	-	1:16103170-16106499	-	-	0	0	0	OK	0	0	0	OK	0	0	0	OK	0	0	0	OK	0	0	0	OK	0	0	0	OK	0	0	0	OK	0	0	0	OK	0	0	0	OK	0	0	0	OK	0
GLYMA01G12970	-	-	GLYMA01G12970	-	-	1:16134796-16136261	-	-	26.7231	16.8226	36.6237	OK	35.7547	22.9617	48.5477	OK	11.4422	7.25013	15.6343	OK	20.7755	11.8632	29.6878	OK	9.32223	5.50901	13.1355	OK	9.84604	6.12532	13.5668	OK	7.95863	4.47456	11.4427	OK	6.9781	3.75874	10.1975	OK	16.5746	10.6183	22.5309	OK	23.6275	17.2383	30.0167	OK	15.0331
GLYMA01G13170	-	-	GLYMA01G13170	-	-	1:16335425-16339127	-	-	0.362559	0	0.76875	OK	0.0217335	0	0.17573	OK	2.66513	1.2426	4.08766	OK	0.332344	0	0.706003	OK	0.57457	0.0287593	1.12038	OK	0.101937	0	0.32533	OK	0.924521	0.230194	1.61885	OK	0.107219	0	0.332179	OK	0.460002	0.00677686	0.913228	OK	2.75176	1.5533	3.95022	OK	2.40561
GLYMA01G13390	-	-	GLYMA01G13390	-	-	1:16722784-16724403	-	-	0	0	0	OK	0	0	0	OK	0	0	0	OK	0	0	0	OK	0	0	0	OK	0	0	0	OK	0	0	0	OK	0	0	0	OK	0	0	0	OK	0	0	0	OK	0
GLYMA01G13400	-	-	GLYMA01G13400	-	-	1:16727753-16728455	-	-	0.454982	0	1.33459	OK	0	0	0	OK	0	0	0	OK	1.72489	0.00774888	3.44204	OK	0	0	0	OK	0.588096	0	1.48516	OK	0	0	0	OK	0.130419	0	0.44397	OK	0	0	0	OK	0	0	0	OK	0
GLYMA01G13410	-	-	GLYMA01G13410	-	-	1:16732842-16733939	-	-	0	0	0	OK	0	0	0	OK	0.202231	0	0.533475	OK	0.0725719	0	0.271487	OK	0	0	0	OK	0.0400412	0	0.184028	OK	0.0543493	0	0.213299	OK	0.142852	0	0.38386	OK	0	0	0	OK	0.283401	0.0274418	0.53936	OK	0.0257028
GLYMA01G13532	-	-	GLYMA01G13532	-	-	1:16745457-16750194	-	-	1.64193	0.272545	3.01131	OK	1.71244	0.14009	3.2848	OK	2.09261	0.374375	3.81084	OK	1.54597	0.342846	2.7491	OK	1.64534	0.27146	3.01922	OK	1.00456	0.0511206	1.958	OK	1.06439	0	2.15061	OK	1.12774	0.0502611	2.20523	OK	2.30374	0.6345	3.97299	OK	0.464805	0	0.961957	OK	1.00443
GLYMA01G13654	-	-	GLYMA01G13654	-	-	1:16827427-16868761	-	-	10.1944	6.41213	13.9766	OK	8.4955	5.45425	11.5368	OK	16.2663	10.5829	21.9498	OK	12.2855	8.1019	16.4691	OK	7.56796	5.03066	10.1053	OK	7.55791	5.02996	10.0859	OK	8.79134	5.79502	11.7876	OK	10.0894	6.61132	13.5674	OK	13.383	8.5822	18.1837	OK	6.70975	5.56512	7.85438	OK	15.2004
GLYMA01G13777	-	-	GLYMA01G13777	-	-	1:16940733-16941754	-	-	0	0	0	OK	0	0	0	OK	0	0	0	OK	0	0	0	OK	0	0	0	OK	0.189325	0	0.766318	OK	0	0	0	OK	0	0	0	OK	0	0	0	OK	0.39794	0	1.14488	OK	0
GLYMA01G13900	-	-	GLYMA01G13900	-	-	1:17306260-17308391	-	-	0	0	0	OK	0	0	0	OK	0	0	0	OK	0	0	0	OK	0	0	0	OK	0	0	0	OK	0	0	0	OK	0	0	0	OK	0.00662882	0	0.0914614	OK	0	0	0	OK	0.0206569
GLYMA01G13930	-	-	GLYMA01G13930	-	-	1:17320003-17321677	-	-	0.265569	0	0.612247	OK	0.102479	0	0.287206	OK	0.046143	0	0.180336	OK	0.123267	0	0.332304	OK	0.364141	0	0.751213	OK	0.609246	0.0965863	1.12191	OK	0.306639	0	0.641522	OK	0.530844	0.0345343	1.02715	OK	0.379572	0	0.852551	OK	0.753844	0.490168	1.01752	OK	0.167402
GLYMA01G13945	-	-	GLYMA01G13945	-	-	1:17420498-17470577	-	-	23.2282	14.9424	31.5139	OK	17.9028	11.521	24.2845	OK	17.8194	11.489	24.1498	OK	16.6864	10.8523	22.5204	OK	10.9949	7.07458	14.9151	OK	8.3302	5.30769	11.3527	OK	11.3039	7.41115	15.1967	OK	9.036	5.79582	12.2762	OK	24.294	15.6035	32.9845	OK	3.69979	2.74043	4.65915	OK	17.1755
GLYMA01G13960	-	-	GLYMA01G13960	-	-	1:17481711-17482061	-	-	0	0	0	OK	0	0	0	OK	0	0	0	OK	0	0	0	OK	0	0	0	OK	0	0	0	OK	0	0	0	OK	0	0	0	OK	0	0	0	OK	0	0	0	OK	0
GLYMA01G14160	-	-	GLYMA01G14160	-	-	1:17627819-17629241	-	-	0.0713544	0	0.31901	OK	0	0	0	OK	0	0	0	OK	0	0	0	OK	0	0	0	OK	0	0	0	OK	0	0	0	OK	0	0	0	OK	0	0	0	OK	0	0	0	OK	0
GLYMA01G14266	-	-	GLYMA01G14266	-	-	1:17633685-17639586	-	-	0	0	0	OK	0	0	0	OK	0	0	0	OK	0	0	0	OK	0	0	0	OK	0	0	0	OK	0	0	0	OK	0	0	0	OK	0	0	0	OK	0	0	0	OK	0
GLYMA01G14373	-	-	GLYMA01G14373	-	-	1:18006948-18034570	-	-	2.7494	1.40369	4.09511	OK	4.10605	2.30821	5.90389	OK	2.75271	1.41611	4.08931	OK	3.59865	2.00061	5.1967	OK	4.7686	2.78123	6.75597	OK	4.41982	2.59063	6.24901	OK	2.75863	1.47664	4.04062	OK	4.0417	2.28202	5.80138	OK	3.19282	1.74378	4.64186	OK	5.05538	3.46941	6.64136	OK	2.41832
GLYMA01G14480	-	-	GLYMA01G14480	-	-	1:18042133-18046082	-	-	2.26585	0.639731	3.89196	OK	2.26451	0.62326	3.90577	OK	0.950545	0	1.90472	OK	0.378024	0	0.922987	OK	1.28927	0.276026	2.30252	OK	0.746046	0.0129491	1.47914	OK	0.199426	0	0.509694	OK	0.431875	0	0.966613	OK	1.29193	0.180502	2.40335	OK	7.04301	5.26131	8.82471	OK	0.58767
GLYMA01G14500	-	-	GLYMA01G14500	-	-	1:18130228-18132625	-	-	0	0	0	OK	0	0	0	OK	0	0	0	OK	0	0	0	OK	0	0	0	OK	0	0	0	OK	0	0	0	OK	0	0	0	OK	0	0	0	OK	0	0	0	OK	0
GLYMA01G14700	-	-	GLYMA01G14700	-	-	1:18300892-18301399	-	-	11.861	6.45992	17.262	OK	7.65474	3.13643	12.1731	OK	18.3922	10.7836	26.0007	OK	12.8952	7.08896	18.7015	OK	14.7546	9.48557	20.0235	OK	8.77909	4.89994	12.6582	OK	16.4734	9.5243	23.4226	OK	9.33333	4.43972	14.227	OK	19.4129	11.5792	27.2466	OK	15.3603	8.50577	22.2148	OK	16.9176
GLYMA01G14733	-	-	GLYMA01G14733	-	-	1:18318922-18323085	-	-	3.59697	1.8919	5.30204	OK	2.56978	1.33455	3.805	OK	4.51079	2.58058	6.441	OK	2.40366	1.24277	3.56454	OK	3.01795	1.68661	4.34929	OK	1.67646	0.820634	2.53228	OK	2.88971	1.61108	4.16835	OK	2.00431	0.953892	3.05473	OK	4.70589	2.70243	6.70935	OK	1.78858	1.38421	2.19296	OK	3.82878
GLYMA01G14766	-	-	GLYMA01G14766	-	-	1:18346082-18347761	-	-	0.182412	0	0.424605	OK	0.110459	0	0.314236	OK	0.924545	0.183595	1.6655	OK	0.273898	0	0.608861	OK	0.197115	0	0.446775	OK	0.0967925	0	0.286114	OK	0.0649156	0	0.194804	OK	0.114109	0	0.325607	OK	0.160866	0	0.384234	OK	0.227515	0.0189626	0.436067	OK	0.315325
GLYMA01G14800	-	-	GLYMA01G14800	-	-	1:18356149-18373966	-	-	15.0812	9.35811	20.8044	OK	13.7145	8.50877	18.9203	OK	19.1461	12.2531	26.0392	OK	16.2727	10.4164	22.129	OK	8.57967	5.33517	11.8242	OK	6.79431	4.1092	9.47942	OK	13.6262	8.64948	18.6029	OK	8.48666	5.16481	11.8085	OK	18.9325	12.043	25.8219	OK	7.81447	6.31724	9.31171	OK	16.7085
GLYMA01G14905	-	-	GLYMA01G14905	-	-	1:18507857-18508875	-	-	0	0	0	OK	0	0	0	OK	0	0	0	OK	0	0	0	OK	0	0	0	OK	0	0	0	OK	0	0	0	OK	0	0	0	OK	0	0	0	OK	0	0	0	OK	0
GLYMA01G15010	-	-	GLYMA01G15010	-	-	1:18517441-18518370	-	-	0	0	0	OK	0	0	0	OK	0	0	0	OK	0	0	0	OK	0	0	0	OK	0	0	0	OK	0	0	0	OK	0	0	0	OK	0	0	0	OK	0	0	0	OK	0
GLYMA01G15134	-	-	GLYMA01G15134	-	-	1:18526281-18533321	-	-	0.0513601	0	0.162914	OK	0.0837895	0	0.284422	OK	0	0	0	OK	0.136132	0	0.345034	OK	0	0	0	OK	0.079896	0	0.228628	OK	0.0409593	0	0.155002	OK	0.0830079	0	0.240189	OK	0.1198	0	0.300654	OK	0.0843721	0	0.212281	OK	0.149194
GLYMA01G15258	-	-	GLYMA01G15258	-	-	1:18637238-18640215	-	-	0.138673	0	0.375474	OK	0.0226402	0	0.116397	OK	0.198547	0	0.516591	OK	0.0671689	0	0.234448	OK	0.101479	0	0.281547	OK	0.204276	0	0.486341	OK	0.0719214	0	0.221958	OK	0.0952524	0	0.272751	OK	0.0246277	0	0.114097	OK	0.00687259	0	0.0789441	OK	0.0331528
GLYMA01G15382	-	-	GLYMA01G15382	RPOC1	-	1:18694961-18695204	-	-	4.42097	0	10.0493	OK	6.26183	0	13.1977	OK	139.664	76.5583	202.769	OK	44.0798	19.2151	68.9445	OK	3.41927	0.461346	6.3772	OK	0.800569	0	2.17794	OK	34.2509	11.967	56.5349	OK	10.5523	0.23423	20.8704	OK	4.46641	0	10.1185	OK	0.833043	0	1.77759	OK	167.516
GLYMA01G15506	-	-	GLYMA01G15506	-	-	1:18952413-18962622	-	-	0.904004	0.100756	1.70725	OK	1.08138	0.177804	1.98496	OK	1.33984	0.0638918	2.61579	OK	0.914002	0.116539	1.71146	OK	1.35538	0.267065	2.44369	OK	0.954567	0.23854	1.67059	OK	0.792357	0	1.65999	OK	0.800648	0.123326	1.47797	OK	1.02925	0.216701	1.84181	OK	1.34652	0.470233	2.2228	OK	0.694133
GLYMA01G15630	-	-	GLYMA01G15630	-	-	1:19254139-19255483	-	-	0.0607307	0	0.26232	OK	0.114412	0	0.3892	OK	0.626759	0	1.27934	OK	0.354298	0	0.845209	OK	0	0	0	OK	0	0	0	OK	0.273986	0	0.684145	OK	0.296428	0	0.746471	OK	0.0137194	0	0.149759	OK	0.0703093	0	0.186579	OK	0.718043
GLYMA01G15687	-	-	GLYMA01G15687	-	-	1:19474756-19475786	-	-	0.0542752	0	0.329675	OK	0	0	0	OK	0	0	0	OK	0	0	0	OK	0.506197	0	1.41075	OK	0	0	0	OK	0.121242	0	0.507461	OK	0	0	0	OK	0	0	0	OK	0.163783	0	0.618333	OK	0
GLYMA01G15744	-	-	GLYMA01G15744	-	-	1:19561924-19565934	-	-	0	0	0	OK	0	0	0	OK	0	0	0	OK	0	0	0	OK	0	0	0	OK	0	0	0	OK	0	0	0	OK	0	0	0	OK	0	0	0	OK	0	0	0	OK	0
GLYMA01G15802	-	-	GLYMA01G15802	-	-	1:19569955-19570642	-	-	0	0	0	OK	0	0	0	OK	0	0	0	OK	0	0	0	OK	0	0	0	OK	0	0	0	OK	0	0	0	OK	0	0	0	OK	0	0	0	OK	0	0	0	OK	0
GLYMA01G15860	-	-	GLYMA01G15860	-	-	1:19642510-19643505	-	-	0.554555	0	1.18259	OK	0	0	0	OK	0.0919256	0	0.338932	OK	0	0	0	OK	0.138514	0	0.442865	OK	0	0	0	OK	0	0	0	OK	0.0682079	0	0.260415	OK	0	0	0	OK	0.0962106	0	0.345845	OK	0
GLYMA01G15883	-	-	GLYMA01G15883	-	-	1:19661251-19662687	-	-	0	0	0	OK	0	0	0	OK	0	0	0	OK	0	0	0	OK	0	0	0	OK	0	0	0	OK	0	0	0	OK	0	0	0	OK	0	0	0	OK	0	0	0	OK	0
GLYMA01G15906	-	-	GLYMA01G15906	-	-	1:19730841-19731653	-	-	5.46165	2.14157	8.78173	OK	9.17931	4.31928	14.0393	OK	3.56522	1.15419	5.97624	OK	5.90939	2.36222	9.45655	OK	0.956467	0	2.00392	OK	1.21232	0	2.44928	OK	1.60048	0.174126	3.02683	OK	2.051	0.305525	3.79648	OK	2.85811	0.733366	4.98286	OK	0.165714	0	0.419353	OK	3.21851
GLYMA01G15930	-	-	GLYMA01G15930	-	-	1:19793857-19799930	-	-	0.0323537	0	0.123136	OK	0	0	0	OK	0.0633317	0	0.218329	OK	0.0170235	0	0.0912084	OK	0.162309	0	0.353224	OK	0.0302781	0	0.11018	OK	0.0925555	0	0.229706	OK	0.175334	0	0.381352	OK	0.00910524	0	0.0680709	OK	0.103386	0	0.268535	OK	0
GLYMA01G16140	-	-	GLYMA01G16140	CIM1	-	1:20041371-20043743	-	-	0	0	0	OK	0	0	0	OK	0	0	0	OK	0	0	0	OK	0	0	0	OK	0	0	0	OK	0	0	0	OK	0	0	0	OK	0	0	0	OK	0	0	0	OK	0
GLYMA01G16250	-	-	GLYMA01G16250	-	-	1:20048200-20050535	-	-	0	0	0	OK	0	0	0	OK	0	0	0	OK	0	0	0	OK	0	0	0	OK	0	0	0	OK	0	0	0	OK	0	0	0	OK	0	0	0	OK	0	0	0	OK	0
GLYMA01G16360	-	-	GLYMA01G16360	-	-	1:20233418-20235447	-	-	0	0	0	OK	0	0	0	OK	0	0	0	OK	0	0	0	OK	0	0	0	OK	0	0	0	OK	0	0	0	OK	0	0	0	OK	0	0	0	OK	0.0888468	0	0.18081	OK	0
GLYMA01G16370	-	-	GLYMA01G16370	-	-	1:20243646-20255339	-	-	17.4975	10.4059	24.5891	OK	27.8538	15.8021	39.9056	OK	32.2339	19.5888	44.8791	OK	30.4621	17.7405	43.1838	OK	21.7479	14.0692	29.4266	OK	23.7378	15.3378	32.1378	OK	22.5901	14.3148	30.8654	OK	28.3178	17.5149	39.1207	OK	26.4086	16.3145	36.5028	OK	7.45322	5.97105	8.9354	OK	28.3919
GLYMA01G16375	-	-	GLYMA01G16375	-	-	1:20243646-20255339	-	-	13.4843	0	35.1174	OK	53.8936	0	122.457	OK	12.8313	0	41.359	OK	47.0507	0	99.9493	OK	6.30225	0	19.9655	OK	10.1573	0	31.0858	OK	6.75712	0	24.1886	OK	13.2546	0	38.5657	OK	14.7705	0	40.8737	OK	1.59278	0	5.13629	OK	12.9667
GLYMA01G16380	-	-	GLYMA01G16380	-	-	1:20340974-20356558	-	-	2.71432	1.41335	4.0153	OK	2.68373	1.44089	3.92657	OK	2.31012	1.12185	3.49839	OK	1.77743	0.861257	2.6936	OK	3.19068	1.74355	4.63781	OK	2.23095	1.16046	3.30143	OK	2.55466	1.36434	3.74498	OK	2.31203	1.17988	3.44419	OK	3.1536	1.69865	4.60855	OK	4.28895	3.32564	5.25226	OK	1.63331
GLYMA01G16526	-	-	GLYMA01G16526	-	-	1:20473820-20507463	-	-	3.12226	1.228	5.01653	OK	2.65774	1.17691	4.13857	OK	5.36264	2.72921	7.99607	OK	3.05081	1.39136	4.71026	OK	4.68549	2.53875	6.83223	OK	3.55714	1.93162	5.18266	OK	3.73023	1.98589	5.47457	OK	4.06666	2.21818	5.91514	OK	3.6292	1.71755	5.54084	OK	5.99334	4.61405	7.37264	OK	4.00356
GLYMA01G16673	-	-	GLYMA01G16673	-	-	1:20473820-20507463	-	-	0.0479206	0	0.194773	OK	0	0	0	OK	0.338793	0	0.83693	OK	0.0586422	0	0.205184	OK	0.0677116	0	0.239839	OK	0.0468561	0	0.201676	OK	0.0540034	0	0.213003	OK	0.0285146	0	0.158198	OK	0.116385	0	0.42723	OK	0.0100341	0	0.0789177	OK	0.0397929
GLYMA01G16820	-	-	GLYMA01G16820	-	-	1:20713503-20720624	-	-	21.8249	14.1479	29.5018	OK	22.2509	14.3158	30.1859	OK	16.7727	10.7353	22.81	OK	13.633	8.69124	18.5747	OK	17.1566	11.0919	23.2213	OK	18.0625	11.6703	24.4547	OK	16.2301	10.4711	21.9891	OK	15.8579	10.128	21.5879	OK	23.0037	14.8364	31.1709	OK	12.4393	9.34845	15.5301	OK	14.9781
GLYMA01G17030	-	-	GLYMA01G17030	-	-	1:21011809-21014457	-	-	0	0	0	OK	0	0	0	OK	0	0	0	OK	0	0	0	OK	0.0127903	0	0.117242	OK	0	0	0	OK	0.0144355	0	0.117823	OK	0.0127853	0	0.116656	OK	0.012317	0	0.113802	OK	0.04532	0	0.126366	OK	0
GLYMA01G17230	-	-	GLYMA01G17230	-	-	1:21161585-21162372	-	-	1.16591	0.0221618	2.30965	OK	0.796691	0	1.69384	OK	2.18512	0.525754	3.84449	OK	1.93415	0.44727	3.42104	OK	2.9056	0.978338	4.83285	OK	3.41457	1.33733	5.4918	OK	1.96166	0.450775	3.47255	OK	3.52363	1.24149	5.80576	OK	1.24264	0.119994	2.36528	OK	4.3959	2.50447	6.28733	OK	2.72009
GLYMA01G17240	-	-	GLYMA01G17240	-	-	1:21232889-21235373	-	-	0.0218614	0	0.124739	OK	0.0608095	0	0.232961	OK	0	0	0	OK	0	0	0	OK	0.0172227	0	0.118742	OK	0	0	0	OK	0	0	0	OK	0.0474493	0	0.188607	OK	0.0178453	0	0.11914	OK	0.6454	0.288115	1.00269	OK	0.109428
GLYMA01G17271	-	-	GLYMA01G17271	-	-	1:21300956-21302664	-	-	0	0	0	OK	0	0	0	OK	0	0	0	OK	0	0	0	OK	0	0	0	OK	0	0	0	OK	0	0	0	OK	0	0	0	OK	0	0	0	OK	0	0	0	OK	0
GLYMA01G17300	-	-	GLYMA01G17300	-	-	1:21447376-21448520	-	-	0.107632	0	0.376934	OK	0.563631	0	1.21155	OK	0.36524	0	0.783868	OK	0.446624	0	1.0317	OK	0.0685645	0	0.271282	OK	0.202594	0	0.491575	OK	0.0723158	0	0.271227	OK	0.228044	0	0.584145	OK	0.127552	0	0.357868	OK	0.0809708	0	0.266568	OK	0.723252
GLYMA01G17330	-	-	GLYMA01G17330	-	-	1:21487778-21490647	-	-	0	0	0	OK	0	0	0	OK	0	0	0	OK	0	0	0	OK	0	0	0	OK	0	0	0	OK	0	0	0	OK	0	0	0	OK	0	0	0	OK	0	0	0	OK	0
GLYMA01G17350	-	-	GLYMA01G17350	-	-	1:21601999-21604652	-	-	2.18989	1.08141	3.29836	OK	0.748523	0.225336	1.27171	OK	4.43891	2.54664	6.33119	OK	2.38724	1.24624	3.52825	OK	1.75686	0.854964	2.65876	OK	2.57892	1.40944	3.74839	OK	2.37384	1.25069	3.497	OK	2.62504	1.35232	3.89776	OK	1.99201	0.993343	2.99067	OK	0.833484	0.441723	1.22524	OK	3.28377
GLYMA01G17426	-	-	GLYMA01G17426	-	-	1:21677182-21677611	-	-	0	0	0	OK	0	0	0	OK	0	0	0	OK	0	0	0	OK	0	0	0	OK	0	0	0	OK	0	0	0	OK	0	0	0	OK	0	0	0	OK	0	0	0	OK	0
GLYMA01G17503	-	-	GLYMA01G17503	-	-	1:21677719-21680521	-	-	0	0	0	OK	0	0	0	OK	0	0	0	OK	0	0	0	OK	0	0	0	OK	0	0	0	OK	0	0	0	OK	0	0	0	OK	0	0	0	OK	0	0	0	OK	0
GLYMA01G17580	-	-	GLYMA01G17580	-	-	1:21886080-21888825	-	-	0	0	0	OK	0.0797879	0	0.259539	OK	0	0	0	OK	0.0160514	0	0.117607	OK	0.145316	0	0.389769	OK	0.138817	0	0.360681	OK	0.0491851	0	0.190572	OK	0.178735	0	0.463732	OK	0	0	0	OK	2.2081	1.56317	2.85304	OK	0
GLYMA01G17590	-	-	GLYMA01G17590	-	-	1:21937384-21937864	-	-	0	0	0	OK	0	0	0	OK	0	0	0	OK	0.185653	0	0.625209	OK	0.229061	0	0.723206	OK	0.212674	0	0.648562	OK	0.314902	0	0.845711	OK	0.259825	0	0.748766	OK	0	0	0	OK	1.76923	0.356542	3.18191	OK	0
GLYMA01G17820	-	-	GLYMA01G17820	-	-	1:22078170-22079110	-	-	0	0	0	OK	0.0614884	0	0.260813	OK	0	0	0	OK	0	0	0	OK	0	0	0	OK	0	0	0	OK	0	0	0	OK	0	0	0	OK	0	0	0	OK	0.0259088	0	0.0948358	OK	0
GLYMA01G17850	-	-	GLYMA01G17850	-	-	1:22130113-22137111	-	-	3.75867	2.16054	5.3568	OK	4.3135	2.50656	6.12044	OK	5.54998	3.3481	7.75185	OK	4.73769	2.67154	6.80383	OK	3.59432	2.07861	5.11003	OK	3.89088	2.28966	5.4921	OK	3.30373	1.86664	4.74082	OK	3.28378	1.84514	4.72242	OK	4.82945	2.84398	6.81491	OK	1.77428	1.20218	2.34638	OK	5.04739
GLYMA01G17870	-	-	GLYMA01G17870	-	-	1:22202473-22210341	-	-	11.8628	6.99953	16.7261	OK	12.0338	7.13028	16.9373	OK	10.9234	6.42568	15.421	OK	7.79906	4.39935	11.1988	OK	13.4597	8.2956	18.6238	OK	8.95431	5.21066	12.698	OK	9.53877	5.67643	13.4011	OK	8.40195	4.77434	12.0296	OK	12.0649	7.11565	17.0142	OK	8.82298	6.74997	10.896	OK	9.34061
GLYMA01G17880	-	-	GLYMA01G17880	-	-	1:22222121-22222938	-	-	0	0	0	OK	0	0	0	OK	0	0	0	OK	0	0	0	OK	0	0	0	OK	0	0	0	OK	0	0	0	OK	0	0	0	OK	0	0	0	OK	0	0	0	OK	0
GLYMA01G18040	-	-	GLYMA01G18040	-	-	1:22484144-22487576	-	-	0.450572	0.117725	0.78342	OK	0.329971	0.0595996	0.600343	OK	2.3702	1.30964	3.43075	OK	0.769015	0.289676	1.24835	OK	2.55441	1.45138	3.65744	OK	2.7382	1.58081	3.89559	OK	2.67812	1.54405	3.81219	OK	3.01133	1.66305	4.35961	OK	0.792664	0.316334	1.26899	OK	3.87784	2.8614	4.89428	OK	1.35675
GLYMA01G18200	-	-	GLYMA01G18200	-	-	1:22687069-22688346	-	-	3.45649	0	8.32348	OK	2.42153	0.0918305	4.75123	OK	4.41834	1.09582	7.74086	OK	2.56002	0	5.32133	OK	0.920015	0	2.26752	OK	2.38388	0	6.05615	OK	2.49497	0	6.2782	OK	0.886703	0	2.78686	OK	1.05205	0	2.69871	OK	0.84067	0	2.08512	OK	1.5016
GLYMA01G18360	-	-	GLYMA01G18360	-	-	1:22689358-22689601	-	-	1.93635	0	5.11435	OK	2.79416	0.159443	5.42889	OK	4.40572	0	9.15921	OK	4.62919	0.868591	8.38978	OK	7.13871	0.232887	14.0445	OK	5.56759	0	11.1843	OK	4.00629	0	8.79663	OK	3.47052	0	8.33631	OK	3.91665	0	8.79128	OK	3.65338	0	8.05521	OK	3.10039
GLYMA01G18520	-	-	GLYMA01G18520	-	-	1:22790155-22793135	-	-	0	0	0	OK	0	0	0	OK	0	0	0	OK	0	0	0	OK	0	0	0	OK	0	0	0	OK	0	0	0	OK	0	0	0	OK	0	0	0	OK	0	0	0	OK	0
GLYMA01G18606	-	-	GLYMA01G18606	-	-	1:23174174-23175344	-	-	0	0	0	OK	0	0	0	OK	0	0	0	OK	0	0	0	OK	0	0	0	OK	0	0	0	OK	0	0	0	OK	0	0	0	OK	0	0	0	OK	0.0288061	0	0.136706	OK	0
GLYMA01G18693	-	-	GLYMA01G18693	-	-	1:23245420-23247113	-	-	0	0	0	OK	0	0	0	OK	0	0	0	OK	0	0	0	OK	0	0	0	OK	0	0	0	OK	0	0	0	OK	0	0	0	OK	0	0	0	OK	0	0	0	OK	0
GLYMA01G18780	-	-	GLYMA01G18780	-	-	1:23303293-23306986	-	-	31.5194	19.9033	43.1355	OK	28.9573	18.2247	39.6898	OK	14.9625	9.28076	20.6442	OK	19.4239	12.2671	26.5806	OK	15.1499	9.97488	20.3249	OK	13.201	8.46207	17.9398	OK	12.9537	8.21809	17.6892	OK	14.7884	9.26701	20.3097	OK	20.0181	12.5824	27.4537	OK	17.782	14.6459	20.9182	OK	15.5219
GLYMA01G18885	-	-	GLYMA01G18885	-	-	1:23422050-23424265	-	-	0	0	0	OK	0.0186262	0	0.124217	OK	0	0	0	OK	0	0	0	OK	0	0	0	OK	0	0	0	OK	0	0	0	OK	0	0	0	OK	0	0	0	OK	0	0	0	OK	0
GLYMA01G18990	-	-	GLYMA01G18990	-	-	1:23424891-23425203	-	-	1.0467	0	2.5509	OK	1.00891	0	2.57548	OK	0	0	0	OK	0	0	0	OK	0.451088	0	1.36736	OK	0.162406	0	0.675743	OK	0.250705	0	0.922388	OK	0	0	0	OK	1.15057	0	3.0034	OK	0.740511	0	2.05829	OK	0
GLYMA01G19200	-	-	GLYMA01G19200	-	-	1:23586981-23590259	-	-	0.0843175	0	0.271329	OK	0.217723	0	0.579648	OK	0.066033	0	0.254381	OK	0.440194	0	0.988015	OK	0.118788	0	0.375343	OK	0.472559	0	1.06268	OK	0.58521	0	1.27626	OK	0.636854	0	1.35495	OK	0.0906799	0	0.309532	OK	1.23734	0.583232	1.89146	OK	0.0287748
GLYMA01G19420	-	-	GLYMA01G19420	-	-	1:23910735-23912214	-	-	0.231076	0	0.540021	OK	0	0	0	OK	0.475567	0	1.02356	OK	0.762407	0.110301	1.41451	OK	1.71905	0.748852	2.68925	OK	3.51594	1.85128	5.18059	OK	0.94661	0.211097	1.68212	OK	4.10705	2.01845	6.19565	OK	0.146532	0	0.4011	OK	1.23733	0.44432	2.03034	OK	0.288815
GLYMA01G19820	-	-	GLYMA01G19820	-	-	1:24220923-24227067	-	-	5.21954	2.95075	7.48833	OK	4.81144	2.73716	6.88572	OK	5.03247	2.85613	7.20882	OK	3.75865	2.08802	5.42928	OK	3.1781	1.7475	4.6087	OK	5.13714	2.98596	7.28832	OK	3.54641	1.96621	5.12661	OK	4.90221	2.78191	7.0225	OK	4.20652	2.31459	6.09844	OK	2.89296	2.42055	3.36537	OK	4.9719
GLYMA01G20030	-	-	GLYMA01G20030	-	-	1:24388541-24405141	-	-	3.60685	1.37162	5.84207	OK	1.43274	0.0843529	2.78112	OK	0.808833	0	1.82315	OK	0.978727	0.188472	1.76898	OK	4.3952	1.66387	7.12653	OK	2.82809	1.046	4.61019	OK	1.81072	0.535167	3.08627	OK	2.26949	0.586555	3.95242	OK	2.44098	0.660751	4.2212	OK	12.0069	9.05529	14.9584	OK	1.38992
GLYMA01G20130	-	-	GLYMA01G20130	-	-	1:24561667-24562473	-	-	0	0	0	OK	0	0	0	OK	0	0	0	OK	0	0	0	OK	0	0	0	OK	0	0	0	OK	0	0	0	OK	0	0	0	OK	0	0	0	OK	0.0218376	0	0.193089	OK	0
GLYMA01G20230	-	-	GLYMA01G20230	-	-	1:24590327-24594299	-	-	0.506622	0	1.11013	OK	0.396431	0	0.907338	OK	0.0262006	0	0.143162	OK	0.409994	0	0.92126	OK	0.794101	0.0650538	1.52315	OK	0.576202	0	1.2532	OK	0.514347	0	1.07287	OK	0.979015	0.0954331	1.8626	OK	0.156987	0	0.43826	OK	2.43401	1.3735	3.49453	OK	0.0652943
GLYMA01G20306	-	-	GLYMA01G20306	-	-	1:24680832-24681420	-	-	0	0	0	OK	0	0	0	OK	0	0	0	OK	0	0	0	OK	0	0	0	OK	0	0	0	OK	0	0	0	OK	0	0	0	OK	0	0	0	OK	0	0	0	OK	0
GLYMA01G20383	-	-	GLYMA01G20383	-	-	1:24850234-24853077	-	-	0.0292307	0	0.126365	OK	0.0848082	0	0.240335	OK	0.33949	0.016499	0.66248	OK	0.119663	0	0.286741	OK	0.844202	0.280851	1.40755	OK	0.635287	0.167378	1.1032	OK	0.659407	0.201424	1.11739	OK	0.871184	0.298876	1.44349	OK	0.0417136	0	0.158538	OK	2.1743	1.60263	2.74596	OK	0.215696
GLYMA01G20460	-	-	GLYMA01G20460	-	-	1:24945683-24950931	-	-	0.11062	0	0.255591	OK	0.245668	0.0148288	0.476507	OK	0.186265	0	0.386069	OK	0.171229	0	0.36754	OK	16.1959	8.62746	23.7642	OK	3.95545	2.33879	5.57211	OK	4.4061	2.59182	6.22038	OK	7.36911	3.82636	10.9119	OK	0.0748623	0	0.189153	OK	23.3205	17.2854	29.3556	OK	0.119273
GLYMA01G20565	-	-	GLYMA01G20565	-	-	1:25139086-25141476	-	-	0	0	0	OK	0	0	0	OK	0	0	0	OK	0	0	0	OK	0	0	0	OK	0	0	0	OK	0	0	0	OK	0	0	0	OK	0	0	0	OK	0	0	0	OK	0
GLYMA01G20670	-	-	GLYMA01G20670	-	-	1:25147643-25157143	-	-	106.293	66.9161	145.67	OK	78.3985	50.166	106.631	OK	72.7487	46.5274	98.97	OK	70.0115	44.6851	95.3378	OK	45.783	29.4796	62.0864	OK	39.2785	25.2884	53.2685	OK	50.8057	32.7246	68.8868	OK	38.95	25.0966	52.8034	OK	91.8113	58.1982	125.424	OK	29.3794	21.4044	37.3545	OK	73.9052
GLYMA01G20700	-	-	GLYMA01G20700	-	-	1:25222324-25227920	-	-	24.8069	15.9439	33.6698	OK	86.0378	52.6609	119.415	OK	22.9449	14.8154	31.0744	OK	59.8455	37.2778	82.4133	OK	14.4099	9.16058	19.6592	OK	20.2887	13.0266	27.5508	OK	14.0108	8.95635	19.0653	OK	17.9479	11.3879	24.508	OK	26.2011	16.7291	35.6731	OK	2.45737	1.69644	3.21831	OK	23.8817
GLYMA01G20710	-	-	GLYMA01G20710	-	-	1:25241778-25246814	-	-	0.00952947	0	0.0688772	OK	0.0199042	0	0.0994321	OK	0	0	0	OK	0.0126832	0	0.0734932	OK	0	0	0	OK	0	0	0	OK	0	0	0	OK	0.00890808	0	0.0657898	OK	0	0	0	OK	0	0	0	OK	0.017547
GLYMA01G20720	-	-	GLYMA01G20720	-	-	1:25343080-25358309	-	-	0	0	0	OK	0	0	0	OK	0.0475728	0	0.162897	OK	0	0	0	OK	0	0	0	OK	0	0	0	OK	0.0608668	0	0.2108	OK	0.0131167	0	0.0805478	OK	0.0238944	0	0.106405	OK	0	0	0	OK	0
GLYMA01G20740	-	-	GLYMA01G20740	-	-	1:25402501-25405946	-	-	0	0	0	OK	0.0157856	0	0.0963449	OK	0	0	0	OK	0	0	0	OK	0	0	0	OK	0	0	0	OK	0	0	0	OK	0	0	0	OK	0	0	0	OK	0	0	0	OK	0
GLYMA01G20751	-	-	GLYMA01G20751	-	-	1:25409531-25409921	-	-	0	0	0	OK	0	0	0	OK	0	0	0	OK	0	0	0	OK	0	0	0	OK	0	0	0	OK	0	0	0	OK	0	0	0	OK	0	0	0	OK	0	0	0	OK	0
GLYMA01G20760	-	-	GLYMA01G20760	-	-	1:25500530-25509163	-	-	13.9154	8.67004	19.1607	OK	11.2053	6.954	15.4566	OK	8.14006	4.89531	11.3848	OK	6.76022	4.0105	9.50995	OK	11.4928	7.25311	15.7324	OK	7.11085	4.30776	9.91394	OK	6.67993	4.04164	9.31822	OK	5.7528	3.35886	8.14674	OK	13.6962	8.598	18.7945	OK	22.2804	17.2611	27.2997	OK	8.45311
GLYMA01G20775	-	-	GLYMA01G20775	-	-	1:25559739-25563228	-	-	61.5935	38.6931	84.4938	OK	68.481	42.8275	94.1345	OK	130.979	78.3211	183.638	OK	112.867	68.5932	157.141	OK	73.5119	45.602	101.422	OK	82.5023	51.1259	113.879	OK	83.0738	51.7958	114.352	OK	94.7981	57.891	131.705	OK	78.6135	48.7077	108.519	OK	19.6314	14.8244	24.4384	OK	116.795
GLYMA01G20790	-	-	GLYMA01G20790	-	-	1:25566713-25569152	-	-	0.0514743	0	0.185079	OK	0.244517	0	0.661065	OK	0.196294	0	0.546149	OK	0.0748732	0	0.300932	OK	1.0334	0.0460574	2.02075	OK	0.367235	0	0.845267	OK	0.395972	0	0.97357	OK	0.180089	0	0.466392	OK	0.123771	0	0.400892	OK	0.535345	0.242022	0.828667	OK	0.172738
GLYMA01G20800	-	-	GLYMA01G20800	-	-	1:25569808-25571509	-	-	0	0	0	OK	0	0	0	OK	0	0	0	OK	0.103875	0	0.389693	OK	0.158786	0	0.51712	OK	0.0260618	0	0.177701	OK	0	0	0	OK	0.175038	0	0.530924	OK	0.0268521	0	0.178074	OK	0.414627	0.201875	0.627379	OK	0.0289773
GLYMA01G20811	-	-	GLYMA01G20811	-	-	1:25640214-25651295	-	-	1.97666	1.15661	2.79671	OK	2.41407	1.48351	3.34463	OK	3.70741	2.33669	5.07813	OK	3.12582	1.9533	4.29833	OK	2.54748	1.64183	3.45313	OK	2.7677	1.78142	3.75398	OK	2.72085	1.7361	3.7056	OK	2.98413	1.87352	4.09474	OK	2.21014	1.33888	3.08141	OK	1.0922	0.861714	1.32268	OK	2.63338
GLYMA01G20820	-	-	GLYMA01G20820	-	-	1:25640214-25651295	-	-	0.465503	0	2.49892	OK	0.340431	0	1.87498	OK	0.0807293	0	0.778726	OK	0.402024	0	3.22579	OK	0	0	0	OK	0	0	0	OK	0	0	0	OK	0	0	0	OK	0.000670733	0	0.23414	OK	0	0	0	OK	0
GLYMA01G20860	-	-	GLYMA01G20860	-	-	1:25711548-25714121	-	-	0	0	0	OK	0	0	0	OK	0	0	0	OK	0.0119088	0	0.0759358	OK	0.0954984	0	0.227858	OK	0.0498066	0	0.172926	OK	0.059689	0	0.169294	OK	0.092963	0	0.240684	OK	0	0	0	OK	0.469297	0.247735	0.690859	OK	0.0947645
GLYMA01G20870	-	-	GLYMA01G20870	-	-	1:25714752-25716813	-	-	0.0875909	0	0.301401	OK	0.0266781	0	0.13749	OK	0	0	0	OK	0	0	0	OK	0.0750691	0	0.257283	OK	0.198923	0	0.485215	OK	0.188766	0	0.464972	OK	0.242906	0	0.565902	OK	0	0	0	OK	1.03687	0.617919	1.45583	OK	0.0551825
GLYMA01G20885	-	-	GLYMA01G20885	-	-	1:25783765-25787946	-	-	0	0	0	OK	0	0	0	OK	0	0	0	OK	0	0	0	OK	0	0	0	OK	0	0	0	OK	0	0	0	OK	0	0	0	OK	0	0	0	OK	0	0	0	OK	0
GLYMA01G20900	-	-	GLYMA01G20900	-	-	1:25807514-25813526	-	-	0	0	0	OK	0	0	0	OK	0	0	0	OK	0	0	0	OK	0	0	0	OK	0	0	0	OK	0	0	0	OK	0	0	0	OK	0	0	0	OK	0.125733	0	0.261739	OK	0
GLYMA01G20910	-	-	GLYMA01G20910	-	-	1:25867401-25867807	-	-	0	0	0	OK	0	0	0	OK	0	0	0	OK	0	0	0	OK	0	0	0	OK	0	0	0	OK	94.8842	92.8685	96.8999	OK	0	0	0	OK	0	0	0	OK	0	0	0	OK	0
GLYMA01G20920	-	-	GLYMA01G20920	-	-	1:25867821-25870459	-	-	1.08658	0	2.28573	OK	1.21886	0	2.48664	OK	2.26568	0.603255	3.92811	OK	1.48358	0.117629	2.84952	OK	1.16949	0	2.36692	OK	2.11678	0.557516	3.67604	OK	1.3451	0.0160152	2.67419	OK	0.932955	0	1.97471	OK	0.603617	0	1.44678	OK	0.823178	0	1.88335	OK	0.879609
GLYMA01G20935	-	-	GLYMA01G20935	-	-	1:25874290-25875066	-	-	0	0	0	OK	0	0	0	OK	0.686451	0	1.58546	OK	0.17175	0	0.625675	OK	0	0	0	OK	0	0	0	OK	0.0272882	0	0.220987	OK	0.0378019	0	0.264119	OK	0.0452639	0	0.279663	OK	0.00449062	0	0.0857855	OK	0.191516
GLYMA01G20950	-	-	GLYMA01G20950	-	-	1:26043470-26048530	-	-	0.263091	0	0.558952	OK	1.86182	0.859608	2.86402	OK	0.302812	0	0.609114	OK	1.83609	0.682172	2.99	OK	0.61348	0.151156	1.0758	OK	1.14764	0.462776	1.83249	OK	0.534117	0.116117	0.952117	OK	0.722524	0.194013	1.25104	OK	0.367782	0.0259597	0.709604	OK	0.837112	0.466493	1.20773	OK	0.737591
GLYMA01G20970	-	-	GLYMA01G20970	-	-	1:26111521-26112660	-	-	0	0	0	OK	0	0	0	OK	0	0	0	OK	0	0	0	OK	0	0	0	OK	0	0	0	OK	0	0	0	OK	0	0	0	OK	0	0	0	OK	0	0	0	OK	0
GLYMA01G20980	-	-	GLYMA01G20980	-	-	1:26203747-26206343	-	-	0	0	0	OK	0	0	0	OK	0	0	0	OK	0	0	0	OK	0	0	0	OK	0	0	0	OK	0	0	0	OK	0	0	0	OK	0	0	0	OK	0	0	0	OK	0
GLYMA01G20986	-	-	GLYMA01G20986	-	-	1:26214735-26217244	-	-	0	0	0	OK	0	0	0	OK	0	0	0	OK	0	0	0	OK	0	0	0	OK	0	0	0	OK	0	0	0	OK	0	0	0	OK	0	0	0	OK	0	0	0	OK	0
GLYMA01G20993	-	-	GLYMA01G20993	-	-	1:26218166-26218983	-	-	0	0	0	OK	0	0	0	OK	0	0	0	OK	0	0	0	OK	0	0	0	OK	0	0	0	OK	0	0	0	OK	0	0	0	OK	0	0	0	OK	0.080213	0	0.380085	OK	0
GLYMA01G21000	-	-	GLYMA01G21000	-	-	1:26227617-26228265	-	-	0	0	0	OK	0	0	0	OK	0	0	0	OK	0	0	0	OK	0	0	0	OK	0	0	0	OK	0	0	0	OK	0	0	0	OK	0.0707634	0	0.504385	OK	0	0	0	OK	0
GLYMA01G21120	-	-	GLYMA01G21120	-	-	1:26230555-26237293	-	-	0.0115894	0	0.104586	OK	0	0	0	OK	0	0	0	OK	0	0	0	OK	0	0	0	OK	0	0	0	OK	0	0	0	OK	0	0	0	OK	0	0	0	OK	0.0267666	0	0.144318	OK	0
GLYMA01G21241	-	-	GLYMA01G21241	-	-	1:26358875-26362351	-	-	0.180203	0	0.518159	OK	0.0348713	0	0.199024	OK	0.655973	0	1.45461	OK	0.0308908	0	0.186618	OK	0.161749	0	0.460709	OK	0.0425943	0	0.213628	OK	0.276976	0	0.723346	OK	0.215823	0	0.632811	OK	0.345499	0	0.906309	OK	0.0114817	0	0.0979441	OK	0.0315946
GLYMA01G21360	-	-	GLYMA01G21360	-	-	1:26380864-26392487	-	-	9.93426	6.00179	13.8667	OK	8.6197	5.16072	12.0787	OK	8.06099	4.77151	11.3505	OK	10.6547	6.55133	14.7581	OK	3.71994	2.03631	5.40358	OK	3.01449	1.58066	4.44832	OK	5.23088	3.04047	7.4213	OK	5.27107	3.06194	7.4802	OK	9.97796	6.11664	13.8393	OK	2.50024	1.64698	3.3535	OK	7.88866
GLYMA01G21480	-	-	GLYMA01G21480	-	-	1:26542098-26544485	-	-	0.151013	0	0.339482	OK	0.144411	0	0.334849	OK	0.361936	0	0.734098	OK	0.577319	0.139134	1.0155	OK	0.179649	0	0.365735	OK	0.152111	0	0.36303	OK	0.354379	0.00546209	0.703296	OK	0.325986	0	0.677167	OK	0.232588	0	0.491466	OK	0.7838	0.273241	1.29436	OK	0.311746
GLYMA01G21500	-	-	GLYMA01G21500	-	-	1:26596018-26599902	-	-	16.0892	9.50742	22.671	OK	12.85	7.56986	18.1302	OK	3.83077	1.76501	5.89653	OK	6.73761	3.52302	9.9522	OK	6.51665	3.72503	9.30827	OK	4.61244	2.43879	6.7861	OK	4.04769	2.06074	6.03464	OK	3.40484	1.55458	5.2551	OK	7.68549	4.24162	11.1294	OK	3.69059	2.81268	4.5685	OK	4.06401
GLYMA01G21510	-	-	GLYMA01G21510	-	-	1:26672645-26677024	-	-	0	0	0	OK	0	0	0	OK	0	0	0	OK	0	0	0	OK	0.0376939	0	0.206445	OK	0.00886558	0	0.152903	OK	0.0431617	0	0.197328	OK	0.0534755	0	0.237387	OK	0	0	0	OK	0.0700435	0	0.166522	OK	0.0652581
GLYMA01G21521	-	-	GLYMA01G21521	-	-	1:26725662-26726466	-	-	0	0	0	OK	0	0	0	OK	0	0	0	OK	0	0	0	OK	0	0	0	OK	0	0	0	OK	0	0	0	OK	0	0	0	OK	0	0	0	OK	0	0	0	OK	0
GLYMA01G21530	-	-	GLYMA01G21530	-	-	1:26737266-26739888	-	-	0	0	0	OK	0	0	0	OK	0.0162917	0	0.181222	OK	0	0	0	OK	0	0	0	OK	0	0	0	OK	0	0	0	OK	0	0	0	OK	0	0	0	OK	0	0	0	OK	0.0841457
GLYMA01G21540	-	-	GLYMA01G21540	-	-	1:26740703-26749646	-	-	5.71495	1.88906	9.54084	OK	1.73089	0.0008939	3.46088	OK	2.28186	0.227741	4.33599	OK	0.450979	0	1.10809	OK	4.51244	1.55686	7.46803	OK	6.52263	2.76738	10.2779	OK	2.61882	0.537672	4.69997	OK	1.71566	0.0866153	3.34471	OK	3.85858	1.00942	6.70774	OK	0.938081	0.214331	1.66183	OK	1.39238
GLYMA01G21570	-	-	GLYMA01G21570	-	-	1:26771286-26773122	-	-	0.806887	0.0226347	1.59114	OK	1.49125	0.420453	2.56205	OK	0.0268138	0	0.145905	OK	0.298889	0	0.69263	OK	0.366476	0	0.799841	OK	0.624718	0	1.26538	OK	0.0813771	0	0.273428	OK	0.323851	0	0.74931	OK	1.28204	0.182656	2.38143	OK	0.37454	0.0737168	0.675363	OK	0.0761385
GLYMA01G21575	-	-	GLYMA01G21575	-	-	1:26798193-26799005	-	-	0	0	0	OK	0	0	0	OK	0	0	0	OK	0	0	0	OK	0	0	0	OK	0	0	0	OK	0	0	0	OK	0	0	0	OK	0	0	0	OK	0.0878272	0	0.388225	OK	0
GLYMA01G21580	-	-	GLYMA01G21580	-	-	1:26814403-26817180	-	-	0	0	0	OK	0	0	0	OK	0	0	0	OK	0	0	0	OK	0	0	0	OK	0	0	0	OK	0	0	0	OK	0	0	0	OK	0	0	0	OK	0	0	0	OK	0
GLYMA01G21590	-	-	GLYMA01G21590	-	-	1:26883578-26885952	-	-	0	0	0	OK	0	0	0	OK	0	0	0	OK	0	0	0	OK	0	0	0	OK	0	0	0	OK	0	0	0	OK	0	0	0	OK	0	0	0	OK	0.0450318	0	0.16459	OK	0
GLYMA01G21620	-	-	GLYMA01G21620	-	-	1:26918441-26921225	-	-	0	0	0	OK	0	0	0	OK	0	0	0	OK	0	0	0	OK	0.252306	0	0.575893	OK	0	0	0	OK	0.164268	0	0.401554	OK	0.0115942	0	0.0841255	OK	0	0	0	OK	1.69359	1.13569	2.2515	OK	0
GLYMA01G21630	-	-	GLYMA01G21630	-	-	1:26936772-26938129	-	-	0	0	0	OK	0	0	0	OK	0	0	0	OK	0	0	0	OK	0	0	0	OK	0	0	0	OK	0	0	0	OK	0	0	0	OK	0	0	0	OK	0	0	0	OK	0
GLYMA01G21660	-	-	GLYMA01G21660	-	-	1:27033743-27042354	-	-	6.13528	3.56246	8.7081	OK	5.58797	3.19092	7.98502	OK	4.62941	2.51349	6.74532	OK	4.16641	2.2896	6.04322	OK	5.83592	3.34869	8.32316	OK	5.27982	3.06308	7.49657	OK	4.42681	2.44219	6.41143	OK	5.32323	3.01034	7.63612	OK	7.01207	4.09266	9.93149	OK	3.42614	2.33354	4.51874	OK	4.37515
GLYMA01G21680	-	-	GLYMA01G21680	-	-	1:27082459-27084583	-	-	1.87439	0.703798	3.04498	OK	4.51467	2.3664	6.66295	OK	3.94416	1.91738	5.97093	OK	4.79185	2.5742	7.00951	OK	2.3183	0.987595	3.649	OK	2.06312	0.820976	3.30526	OK	2.42941	1.02695	3.83188	OK	2.62771	1.16923	4.08618	OK	2.78178	1.24952	4.31403	OK	3.42781	1.93995	4.91566	OK	2.57968
GLYMA01G21707	-	-	GLYMA01G21707	-	-	1:27099239-27134127	-	-	1.58095	0.521961	2.63994	OK	1.9212	0.862384	2.98001	OK	2.83935	0.943325	4.73537	OK	2.45553	1.04444	3.86662	OK	2.32252	1.07824	3.56681	OK	2.1263	0.989816	3.26279	OK	2.51064	1.24776	3.77352	OK	2.4743	1.18479	3.7638	OK	2.15086	1.00988	3.29184	OK	3.59482	2.31638	4.87326	OK	2.69457
GLYMA01G21734	-	-	GLYMA01G21734	-	-	1:27099239-27134127	-	-	0.112954	0	0.366723	OK	0.039093	0	0.182717	OK	0.697605	0	1.59038	OK	0.283673	0	0.70945	OK	0.174608	0	0.442385	OK	0.137516	0	0.363455	OK	0.0816649	0	0.265777	OK	0.160485	0	0.436789	OK	0.0359341	0	0.172015	OK	0.080032	0	0.246357	OK	0.383957
GLYMA01G21762	-	-	GLYMA01G21762	-	-	1:27142763-27149757	-	-	0	0	0	OK	0	0	0	OK	0	0	0	OK	0	0	0	OK	0	0	0	OK	0	0	0	OK	0	0	0	OK	0	0	0	OK	0	0	0	OK	0	0	0	OK	0
GLYMA01G21790	-	-	GLYMA01G21790	-	-	1:27193609-27195324	-	-	0	0	0	OK	0	0	0	OK	0	0	0	OK	0	0	0	OK	0	0	0	OK	0	0	0	OK	0	0	0	OK	0	0	0	OK	0	0	0	OK	0	0	0	OK	0
GLYMA01G21831	-	-	GLYMA01G21831	-	-	1:27209475-27244035	-	-	0.380396	0	0.816537	OK	0.0651962	0	0.195221	OK	0.352652	0	0.788647	OK	0.139148	0	0.342386	OK	0.766344	0.228923	1.30376	OK	0.424031	0.0451047	0.802957	OK	0.54023	0.0624689	1.01799	OK	0.521691	0.061588	0.981794	OK	0.318172	0	0.678093	OK	0.340213	0.181422	0.499003	OK	0.49728
GLYMA01G21870	-	-	GLYMA01G21870	-	-	1:27283470-27283944	-	-	0	0	0	OK	0	0	0	OK	0	0	0	OK	0	0	0	OK	0	0	0	OK	0	0	0	OK	0	0	0	OK	0	0	0	OK	0	0	0	OK	0.537701	0	1.2424	OK	0
GLYMA01G21900	-	-	GLYMA01G21900	-	-	1:27377288-27379936	-	-	7.24566	4.26244	10.2289	OK	10.2441	6.07836	14.4099	OK	10.1767	6.14739	14.206	OK	12.4581	7.82377	17.0925	OK	8.56607	5.12841	12.0037	OK	6.78814	4.03451	9.54178	OK	12.463	7.74533	17.1806	OK	15.2856	9.6616	20.9096	OK	7.16526	4.24304	10.0875	OK	1.22752	0.772561	1.68248	OK	8.76226
GLYMA01G22120	-	-	GLYMA01G22120	-	-	1:27653934-27655968	-	-	0	0	0	OK	0.0615284	0	0.248282	OK	0.512681	0.00962025	1.01574	OK	0.322059	0	0.757373	OK	0.880666	0.109221	1.65211	OK	0.145	0	0.386953	OK	0.147027	0	0.418646	OK	0.766258	0.0955763	1.43694	OK	0.0198202	0	0.130287	OK	0.327305	0	0.752346	OK	0.0732285
GLYMA01G22131	-	-	GLYMA01G22131	-	-	1:27671430-27681519	-	-	0	0	0	OK	0	0	0	OK	0	0	0	OK	0	0	0	OK	0	0	0	OK	0	0	0	OK	0	0	0	OK	0	0	0	OK	0.0885165	0	0.512732	OK	0	0	0	OK	0
GLYMA01G22140	-	-	GLYMA01G22140	-	-	1:27681952-27683220	-	-	0.249849	0	0.772131	OK	0	0	0	OK	0.063235	0	0.286631	OK	0	0	0	OK	0.103927	0	0.379183	OK	0.0461267	0	0.207019	OK	0	0	0	OK	0.0248991	0	0.187708	OK	0	0	0	OK	0.0814925	0	0.263297	OK	0
GLYMA01G22160	-	-	GLYMA01G22160	AOC1	-	1:27743827-27745117	-	-	0.728194	0	1.49023	OK	0.695897	0	1.43738	OK	2.07129	0.666993	3.47558	OK	1.99417	0.67362	3.31473	OK	1.49589	0.204612	2.78716	OK	0.782209	0.0122449	1.55217	OK	1.04873	0.149974	1.94749	OK	2.09291	0.684674	3.50114	OK	0.833994	0.052483	1.6155	OK	3.52491	2.0408	5.00902	OK	1.15173
GLYMA01G22170	-	-	GLYMA01G22170	-	-	1:27746481-27751766	-	-	7.50382	4.34032	10.6673	OK	8.23944	4.87626	11.6026	OK	5.26475	2.82136	7.70814	OK	4.95971	2.70196	7.21746	OK	3.52936	1.91923	5.13949	OK	3.36545	1.72617	5.00472	OK	3.50738	1.85546	5.1593	OK	3.13858	1.59233	4.68484	OK	8.10196	4.80175	11.4022	OK	7.1935	5.81023	8.57678	OK	5.74707
GLYMA01G22180	-	-	GLYMA01G22180	-	-	1:27781683-27784987	-	-	10.7388	5.84943	15.6281	OK	5.35928	2.45231	8.26625	OK	7.67426	3.89696	11.4516	OK	5.58929	2.60083	8.57776	OK	5.1468	2.38484	7.90876	OK	4.26093	1.82429	6.69757	OK	3.80559	1.57727	6.03391	OK	4.64395	2.00699	7.2809	OK	8.97077	4.72708	13.2144	OK	10.1409	6.87289	13.4089	OK	5.98265
GLYMA01G22195	-	-	GLYMA01G22195	-	-	1:27825362-27840530	-	-	1.34647	0.29406	2.39888	OK	4.34749	0.144601	8.55038	OK	1.55929	0	3.21021	OK	2.60174	0.0745654	5.12891	OK	0.502015	0	1.34036	OK	1.53915	0.241089	2.83721	OK	0.92052	0.0679138	1.77313	OK	1.3185	0	2.71882	OK	1.00989	0	2.05609	OK	0.270756	0	0.598349	OK	1.04435
GLYMA01G22210	-	-	GLYMA01G22210	-	-	1:27825362-27840530	-	-	5.72652	2.0014	9.45164	OK	34.6403	16.7653	52.5154	OK	15.4452	7.39386	23.4966	OK	34.1405	18.7267	49.5542	OK	6.38191	2.37697	10.3868	OK	12.7382	6.56591	18.9106	OK	5.77849	2.17313	9.38385	OK	14.1548	7.00792	21.3016	OK	8.38305	3.4405	13.3256	OK	3.30986	1.0225	5.59722	OK	11.1739
GLYMA01G22260	-	-	GLYMA01G22260	-	-	1:27963645-27965402	-	-	1.45	0.617574	2.28242	OK	0.179212	0	0.443606	OK	2.64876	1.35368	3.94385	OK	2.1826	1.06903	3.29616	OK	3.38172	1.89804	4.86539	OK	1.72802	0.794945	2.66109	OK	5.19353	2.90556	7.4815	OK	5.16591	2.91621	7.4156	OK	1.66237	0.693775	2.63097	OK	12.8183	8.46884	17.1678	OK	2.65667
GLYMA01G22333	-	-	GLYMA01G22333	-	-	1:28079064-28083033	-	-	0.110393	0	0.404014	OK	0.0374457	0	0.217627	OK	0.274117	0	0.726802	OK	0	0	0	OK	0.307445	0	0.817001	OK	0.0673476	0	0.254019	OK	0	0	0	OK	0.070333	0	0.278891	OK	0.124516	0	0.41315	OK	0.0346211	0	0.139031	OK	0
GLYMA01G22406	-	-	GLYMA01G22406	-	-	1:28104831-28117466	-	-	0.306634	0.0297477	0.583521	OK	0.498379	0.0984627	0.898296	OK	0.305516	0.0277466	0.583285	OK	0.70695	0.235145	1.17875	OK	1.35876	0.648254	2.06927	OK	1.26658	0.589213	1.94394	OK	0.747618	0.255704	1.23953	OK	1.18458	0.494756	1.8744	OK	0.22464	0	0.470063	OK	2.06162	1.38336	2.73989	OK	0.491379
GLYMA01G22480	-	-	GLYMA01G22480	-	-	1:28151173-28153211	-	-	0	0	0	OK	0	0	0	OK	0	0	0	OK	0.031732	0	0.131244	OK	1.08027	0.471142	1.68939	OK	0.797101	0.252992	1.34121	OK	0.59686	0.094384	1.09934	OK	0.862231	0.22717	1.49729	OK	0.0365126	0	0.143624	OK	2.31008	1.25059	3.36957	OK	0.0847633
GLYMA01G22490	-	-	GLYMA01G22490	-	-	1:28188535-28194784	-	-	3.28018	1.82179	4.73858	OK	3.81973	2.19973	5.43974	OK	2.73997	1.43588	4.04406	OK	2.61515	1.44184	3.78846	OK	1.53471	0.762773	2.30664	OK	1.48029	0.728856	2.23173	OK	1.65561	0.812657	2.49856	OK	1.14143	0.496063	1.7868	OK	2.79917	1.52446	4.07388	OK	1.45854	1.01052	1.90655	OK	3.16636
GLYMA01G22501	-	-	GLYMA01G22501	-	-	1:28205872-28206502	-	-	0	0	0	OK	0	0	0	OK	0	0	0	OK	0	0	0	OK	0	0	0	OK	0	0	0	OK	0	0	0	OK	0	0	0	OK	0	0	0	OK	0	0	0	OK	0
GLYMA01G22510	-	-	GLYMA01G22510	-	-	1:28236453-28241841	-	-	0.00950971	0	0.0741062	OK	0.0840206	0	0.235998	OK	0	0	0	OK	0	0	0	OK	0.260615	0	0.530176	OK	0.247432	0	0.5197	OK	0.171593	0	0.389888	OK	0.286419	0	0.617545	OK	0.0102949	0	0.0762729	OK	0.615236	0.399969	0.830502	OK	0.020536
GLYMA01G22530	-	-	GLYMA01G22530	-	-	1:28336960-28340913	-	-	0.0302614	0	0.173927	OK	0.0309922	0	0.185791	OK	0.106396	0	0.310817	OK	0.150527	0	0.39717	OK	0.274439	0	0.606191	OK	0.0644603	0	0.211971	OK	0.174169	0	0.422155	OK	0.0884513	0	0.269308	OK	0.0128751	0	0.141555	OK	0.28057	0.0629042	0.498237	OK	0.0364682
GLYMA01G22542	-	-	GLYMA01G22542	-	-	1:28390587-28392968	-	-	0	0	0	OK	0.213719	0	0.588333	OK	0	0	0	OK	0	0	0	OK	2.2166	0.567284	3.86592	OK	0.737226	0	1.53688	OK	0.35473	0	1.00291	OK	0.744245	0	1.62704	OK	0.0421657	0	0.234971	OK	4.67248	3.36941	5.97556	OK	0
GLYMA01G22554	-	-	GLYMA01G22554	-	-	1:28393068-28396339	-	-	0.0433536	0	0.146557	OK	0.0187539	0	0.0926955	OK	0.0185506	0	0.0906176	OK	0.0187898	0	0.0905429	OK	0.713394	0.105153	1.32164	OK	0.662609	0.11057	1.21465	OK	0.409607	0	0.844362	OK	0.851376	0.16725	1.5355	OK	0.014075	0	0.0862725	OK	2.88927	2.13326	3.64527	OK	0.0308314
GLYMA01G22567	-	-	GLYMA01G22567	-	-	1:28416197-28418758	-	-	0	0	0	OK	0	0	0	OK	0	0	0	OK	0	0	0	OK	0	0	0	OK	0	0	0	OK	0	0	0	OK	0	0	0	OK	0	0	0	OK	0	0	0	OK	0
GLYMA01G22580	-	-	GLYMA01G22580	-	-	1:28513351-28526497	-	-	1.20676	0.240457	2.17307	OK	0.575908	0	1.16193	OK	0.641285	0	1.30564	OK	0.022176	0	0.127004	OK	0.741116	0.0937049	1.38853	OK	0.967666	0.203071	1.73226	OK	0.786678	0.120238	1.45312	OK	1.114	0.256948	1.97105	OK	1.10715	0.174416	2.03987	OK	1.12366	0.59601	1.65131	OK	0.392675
GLYMA01G22600	-	-	GLYMA01G22600	-	-	1:28536103-28539838	-	-	88.5039	56.3617	120.646	OK	60.3497	38.7607	81.9388	OK	62.2119	40.0165	84.4072	OK	54.653	35.2872	74.0187	OK	39.2964	25.7025	52.8902	OK	27.554	17.7907	37.3172	OK	42.0179	27.2423	56.7936	OK	36.0683	23.2751	48.8616	OK	77.8407	49.8914	105.79	OK	18.9843	15.0972	22.8713	OK	59.2861
GLYMA01G22610	-	-	GLYMA01G22610	-	-	1:28541141-28542499	-	-	0.158314	0	0.463471	OK	0.181546	0	0.516105	OK	0.116971	0	0.392737	OK	0	0	0	OK	0.31719	0	0.749962	OK	0.0749915	0	0.265372	OK	0.302769	0	0.73573	OK	0.383182	0	0.880019	OK	0.146326	0	0.434616	OK	0.0412104	0	0.115687	OK	0
GLYMA01G22620	-	-	GLYMA01G22620	-	-	1:28543689-28553173	-	-	3.04292	1.77311	4.31273	OK	0.895236	0.413743	1.37673	OK	4.58443	2.83485	6.334	OK	2.59117	1.45917	3.72316	OK	2.77994	1.66482	3.89505	OK	0.762567	0.323248	1.20188	OK	3.87076	2.42203	5.31949	OK	1.88508	1.03286	2.73729	OK	3.39542	2.05353	4.73731	OK	1.00403	0.703439	1.30462	OK	4.5726
GLYMA01G22630	-	-	GLYMA01G22630	-	-	1:28591482-28597660	-	-	2.84072	1.57113	4.11031	OK	1.21939	0.527505	1.91128	OK	3.63315	2.07802	5.18827	OK	2.40501	1.3115	3.49851	OK	1.62972	0.830702	2.42873	OK	1.48959	0.744651	2.23454	OK	2.18469	1.15105	3.21833	OK	1.63941	0.791213	2.4876	OK	3.35765	1.8835	4.83179	OK	1.57188	1.11285	2.0309	OK	3.22693
GLYMA01G22641	-	-	GLYMA01G22641	-	-	1:28636476-28637827	-	-	12.2233	7.19499	17.2516	OK	16.3197	9.79914	22.8404	OK	19.5229	11.9762	27.0696	OK	26.6073	16.2151	36.9995	OK	8.20035	4.57696	11.8237	OK	7.70743	4.2307	11.1842	OK	11.8568	6.94566	16.7678	OK	14.8471	8.76844	20.9258	OK	15.6346	9.36866	21.9005	OK	7.06434	5.03543	9.09325	OK	16.3484
GLYMA01G22650	-	-	GLYMA01G22650	-	-	1:28639438-28642822	-	-	0	0	0	OK	0	0	0	OK	0	0	0	OK	0	0	0	OK	0	0	0	OK	0	0	0	OK	0	0	0	OK	0.0574716	0	0.219657	OK	0	0	0	OK	0	0	0	OK	0
GLYMA01G22670	-	-	GLYMA01G22670	-	-	1:28699702-28704423	-	-	0	0	0	OK	0	0	0	OK	0	0	0	OK	0	0	0	OK	0	0	0	OK	0	0	0	OK	0	0	0	OK	0	0	0	OK	0	0	0	OK	0	0	0	OK	0
GLYMA01G22680	-	-	GLYMA01G22680	-	-	1:28708173-28714632	-	-	10.3264	6.30141	14.3515	OK	8.20758	4.96628	11.4489	OK	10.7542	6.71849	14.7899	OK	10.2591	6.4083	14.1099	OK	14.0681	8.61359	19.5227	OK	10.3179	6.42454	14.2114	OK	12.3729	7.7224	17.0234	OK	13.2814	8.21328	18.3496	OK	11.5624	7.20187	15.923	OK	13.9142	10.3696	17.4588	OK	9.88033
GLYMA01G22710	-	-	GLYMA01G22710	-	-	1:28768432-28773021	-	-	0.677469	0.257862	1.09708	OK	0.476604	0.164305	0.788903	OK	1.07475	0.491278	1.65822	OK	1.12882	0.578569	1.67907	OK	0.864607	0.401248	1.32797	OK	0.885496	0.474002	1.29699	OK	0.845018	0.413307	1.27673	OK	1.26968	0.654242	1.88512	OK	0.877022	0.415904	1.33814	OK	0.475604	0.341775	0.609432	OK	1.20201
GLYMA01G22720	-	-	GLYMA01G22720	-	-	1:28773705-28774862	-	-	1.34748	0.162719	2.53224	OK	1.3872	0.231655	2.54275	OK	0.967983	0	1.94217	OK	0.92023	0.0174581	1.823	OK	0.258217	0	0.710879	OK	0.444554	0	1.00157	OK	0.531687	0	1.16221	OK	0.491734	0	1.12289	OK	0.623565	0	1.39044	OK	0.0789461	0	0.262025	OK	0.966874
GLYMA01G22730	-	-	GLYMA01G22730	-	-	1:28777549-28780388	-	-	0.0765667	0	0.256822	OK	0	0	0	OK	0.0444526	0	0.187707	OK	0	0	0	OK	0.143032	0	0.389763	OK	0	0	0	OK	0.0135292	0	0.116505	OK	0.0115201	0	0.111894	OK	0	0	0	OK	0.0575542	0	0.140709	OK	0.0541454
GLYMA01G22751	-	-	GLYMA01G22751	-	-	1:28847126-28848359	-	-	0	0	0	OK	0	0	0	OK	0	0	0	OK	0.136003	0	0.418313	OK	0.218412	0	0.554203	OK	0	0	0	OK	0.343356	0	0.769625	OK	0.218752	0	0.564152	OK	0	0	0	OK	0.0774765	0	0.195453	OK	0.129637
GLYMA01G22770	-	-	GLYMA01G22770	-	-	1:28902721-28902950	-	-	0	0	0	OK	0	0	0	OK	0	0	0	OK	0	0	0	OK	0	0	0	OK	0	0	0	OK	0	0	0	OK	0	0	0	OK	19.4712	17.8346	21.1077	OK	0	0	0	OK	0
GLYMA01G22800	-	-	GLYMA01G22800	-	-	1:28928281-28929701	-	-	0	0	0	OK	0	0	0	OK	0	0	0	OK	0	0	0	OK	0	0	0	OK	0	0	0	OK	0	0	0	OK	0	0	0	OK	0	0	0	OK	0.0132367	0	0.072123	OK	0
GLYMA01G22830	-	-	GLYMA01G22830	-	-	1:28986402-28988037	-	-	0	0	0	OK	0	0	0	OK	0	0	0	OK	0	0	0	OK	0.0201428	0	0.165286	OK	0	0	0	OK	0	0	0	OK	0	0	0	OK	0.0148452	0	0.17281	OK	0.101859	0	0.271713	OK	0.0494722
GLYMA01G22840	-	-	GLYMA01G22840	-	-	1:28991061-29005174	-	-	0.00626445	0	0.0573564	OK	0.0502917	0	0.156886	OK	0	0	0	OK	0	0	0	OK	0	0	0	OK	0	0	0	OK	0	0	0	OK	0	0	0	OK	0.013449	0	0.0808042	OK	0.038514	0	0.0894829	OK	0
GLYMA01G22850	-	-	GLYMA01G22850	-	-	1:29076299-29082231	-	-	0	0	0	OK	0	0	0	OK	0	0	0	OK	0	0	0	OK	0	0	0	OK	0	0	0	OK	0	0	0	OK	0	0	0	OK	0	0	0	OK	0	0	0	OK	0
GLYMA01G22861	-	-	GLYMA01G22861	-	-	1:29092183-29093676	-	-	0	0	0	OK	0	0	0	OK	0	0	0	OK	0	0	0	OK	0	0	0	OK	0	0	0	OK	0	0	0	OK	0	0	0	OK	0	0	0	OK	0	0	0	OK	0
GLYMA01G22871	-	-	GLYMA01G22871	-	-	1:29147726-29148607	-	-	0	0	0	OK	0	0	0	OK	0	0	0	OK	0	0	0	OK	0	0	0	OK	0	0	0	OK	0	0	0	OK	0	0	0	OK	0	0	0	OK	0	0	0	OK	0
GLYMA01G22880	-	-	GLYMA01G22880	-	-	1:29149880-29152191	-	-	0	0	0	OK	0	0	0	OK	0	0	0	OK	0	0	0	OK	0	0	0	OK	0	0	0	OK	0	0	0	OK	0	0	0	OK	0	0	0	OK	0.0590789	0	0.155818	OK	0
GLYMA01G22910	-	-	GLYMA01G22910	-	-	1:29193663-29195557	-	-	0	0	0	OK	0	0	0	OK	0	0	0	OK	0.0403433	0	0.243212	OK	0	0	0	OK	0	0	0	OK	0	0	0	OK	0	0	0	OK	0	0	0	OK	0	0	0	OK	0
GLYMA01G22927	-	-	GLYMA01G22927	-	-	1:29230774-29239997	-	-	0	0	0	OK	0	0	0	OK	0	0	0	OK	0	0	0	OK	0	0	0	OK	0	0	0	OK	0	0	0	OK	0	0	0	OK	0	0	0	OK	0	0	0	OK	0
GLYMA01G22944	-	-	GLYMA01G22944	-	-	1:29270621-29273823	-	-	0	0	0	OK	0	0	0	OK	0	0	0	OK	0	0	0	OK	0	0	0	OK	0	0	0	OK	0	0	0	OK	0	0	0	OK	0.019099	0	0.20814	OK	0	0	0	OK	0
GLYMA01G22962	-	-	GLYMA01G22962	-	-	1:29296975-29300243	-	-	0	0	0	OK	0	0	0	OK	0	0	0	OK	0	0	0	OK	0	0	0	OK	0	0	0	OK	0	0	0	OK	0	0	0	OK	0	0	0	OK	0	0	0	OK	0
GLYMA01G22980	-	-	GLYMA01G22980	-	-	1:29388012-29389406	-	-	0	0	0	OK	0	0	0	OK	0	0	0	OK	0	0	0	OK	0	0	0	OK	0	0	0	OK	0	0	0	OK	0	0	0	OK	0	0	0	OK	0	0	0	OK	0
GLYMA01G22990	-	-	GLYMA01G22990	-	-	1:29393119-29399932	-	-	0.030389	0	0.100467	OK	0	0	0	OK	0.0143147	0	0.0662554	OK	0.00868905	0	0.0488779	OK	0	0	0	OK	0.00625812	0	0.0452981	OK	0.0426351	0	0.120627	OK	0.0195159	0	0.0766765	OK	0.0112261	0	0.0509546	OK	0.012417	0	0.0517394	OK	0.0457628
GLYMA01G23015	-	-	GLYMA01G23015	-	-	1:29421939-29425642	-	-	9.07888	2.22167	15.9361	OK	12.5861	4.40648	20.7657	OK	4.8154	0.40217	9.22863	OK	11.1948	3.43538	18.9543	OK	7.03142	0.895106	13.1677	OK	9.25132	2.61287	15.8898	OK	4.92836	0.440022	9.41669	OK	10.1802	2.87152	17.4889	OK	7.58995	1.61807	13.5618	OK	2.28336	0	4.79504	OK	7.84455
GLYMA01G23040	-	-	GLYMA01G23040	-	-	1:29470009-29471440	-	-	0.819155	0.0725323	1.56578	OK	0.508992	0	1.08626	OK	1.10074	0.268673	1.9328	OK	1.48896	0.385141	2.59277	OK	1.31373	0.345958	2.28151	OK	0.461196	0	0.95868	OK	0.985562	0.226415	1.74471	OK	0.733832	0.0799859	1.38768	OK	0.783178	0.0944378	1.47192	OK	0.469625	0.0378053	0.901444	OK	1.43909
GLYMA01G23056	-	-	GLYMA01G23056	-	-	1:29471833-29483149	-	-	1.90602	1.08211	2.72993	OK	0.678924	0.306064	1.05178	OK	2.19847	1.29516	3.10178	OK	0.977611	0.53245	1.42277	OK	2.37008	1.48341	3.25676	OK	1.68671	1.02686	2.34656	OK	2.6712	1.66684	3.67557	OK	2.1902	1.28339	3.09702	OK	1.57998	0.900684	2.25928	OK	2.75726	2.2412	3.27331	OK	2.0398
GLYMA01G23072	-	-	GLYMA01G23072	-	-	1:29511789-29512084	-	-	0	0	0	OK	0	0	0	OK	0	0	0	OK	0	0	0	OK	0	0	0	OK	0	0	0	OK	0	0	0	OK	0	0	0	OK	0	0	0	OK	0	0	0	OK	0
GLYMA01G23089	-	-	GLYMA01G23089	-	-	1:29533330-29533964	-	-	0	0	0	OK	0	0	0	OK	0	0	0	OK	0	0	0	OK	0	0	0	OK	0	0	0	OK	0	0	0	OK	0	0	0	OK	0	0	0	OK	0	0	0	OK	0
GLYMA01G23106	-	-	GLYMA01G23106	-	-	1:29535512-29536834	-	-	0	0	0	OK	0	0	0	OK	0	0	0	OK	0	0	0	OK	0	0	0	OK	0	0	0	OK	0	0	0	OK	0.0452739	0	0.294193	OK	0	0	0	OK	0	0	0	OK	0
GLYMA01G23123	-	-	GLYMA01G23123	-	-	1:29537254-29537802	-	-	0	0	0	OK	0	0	0	OK	0	0	0	OK	0	0	0	OK	0	0	0	OK	0	0	0	OK	0	0	0	OK	0	0	0	OK	0	0	0	OK	0	0	0	OK	0
GLYMA01G23140	-	-	GLYMA01G23140	-	-	1:29565892-29574413	-	-	0.140222	0	0.285075	OK	0.0429559	0	0.115624	OK	0.217904	0.0323157	0.403492	OK	0.116377	0	0.242079	OK	0.609199	0.278575	0.939822	OK	0.437994	0.173773	0.702215	OK	0.904869	0.448128	1.36161	OK	0.405789	0.12193	0.689648	OK	0.151834	0	0.304836	OK	0.699793	0.516222	0.883364	OK	0.256592
GLYMA01G23150	-	-	GLYMA01G23150	-	-	1:29660957-29665158	-	-	3.48848	1.94502	5.03194	OK	3.51043	1.93706	5.08379	OK	2.50666	1.29393	3.71938	OK	2.02036	0.984567	3.05616	OK	2.51264	1.36891	3.65636	OK	3.24506	1.84854	4.64158	OK	2.12008	1.10336	3.13679	OK	2.41482	1.24287	3.58678	OK	3.5947	2.00829	5.18112	OK	2.03366	1.49608	2.57123	OK	2.09787
GLYMA01G23180	-	-	GLYMA01G23180	-	-	1:29699064-29704324	-	-	3.06625	1.71998	4.41251	OK	2.57291	1.38343	3.76239	OK	4.97769	2.98156	6.97382	OK	5.56018	3.2456	7.87476	OK	5.83378	3.52939	8.13817	OK	5.48204	3.35281	7.61127	OK	5.87841	3.6161	8.14073	OK	6.68907	4.06289	9.31526	OK	3.82312	2.22163	5.42461	OK	3.94949	2.83744	5.06154	OK	3.35033
GLYMA01G23196	-	-	GLYMA01G23196	-	-	1:29809758-29827788	-	-	1.83508	0.668469	3.0017	OK	2.00946	0.775034	3.24389	OK	1.32478	0.314501	2.33506	OK	1.29616	0.333193	2.25912	OK	1.67351	0.63969	2.70734	OK	2.27117	0.964581	3.57775	OK	1.02795	0.245051	1.81085	OK	2.16233	0.898592	3.42607	OK	1.76916	0.62449	2.91383	OK	1.1248	0.627174	1.62244	OK	1.27785
GLYMA01G23213	-	-	GLYMA01G23213	-	-	1:29809758-29827788	-	-	0.039853	0	0.22072	OK	0.0186194	0	0.131488	OK	0.208562	0	0.491754	OK	0.0479284	0	0.232924	OK	0.0932067	0	0.254879	OK	0.0520927	0	0.244624	OK	0.0389847	0	0.214714	OK	0.0324833	0	0.148995	OK	0.052359	0	0.224543	OK	0.0339345	0	0.181083	OK	0.0296136
GLYMA01G23230	-	-	GLYMA01G23230	-	-	1:29843906-29847664	-	-	0	0	0	OK	0.0100149	0	0.0698012	OK	0	0	0	OK	0	0	0	OK	0.0506169	0	0.169996	OK	0.00638914	0	0.062385	OK	0.0429809	0	0.152836	OK	0.00894481	0	0.0700373	OK	0	0	0	OK	0.0433931	0	0.101143	OK	0
GLYMA01G23250	-	-	GLYMA01G23250	-	-	1:29855703-29857266	-	-	0	0	0	OK	0	0	0	OK	0	0	0	OK	0	0	0	OK	0	0	0	OK	0	0	0	OK	0	0	0	OK	0	0	0	OK	0	0	0	OK	0	0	0	OK	0
GLYMA01G23300	-	-	GLYMA01G23300	-	-	1:29947728-29948872	-	-	0	0	0	OK	0	0	0	OK	0	0	0	OK	0	0	0	OK	0	0	0	OK	0	0	0	OK	0	0	0	OK	0.0515467	0	0.309451	OK	0	0	0	OK	0.0101238	0	0.152104	OK	0
GLYMA01G23342	-	-	GLYMA01G23342	-	-	1:29989093-29991297	-	-	0	0	0	OK	0	0	0	OK	0	0	0	OK	0	0	0	OK	0	0	0	OK	0	0	0	OK	0	0	0	OK	0	0	0	OK	0	0	0	OK	0	0	0	OK	0
GLYMA01G23384	-	-	GLYMA01G23384	-	-	1:30079377-30079787	-	-	0	0	0	OK	0	0	0	OK	0	0	0	OK	0	0	0	OK	0	0	0	OK	0	0	0	OK	0	0	0	OK	0	0	0	OK	0	0	0	OK	0	0	0	OK	0
GLYMA01G23427	-	-	GLYMA01G23427	-	-	1:30083471-30150322	-	-	1.5563	0.774998	2.33761	OK	1.63912	0.83006	2.44818	OK	3.11986	1.77233	4.46738	OK	2.1881	1.2044	3.1718	OK	1.17857	0.593643	1.76349	OK	1.00518	0.48244	1.52791	OK	2.07973	1.18194	2.97751	OK	2.23898	1.25606	3.2219	OK	1.58505	0.806223	2.36387	OK	1.35954	0.983801	1.73529	OK	3.33168
GLYMA01G23470	-	-	GLYMA01G23470	-	-	1:30208373-30208835	-	-	0	0	0	OK	0	0	0	OK	0	0	0	OK	0	0	0	OK	0	0	0	OK	0	0	0	OK	0	0	0	OK	0	0	0	OK	0	0	0	OK	0	0	0	OK	0
GLYMA01G23534	-	-	GLYMA01G23534	-	-	1:30275109-30281645	-	-	0	0	0	OK	0	0	0	OK	0	0	0	OK	0	0	0	OK	0	0	0	OK	0	0	0	OK	0	0	0	OK	0	0	0	OK	0	0	0	OK	0	0	0	OK	0
GLYMA01G23598	-	-	GLYMA01G23598	-	-	1:30314496-30324821	-	-	6.26276	3.90683	8.61869	OK	5.75136	3.68384	7.81887	OK	9.89703	6.39231	13.4017	OK	6.95723	4.53208	9.38237	OK	11.5042	7.31045	15.6979	OK	12.0737	7.87508	16.2722	OK	10.6534	6.93589	14.3709	OK	13.2348	8.38333	18.0863	OK	8.97158	5.76815	12.175	OK	7.30549	5.71898	8.89199	OK	8.55587
GLYMA01G23662	-	-	GLYMA01G23662	-	-	1:30575165-30577235	-	-	0	0	0	OK	0	0	0	OK	0	0	0	OK	0	0	0	OK	0	0	0	OK	0	0	0	OK	0	0	0	OK	0	0	0	OK	0	0	0	OK	0	0	0	OK	0
GLYMA01G23726	-	-	GLYMA01G23726	-	-	1:30704826-30710568	-	-	17.0295	10.6954	23.3636	OK	17.6477	11.2526	24.0429	OK	21.7949	14.0321	29.5577	OK	18.2864	11.7901	24.7827	OK	12.1575	7.83501	16.48	OK	10.4133	6.55328	14.2733	OK	12.0323	7.5634	16.5012	OK	12.2282	7.71656	16.7398	OK	21.9262	14.0163	29.8361	OK	5.01916	3.64887	6.38946	OK	20.064
GLYMA01G23790	-	-	GLYMA01G23790	-	-	1:30725259-30734274	-	-	0.0310874	0	0.116474	OK	0	0	0	OK	0	0	0	OK	0	0	0	OK	0	0	0	OK	0.0256939	0	0.0951348	OK	0	0	0	OK	0.0279396	0	0.11068	OK	0.0232492	0	0.0907926	OK	0	0	0	OK	0
GLYMA01G23820	-	-	GLYMA01G23820	-	-	1:30803138-30810796	-	-	15.0381	8.9151	21.1612	OK	9.85906	5.55991	14.1582	OK	8.03635	4.273	11.7997	OK	7.12	3.83793	10.4021	OK	7.31143	3.8684	10.7545	OK	6.11844	3.20449	9.0324	OK	6.39242	3.31794	9.46689	OK	5.80101	2.87094	8.73109	OK	11.6102	6.67806	16.5424	OK	5.06518	3.4242	6.70617	OK	8.06208
GLYMA01G23830	-	-	GLYMA01G23830	-	-	1:30834278-30837915	-	-	7.79012	4.50958	11.0707	OK	13.8602	8.61622	19.1042	OK	9.17367	5.51	12.8373	OK	13.4313	8.43497	18.4277	OK	3.45627	1.7939	5.11864	OK	4.09596	2.18185	6.01007	OK	5.47776	3.13404	7.82147	OK	5.4379	3.05636	7.81944	OK	7.48566	4.3784	10.5929	OK	3.12158	2.17427	4.06888	OK	9.82103
GLYMA01G23840	-	-	GLYMA01G23840	-	-	1:30921784-30923363	-	-	0	0	0	OK	0	0	0	OK	0	0	0	OK	0	0	0	OK	0	0	0	OK	0	0	0	OK	0.0310349	0	0.2259	OK	0	0	0	OK	0	0	0	OK	0.037583	0	0.258242	OK	0
GLYMA01G23870	-	-	GLYMA01G23870	-	-	1:31003666-31006666	-	-	0	0	0	OK	0	0	0	OK	0	0	0	OK	0	0	0	OK	0.0108369	0	0.0521225	OK	0.0163352	0	0.0767843	OK	0	0	0	OK	0.0314435	0	0.109275	OK	0	0	0	OK	0.361681	0.127874	0.595487	OK	0
GLYMA01G24100	-	-	GLYMA01G24100	-	-	1:31272679-31276347	-	-	9.15403	5.12369	13.1844	OK	14.4187	8.64337	20.1941	OK	12.8362	7.65484	18.0175	OK	12.9666	7.58609	18.3471	OK	5.05209	2.5851	7.51907	OK	9.87394	5.72732	14.0206	OK	7.43264	4.04433	10.8209	OK	8.08878	4.44169	11.7359	OK	9.24992	5.2511	13.2487	OK	13.0044	9.10874	16.9	OK	10.2757
GLYMA01G24115	-	-	GLYMA01G24115	-	-	1:31363012-31365202	-	-	0	0	0	OK	0	0	0	OK	0	0	0	OK	0	0	0	OK	0	0	0	OK	0	0	0	OK	0	0	0	OK	0	0	0	OK	0	0	0	OK	0	0	0	OK	0
GLYMA01G24130	-	-	GLYMA01G24130	-	-	1:31382751-31384508	-	-	0	0	0	OK	1.73539	0.15258	3.31819	OK	0	0	0	OK	0	0	0	OK	0.19161	0	0.763253	OK	0	0	0	OK	0	0	0	OK	0	0	0	OK	0	0	0	OK	0	0	0	OK	0
GLYMA01G24136	-	-	GLYMA01G24136	-	-	1:31384592-31388267	-	-	0	0	0	OK	0	0	0	OK	0	0	0	OK	0	0	0	OK	0	0	0	OK	0	0	0	OK	0	0	0	OK	0	0	0	OK	0	0	0	OK	0	0	0	OK	0
GLYMA01G24143	-	-	GLYMA01G24143	-	-	1:31403714-31405886	-	-	0	0	0	OK	0	0	0	OK	0	0	0	OK	0.0815963	0	0.280319	OK	0	0	0	OK	0	0	0	OK	0.0824792	0	0.287207	OK	0	0	0	OK	0	0	0	OK	0.0196396	0	0.123746	OK	0
GLYMA01G24150	-	-	GLYMA01G24150	-	-	1:31406290-31410211	-	-	0	0	0	OK	0	0	0	OK	0	0	0	OK	0.0145276	0	0.10693	OK	0.137506	0	0.354971	OK	0	0	0	OK	0.274677	0	0.570205	OK	0.115238	0	0.293743	OK	0	0	0	OK	0.730643	0.434617	1.02667	OK	0
GLYMA01G24160	-	-	GLYMA01G24160	-	-	1:31442860-31443621	-	-	0	0	0	OK	0.278842	0	0.830445	OK	0	0	0	OK	0	0	0	OK	0.0380309	0	0.22563	OK	0.130801	0	0.471083	OK	0.0261931	0	0.186128	OK	0.179024	0	0.522158	OK	0	0	0	OK	0.106035	0	0.279312	OK	0
GLYMA01G24360	-	-	GLYMA01G24360	-	-	1:31583729-31587255	-	-	0.116728	0	0.323709	OK	2.36689	0.78366	3.95011	OK	0.492602	0	0.986397	OK	1.9777	0.634986	3.32042	OK	1.97417	0.776469	3.17187	OK	11.3691	6.95578	15.7823	OK	6.8766	3.85695	9.89626	OK	16.6985	10.4432	22.9537	OK	0.118185	0	0.344564	OK	4.32727	3.09766	5.55687	OK	0.162864
GLYMA01G24383	-	-	GLYMA01G24383	-	-	1:31655035-31655556	-	-	0	0	0	OK	0	0	0	OK	0	0	0	OK	0	0	0	OK	0	0	0	OK	0	0	0	OK	0	0	0	OK	0	0	0	OK	0	0	0	OK	0	0	0	OK	0
GLYMA01G24406	-	-	GLYMA01G24406	-	-	1:31704492-31706592	-	-	0	0	0	OK	0	0	0	OK	0	0	0	OK	0	0	0	OK	0	0	0	OK	0	0	0	OK	0.132622	0	0.508467	OK	0.0491322	0	0.298716	OK	0	0	0	OK	0.093611	0	0.405284	OK	0.0622716
GLYMA01G24430	-	-	GLYMA01G24430	-	-	1:31720084-31726752	-	-	3.89903	1.96429	5.83378	OK	16.2482	9.96153	22.5348	OK	4.01477	1.96333	6.06622	OK	8.13398	4.41948	11.8485	OK	3.48644	1.71422	5.25866	OK	6.17797	3.49071	8.86524	OK	3.34686	1.66211	5.03162	OK	5.25468	2.79923	7.71013	OK	4.2013	2.12246	6.28013	OK	3.35429	2.3491	4.35947	OK	2.99373
GLYMA01G24455	-	-	GLYMA01G24455	-	-	1:31734753-31736467	-	-	1.35971	0.352981	2.36644	OK	2.20258	0.778429	3.62672	OK	2.3261	0.891225	3.76097	OK	2.63921	1.0336	4.24482	OK	0.525966	0	1.07893	OK	0.772651	0.0962477	1.44906	OK	1.02235	0.209227	1.83547	OK	0.938408	0.151384	1.72543	OK	0.846252	0.0860114	1.60649	OK	0.208369	0	0.425373	OK	1.91996
GLYMA01G24480	-	-	GLYMA01G24480	-	-	1:31792540-31792932	-	-	0	0	0	OK	0	0	0	OK	0	0	0	OK	0	0	0	OK	0	0	0	OK	0	0	0	OK	0	0	0	OK	0	0	0	OK	0	0	0	OK	0	0	0	OK	0
GLYMA01G24495	-	-	GLYMA01G24495	-	-	1:31795450-31795885	-	-	0	0	0	OK	0	0	0	OK	0	0	0	OK	0	0	0	OK	0	0	0	OK	0	0	0	OK	0	0	0	OK	0	0	0	OK	0	0	0	OK	0	0	0	OK	0
GLYMA01G24510	-	-	GLYMA01G24510	-	-	1:31818673-31828608	-	-	14.0457	9.04309	19.0483	OK	13.9824	8.96115	19.0037	OK	12.0291	7.66555	16.3927	OK	11.9468	7.69131	16.2022	OK	9.1748	5.91857	12.431	OK	8.4278	5.33573	11.5199	OK	8.9978	5.6962	12.2994	OK	8.77302	5.56479	11.9813	OK	14.5556	9.34698	19.7643	OK	4.81354	3.47369	6.1534	OK	13.3517
GLYMA01G24515	-	-	GLYMA01G24515	-	-	1:31889614-31891603	-	-	0	0	0	OK	0	0	0	OK	0	0	0	OK	0	0	0	OK	0	0	0	OK	0	0	0	OK	0	0	0	OK	0	0	0	OK	0	0	0	OK	0	0	0	OK	0
GLYMA01G24520	-	-	GLYMA01G24520	-	-	1:31911765-31920749	-	-	4.74923	2.52228	6.97617	OK	3.07681	1.41835	4.73526	OK	1.97461	0.808307	3.14092	OK	2.22571	0.967481	3.48395	OK	3.5286	1.82843	5.22878	OK	2.18128	0.974475	3.38808	OK	3.16409	1.5696	4.75859	OK	3.30731	1.63998	4.97463	OK	3.46842	1.70732	5.22952	OK	3.68845	2.70276	4.67415	OK	3.1831
GLYMA01G24530	-	-	GLYMA01G24530	-	-	1:31964428-31977723	-	-	0.459188	0.0931314	0.825244	OK	1.27241	0.56847	1.97636	OK	0.328241	0.00134576	0.655137	OK	0.195712	0	0.418315	OK	0.388384	0.0580827	0.718685	OK	0.345015	0.0666007	0.623429	OK	0.173445	0	0.377477	OK	0.181615	0	0.394048	OK	0.509465	0.124335	0.894596	OK	0.413935	0.241455	0.586416	OK	0.147339
GLYMA01G24536	-	-	GLYMA01G24536	-	-	1:31981604-31985794	-	-	0	0	0	OK	0	0	0	OK	0	0	0	OK	0	0	0	OK	0	0	0	OK	0	0	0	OK	0	0	0	OK	0	0	0	OK	0	0	0	OK	0	0	0	OK	0
GLYMA01G24543	-	-	GLYMA01G24543	-	-	1:32028704-32031074	-	-	0	0	0	OK	0	0	0	OK	0	0	0	OK	0	0	0	OK	0	0	0	OK	0	0	0	OK	0	0	0	OK	0	0	0	OK	0	0	0	OK	0	0	0	OK	0
GLYMA01G24550	-	-	GLYMA01G24550	-	-	1:32033425-32036205	-	-	3.61339	1.07495	6.15184	OK	7.48006	3.38499	11.5751	OK	4.80768	1.65261	7.96274	OK	9.7116	4.86321	14.56	OK	3.16458	1.0652	5.26397	OK	5.75425	2.49803	9.01046	OK	5.01549	2.13952	7.89146	OK	7.99786	3.86885	12.1269	OK	3.33651	1.07326	5.59976	OK	5.40206	3.3232	7.48091	OK	4.924
GLYMA01G24570	-	-	GLYMA01G24570	-	-	1:32066869-32072424	-	-	7.17067	3.81544	10.5259	OK	9.51056	5.49186	13.5293	OK	4.0008	1.79651	6.2051	OK	7.75831	4.22311	11.2935	OK	3.69046	1.79488	5.58605	OK	3.93229	1.9306	5.93398	OK	3.81383	1.84025	5.7874	OK	4.31494	2.1069	6.52298	OK	5.0189	2.52101	7.51679	OK	2.72212	1.69433	3.74991	OK	4.3397
GLYMA01G24580	-	-	GLYMA01G24580	-	-	1:32077414-32078744	-	-	0	0	0	OK	0	0	0	OK	0	0	0	OK	0	0	0	OK	0	0	0	OK	0	0	0	OK	0	0	0	OK	0	0	0	OK	0.0336171	0	0.188396	OK	0	0	0	OK	0
GLYMA01G24601	-	-	GLYMA01G24601	-	-	1:32084232-32086938	-	-	13.848	7.8282	19.8678	OK	10.0991	5.37695	14.8212	OK	3.86645	1.36082	6.37208	OK	6.67383	3.20231	10.1453	OK	5.40925	2.6301	8.18841	OK	4.47617	1.94401	7.00834	OK	3.48035	1.43497	5.52572	OK	4.48158	1.93844	7.02472	OK	9.02006	4.68119	13.3589	OK	1.99761	1.16694	2.82828	OK	6.15227
GLYMA01G24620	-	-	GLYMA01G24620	-	-	1:32161499-32162094	-	-	0	0	0	OK	0	0	0	OK	0	0	0	OK	0	0	0	OK	0	0	0	OK	0	0	0	OK	0	0	0	OK	0	0	0	OK	0	0	0	OK	0	0	0	OK	0
GLYMA01G24650	-	-	GLYMA01G24650	-	-	1:32202535-32211787	-	-	55.7609	35.6854	75.8365	OK	49.5335	31.8351	67.2319	OK	26.962	17.3083	36.6157	OK	27.8413	18.0431	37.6395	OK	32.8308	21.2962	44.3653	OK	30.848	19.9849	41.711	OK	24.1825	15.5711	32.7939	OK	23.7381	15.1501	32.326	OK	47.2274	30.4362	64.0186	OK	26.5934	19.9718	33.2149	OK	26.116
GLYMA01G24670	-	-	GLYMA01G24670	-	-	1:32220914-32223882	-	-	0.255133	0.000953828	0.509313	OK	0.377123	0.0644862	0.689761	OK	0.297288	0.0329256	0.56165	OK	0.365921	0.0634908	0.668351	OK	0.982072	0.399868	1.56428	OK	1.11027	0.489788	1.73076	OK	1.22228	0.55794	1.88661	OK	1.59039	0.781464	2.39931	OK	0.359693	0.0478473	0.671539	OK	2.00724	1.35286	2.66163	OK	0.357337
GLYMA01G24680	-	-	GLYMA01G24680	-	-	1:32231085-32231557	-	-	0.203402	0	0.813437	OK	0	0	0	OK	0	0	0	OK	0.167956	0	0.669183	OK	0.126179	0	0.622469	OK	0	0	0	OK	0.259987	0	0.848911	OK	0	0	0	OK	0.386344	0	1.21283	OK	0	0	0	OK	0.395743
GLYMA01G24710	-	-	GLYMA01G24710	-	-	1:32287633-32289710	-	-	0.136754	0	0.315507	OK	0.170384	0	0.380422	OK	0.349688	0	0.705814	OK	0.116749	0	0.30455	OK	0.105767	0	0.278318	OK	0.23608	0	0.490558	OK	0.341208	0.0155959	0.66682	OK	0.236713	0	0.507567	OK	0.286715	0.00270776	0.570723	OK	0.0874332	0	0.18191	OK	0.117096
GLYMA01G24715	-	-	GLYMA01G24715	-	-	1:32301822-32302361	-	-	0	0	0	OK	0	0	0	OK	0	0	0	OK	0	0	0	OK	0	0	0	OK	0	0	0	OK	0.071414	0	0.383194	OK	0	0	0	OK	0	0	0	OK	0	0	0	OK	0
GLYMA01G24720	-	-	GLYMA01G24720	-	-	1:32308210-32311363	-	-	0	0	0	OK	0	0	0	OK	0	0	0	OK	0	0	0	OK	0	0	0	OK	0	0	0	OK	0.0138533	0	0.11316	OK	0	0	0	OK	0	0	0	OK	0	0	0	OK	0
GLYMA01G24735	-	-	GLYMA01G24735	-	-	1:32401120-32402034	-	-	0	0	0	OK	0	0	0	OK	0	0	0	OK	0	0	0	OK	0	0	0	OK	0	0	0	OK	0	0	0	OK	0	0	0	OK	0	0	0	OK	0	0	0	OK	0
GLYMA01G24750	-	-	GLYMA01G24750	-	-	1:32402350-32403396	-	-	0	0	0	OK	0	0	0	OK	0	0	0	OK	0	0	0	OK	0	0	0	OK	0	0	0	OK	0	0	0	OK	0	0	0	OK	0	0	0	OK	0	0	0	OK	0
GLYMA01G24771	-	-	GLYMA01G24771	-	-	1:32417415-32418160	-	-	0	0	0	OK	0	0	0	OK	0	0	0	OK	0	0	0	OK	0	0	0	OK	0	0	0	OK	0	0	0	OK	0	0	0	OK	0	0	0	OK	0	0	0	OK	0
GLYMA01G24790	-	-	GLYMA01G24790	-	-	1:32422309-32422465	-	-	0	0	0	OK	0	0	0	OK	0	0	0	OK	0	0	0	OK	0	0	0	OK	0	0	0	OK	0	0	0	OK	0	0	0	OK	0	0	0	OK	0	0	0	OK	0
GLYMA01G24801	-	-	GLYMA01G24801	-	-	1:32490914-32491358	-	-	0	0	0	OK	0	0	0	OK	0	0	0	OK	0	0	0	OK	0	0	0	OK	0	0	0	OK	0	0	0	OK	0	0	0	OK	0	0	0	OK	0	0	0	OK	0
GLYMA01G24811	-	-	GLYMA01G24811	-	-	1:32561178-32561613	-	-	0.76175	0	1.90636	OK	4.4531	0	9.09979	OK	23.9297	10.4929	37.3664	OK	5.75699	0.493702	11.0203	OK	0.934491	0	2.24805	OK	2.59359	0	5.19198	OK	5.02809	0.250925	9.80526	OK	1.44079	0	3.18456	OK	1.03619	0	2.43	OK	0.0472626	0	0.425719	OK	16.8757
GLYMA01G24820	-	-	GLYMA01G24820	-	-	1:32606517-32608233	-	-	0.0356237	0	0.149295	OK	0	0	0	OK	0	0	0	OK	0.0409024	0	0.170094	OK	0.843583	0.0372672	1.6499	OK	0.213152	0	0.483523	OK	0.187396	0	0.452061	OK	0.236352	0	0.541053	OK	0	0	0	OK	0.830221	0.502617	1.15782	OK	0
GLYMA01G24835	-	-	GLYMA01G24835	-	-	1:32612017-32613710	-	-	0	0	0	OK	0	0	0	OK	0	0	0	OK	0	0	0	OK	0	0	0	OK	0	0	0	OK	0	0	0	OK	0	0	0	OK	0.0172516	0	0.230538	OK	0	0	0	OK	0
GLYMA01G24850	-	-	GLYMA01G24850	-	-	1:32687318-32692418	-	-	0	0	0	OK	0	0	0	OK	0	0	0	OK	0	0	0	OK	0	0	0	OK	0	0	0	OK	0	0	0	OK	0	0	0	OK	0	0	0	OK	0	0	0	OK	0
GLYMA01G24870	-	-	GLYMA01G24870	-	-	1:32782513-32787123	-	-	0	0	0	OK	0	0	0	OK	0	0	0	OK	0	0	0	OK	0	0	0	OK	0	0	0	OK	0	0	0	OK	0	0	0	OK	0	0	0	OK	0.0195893	0	0.0788729	OK	0
GLYMA01G24880	-	-	GLYMA01G24880	-	-	1:32798562-32800071	-	-	10.3543	5.91641	14.7922	OK	13.5665	8.19768	18.9353	OK	14.6405	8.83427	20.4467	OK	15.0119	9.03288	20.9909	OK	8.28386	4.62055	11.9472	OK	4.89244	2.5322	7.25268	OK	11.0304	6.71111	15.3497	OK	4.82649	2.43132	7.22166	OK	9.96703	5.70023	14.2338	OK	0.913164	0.552993	1.27333	OK	16.7373
GLYMA01G24900	-	-	GLYMA01G24900	-	-	1:32814004-32817943	-	-	1.92398	0.568182	3.27977	OK	1.8085	0.505604	3.11141	OK	1.90832	0.599191	3.21745	OK	1.33716	0.277826	2.3965	OK	2.00112	0.685624	3.31662	OK	1.72272	0.542055	2.90339	OK	1.25402	0.278453	2.22959	OK	1.10566	0.187691	2.02364	OK	1.47899	0.366292	2.59168	OK	1.77686	0.90652	2.6472	OK	1.3147
GLYMA01G24915	-	-	GLYMA01G24915	-	-	1:32834808-32836555	-	-	0	0	0	OK	0	0	0	OK	0	0	0	OK	0	0	0	OK	0	0	0	OK	0	0	0	OK	0	0	0	OK	0	0	0	OK	0	0	0	OK	0.098912	0	0.21413	OK	0
GLYMA01G24931	-	-	GLYMA01G24931	-	-	1:32867175-32870537	-	-	169.52	101.847	237.192	OK	231.893	134.706	329.081	OK	146.254	89.6636	202.845	OK	256.38	145.961	366.8	OK	162.799	100.177	225.421	OK	201.8	123.439	280.162	OK	149	92.8226	205.178	OK	252.697	150.168	355.226	OK	114.224	71.7475	156.7	OK	74.4569	57.0885	91.8253	OK	152.928
GLYMA01G24945	-	-	GLYMA01G24945	-	-	1:32870727-32871773	-	-	8.35663	4.1511	12.5622	OK	24.3555	14.8777	33.8333	OK	11.5391	6.24654	16.8317	OK	16.6743	9.74933	23.5994	OK	23.4654	14.2591	32.6716	OK	38.9311	24.7234	53.1389	OK	21.1706	12.8985	29.4427	OK	46.0003	29.4266	62.5741	OK	9.07826	4.70596	13.4506	OK	6.13697	5.11915	7.15479	OK	9.80566
GLYMA01G24960	-	-	GLYMA01G24960	-	-	1:32900893-32902163	-	-	0	0	0	OK	0	0	0	OK	0	0	0	OK	0	0	0	OK	0	0	0	OK	0	0	0	OK	0.0377052	0	0.239828	OK	0.114382	0	0.408133	OK	0	0	0	OK	0	0	0	OK	0
GLYMA01G24975	-	-	GLYMA01G24975	-	-	1:33011689-33012355	-	-	0	0	0	OK	0	0	0	OK	0	0	0	OK	0	0	0	OK	0	0	0	OK	0	0	0	OK	0	0	0	OK	0	0	0	OK	0	0	0	OK	0	0	0	OK	0
GLYMA01G24990	-	-	GLYMA01G24990	-	-	1:33023697-33026836	-	-	0.0387743	0	0.218143	OK	0	0	0	OK	0	0	0	OK	0.0498453	0	0.233356	OK	0.032869	0	0.213498	OK	0.0479205	0	0.232876	OK	0.0381986	0	0.219552	OK	0.108118	0	0.400806	OK	0.0826455	0	0.345073	OK	0.17937	0	0.460148	OK	0
GLYMA01G25000	-	-	GLYMA01G25000	-	-	1:33038313-33043683	-	-	0	0	0	OK	0	0	0	OK	0	0	0	OK	0	0	0	OK	0.0149827	0	0.184012	OK	0	0	0	OK	0	0	0	OK	0.0159537	0	0.183408	OK	0	0	0	OK	0.0239813	0	0.197982	OK	0.0149952
GLYMA01G25010	-	-	GLYMA01G25010	-	-	1:33122056-33128090	-	-	0.851603	0.173045	1.53016	OK	0.437897	0.00250389	0.87329	OK	0.717342	0.119892	1.31479	OK	0.721102	0.125029	1.31717	OK	1.09265	0.304364	1.88093	OK	0.566224	0.0671877	1.06526	OK	0.809828	0.204318	1.41534	OK	0.841588	0.180764	1.50241	OK	0.747451	0.115219	1.37968	OK	1.84323	1.29734	2.38913	OK	0.366806
GLYMA01G25040	-	-	GLYMA01G25040	-	-	1:33159095-33163007	-	-	28.8982	18.5521	39.2444	OK	79.8476	47.3898	112.305	OK	46.0494	29.1744	62.9244	OK	61.8817	38.5282	85.2352	OK	19.6792	12.7279	26.6305	OK	36.5911	23.2264	49.9558	OK	24.3034	15.5141	33.0927	OK	46.3523	29.8464	62.8582	OK	25.9247	16.678	35.1714	OK	7.17324	5.33629	9.01019	OK	44.8761
GLYMA01G25116	-	-	GLYMA01G25116	-	-	1:33175920-33176216	-	-	0	0	0	OK	0	0	0	OK	0	0	0	OK	0	0	0	OK	0	0	0	OK	0	0	0	OK	0	0	0	OK	0	0	0	OK	0	0	0	OK	0	0	0	OK	0
GLYMA01G25193	-	-	GLYMA01G25193	-	-	1:33176938-33177664	-	-	0	0	0	OK	0	0	0	OK	0	0	0	OK	0	0	0	OK	0	0	0	OK	0	0	0	OK	0	0	0	OK	0	0	0	OK	0	0	0	OK	0	0	0	OK	0
GLYMA01G25270	-	-	GLYMA01G25270	-	-	1:33300641-33305517	-	-	0.294932	0.0107263	0.579137	OK	0.427944	0.108016	0.747873	OK	0.391794	0.0706471	0.712941	OK	0.688567	0.247853	1.12928	OK	2.22059	1.2275	3.21367	OK	1.63029	0.856489	2.40408	OK	1.20285	0.590637	1.81506	OK	1.77425	0.906967	2.64152	OK	0.404641	0.0841802	0.725102	OK	2.35945	1.67342	3.04548	OK	0.389041
GLYMA01G25690	-	-	GLYMA01G25690	-	-	1:33714521-33724227	-	-	0.0336879	0	0.128252	OK	0.0105972	0	0.0655871	OK	0	0	0	OK	0.0299187	0	0.103715	OK	0.0718366	0	0.214872	OK	0	0	0	OK	0	0	0	OK	0	0	0	OK	0.0138389	0	0.0714243	OK	0.0918495	0.000937103	0.182762	OK	0
GLYMA01G25710	-	-	GLYMA01G25710	-	-	1:33743092-33750073	-	-	1.94756	0.965381	2.92973	OK	1.13863	0.48357	1.79369	OK	1.03729	0.422597	1.65199	OK	1.2884	0.578575	1.99823	OK	2.96037	1.70063	4.2201	OK	3.11059	1.77086	4.45031	OK	2.22685	1.17927	3.27443	OK	2.78852	1.4964	4.08065	OK	1.9998	1.00894	2.99066	OK	1.8595	1.28317	2.43584	OK	1.9453
GLYMA01G25734	-	-	GLYMA01G25734	-	-	1:33873561-33877219	-	-	0	0	0	OK	0	0	0	OK	0	0	0	OK	0	0	0	OK	0	0	0	OK	0	0	0	OK	0	0	0	OK	0	0	0	OK	0	0	0	OK	0	0	0	OK	0
GLYMA01G25758	-	-	GLYMA01G25758	-	-	1:33877681-33878910	-	-	0	0	0	OK	0	0	0	OK	0	0	0	OK	0	0	0	OK	0	0	0	OK	0	0	0	OK	0	0	0	OK	0	0	0	OK	0	0	0	OK	0	0	0	OK	0
GLYMA01G25782	-	-	GLYMA01G25782	-	-	1:33892028-33896774	-	-	0.00528557	0	0.0595372	OK	0	0	0	OK	0.0626875	0	0.174706	OK	0.00824509	0	0.0648925	OK	0.163565	0	0.381947	OK	0.149634	0	0.302918	OK	0.13463	0	0.273127	OK	0.203985	0	0.408744	OK	0.0516225	0	0.158947	OK	0.688558	0.499718	0.877397	OK	0.194954
GLYMA01G25806	-	-	GLYMA01G25806	-	-	1:33911123-33912252	-	-	0	0	0	OK	0	0	0	OK	0	0	0	OK	0	0	0	OK	0	0	0	OK	0	0	0	OK	0	0	0	OK	0	0	0	OK	0	0	0	OK	0	0	0	OK	0
GLYMA01G25830	-	-	GLYMA01G25830	-	-	1:33967102-33969353	-	-	1.14862	0.451385	1.84585	OK	0.72273	0.193598	1.25186	OK	0.998198	0.362081	1.63432	OK	1.33669	0.537895	2.13548	OK	1.28278	0.578373	1.98719	OK	0.861688	0.263264	1.46011	OK	1.22058	0.468683	1.97249	OK	2.4882	1.25177	3.72462	OK	1.23827	0.502127	1.97441	OK	0.960456	0.388963	1.53195	OK	1.35908
GLYMA01G25861	-	-	GLYMA01G25861	-	-	1:33970039-33970770	-	-	0	0	0	OK	0	0	0	OK	0	0	0	OK	0	0	0	OK	0	0	0	OK	0	0	0	OK	0	0	0	OK	0.229108	0	0.737584	OK	0.111892	0	0.383125	OK	0	0	0	OK	0.0588902
GLYMA01G25890	-	-	GLYMA01G25890	-	-	1:34032831-34039400	-	-	0	0	0	OK	0	0	0	OK	0	0	0	OK	0	0	0	OK	0	0	0	OK	0.0137666	0	0.0758972	OK	0	0	0	OK	0	0	0	OK	0	0	0	OK	0	0	0	OK	0
GLYMA01G25903	-	-	GLYMA01G25903	-	-	1:34110636-34112307	-	-	0	0	0	OK	0	0	0	OK	0.126683	0	0.491661	OK	1.29529	0	2.74082	OK	0	0	0	OK	0.0332083	0	0.270726	OK	0.198592	0	0.674529	OK	0.593535	0	1.49521	OK	0.0431589	0	0.293965	OK	0	0	0	OK	0.0604503
GLYMA01G25916	-	-	GLYMA01G25916	-	-	1:34210140-34210872	-	-	0.177773	0	0.527993	OK	0	0	0	OK	0.139923	0	0.49101	OK	0.381982	0	0.936896	OK	0.959166	0	1.95457	OK	2.1386	0.41761	3.85959	OK	1.41262	0.0768843	2.74835	OK	4.30206	1.62986	6.97426	OK	0.0741498	0	0.281396	OK	0.361981	0	0.734554	OK	0.544212
GLYMA01G25930	-	-	GLYMA01G25930	-	-	1:34244964-34245805	-	-	2.81708	0.498922	5.13524	OK	5.8105	2.38221	9.23878	OK	11.0389	5.50789	16.5699	OK	12.5495	6.7454	18.3536	OK	0.628222	0	1.44941	OK	1.22097	0	2.47888	OK	4.58346	1.84337	7.32356	OK	3.85664	1.31739	6.3959	OK	1.69108	0.108291	3.27387	OK	0.577411	0.15678	0.998042	OK	9.09085
GLYMA01G25940	-	-	GLYMA01G25940	-	-	1:34287073-34295334	-	-	20.6495	12.8055	28.4934	OK	11.9535	6.97237	16.9346	OK	14.2173	8.61004	19.8245	OK	11.5527	6.95311	16.1523	OK	11.356	6.7567	15.9554	OK	8.29892	4.79607	11.8018	OK	12.0476	7.34365	16.7515	OK	10.6534	6.29435	15.0124	OK	13.5286	8.15159	18.9057	OK	16.245	12.5843	19.9058	OK	16.6295
GLYMA01G25960	-	-	GLYMA01G25960	-	-	1:34329634-34332496	-	-	178.769	105.181	252.357	OK	87.2776	54.9915	119.564	OK	63.5351	40.0545	87.0157	OK	33.427	20.5805	46.2736	OK	35.0511	22.7641	47.338	OK	14.387	7.69847	21.0755	OK	34.1225	21.4656	46.7793	OK	21.0612	13.0242	29.0981	OK	79.6879	51.1517	108.224	OK	18.8434	14.2258	23.461	OK	68.9169
GLYMA01G25980	-	-	GLYMA01G25980	-	-	1:34344570-34345856	-	-	0	0	0	OK	0	0	0	OK	0	0	0	OK	0	0	0	OK	0	0	0	OK	0	0	0	OK	0	0	0	OK	0	0	0	OK	0	0	0	OK	0	0	0	OK	0
GLYMA01G26010	-	-	GLYMA01G26010	-	-	1:34353206-34357427	-	-	0	0	0	OK	0	0	0	OK	0	0	0	OK	0	0	0	OK	0	0	0	OK	0	0	0	OK	0	0	0	OK	0	0	0	OK	0	0	0	OK	0	0	0	OK	0
GLYMA01G26220	-	-	GLYMA01G26220	-	-	1:34484074-34486309	-	-	1.56761	0.49467	2.64055	OK	0.931867	0.157649	1.70608	OK	0.636673	0.0512142	1.22213	OK	0.920383	0.201742	1.63902	OK	15.5959	9.89125	21.3006	OK	7.93475	4.56345	11.3061	OK	7.97141	4.5784	11.3644	OK	14.1082	8.27297	19.9435	OK	1.21306	0.310829	2.1153	OK	19.903	15.7774	24.0286	OK	0.785405
GLYMA01G26230	-	-	GLYMA01G26230	-	-	1:34508385-34510490	-	-	0	0	0	OK	0	0	0	OK	0	0	0	OK	0	0	0	OK	0	0	0	OK	0	0	0	OK	0	0	0	OK	0	0	0	OK	0	0	0	OK	0.0114561	0	0.118783	OK	0
GLYMA01G26300	-	-	GLYMA01G26300	-	-	1:34545482-34547230	-	-	6.33562	3.10424	9.56699	OK	27.5052	17.0998	37.9107	OK	2.51093	0.707248	4.31462	OK	12.9751	6.84551	19.1047	OK	2.88357	1.25008	4.51706	OK	9.99254	5.91869	14.0664	OK	2.3282	0.868059	3.78833	OK	8.52307	4.69907	12.3471	OK	4.30184	1.91209	6.69159	OK	13.6766	10.9967	16.3564	OK	2.20873
GLYMA01G26310	-	-	GLYMA01G26310	-	-	1:34591834-34592752	-	-	0.0619303	0	0.425829	OK	0	0	0	OK	0	0	0	OK	0	0	0	OK	0	0	0	OK	0	0	0	OK	0.102433	0	0.468773	OK	0.341637	0	0.970344	OK	0.08731	0	0.448302	OK	0	0	0	OK	0
GLYMA01G26325	-	-	GLYMA01G26325	-	-	1:34678298-34679472	-	-	0	0	0	OK	0	0	0	OK	0	0	0	OK	0	0	0	OK	0	0	0	OK	0	0	0	OK	0	0	0	OK	0	0	0	OK	0	0	0	OK	0	0	0	OK	0
GLYMA01G26340	-	-	GLYMA01G26340	-	-	1:34729733-34732217	-	-	2.43356	1.23306	3.63406	OK	5.84577	3.41289	8.27864	OK	5.30541	3.00133	7.60949	OK	14.4356	7.48571	21.3856	OK	8.47832	5.19555	11.7611	OK	13.1299	8.26423	17.9956	OK	6.59132	3.91122	9.27142	OK	14.552	9.12617	19.9778	OK	2.29022	1.11595	3.46449	OK	8.45396	6.18861	10.7193	OK	5.01296
GLYMA01G26350	-	-	GLYMA01G26350	-	-	1:34828578-34838846	-	-	2.51396	1.36769	3.66022	OK	1.06615	0.418497	1.71381	OK	2.70097	1.49937	3.90257	OK	1.82631	0.952067	2.70056	OK	2.35626	1.3045	3.40801	OK	1.79292	0.955523	2.63032	OK	2.07906	1.14129	3.01683	OK	1.79372	0.897808	2.68964	OK	2.3282	1.26078	3.39563	OK	3.09653	2.33523	3.85784	OK	3.51724
GLYMA01G26360	-	-	GLYMA01G26360	-	-	1:34923320-34923989	-	-	0	0	0	OK	0.369138	0	0.965645	OK	0.238782	0	0.699557	OK	1.61394	0	3.3339	OK	0.530531	0	1.20004	OK	0.187005	0	0.597971	OK	0.442394	0	1.09466	OK	0.351619	0	0.911621	OK	0.0218998	0	0.229442	OK	0.227804	0	0.518993	OK	0.114399
GLYMA01G26570	-	-	GLYMA01G26570	-	-	1:35047812-35050350	-	-	99.5556	63.4125	135.699	OK	800.275	370.038	1230.51	OK	56.4735	35.1089	77.8381	OK	274.565	162.391	386.74	OK	2.43183	0.874754	3.98891	OK	147.706	56.3498	239.061	OK	14.6708	7.19278	22.1489	OK	139.929	81.0249	198.833	OK	62.5891	40.4663	84.7119	OK	0.458758	0.0448352	0.87268	OK	62.3586
GLYMA01G26580	-	-	GLYMA01G26580	-	-	1:35128362-35132942	-	-	0	0	0	OK	0	0	0	OK	0	0	0	OK	0	0	0	OK	0	0	0	OK	0	0	0	OK	0	0	0	OK	0	0	0	OK	0	0	0	OK	0	0	0	OK	0
GLYMA01G26590	-	-	GLYMA01G26590	-	-	1:35185581-35190582	-	-	0.00868167	0	0.0400892	OK	0.0109191	0	0.0410225	OK	0.0230844	0	0.0751296	OK	0.00636248	0	0.0383812	OK	0.043325	0	0.11522	OK	0.0405556	0	0.11293	OK	0.0148911	0	0.0598034	OK	0.0499601	0	0.127237	OK	0.00288709	0	0.0363785	OK	0.356513	0.229228	0.483798	OK	0.0142494
GLYMA01G26600	-	-	GLYMA01G26600	-	-	1:35191726-35193878	-	-	1.74197	0.553109	2.93084	OK	1.17199	0.273562	2.07042	OK	1.04344	0.192306	1.89457	OK	1.01358	0.226031	1.80112	OK	0.810105	0.00619863	1.61401	OK	0.873575	0.169592	1.57756	OK	0.981018	0.182115	1.77992	OK	1.17185	0.275103	2.06861	OK	1.24535	0.263959	2.22675	OK	1.89802	1.23556	2.56049	OK	0.916705
GLYMA01G26606	-	-	GLYMA01G26606	-	-	1:35221753-35222332	-	-	0	0	0	OK	0	0	0	OK	1.86685	0.077436	3.65627	OK	0.514804	0	1.21564	OK	0.0681742	0	0.33156	OK	0	0	0	OK	0.373954	0	1.08454	OK	0.068413	0	0.332233	OK	0.147606	0	0.484017	OK	0	0	0	OK	2.07599
GLYMA01G26613	-	-	GLYMA01G26613	-	-	1:35260947-35261763	-	-	0	0	0	OK	0	0	0	OK	0	0	0	OK	0	0	0	OK	0	0	0	OK	0	0	0	OK	0	0	0	OK	0	0	0	OK	0	0	0	OK	0	0	0	OK	0
GLYMA01G26620	-	-	GLYMA01G26620	-	-	1:35271480-35272153	-	-	0	0	0	OK	0	0	0	OK	0	0	0	OK	0	0	0	OK	0	0	0	OK	0	0	0	OK	0	0	0	OK	0	0	0	OK	0	0	0	OK	0	0	0	OK	0
GLYMA01G26650	-	-	GLYMA01G26650	-	-	1:35317654-35328670	-	-	0.653668	0.117984	1.18935	OK	0.139411	0	0.35341	OK	0.726926	0.140058	1.31379	OK	0.434623	0	0.875662	OK	1.03768	0.319331	1.75604	OK	0.594784	0.0949389	1.09463	OK	1.00007	0.293086	1.70704	OK	0.752899	0.152046	1.35375	OK	0.630136	0.0937152	1.16656	OK	1.09622	0.601079	1.59137	OK	0.36878
GLYMA01G26670	-	-	GLYMA01G26670	-	-	1:35431736-35435954	-	-	0.0133681	0	0.092282	OK	0	0	0	OK	0	0	0	OK	0	0	0	OK	0.0679831	0	0.217681	OK	0	0	0	OK	0	0	0	OK	0.034609	0	0.139005	OK	0	0	0	OK	0.202153	0.0689144	0.335392	OK	0
GLYMA01G26681	-	-	GLYMA01G26681	-	-	1:35464370-35465052	-	-	0	0	0	OK	0	0	0	OK	0	0	0	OK	0	0	0	OK	0	0	0	OK	0	0	0	OK	0	0	0	OK	0	0	0	OK	0	0	0	OK	0	0	0	OK	0
GLYMA01G26690	-	-	GLYMA01G26690	-	-	1:35468032-35472931	-	-	0.19986	0	0.504738	OK	0.0162624	0	0.109482	OK	0.343528	0	0.755935	OK	0.153642	0	0.450879	OK	0.160722	0	0.452723	OK	0.315469	0	0.681049	OK	0.202451	0	0.482239	OK	0.24879	0	0.565766	OK	0.308358	0	0.693517	OK	0.835299	0.410856	1.25974	OK	0.071604
GLYMA01G26700	-	-	GLYMA01G26700	-	-	1:35501543-35506434	-	-	4.0337	2.15242	5.91497	OK	16.7073	10.4928	22.9217	OK	5.39339	3.01558	7.7712	OK	14.9384	7.94933	21.9275	OK	8.95254	5.48745	12.4176	OK	17.6209	11.3851	23.8567	OK	9.33905	5.80221	12.8759	OK	12.1539	7.57749	16.7302	OK	3.98372	2.12659	5.84084	OK	4.9524	3.56335	6.34144	OK	5.08229
GLYMA01G26750	-	-	GLYMA01G26750	-	-	1:35572394-35581615	-	-	0	0	0	OK	0	0	0	OK	0	0	0	OK	0	0	0	OK	0	0	0	OK	0	0	0	OK	0	0	0	OK	0	0	0	OK	0	0	0	OK	0	0	0	OK	0
GLYMA01G26766	-	-	GLYMA01G26766	-	-	1:35587717-35588464	-	-	0	0	0	OK	0	0	0	OK	0	0	0	OK	0	0	0	OK	0	0	0	OK	0	0	0	OK	0	0	0	OK	0	0	0	OK	0	0	0	OK	0	0	0	OK	0
GLYMA01G26783	-	-	GLYMA01G26783	-	-	1:35595556-35596652	-	-	0	0	0	OK	0	0	0	OK	0	0	0	OK	0	0	0	OK	0	0	0	OK	0	0	0	OK	0	0	0	OK	0	0	0	OK	0	0	0	OK	0	0	0	OK	0
GLYMA01G26800	-	-	GLYMA01G26800	-	-	1:35606472-35610217	-	-	0	0	0	OK	0	0	0	OK	0	0	0	OK	0	0	0	OK	0.0769593	0	0.280818	OK	0	0	0	OK	0	0	0	OK	0	0	0	OK	0	0	0	OK	0	0	0	OK	0
GLYMA01G26813	-	-	GLYMA01G26813	-	-	1:35625153-35625890	-	-	0.516326	0	1.28509	OK	0	0	0	OK	0	0	0	OK	0	0	0	OK	0	0	0	OK	0.237314	0	0.746796	OK	0	0	0	OK	0	0	0	OK	0	0	0	OK	0.102099	0	0.627794	OK	0.25528
GLYMA01G26826	-	-	GLYMA01G26826	-	-	1:35632686-35633208	-	-	0	0	0	OK	0.285732	0	1.00184	OK	0	0	0	OK	0	0	0	OK	0	0	0	OK	0.128552	0	0.567867	OK	0	0	0	OK	0.105054	0	0.543634	OK	0.289357	0	1.00844	OK	0.0517065	0	0.439686	OK	0
GLYMA01G26840	-	-	GLYMA01G26840	-	-	1:35643767-35646603	-	-	0.0204011	0	0.133334	OK	0.04568	0	0.199091	OK	0.44353	0	0.984955	OK	0.0721481	0	0.244208	OK	1.6805	0.510444	2.85055	OK	0.385816	0	0.855754	OK	3.05134	1.33304	4.76965	OK	1.35809	0.256043	2.46013	OK	0.0342412	0	0.147679	OK	4.51758	3.1285	5.90666	OK	0.483164
GLYMA01G26860	-	-	GLYMA01G26860	-	-	1:35688241-35692239	-	-	0	0	0	OK	0.0616782	0	0.211854	OK	0.0157324	0	0.0933472	OK	0	0	0	OK	0	0	0	OK	0.0119149	0	0.0906715	OK	0.0543016	0	0.163594	OK	0.0240898	0	0.100995	OK	0.0957554	0	0.27796	OK	0	0	0	OK	0.288069
GLYMA01G26900	-	-	GLYMA01G26900	-	-	1:35719443-35723183	-	-	0.0119982	0	0.0882831	OK	0	0	0	OK	0	0	0	OK	0.0177153	0	0.0983033	OK	0	0	0	OK	0	0	0	OK	0.0136256	0	0.0904921	OK	0	0	0	OK	0	0	0	OK	0.0121757	0	0.0901467	OK	0.0129925
GLYMA01G26915	-	-	GLYMA01G26915	-	-	1:35827768-35828303	-	-	0	0	0	OK	0	0	0	OK	0	0	0	OK	0	0	0	OK	0	0	0	OK	0	0	0	OK	0	0	0	OK	0	0	0	OK	0	0	0	OK	0	0	0	OK	0
GLYMA01G26930	-	-	GLYMA01G26930	-	-	1:35832934-35837033	-	-	12.1197	7.52313	16.7163	OK	11.2046	6.87788	15.5313	OK	10.2383	6.25858	14.2179	OK	9.00711	5.52645	12.4878	OK	8.48283	5.23539	11.7303	OK	5.91097	3.49412	8.32782	OK	6.62966	3.96786	9.29146	OK	5.66034	3.25769	8.06299	OK	13.672	8.5488	18.7952	OK	9.10943	6.79864	11.4202	OK	7.91232
GLYMA01G26940	-	-	GLYMA01G26940	-	-	1:35863797-35865409	-	-	0.50383	0	1.01157	OK	0.814614	0.169483	1.45974	OK	1.23399	0.369884	2.09809	OK	0.933738	0.272234	1.59524	OK	0.55821	0.0996025	1.01682	OK	0.64963	0.118284	1.18098	OK	0.912291	0.249623	1.57496	OK	0.996466	0.259772	1.73316	OK	0.512829	0.00262583	1.02303	OK	0.432083	0.209736	0.65443	OK	0.846954
GLYMA01G26950	-	-	GLYMA01G26950	-	-	1:35866292-35869400	-	-	13.1877	8.38313	17.9922	OK	11.7343	7.4007	16.0679	OK	11.0782	7.01976	15.1366	OK	16.1822	10.3598	22.0046	OK	16.1188	10.1321	22.1055	OK	18.2858	11.8061	24.7654	OK	16.1236	10.2508	21.9964	OK	20.1858	12.9434	27.4282	OK	10.1583	6.36578	13.9509	OK	17.7666	12.2367	23.2965	OK	13.5665
GLYMA01G26961	-	-	GLYMA01G26961	-	-	1:35952581-35954091	-	-	0	0	0	OK	0	0	0	OK	0	0	0	OK	0	0	0	OK	0	0	0	OK	0	0	0	OK	0	0	0	OK	0	0	0	OK	0	0	0	OK	0	0	0	OK	0
GLYMA01G26970	-	-	GLYMA01G26970	-	-	1:35963018-35964248	-	-	335.299	192.38	478.219	OK	276.007	161.832	390.182	OK	213.092	127.939	298.244	OK	277.618	154.214	401.023	OK	134.477	83.6922	185.263	OK	99.002	62.1449	135.859	OK	141.312	88.4028	194.222	OK	104.741	64.0377	145.445	OK	289.715	170.645	408.784	OK	9.65368	6.43729	12.8701	OK	245.182
GLYMA01G26981	-	-	GLYMA01G26981	-	-	1:35964318-35966630	-	-	1.10672	0	2.52509	OK	1.49407	0	3.09832	OK	0.729348	0	1.7239	OK	1.75453	0.00233549	3.50672	OK	1.85703	0.031367	3.68269	OK	2.12127	0.16268	4.07986	OK	3.20671	0.791177	5.62225	OK	2.91084	0.572148	5.24954	OK	1.4746	0	3.12625	OK	1.92477	0.753562	3.09599	OK	1.28066
GLYMA01G26990	-	-	GLYMA01G26990	-	-	1:35968043-35972769	-	-	9.32462	5.68356	12.9657	OK	10.4527	6.48622	14.4192	OK	13.2954	8.44822	18.1426	OK	12.6938	8.01472	17.3728	OK	13.6219	8.76921	18.4747	OK	10.7351	6.76473	14.7055	OK	12.0804	7.58873	16.572	OK	13.0322	8.17301	17.8914	OK	11.5883	7.3057	15.8709	OK	13.1166	9.66009	16.5732	OK	12.1175
GLYMA01G27005	-	-	GLYMA01G27005	-	-	1:35977333-35983210	-	-	0.713863	0.240533	1.18719	OK	2.01834	1.00335	3.03334	OK	1.81837	0.927387	2.70935	OK	2.67321	1.39835	3.94807	OK	1.19055	0.523798	1.85729	OK	2.38992	1.29707	3.48276	OK	1.82603	0.919687	2.73238	OK	3.37446	1.9076	4.84133	OK	0.719559	0.236047	1.20307	OK	0.595836	0.315207	0.876464	OK	1.53546
GLYMA01G27020	-	-	GLYMA01G27020	-	-	1:36004326-36005428	-	-	0	0	0	OK	0	0	0	OK	0	0	0	OK	0	0	0	OK	0	0	0	OK	0	0	0	OK	0	0	0	OK	0	0	0	OK	0	0	0	OK	0	0	0	OK	0
GLYMA01G27040	-	-	GLYMA01G27040	-	-	1:36021672-36025699	-	-	0.00868473	0	0.0635149	OK	0	0	0	OK	0.0106929	0	0.0639337	OK	0	0	0	OK	0	0	0	OK	0	0	0	OK	0	0	0	OK	0	0	0	OK	0.0115107	0	0.0651935	OK	0	0	0	OK	0
GLYMA01G27060	-	-	GLYMA01G27060	-	-	1:36063450-36065354	-	-	0.391837	0	0.824951	OK	0.146514	0	0.388243	OK	0.300117	0	0.665674	OK	0.342407	0	0.71063	OK	1.90596	0.788873	3.02305	OK	2.33594	1.0628	3.60907	OK	1.41103	0.504416	2.31765	OK	1.86153	0.726733	2.99632	OK	0.232815	0	0.544443	OK	2.57707	1.78643	3.36771	OK	0.579624
GLYMA01G27110	-	-	GLYMA01G27110	-	-	1:36127733-36131641	-	-	0	0	0	OK	0	0	0	OK	0	0	0	OK	0	0	0	OK	0	0	0	OK	0	0	0	OK	0	0	0	OK	0	0	0	OK	0	0	0	OK	0	0	0	OK	0
GLYMA01G27120	-	-	GLYMA01G27120	-	-	1:36147154-36151735	-	-	1.47406	0.475203	2.47292	OK	1.25649	0.398823	2.11416	OK	0.900591	0.190023	1.61116	OK	0.818298	0.125733	1.51086	OK	2.06713	0.88802	3.24625	OK	1.56253	0.608323	2.51673	OK	2.0415	0.898358	3.18464	OK	1.58709	0.607513	2.56666	OK	1.34382	0.456182	2.23146	OK	2.72055	1.90705	3.53406	OK	1.66161
GLYMA01G27130	-	-	GLYMA01G27130	-	-	1:36161870-36165133	-	-	2.28739	0.918269	3.65652	OK	0.711643	0.0788527	1.34443	OK	2.76425	1.25473	4.27376	OK	1.94777	0.801417	3.09412	OK	4.14641	2.17315	6.11968	OK	4.19	2.27025	6.10976	OK	5.95477	3.46941	8.44014	OK	4.11315	2.11908	6.10722	OK	1.7121	0.600595	2.82361	OK	2.06372	1.52181	2.60563	OK	3.59029
GLYMA01G27145	-	-	GLYMA01G27145	-	-	1:36192774-36194659	-	-	0	0	0	OK	0	0	0	OK	0	0	0	OK	0	0	0	OK	0	0	0	OK	0	0	0	OK	0	0	0	OK	0	0	0	OK	0	0	0	OK	0	0	0	OK	0
GLYMA01G27160	-	-	GLYMA01G27160	-	-	1:36195997-36196273	-	-	3.48537	0.172022	6.79871	OK	0	0	0	OK	0	0	0	OK	0	0	0	OK	0	0	0	OK	0	0	0	OK	0	0	0	OK	0	0	0	OK	0.434871	0	1.31244	OK	0	0	0	OK	0
GLYMA01G27170	-	-	GLYMA01G27170	-	-	1:36211478-36213198	-	-	7.08354	2.16233	12.0048	OK	7.70997	2.73471	12.6852	OK	2.47774	0.0760641	4.87941	OK	4.78121	1.06084	8.50158	OK	1.58971	0	3.44843	OK	2.27295	0.0681898	4.47771	OK	1.79052	0	3.72795	OK	2.7248	0.276144	5.17345	OK	3.31071	0.440833	6.18059	OK	2.31559	0.515792	4.11539	OK	1.75713
GLYMA01G27200	-	-	GLYMA01G27200	-	-	1:36246044-36251145	-	-	34.6616	22.2117	47.1115	OK	33.1377	21.2617	45.0138	OK	38.3145	24.7101	51.9189	OK	45.1242	29.1603	61.0881	OK	8.98084	5.34662	12.6151	OK	11.9698	7.36264	16.5771	OK	16.8369	10.4477	23.2261	OK	14.1534	8.785	19.5217	OK	34.5964	22.2489	46.9439	OK	3.83908	2.458	5.22016	OK	38.8829
GLYMA01G27215	-	-	GLYMA01G27215	-	-	1:36263859-36271059	-	-	0	0	0	OK	0	0	0	OK	0	0	0	OK	0	0	0	OK	0	0	0	OK	0	0	0	OK	0	0	0	OK	0	0	0	OK	0	0	0	OK	0	0	0	OK	0
GLYMA01G27230	-	-	GLYMA01G27230	-	-	1:36326563-36327062	-	-	0	0	0	OK	0	0	0	OK	0	0	0	OK	0	0	0	OK	0	0	0	OK	0	0	0	OK	0	0	0	OK	0	0	0	OK	0	0	0	OK	0	0	0	OK	0
GLYMA01G27240	-	-	GLYMA01G27240	-	-	1:36332421-36351694	-	-	7.68052	4.67259	10.6884	OK	8.544	5.45721	11.6308	OK	12.2057	7.77648	16.635	OK	10.7818	6.99608	14.5676	OK	7.72601	4.99109	10.4609	OK	7.68949	4.98229	10.3967	OK	8.36208	5.36923	11.3549	OK	8.13718	5.16301	11.1113	OK	11.4594	7.25663	15.6622	OK	5.01586	3.96627	6.06545	OK	11.3054
GLYMA01G27250	-	-	GLYMA01G27250	-	-	1:36369066-36382267	-	-	10.38	6.45755	14.3025	OK	9.11502	5.82439	12.4057	OK	13.3804	8.49293	18.2679	OK	11.4983	7.48668	15.5099	OK	12.5218	8.13947	16.9041	OK	10.9181	7.17225	14.6641	OK	14.5634	9.53587	19.5909	OK	11.9444	7.73306	16.1557	OK	13.1056	8.36981	17.8413	OK	10.1809	8.17527	12.1865	OK	12.4198
GLYMA01G27260	-	-	GLYMA01G27260	-	-	1:36388728-36391729	-	-	0	0	0	OK	0	0	0	OK	0	0	0	OK	0	0	0	OK	0	0	0	OK	0	0	0	OK	0	0	0	OK	0	0	0	OK	0	0	0	OK	0	0	0	OK	0
GLYMA01G27280	-	-	GLYMA01G27280	-	-	1:36438459-36440199	-	-	0.9702	0.204224	1.73618	OK	0.0282548	0	0.130647	OK	0.294193	0	0.643511	OK	0.182832	0	0.438773	OK	0.450943	0	0.916891	OK	0.160243	0	0.403535	OK	0.299226	0	0.617591	OK	0.161894	0	0.403539	OK	1.04489	0.263348	1.82643	OK	0.343672	0.212499	0.474846	OK	0.300204
GLYMA01G27291	-	-	GLYMA01G27291	-	-	1:36450899-36454001	-	-	0	0	0	OK	0	0	0	OK	0	0	0	OK	0	0	0	OK	0	0	0	OK	0	0	0	OK	0	0	0	OK	0	0	0	OK	0	0	0	OK	0.0419775	0	0.284495	OK	0
GLYMA01G27301	-	-	GLYMA01G27301	-	-	1:36450899-36454001	-	-	0.0518164	0	0.279647	OK	0.124958	0	0.477597	OK	0	0	0	OK	0	0	0	OK	0.0423227	0	0.271007	OK	0	0	0	OK	0	0	0	OK	0	0	0	OK	0	0	0	OK	0.0502983	0	0.267833	OK	0
GLYMA01G27310	-	-	GLYMA01G27310	-	-	1:36464465-36465566	-	-	0	0	0	OK	0	0	0	OK	0	0	0	OK	0	0	0	OK	0	0	0	OK	0	0	0	OK	0	0	0	OK	0	0	0	OK	0	0	0	OK	0	0	0	OK	0
GLYMA01G27360	-	-	GLYMA01G27360	-	-	1:36545021-36547291	-	-	1.25879	0.636968	1.88061	OK	1.22653	0.590298	1.86276	OK	2.00974	1.09946	2.92001	OK	3.05448	1.74326	4.36569	OK	0.732984	0.257202	1.20877	OK	1.64096	0.854825	2.4271	OK	1.19571	0.520905	1.87052	OK	2.19183	1.13396	3.24971	OK	1.38708	0.67911	2.09506	OK	0.454865	0.172924	0.736806	OK	1.8486
GLYMA01G27385	-	-	GLYMA01G27385	-	-	1:36610052-36610460	-	-	0	0	0	OK	0	0	0	OK	0	0	0	OK	0	0	0	OK	0	0	0	OK	0	0	0	OK	0	0	0	OK	0	0	0	OK	0	0	0	OK	0	0	0	OK	0
GLYMA01G27410	-	-	GLYMA01G27410	-	-	1:36654803-36655111	-	-	0	0	0	OK	0	0	0	OK	0	0	0	OK	0	0	0	OK	0	0	0	OK	0	0	0	OK	0	0	0	OK	0	0	0	OK	0	0	0	OK	0	0	0	OK	0
GLYMA01G27440	-	-	GLYMA01G27440	-	-	1:36685735-36695527	-	-	0	0	0	OK	0	0	0	OK	0	0	0	OK	0	0	0	OK	0.0149662	0	0.0714231	OK	0.0333465	0	0.107924	OK	0.0119156	0	0.0608743	OK	0.00568684	0	0.0533015	OK	0	0	0	OK	0.0300617	0.00326059	0.0568629	OK	0
GLYMA01G27455	-	-	GLYMA01G27455	-	-	1:36705021-36712560	-	-	0.0439123	0	0.127103	OK	0.0477148	0	0.120781	OK	0.172584	0.0113024	0.333866	OK	0.0450378	0	0.124392	OK	0.0965496	0	0.208693	OK	0.0912485	0	0.193781	OK	0.153363	0.0163476	0.290378	OK	0.159791	0	0.326063	OK	0.0302386	0	0.101439	OK	0.115697	0.06169	0.169704	OK	0.0842527
GLYMA01G27470	-	-	GLYMA01G27470	-	-	1:36735448-36737186	-	-	0	0	0	OK	0	0	0	OK	0	0	0	OK	0.0130319	0	0.0877383	OK	0	0	0	OK	0	0	0	OK	0	0	0	OK	0.0242117	0	0.104449	OK	0	0	0	OK	0	0	0	OK	0
GLYMA01G27490	-	-	GLYMA01G27490	-	-	1:36794254-36798874	-	-	0	0	0	OK	0	0	0	OK	0	0	0	OK	0	0	0	OK	0	0	0	OK	0	0	0	OK	0	0	0	OK	0	0	0	OK	0	0	0	OK	0	0	0	OK	0
GLYMA01G27710	-	-	GLYMA01G27710	-	-	1:36987889-36992462	-	-	0	0	0	OK	0	0	0	OK	0	0	0	OK	0	0	0	OK	0	0	0	OK	0	0	0	OK	0	0	0	OK	0	0	0	OK	0	0	0	OK	0.0078173	0	0.0610386	OK	0
GLYMA01G27720	-	-	GLYMA01G27720	MYB51	-	1:37036140-37038376	-	-	0	0	0	OK	0	0	0	OK	0	0	0	OK	0	0	0	OK	0	0	0	OK	0	0	0	OK	0.0269572	0	0.138696	OK	0	0	0	OK	0	0	0	OK	0.052565	0	0.117918	OK	0
GLYMA01G27765	-	-	GLYMA01G27765	-	-	1:37212445-37213145	-	-	0	0	0	OK	0	0	0	OK	0	0	0	OK	0	0	0	OK	0	0	0	OK	0	0	0	OK	0	0	0	OK	0	0	0	OK	0	0	0	OK	0	0	0	OK	0
GLYMA01G27810	-	-	GLYMA01G27810	-	-	1:37231576-37233997	-	-	10.8216	6.74781	14.8955	OK	7.49859	4.51137	10.4858	OK	17.4588	10.9263	23.9913	OK	14.769	9.6596	19.8783	OK	3.32934	1.73842	4.92027	OK	2.6024	1.40177	3.80303	OK	7.33319	4.33107	10.3353	OK	5.84412	3.36563	8.32262	OK	12.0082	7.47361	16.5429	OK	1.50402	0.769117	2.23892	OK	17.0973
GLYMA01G27840	-	-	GLYMA01G27840	-	-	1:37299487-37305059	-	-	1.04484	0.371879	1.71781	OK	0.678629	0.174313	1.18295	OK	0.995311	0.358346	1.63228	OK	0.997176	0.38281	1.61154	OK	0.903818	0.330006	1.47763	OK	0.70827	0.214233	1.20231	OK	1.47455	0.689599	2.25949	OK	2.32805	1.18378	3.47232	OK	0.849331	0.267941	1.43072	OK	3.30254	2.4081	4.19697	OK	0.871262
GLYMA01G27860	-	-	GLYMA01G27860	-	-	1:37321469-37321784	-	-	0	0	0	OK	0	0	0	OK	0	0	0	OK	0	0	0	OK	0	0	0	OK	0	0	0	OK	0	0	0	OK	0	0	0	OK	0	0	0	OK	0	0	0	OK	0
GLYMA01G27890	-	-	GLYMA01G27890	-	-	1:37336991-37338203	-	-	0.0223353	0	0.137396	OK	0	0	0	OK	0	0	0	OK	0.0370267	0	0.157105	OK	0	0	0	OK	0.0263957	0	0.126669	OK	0	0	0	OK	0	0	0	OK	0.0264132	0	0.145804	OK	0	0	0	OK	0
GLYMA01G27900	-	-	GLYMA01G27900	-	-	1:37379998-37383931	-	-	0.0287439	0	0.116062	OK	0	0	0	OK	0	0	0	OK	0.0422385	0	0.138327	OK	0	0	0	OK	0.0640823	0	0.205659	OK	0.0485624	0	0.167989	OK	0.00997764	0	0.0770835	OK	0.0172748	0	0.0800479	OK	0.0195432	0	0.0800196	OK	0.0299695
GLYMA01G27910	-	-	GLYMA01G27910	-	-	1:37406845-37408224	-	-	0	0	0	OK	0	0	0	OK	0	0	0	OK	0	0	0	OK	0	0	0	OK	0	0	0	OK	0	0	0	OK	0	0	0	OK	0	0	0	OK	0	0	0	OK	0
GLYMA01G27941	-	-	GLYMA01G27941	-	-	1:37433263-37434146	-	-	0	0	0	OK	0	0	0	OK	0	0	0	OK	0	0	0	OK	0	0	0	OK	0	0	0	OK	0	0	0	OK	0	0	0	OK	0	0	0	OK	0	0	0	OK	0
GLYMA01G27970	-	-	GLYMA01G27970	-	-	1:37457417-37460795	-	-	0	0	0	OK	0	0	0	OK	0	0	0	OK	0	0	0	OK	0	0	0	OK	0	0	0	OK	0	0	0	OK	0	0	0	OK	0.0151153	0	0.122542	OK	0	0	0	OK	0
GLYMA01G28026	-	-	GLYMA01G28026	-	-	1:37580338-37581229	-	-	0	0	0	OK	0	0	0	OK	0	0	0	OK	0	0	0	OK	0	0	0	OK	0	0	0	OK	0	0	0	OK	0	0	0	OK	0	0	0	OK	0	0	0	OK	0
GLYMA01G28082	-	-	GLYMA01G28082	-	-	1:37587054-37587942	-	-	0	0	0	OK	0	0	0	OK	0	0	0	OK	0	0	0	OK	0	0	0	OK	0	0	0	OK	0	0	0	OK	0	0	0	OK	0	0	0	OK	0	0	0	OK	0
GLYMA01G28139	-	-	GLYMA01G28139	-	-	1:37594369-37595242	-	-	0	0	0	OK	0	0	0	OK	0	0	0	OK	0	0	0	OK	0	0	0	OK	0	0	0	OK	0	0	0	OK	0	0	0	OK	0	0	0	OK	0	0	0	OK	0
GLYMA01G28196	-	-	GLYMA01G28196	-	-	1:37611247-37612183	-	-	0	0	0	OK	0	0	0	OK	0	0	0	OK	0	0	0	OK	0	0	0	OK	0	0	0	OK	0	0	0	OK	0	0	0	OK	0	0	0	OK	0	0	0	OK	0
GLYMA01G28253	-	-	GLYMA01G28253	-	-	1:37911350-37912244	-	-	0.110202	0	0.426215	OK	0	0	0	OK	0	0	0	OK	0	0	0	OK	0	0	0	OK	0.193178	0	0.684066	OK	0	0	0	OK	0	0	0	OK	0	0	0	OK	0.410634	0	1.06988	OK	0
GLYMA01G28310	-	-	GLYMA01G28310	-	-	1:37913283-37917411	-	-	0.0132612	0	0.112065	OK	0	0	0	OK	0	0	0	OK	0.123479	0	0.32635	OK	0.13222	0	0.361569	OK	0.167472	0	0.423389	OK	0.0566463	0	0.200555	OK	0.0470228	0	0.183504	OK	0	0	0	OK	0.630656	0.342585	0.918727	OK	0.0836411
GLYMA01G28353	-	-	GLYMA01G28353	-	-	1:38060909-38061301	-	-	0	0	0	OK	0	0	0	OK	0	0	0	OK	0	0	0	OK	0	0	0	OK	0	0	0	OK	0	0	0	OK	0	0	0	OK	0	0	0	OK	0	0	0	OK	0
GLYMA01G28396	-	-	GLYMA01G28396	-	-	1:38199627-38200321	-	-	0.780011	0	1.96962	OK	1.93546	0	4.29539	OK	8.07515	2.67151	13.4788	OK	2.20932	0	4.53111	OK	0.133517	0	0.359529	OK	0.127429	0	0.477648	OK	3.11052	0.30017	5.92088	OK	1.73095	0	3.57694	OK	0.726544	0	1.55915	OK	0.231039	0	0.628171	OK	15.6049
GLYMA01G28440	-	-	GLYMA01G28440	-	-	1:38205261-38207629	-	-	0.00787244	0	0.0606337	OK	0	0	0	OK	0	0	0	OK	0	0	0	OK	0.0233175	0	0.0978793	OK	0.0288301	0	0.112656	OK	0.0611103	0	0.174136	OK	0.0400159	0	0.131098	OK	0	0	0	OK	0.381753	0.193283	0.570223	OK	0
GLYMA01G28460	-	-	GLYMA01G28460	-	-	1:38222786-38224222	-	-	0	0	0	OK	0	0	0	OK	0	0	0	OK	0	0	0	OK	0	0	0	OK	0	0	0	OK	0	0	0	OK	0	0	0	OK	0	0	0	OK	0	0	0	OK	0
GLYMA01G28480	-	-	GLYMA01G28480	-	-	1:38248791-38250401	-	-	0	0	0	OK	0	0	0	OK	0	0	0	OK	0	0	0	OK	0.028749	0	0.134485	OK	0	0	0	OK	0	0	0	OK	0	0	0	OK	0	0	0	OK	0	0	0	OK	0
GLYMA01G28491	-	-	GLYMA01G28491	-	-	1:38259681-38270227	-	-	0	0	0	OK	0	0	0	OK	0	0	0	OK	0	0	0	OK	0	0	0	OK	0	0	0	OK	0	0	0	OK	0	0	0	OK	0	0	0	OK	0	0	0	OK	0
GLYMA01G28500	-	-	GLYMA01G28500	-	-	1:38308110-38309077	-	-	5.17836	2.08392	8.2728	OK	10.5613	5.2476	15.8749	OK	4.49172	1.62496	7.35848	OK	7.20461	3.08932	11.3199	OK	2.3865	0.578129	4.19488	OK	4.1023	1.48927	6.71533	OK	1.57453	0.162013	2.98705	OK	4.26957	1.54533	6.99381	OK	5.20842	2.06433	8.35251	OK	7.40826	4.28399	10.5325	OK	1.87273
GLYMA01G28511	-	-	GLYMA01G28511	-	-	1:38309608-38311167	-	-	0.382939	0	0.798427	OK	0.132001	0	0.347279	OK	0.0988062	0	0.285651	OK	0.0570603	0	0.220455	OK	0.0925737	0	0.309745	OK	0.0544496	0	0.207056	OK	0.044465	0	0.168647	OK	0.0502555	0	0.167449	OK	0.152807	0	0.413142	OK	0	0	0	OK	0.126814
GLYMA01G28520	-	-	GLYMA01G28520	-	-	1:38386523-38391051	-	-	103.436	64.2956	142.577	OK	251.724	143.718	359.731	OK	64.1457	40.286	88.0054	OK	159.717	83.2084	236.225	OK	28.4078	18.5127	38.3029	OK	43.3264	27.877	58.7757	OK	29.2304	18.6437	39.8171	OK	47.8322	30.1593	65.5051	OK	93.9666	58.9095	129.024	OK	2.79141	1.93418	3.64865	OK	65.7677
GLYMA01G28550	-	-	GLYMA01G28550	-	-	1:38422858-38424428	-	-	6.74626	3.67562	9.8169	OK	6.76819	3.62939	9.90699	OK	6.36414	3.40458	9.3237	OK	8.93396	4.92167	12.9463	OK	4.91422	2.52067	7.30777	OK	3.88739	1.92421	5.85057	OK	4.27523	2.09108	6.45938	OK	4.98022	2.47133	7.4891	OK	6.75648	3.7091	9.80386	OK	1.81365	0.932383	2.69492	OK	6.22495
GLYMA01G28626	-	-	GLYMA01G28626	-	-	1:38529390-38530425	-	-	0	0	0	OK	0	0	0	OK	0	0	0	OK	0	0	0	OK	0	0	0	OK	0	0	0	OK	0	0	0	OK	0	0	0	OK	0	0	0	OK	0	0	0	OK	0
GLYMA01G28703	-	-	GLYMA01G28703	-	-	1:38575000-38577422	-	-	0	0	0	OK	0	0	0	OK	0	0	0	OK	0	0	0	OK	0	0	0	OK	0	0	0	OK	0.0753173	0	0.334901	OK	0.0658506	0	0.317659	OK	0	0	0	OK	1.35658	0.694034	2.01912	OK	0
GLYMA01G28780	-	-	GLYMA01G28780	-	-	1:38596171-38598279	-	-	0.0436222	0	0.161622	OK	0.0105755	0	0.0692766	OK	0.0117322	0	0.0706848	OK	0.0644224	0	0.18809	OK	0.164199	0	0.371278	OK	0.247016	0	0.517642	OK	0.358555	0.0296038	0.687507	OK	0.399963	0.0355234	0.764403	OK	0	0	0	OK	0.561653	0.276878	0.846428	OK	0.00962593
GLYMA01G28800	-	-	GLYMA01G28800	-	-	1:38660680-38662575	-	-	0	0	0	OK	0	0	0	OK	0.0391683	0	0.135428	OK	0.025502	0	0.118883	OK	0.0102384	0	0.0820415	OK	0.00913114	0	0.0774309	OK	0.0506821	0	0.177185	OK	0.0109652	0	0.0839068	OK	0	0	0	OK	0	0	0	OK	0
GLYMA01G28805	-	-	GLYMA01G28805	-	-	1:38690273-38690984	-	-	0	0	0	OK	0	0	0	OK	0.0513748	0	0.257249	OK	0	0	0	OK	0	0	0	OK	0	0	0	OK	0	0	0	OK	0	0	0	OK	0	0	0	OK	0	0	0	OK	0.187732
GLYMA01G28810	-	-	GLYMA01G28810	-	-	1:38692764-38695649	-	-	38.2002	24.8727	51.5278	OK	70.3786	45.3892	95.3681	OK	14.6765	9.46647	19.8866	OK	40.9649	26.26	55.6698	OK	11.9301	7.63174	16.2284	OK	20.1062	13.1634	27.049	OK	9.14059	5.39077	12.8904	OK	15.6826	9.80922	21.5561	OK	27.8858	18.5105	37.2612	OK	7.74309	4.96881	10.5174	OK	20.9974
GLYMA01G28820	-	-	GLYMA01G28820	-	-	1:38703774-38707276	-	-	42.5922	27.0355	58.149	OK	27.1185	17.3069	36.9302	OK	23.6369	15.0158	32.2579	OK	22.4899	14.359	30.6209	OK	22.5274	14.752	30.3028	OK	15.6473	9.98017	21.3145	OK	20.5656	13.0221	28.1092	OK	15.9983	9.9239	22.0726	OK	34.3474	22.018	46.6769	OK	16.3531	12.305	20.4012	OK	28.8205
GLYMA01G28830	-	-	GLYMA01G28830	-	-	1:38709310-38713735	-	-	1.46685	0.52952	2.40417	OK	1.02159	0.261188	1.78199	OK	2.13719	0.964584	3.3098	OK	1.3717	0.523971	2.21942	OK	1.37791	0.577547	2.17827	OK	1.40406	0.593768	2.21435	OK	1.19056	0.456661	1.92447	OK	1.30471	0.476295	2.13313	OK	1.22136	0.410553	2.03216	OK	1.85915	1.42036	2.29793	OK	1.1826
GLYMA01G28841	-	-	GLYMA01G28841	-	-	1:38749817-38751606	-	-	0	0	0	OK	0	0	0	OK	0	0	0	OK	0	0	0	OK	0.0527337	0	0.182712	OK	0	0	0	OK	0	0	0	OK	0.0106653	0	0.0869881	OK	0	0	0	OK	0	0	0	OK	0
GLYMA01G28850	-	-	GLYMA01G28850	-	-	1:38758937-38772979	-	-	3.68455	1.93494	5.43415	OK	1.09952	0.362379	1.83667	OK	0	0	0	OK	0	0	0	OK	0.888731	0.259296	1.51817	OK	0.105393	0	0.305102	OK	0	0	0	OK	0	0	0	OK	4.7921	2.69093	6.89327	OK	0.636372	0.386581	0.886162	OK	0
GLYMA01G28865	-	-	GLYMA01G28865	-	-	1:38774846-38778332	-	-	0.414575	0	0.937553	OK	1.15039	0.345669	1.95512	OK	0.464381	0.0165781	0.912184	OK	0.715112	0.131641	1.29858	OK	0.0130441	0	0.100607	OK	0.340679	0	0.705327	OK	0.175929	0	0.427879	OK	0.0878527	0	0.258804	OK	0.145831	0	0.363146	OK	0	0	0	OK	0.314801
GLYMA01G28880	-	-	GLYMA01G28880	-	-	1:38811474-38819368	-	-	0.205851	0	0.469613	OK	0.104135	0	0.291669	OK	0	0	0	OK	0.0262026	0	0.122791	OK	0.0466632	0	0.184072	OK	0.0174596	0	0.0810967	OK	0	0	0	OK	0.0208366	0	0.0885702	OK	0.339735	0	0.697675	OK	0.239602	0.0643635	0.41484	OK	0
GLYMA01G28890	-	-	GLYMA01G28890	-	-	1:38825959-38830479	-	-	0	0	0	OK	0	0	0	OK	0	0	0	OK	0	0	0	OK	0	0	0	OK	0	0	0	OK	0	0	0	OK	0	0	0	OK	0	0	0	OK	0	0	0	OK	0
GLYMA01G28936	-	-	GLYMA01G28936	-	-	1:38986023-38989868	-	-	0	0	0	OK	0	0	0	OK	0	0	0	OK	0	0	0	OK	0	0	0	OK	0	0	0	OK	0	0	0	OK	0	0	0	OK	0	0	0	OK	0	0	0	OK	0
GLYMA01G28983	-	-	GLYMA01G28983	-	-	1:39101552-39101978	-	-	0	0	0	OK	0	0	0	OK	0	0	0	OK	0	0	0	OK	0	0	0	OK	0	0	0	OK	0	0	0	OK	0	0	0	OK	0	0	0	OK	0	0	0	OK	0
GLYMA01G29030	-	-	GLYMA01G29030	-	-	1:39117816-39121119	-	-	0	0	0	OK	0	0	0	OK	0.162623	0	0.360409	OK	0.0336939	0	0.106655	OK	0.0862581	0	0.247259	OK	0	0	0	OK	0.0489308	0	0.138498	OK	0.0384673	0	0.119085	OK	0.0456477	0	0.147237	OK	0.0196518	0	0.0514017	OK	0
GLYMA01G29070	-	-	GLYMA01G29070	-	-	1:39200746-39201279	-	-	0.201528	0	0.806064	OK	0	0	0	OK	0	0	0	OK	0	0	0	OK	0	0	0	OK	0	0	0	OK	0	0	0	OK	0	0	0	OK	0	0	0	OK	0	0	0	OK	0
GLYMA01G29091	-	-	GLYMA01G29091	-	-	1:39202322-39203074	-	-	0	0	0	OK	0	0	0	OK	0	0	0	OK	0	0	0	OK	0	0	0	OK	0	0	0	OK	0	0	0	OK	0	0	0	OK	0	0	0	OK	0	0	0	OK	0
GLYMA01G29110	-	-	GLYMA01G29110	-	-	1:39206637-39207905	-	-	0	0	0	OK	0	0	0	OK	0	0	0	OK	0	0	0	OK	0	0	0	OK	0	0	0	OK	0	0	0	OK	0	0	0	OK	0	0	0	OK	0	0	0	OK	0
GLYMA01G29131	-	-	GLYMA01G29131	-	-	1:39211228-39211501	-	-	0	0	0	OK	0	0	0	OK	0	0	0	OK	0	0	0	OK	0	0	0	OK	0	0	0	OK	0	0	0	OK	0	0	0	OK	0	0	0	OK	0	0	0	OK	0
GLYMA01G29150	-	-	GLYMA01G29150	-	-	1:39249319-39254445	-	-	3.58658	2.04218	5.13098	OK	2.60187	1.3835	3.82024	OK	1.87457	0.943479	2.80566	OK	1.65484	0.803097	2.50659	OK	2.64896	1.5141	3.78383	OK	3.43076	2.01019	4.85132	OK	2.17001	1.15799	3.18203	OK	2.3163	1.22551	3.40708	OK	2.70726	1.48155	3.93297	OK	5.15785	4.05902	6.25668	OK	1.43015
GLYMA01G29171	-	-	GLYMA01G29171	-	-	1:39255360-39265417	-	-	0	0	0	OK	0	0	0	OK	0.00596274	0	0.145314	OK	0	0	0	OK	0	0	0	OK	0.00645979	0	0.141597	OK	0	0	0	OK	0	0	0	OK	0	0	0	OK	0.0113798	0	0.153118	OK	0
GLYMA01G29190	-	-	GLYMA01G29190	-	-	1:39285279-39288819	-	-	0	0	0	OK	0	0	0	OK	0	0	0	OK	0	0	0	OK	3.1821	1.51311	4.85109	OK	3.66992	1.98782	5.35202	OK	2.02331	0.89926	3.14736	OK	2.62948	1.24296	4.016	OK	0	0	0	OK	14.545	8.85534	20.2347	OK	0
GLYMA01G29220	-	-	GLYMA01G29220	-	-	1:39316166-39317298	-	-	0	0	0	OK	0	0	0	OK	0	0	0	OK	0	0	0	OK	0	0	0	OK	0	0	0	OK	0	0	0	OK	0	0	0	OK	0	0	0	OK	0	0	0	OK	0
GLYMA01G29230	-	-	GLYMA01G29230	-	-	1:39317900-39318629	-	-	0	0	0	OK	0	0	0	OK	0	0	0	OK	0	0	0	OK	0	0	0	OK	0	0	0	OK	0	0	0	OK	0	0	0	OK	0	0	0	OK	0	0	0	OK	0
GLYMA01G29255	-	-	GLYMA01G29255	-	-	1:39318953-39319509	-	-	0	0	0	OK	0	0	0	OK	0	0	0	OK	0	0	0	OK	0	0	0	OK	0	0	0	OK	0	0	0	OK	0	0	0	OK	0	0	0	OK	0	0	0	OK	0
GLYMA01G29280	-	-	GLYMA01G29280	-	-	1:39350672-39358098	-	-	0.41527	0	0.875014	OK	0.339598	0	0.736773	OK	0.585821	0.0612727	1.11037	OK	0.231548	0	0.52136	OK	1.26608	0.41572	2.11643	OK	1.15983	0.379348	1.94031	OK	0.783652	0.1741	1.3932	OK	1.14756	0.355358	1.93977	OK	0.498358	0.000486523	0.996229	OK	2.33294	1.4976	3.16828	OK	0.379602
GLYMA01G29305	-	-	GLYMA01G29305	-	-	1:39376341-39388072	-	-	0.144886	0	0.421605	OK	0.10666	0	0.332102	OK	0.386625	0	0.873709	OK	0	0	0	OK	0.34569	0	0.822635	OK	0.103194	0	0.314858	OK	0.344903	0	0.766136	OK	0.146327	0	0.394015	OK	0.699375	0	1.4033	OK	0.443492	0.134745	0.752239	OK	0.275251
GLYMA01G29330	-	-	GLYMA01G29330	-	-	1:39403861-39412277	-	-	0.511528	0.0631377	0.959918	OK	0.177157	0	0.401352	OK	0.354491	0	0.729157	OK	0.17103	0	0.408134	OK	0.286637	0.0281818	0.545091	OK	0.258193	0.00696227	0.509424	OK	0.310679	0.0140263	0.607333	OK	0.295959	0	0.614896	OK	0.571425	0.103427	1.03942	OK	0.677982	0.415237	0.940726	OK	0.637366
GLYMA01G29346	-	-	GLYMA01G29346	-	-	1:39421332-39429591	-	-	0.495129	0	1.06215	OK	0.400557	0	0.912983	OK	0.708464	0.00474789	1.41218	OK	0.229908	0	0.622725	OK	0.43001	0	1.00799	OK	0.291907	0	0.659898	OK	0.566081	0	1.13556	OK	0.569824	0	1.18379	OK	0.98246	0.109877	1.85504	OK	1.4506	0.862562	2.03863	OK	0.868511
GLYMA01G29362	-	-	GLYMA01G29362	-	-	1:39443729-39458833	-	-	1.11468	0.392502	1.83685	OK	0.609669	0.155632	1.06371	OK	2.05963	0.966635	3.15263	OK	1.26069	0.510155	2.01122	OK	1.11664	0.482758	1.75052	OK	0.763103	0.245862	1.28035	OK	1.06114	0.426652	1.69563	OK	1.08777	0.394347	1.78118	OK	1.37114	0.556686	2.1856	OK	2.93111	2.3097	3.55251	OK	1.23719
GLYMA01G29378	-	-	GLYMA01G29378	-	-	1:39478263-39516299	-	-	0.640848	0.197785	1.08391	OK	0.302766	0.0380951	0.567437	OK	1.06912	0.450933	1.68732	OK	0.586793	0.175939	0.997647	OK	0.481225	0.14829	0.81416	OK	0.211893	0	0.428572	OK	0.483668	0.143314	0.824022	OK	0.5434	0.165634	0.921165	OK	0.928265	0.35409	1.50244	OK	1.70846	1.30664	2.11028	OK	0.784733
GLYMA01G29394	-	-	GLYMA01G29394	-	-	1:39526777-39530894	-	-	0.156029	0	0.345357	OK	0.289995	0	0.6007	OK	0.156062	0	0.355184	OK	0.0757232	0	0.198474	OK	0.0987961	0	0.24348	OK	0.227667	0.012036	0.443298	OK	0.101992	0	0.254949	OK	0.167234	0	0.362802	OK	0.150215	0	0.338226	OK	0.130674	0.0644403	0.196907	OK	0.37884
GLYMA01G29410	-	-	GLYMA01G29410	-	-	1:39591646-39594997	-	-	0.0110964	0	0.0922882	OK	0.0595394	0	0.201914	OK	0	0	0	OK	0.0625113	0	0.241834	OK	0	0	0	OK	0.0962441	0	0.281987	OK	0.0389222	0	0.158632	OK	0.0401268	0	0.164199	OK	0	0	0	OK	0.496482	0.167679	0.825286	OK	0.0114674
GLYMA01G29420	-	-	GLYMA01G29420	-	-	1:39597740-39602942	-	-	15.1206	9.53973	20.7014	OK	11.9096	7.41309	16.4061	OK	9.53518	5.84797	13.2224	OK	7.55125	4.6356	10.4669	OK	12.6063	8.02245	17.1901	OK	13.7117	8.84202	18.5814	OK	11.3207	7.19399	15.4474	OK	11.6643	7.34751	15.981	OK	13.9199	8.65147	19.1884	OK	10.8524	8.39794	13.3069	OK	9.30393
GLYMA01G29440	-	-	GLYMA01G29440	-	-	1:39655886-39656000	-	-	0	0	0	OK	0	0	0	OK	0	0	0	OK	0	0	0	OK	0	0	0	OK	0	0	0	OK	0	0	0	OK	0	0	0	OK	0	0	0	OK	0	0	0	OK	0
GLYMA01G29470	-	-	GLYMA01G29470	-	-	1:39787035-39797571	-	-	2.90077	1.67945	4.12208	OK	2.8311	1.61119	4.05102	OK	4.55852	2.77253	6.34452	OK	3.45889	2.08514	4.83265	OK	3.13072	1.82453	4.43691	OK	3.58267	2.12264	5.0427	OK	3.67645	2.18792	5.16498	OK	3.6808	2.16385	5.19776	OK	3.35618	1.96059	4.75177	OK	5.61182	4.31767	6.90597	OK	4.57163
GLYMA01G29480	-	-	GLYMA01G29480	-	-	1:39799515-39801235	-	-	2553.83	814.136	4293.53	OK	2448.29	851.586	4044.99	OK	1415.64	677.259	2154.03	OK	1950.53	796.094	3104.97	OK	330.777	179.138	482.417	OK	476.721	282.239	671.204	OK	629.177	347.325	911.028	OK	791.47	435.276	1147.66	OK	1590.05	700.831	2479.27	OK	2.5491	1.32943	3.76876	OK	1522.71
GLYMA01G29495	-	-	GLYMA01G29495	-	-	1:39818462-39819244	-	-	0	0	0	OK	0	0	0	OK	0	0	0	OK	0	0	0	OK	0.139159	0	0.513885	OK	0	0	0	OK	0	0	0	OK	0	0	0	OK	0	0	0	OK	0.0944785	0	0.362825	OK	0
GLYMA01G29511	-	-	GLYMA01G29511	-	-	1:39824538-39825839	-	-	0	0	0	OK	0	0	0	OK	0	0	0	OK	0	0	0	OK	0	0	0	OK	0	0	0	OK	0	0	0	OK	0	0	0	OK	0	0	0	OK	0	0	0	OK	0
GLYMA01G29525	-	-	GLYMA01G29525	-	-	1:39837032-39837374	-	-	0	0	0	OK	0	0	0	OK	0	0	0	OK	0	0	0	OK	0	0	0	OK	0	0	0	OK	0	0	0	OK	0	0	0	OK	0	0	0	OK	0	0	0	OK	0
GLYMA01G29540	-	-	GLYMA01G29540	-	-	1:39848379-39851083	-	-	85.9042	51.5331	120.275	OK	73.4003	47.0468	99.7538	OK	21.2956	13.5379	29.0533	OK	41.3444	26.1111	56.5777	OK	18.9635	11.9401	25.987	OK	20.6113	13.1415	28.081	OK	15.3548	9.53544	21.1741	OK	24.6511	15.2887	34.0136	OK	41.4711	26.8394	56.1028	OK	5.6473	3.85195	7.44265	OK	22.1709
GLYMA01G29570	-	-	GLYMA01G29570	-	-	1:39879227-39883100	-	-	0	0	0	OK	0	0	0	OK	0	0	0	OK	0	0	0	OK	0	0	0	OK	0	0	0	OK	0	0	0	OK	0	0	0	OK	0	0	0	OK	0	0	0	OK	0
GLYMA01G29580	-	-	GLYMA01G29580	-	-	1:39898856-39902291	-	-	0	0	0	OK	0	0	0	OK	0	0	0	OK	0	0	0	OK	0	0	0	OK	0	0	0	OK	0	0	0	OK	0	0	0	OK	0	0	0	OK	0	0	0	OK	0
GLYMA01G29600	-	-	GLYMA01G29600	-	-	1:39918097-39921140	-	-	0	0	0	OK	0	0	0	OK	0	0	0	OK	0	0	0	OK	0	0	0	OK	0.0114307	0	0.0880495	OK	0	0	0	OK	0	0	0	OK	0	0	0	OK	0	0	0	OK	0
GLYMA01G29615	-	-	GLYMA01G29615	-	-	1:39935345-39939812	-	-	0	0	0	OK	0	0	0	OK	0	0	0	OK	0	0	0	OK	0	0	0	OK	0	0	0	OK	0	0	0	OK	0	0	0	OK	0	0	0	OK	0	0	0	OK	0
GLYMA01G29630	-	-	GLYMA01G29630	FAD8-1	-	1:39945735-39949387	-	-	0.0814941	0	0.219055	OK	0.0383859	0	0.13939	OK	0.0389899	0	0.150231	OK	0.0803183	0	0.226181	OK	1.18848	0.498636	1.87832	OK	0.519108	0.139475	0.898742	OK	0.235276	0.00427356	0.466278	OK	0.695373	0.173623	1.21712	OK	0.0969378	0	0.247067	OK	1.72821	1.2344	2.22202	OK	0.0517429
GLYMA01G29643	-	-	GLYMA01G29643	-	-	1:39958765-39959672	-	-	0	0	0	OK	0	0	0	OK	0	0	0	OK	0	0	0	OK	0	0	0	OK	0	0	0	OK	0	0	0	OK	0	0	0	OK	0	0	0	OK	0	0	0	OK	0
GLYMA01G29656	-	-	GLYMA01G29656	-	-	1:39965927-39966511	-	-	0	0	0	OK	0	0	0	OK	0	0	0	OK	0	0	0	OK	0	0	0	OK	0	0	0	OK	0	0	0	OK	0	0	0	OK	0	0	0	OK	0	0	0	OK	0
GLYMA01G29670	-	-	GLYMA01G29670	-	-	1:39988960-39991138	-	-	0	0	0	OK	0	0	0	OK	0.203686	0	0.477594	OK	0.0153067	0	0.0947988	OK	0.302126	0	0.647424	OK	0.162318	0	0.372208	OK	0.171163	0	0.398848	OK	0.296357	0	0.628221	OK	0	0	0	OK	0.386727	0.196017	0.577437	OK	0.0354329
GLYMA01G29715	-	-	GLYMA01G29715	-	-	1:40029815-40030406	-	-	0	0	0	OK	0	0	0	OK	0	0	0	OK	0	0	0	OK	0	0	0	OK	0	0	0	OK	0	0	0	OK	0	0	0	OK	0	0	0	OK	0	0	0	OK	0
GLYMA01G29760	-	-	GLYMA01G29760	-	-	1:40077200-40079998	-	-	2.72613	1.19579	4.25646	OK	5.60945	3.25947	7.95944	OK	3.21774	1.62218	4.8133	OK	3.89582	2.05712	5.73451	OK	16.617	10.9133	22.3207	OK	8.19596	4.74304	11.6489	OK	11.7526	7.39557	16.1095	OK	11.7243	7.20921	16.2394	OK	3.88448	2.08834	5.68062	OK	3.98586	2.85962	5.1121	OK	3.97563
GLYMA01G29816	-	-	GLYMA01G29816	-	-	1:40154962-40155672	-	-	0	0	0	OK	0	0	0	OK	0.0534909	0	0.300469	OK	0	0	0	OK	0	0	0	OK	0	0	0	OK	0.037233	0	0.267748	OK	0	0	0	OK	0	0	0	OK	0	0	0	OK	0
GLYMA01G29873	-	-	GLYMA01G29873	-	-	1:40234344-40236298	-	-	0.290074	0	0.628601	OK	10.0605	5.68991	14.4311	OK	0.0390766	0	0.163011	OK	0.547497	0.131695	0.9633	OK	0.0590268	0	0.206709	OK	1.96335	0.999877	2.92683	OK	0.0257708	0	0.0963698	OK	0.459446	0.0794951	0.839398	OK	0.26625	0	0.54212	OK	0.0401597	0	0.14323	OK	0.0960717
GLYMA01G29930	-	-	GLYMA01G29930	-	-	1:40499102-40503250	-	-	0.087403	0	0.312825	OK	0.376324	0	0.914475	OK	0	0	0	OK	0.0772098	0	0.307802	OK	0	0	0	OK	0.0587488	0	0.215288	OK	0.0566707	0	0.259766	OK	0.0454537	0	0.238095	OK	0	0	0	OK	0.442418	0.0979838	0.786852	OK	0.193741
GLYMA01G29950	-	-	GLYMA01G29950	-	-	1:40560867-40564466	-	-	2.56891	1.16479	3.97303	OK	7.01067	3.93661	10.0847	OK	1.46543	0.466253	2.46461	OK	5.3052	2.82703	7.78336	OK	3.95263	2.05117	5.85409	OK	5.05996	2.79016	7.32977	OK	3.06661	1.469	4.66422	OK	3.9809	2.01197	5.94983	OK	1.90994	0.750042	3.06984	OK	4.95007	3.4255	6.47464	OK	1.8062
GLYMA01G29970	-	-	GLYMA01G29970	-	-	1:40574051-40575558	-	-	0	0	0	OK	0	0	0	OK	0	0	0	OK	0	0	0	OK	0	0	0	OK	0	0	0	OK	0	0	0	OK	0	0	0	OK	0	0	0	OK	0	0	0	OK	0
GLYMA01G30000	-	-	GLYMA01G30000	-	-	1:40668497-40669995	-	-	0	0	0	OK	0	0	0	OK	0	0	0	OK	0	0	0	OK	0	0	0	OK	0	0	0	OK	0	0	0	OK	0	0	0	OK	0	0	0	OK	0	0	0	OK	0
GLYMA01G30010	-	-	GLYMA01G30010	-	-	1:40681967-40683465	-	-	0	0	0	OK	0	0	0	OK	0	0	0	OK	0	0	0	OK	0	0	0	OK	0	0	0	OK	0	0	0	OK	0	0	0	OK	0	0	0	OK	0	0	0	OK	0
GLYMA01G30020	-	-	GLYMA01G30020	-	-	1:40733504-40735002	-	-	0	0	0	OK	0	0	0	OK	0	0	0	OK	0	0	0	OK	0	0	0	OK	0	0	0	OK	0	0	0	OK	0	0	0	OK	0	0	0	OK	0	0	0	OK	0
GLYMA01G30030	-	-	GLYMA01G30030	-	-	1:40745198-40746696	-	-	0	0	0	OK	0	0	0	OK	0	0	0	OK	0	0	0	OK	0	0	0	OK	0	0	0	OK	0	0	0	OK	0	0	0	OK	0	0	0	OK	0	0	0	OK	0
GLYMA01G30040	-	-	GLYMA01G30040	-	-	1:40756924-40758421	-	-	0	0	0	OK	0	0	0	OK	0	0	0	OK	0	0	0	OK	0	0	0	OK	0	0	0	OK	0	0	0	OK	0	0	0	OK	0	0	0	OK	0	0	0	OK	0
GLYMA01G30060	-	-	GLYMA01G30060	-	-	1:40769686-40771162	-	-	0	0	0	OK	0	0	0	OK	0.028534	0	0.130632	OK	0	0	0	OK	0.0260582	0	0.133584	OK	0	0	0	OK	0	0	0	OK	0	0	0	OK	0	0	0	OK	0.0283545	0	0.130211	OK	0
GLYMA01G30080	-	-	GLYMA01G30080	-	-	1:40777029-40778052	-	-	0	0	0	OK	0	0	0	OK	0	0	0	OK	0	0	0	OK	0	0	0	OK	0	0	0	OK	0	0	0	OK	0	0	0	OK	0	0	0	OK	0	0	0	OK	0
GLYMA01G30300	-	-	GLYMA01G30300	-	-	1:40952282-40957143	-	-	0.495624	0.0125564	0.978692	OK	0.615917	0.0916902	1.14014	OK	0.570351	0.0837121	1.05699	OK	0.441839	0.0300614	0.853617	OK	0.553904	0.0497744	1.05803	OK	0.790051	0.215851	1.36425	OK	0.556651	0.0759964	1.03731	OK	0.626298	0.101634	1.15096	OK	0.471325	0.0339184	0.908731	OK	1.53974	0.965309	2.11418	OK	0.455794
GLYMA01G30320	-	-	GLYMA01G30320	-	-	1:40964890-40985483	-	-	4.66289	2.80004	6.52574	OK	5.75538	3.62526	7.88549	OK	7.09894	4.49835	9.69954	OK	6.45009	4.11292	8.78727	OK	5.57461	3.45366	7.69555	OK	5.67662	3.6072	7.74604	OK	5.29289	3.35098	7.23481	OK	6.29068	4.01534	8.56603	OK	6.70416	4.24172	9.16659	OK	4.32106	3.27693	5.36518	OK	6.21901
GLYMA01G30335	-	-	GLYMA01G30335	-	-	1:40964890-40985483	-	-	0.00658089	0	0.122218	OK	0	0	0	OK	0.00804966	0	0.136874	OK	0	0	0	OK	0.00368683	0	0.100208	OK	0	0	0	OK	0.0130091	0	0.14588	OK	0.029998	0	0.257575	OK	0	0	0	OK	0	0	0	OK	0.01778
GLYMA01G30350	-	-	GLYMA01G30350	-	-	1:41014087-41016040	-	-	0	0	0	OK	0	0	0	OK	0	0	0	OK	0	0	0	OK	0	0	0	OK	0	0	0	OK	0	0	0	OK	0	0	0	OK	0	0	0	OK	0.0286204	0	0.120055	OK	0
GLYMA01G30370	-	-	GLYMA01G30370	-	-	1:41043490-41043758	-	-	0.682799	0	1.96578	OK	0.302047	0	1.07301	OK	1.91067	0	3.87638	OK	0.209613	0	0.778343	OK	0.157908	0	0.736807	OK	0.590928	0	1.58523	OK	0	0	0	OK	0	0	0	OK	0	0	0	OK	0.186078	0	0.81595	OK	0.152864
GLYMA01G30390	-	-	GLYMA01G30390	-	-	1:41062775-41066889	-	-	0.189009	0	0.466992	OK	0.120015	0	0.327704	OK	0.125842	0	0.363191	OK	0.183582	0	0.445444	OK	0.256239	0	0.561909	OK	0.194043	0	0.447086	OK	0.199476	0	0.47575	OK	0.291225	0	0.636224	OK	0.0505277	0	0.174205	OK	0.16059	0.0515194	0.269661	OK	0.161964
GLYMA01G30400	-	-	GLYMA01G30400	-	-	1:41067190-41075707	-	-	6.78926	3.92327	9.65525	OK	10.634	6.53566	14.7323	OK	9.58863	5.87998	13.2973	OK	11.0451	6.79494	15.2952	OK	11.5001	7.06735	15.9328	OK	14.8118	9.32582	20.2979	OK	8.25195	5.01053	11.4934	OK	10.0884	6.1733	14.0036	OK	9.47604	5.76173	13.1903	OK	9.62772	7.03315	12.2223	OK	6.90744
GLYMA01G30431	-	-	GLYMA01G30431	-	-	1:41163921-41165539	-	-	0	0	0	OK	0	0	0	OK	0	0	0	OK	0	0	0	OK	0	0	0	OK	0	0	0	OK	0	0	0	OK	0	0	0	OK	0	0	0	OK	0	0	0	OK	0
GLYMA01G30460	-	-	GLYMA01G30460	-	-	1:41170972-41176563	-	-	0.0207517	0	0.381266	OK	0.148391	0	0.6846	OK	4.3379	0	9.18607	OK	3.82193	0	8.44036	OK	0.0134524	0	0.163521	OK	0.121425	0	0.536184	OK	6.57447	0.258033	12.8909	OK	7.5355	0	15.2055	OK	0.23174	0	0.632164	OK	0.0161266	0	0.136774	OK	3.38912
GLYMA01G30485	-	-	GLYMA01G30485	-	-	1:41170972-41176563	-	-	0.102986	0	0.278596	OK	0.16396	0	0.431094	OK	9.72889	5.84824	13.6095	OK	8.04349	4.72665	11.3603	OK	0.0533661	0	0.171038	OK	0.147291	0	0.356371	OK	10.5344	6.25912	14.8097	OK	12.6932	7.56396	17.8224	OK	0.0267928	0	0.160418	OK	0	0	0	OK	10.1701
GLYMA01G30511	-	-	GLYMA01G30511	-	-	1:41210645-41210897	-	-	0	0	0	OK	0	0	0	OK	0	0	0	OK	0	0	0	OK	0	0	0	OK	0	0	0	OK	0	0	0	OK	0	0	0	OK	0	0	0	OK	0	0	0	OK	0
GLYMA01G30535	-	-	GLYMA01G30535	-	-	1:41215563-41218988	-	-	0	0	0	OK	0	0	0	OK	0	0	0	OK	0	0	0	OK	0	0	0	OK	0	0	0	OK	0	0	0	OK	0	0	0	OK	0	0	0	OK	0	0	0	OK	0
GLYMA01G30560	-	-	GLYMA01G30560	-	-	1:41232630-41234794	-	-	0	0	0	OK	0	0	0	OK	0	0	0	OK	0	0	0	OK	0	0	0	OK	0	0	0	OK	0	0	0	OK	0.0509757	0	0.207932	OK	0	0	0	OK	0	0	0	OK	0
GLYMA01G30610	-	-	GLYMA01G30610	-	-	1:41406971-41411553	-	-	0.0114844	0	0.0816147	OK	0.483686	0.0349163	0.932456	OK	0.0997376	0	0.27405	OK	0.233186	0	0.536519	OK	0.310892	0	0.656463	OK	0.730025	0.180836	1.27921	OK	0.344068	0	0.692172	OK	0.310397	0	0.664881	OK	0	0	0	OK	0.730466	0.391052	1.06988	OK	0.011991
GLYMA01G30626	-	-	GLYMA01G30626	-	-	1:41440314-41440973	-	-	0	0	0	OK	0	0	0	OK	0	0	0	OK	0	0	0	OK	0	0	0	OK	0	0	0	OK	0	0	0	OK	0	0	0	OK	0	0	0	OK	0	0	0	OK	0
GLYMA01G30643	-	-	GLYMA01G30643	-	-	1:41457347-41461938	-	-	0.177542	0	0.473392	OK	0	0	0	OK	0	0	0	OK	0	0	0	OK	0	0	0	OK	0	0	0	OK	0	0	0	OK	0	0	0	OK	0	0	0	OK	0	0	0	OK	0
GLYMA01G30660	-	-	GLYMA01G30660	-	-	1:41493462-41493999	-	-	0	0	0	OK	0	0	0	OK	0.0576669	0	0.305979	OK	0.126111	0	0.483289	OK	0	0	0	OK	0	0	0	OK	0.150926	0	0.572242	OK	0.0929876	0	0.372448	OK	0	0	0	OK	0.0338008	0	0.292914	OK	0
GLYMA01G30670	-	-	GLYMA01G30670	-	-	1:41495108-41496829	-	-	760.038	369.104	1150.97	OK	1891.2	750.715	3031.69	OK	428.425	254.64	602.209	OK	686.86	365.743	1007.98	OK	107.015	63.9943	150.036	OK	297.532	183.241	411.823	OK	195.293	118.644	271.942	OK	250.625	150.508	350.743	OK	441.051	262.369	619.732	OK	4.02264	2.00429	6.04099	OK	484.141
GLYMA01G30900	-	-	GLYMA01G30900	-	-	1:41673575-41673782	-	-	0	0	0	OK	0	0	0	OK	0	0	0	OK	0	0	0	OK	0	0	0	OK	0	0	0	OK	0	0	0	OK	0	0	0	OK	0	0	0	OK	0	0	0	OK	0
GLYMA01G30910	-	-	GLYMA01G30910	-	-	1:41681659-41690953	-	-	8.01701	4.54663	11.4874	OK	4.4689	2.21135	6.72644	OK	1.36189	0.390608	2.33318	OK	1.67073	0.577938	2.76352	OK	5.34823	2.9225	7.77395	OK	4.60081	2.4227	6.77891	OK	2.74123	1.19627	4.2862	OK	2.77307	1.21809	4.32806	OK	6.24812	3.3598	9.13645	OK	11.097	7.99923	14.1948	OK	2.39631
GLYMA01G30920	-	-	GLYMA01G30920	-	-	1:41691541-41699290	-	-	0.0193703	0	0.0789401	OK	0.00926153	0	0.0640148	OK	0	0	0	OK	0	0	0	OK	0.0151541	0	0.0705861	OK	0.0541538	0	0.164563	OK	0.03818	0	0.11901	OK	0.0355149	0	0.135847	OK	0	0	0	OK	0.0264239	0	0.0790503	OK	0
GLYMA01G30982	-	-	GLYMA01G30982	-	-	1:41712879-41714252	-	-	0	0	0	OK	0	0	0	OK	0	0	0	OK	0	0	0	OK	0	0	0	OK	0	0	0	OK	0	0	0	OK	0	0	0	OK	0	0	0	OK	0.10648	0.00902722	0.203932	OK	0
GLYMA01G31044	-	-	GLYMA01G31044	-	-	1:41890431-41892644	-	-	0	0	0	OK	0	0	0	OK	0	0	0	OK	0	0	0	OK	0	0	0	OK	0	0	0	OK	0.0152776	0	0.106195	OK	0.0285929	0	0.121709	OK	0	0	0	OK	0.12795	0	0.357472	OK	0
GLYMA01G31107	-	-	GLYMA01G31107	-	-	1:41928201-41933073	-	-	0	0	0	OK	0	0	0	OK	0	0	0	OK	0	0	0	OK	0	0	0	OK	0	0	0	OK	0	0	0	OK	0	0	0	OK	0	0	0	OK	0	0	0	OK	0
GLYMA01G31170	-	-	GLYMA01G31170	-	-	1:41986790-41991338	-	-	0.407231	0.0948495	0.719612	OK	0.551243	0.167815	0.934671	OK	1.12769	0.501094	1.75428	OK	0.597697	0.18417	1.01123	OK	1.62995	0.840631	2.41927	OK	1.58881	0.792803	2.38483	OK	0.989279	0.432869	1.54569	OK	1.28768	0.58418	1.99117	OK	0.670424	0.224219	1.11663	OK	0.969796	0.601405	1.33819	OK	1.03418
GLYMA01G31180	-	-	GLYMA01G31180	-	-	1:41992765-41993572	-	-	0.59173	0	1.33753	OK	0.659901	0	1.46682	OK	3.80604	1.45632	6.15576	OK	0.883327	0	1.80597	OK	2.00579	0.359066	3.65252	OK	1.0395	0.03893	2.04007	OK	1.29437	0.160406	2.42832	OK	1.23764	0.115912	2.35937	OK	2.48153	0.650811	4.31226	OK	0.320366	0	0.674139	OK	3.2062
GLYMA01G31230	-	-	GLYMA01G31230	-	-	1:42040491-42046500	-	-	0	0	0	OK	0	0	0	OK	0	0	0	OK	0	0	0	OK	0	0	0	OK	0	0	0	OK	0	0	0	OK	0	0	0	OK	0	0	0	OK	0.0462917	0	0.360356	OK	0
GLYMA01G31260	-	-	GLYMA01G31260	-	-	1:42062020-42069161	-	-	12.9069	8.30369	17.5102	OK	14.0711	8.86229	19.2798	OK	9.65651	6.19131	13.1217	OK	11.2526	7.10568	15.3995	OK	13.0669	8.40979	17.724	OK	13.3654	8.57467	18.156	OK	11.2592	7.15309	15.3653	OK	12.5232	7.94819	17.0983	OK	15.8298	10.1947	21.465	OK	8.07716	5.87342	10.2809	OK	10.3085
GLYMA01G31270	-	-	GLYMA01G31270	-	-	1:42071523-42074445	-	-	104.979	66.847	143.111	OK	74.3439	46.8596	101.828	OK	53.8923	34.4614	73.3232	OK	45.4938	29.1318	61.8559	OK	57.4084	36.9069	77.91	OK	44.9005	28.7491	61.0519	OK	46.6747	30.0592	63.2902	OK	37.4939	24.0258	50.962	OK	77.0347	49.2425	104.827	OK	33.4539	24.4622	42.4456	OK	54.064
GLYMA01G31275	-	-	GLYMA01G31275	-	-	1:42077853-42078844	-	-	0	0	0	OK	0.0609096	0	0.324833	OK	0.138547	0	0.515479	OK	0.172541	0	0.567135	OK	0	0	0	OK	0	0	0	OK	0.0488706	0	0.301442	OK	0.107711	0	0.483037	OK	0.0968517	0	0.372201	OK	0	0	0	OK	0
GLYMA01G31280	-	-	GLYMA01G31280	-	-	1:42077853-42078844	-	-	0	0	0	OK	0	0	0	OK	0	0	0	OK	0	0	0	OK	0	0	0	OK	0	0	0	OK	0	0	0	OK	0	0	0	OK	2.08448e-05	0	0.818942	OK	0	0	0	OK	0
GLYMA01G31300	-	-	GLYMA01G31300	FER1-1	-	1:42124055-42127597	-	-	1.99945	0.599275	3.39963	OK	0.552556	0	1.13223	OK	0.252978	0	0.633526	OK	0.182014	0	0.505523	OK	1.57568	0.432457	2.7189	OK	0.0940584	0	0.304556	OK	0.575506	0.0019812	1.14903	OK	0.661043	0	1.44803	OK	1.67123	0.49194	2.85053	OK	3.84064	2.60506	5.07622	OK	0.663077
GLYMA01G31311	-	-	GLYMA01G31311	-	-	1:42143417-42149831	-	-	9.05351	4.9053	13.2017	OK	16.5783	9.68604	23.4706	OK	4.65244	2.13299	7.17189	OK	12.8668	7.12099	18.6126	OK	5.146	2.70909	7.58292	OK	6.188	3.29218	9.08382	OK	5.82524	3.09781	8.55267	OK	7.7524	4.19355	11.3113	OK	4.65511	2.20026	7.10996	OK	6.69733	4.94378	8.45089	OK	6.33697
GLYMA01G31320	-	-	GLYMA01G31320	-	-	1:42162374-42164312	-	-	0.99692	0.262197	1.73164	OK	4.19554	2.04069	6.3504	OK	1.21535	0.281756	2.14895	OK	10.3734	5.02698	15.7198	OK	15.5501	9.98079	21.1193	OK	13.4956	8.51072	18.4804	OK	14.0642	8.61995	19.5084	OK	22.2527	14.0987	30.4068	OK	0.974613	0.199709	1.74952	OK	11.0633	8.92392	13.2027	OK	1.69008
GLYMA01G31341	-	-	GLYMA01G31341	-	-	1:42226588-42230852	-	-	0.0458941	0	0.18405	OK	0.0132323	0	0.091188	OK	0	0	0	OK	0.015589	0	0.0947571	OK	0	0	0	OK	0	0	0	OK	0.0102655	0	0.0827437	OK	0	0	0	OK	0.0137182	0	0.0957369	OK	0	0	0	OK	0.129615
GLYMA01G31360	-	-	GLYMA01G31360	-	-	1:42232501-42236451	-	-	23.2481	14.705	31.7913	OK	15.179	9.31502	21.0429	OK	18.6575	11.6857	25.6293	OK	19.9088	12.4744	27.3432	OK	24.4854	15.5464	33.4243	OK	19.8945	12.373	27.4159	OK	23.3949	14.8062	31.9836	OK	22.3189	13.9892	30.6486	OK	19.3328	11.9789	26.6867	OK	25.5343	18.0854	32.9832	OK	18.0822
GLYMA01G31370	-	-	GLYMA01G31370	-	-	1:42261741-42265856	-	-	0.340906	0	0.68891	OK	0.364313	0	0.729861	OK	0.403298	0.0380414	0.768555	OK	0.0924682	0	0.235605	OK	1.4029	0.61104	2.19476	OK	1.21376	0.482214	1.9453	OK	1.01109	0.353621	1.66856	OK	1.6968	0.743421	2.65018	OK	0.453295	0.0541028	0.852488	OK	0.830581	0.478039	1.18312	OK	0.344454
GLYMA01G31425	-	-	GLYMA01G31425	-	-	1:42373253-42374275	-	-	7.40968	2.47481	12.3446	OK	8.39311	3.1158	13.6704	OK	5.30499	1.29762	9.31236	OK	7.43071	2.70708	12.1543	OK	6.02354	1.82597	10.2211	OK	3.5326	0.650983	6.41421	OK	3.18621	0.417515	5.9549	OK	4.11397	0.840044	7.3879	OK	7.3018	2.63383	11.9698	OK	3.50006	0.900923	6.0992	OK	6.89369
GLYMA01G31480	-	-	GLYMA01G31480	-	-	1:42378220-42384123	-	-	0.0182095	0	0.0742246	OK	0.0195837	0	0.0835167	OK	0.0404065	0	0.122941	OK	0.00753913	0	0.0479371	OK	0.0060673	0	0.0500735	OK	0.0224651	0	0.0805167	OK	0.0152285	0	0.0592308	OK	0.0192182	0	0.0801271	OK	0	0	0	OK	0.108674	0	0.217675	OK	0
GLYMA01G31520	-	-	GLYMA01G31520	-	-	1:42469464-42474210	-	-	0	0	0	OK	0	0	0	OK	0	0	0	OK	0	0	0	OK	0	0	0	OK	0	0	0	OK	0	0	0	OK	0	0	0	OK	0	0	0	OK	0	0	0	OK	0
GLYMA01G31550	-	-	GLYMA01G31550	-	-	1:42548413-42558287	-	-	0	0	0	OK	0	0	0	OK	0.044511	0	0.134703	OK	0	0	0	OK	0	0	0	OK	0	0	0	OK	0	0	0	OK	0	0	0	OK	0.0033064	0	0.053953	OK	0.00328044	0	0.0499069	OK	0
GLYMA01G31570	-	-	GLYMA01G31570	-	-	1:42586307-42593931	-	-	7.90584	4.74369	11.068	OK	16.2698	9.88565	22.6539	OK	9.37175	5.58997	13.1535	OK	22.6612	14.0343	31.288	OK	9.64893	5.85364	13.4442	OK	11.7683	7.39527	16.1413	OK	7.97498	4.63683	11.3131	OK	13.8643	8.55648	19.1721	OK	9.1976	5.54902	12.8462	OK	4.68192	2.9377	6.42614	OK	9.62501
GLYMA01G31581	-	-	GLYMA01G31581	-	-	1:42597638-42599280	-	-	0	0	0	OK	0	0	0	OK	0	0	0	OK	0	0	0	OK	0	0	0	OK	0	0	0	OK	0	0	0	OK	0	0	0	OK	0	0	0	OK	0	0	0	OK	0
GLYMA01G31590	-	-	GLYMA01G31590	-	-	1:42607296-42611243	-	-	0	0	0	OK	0	0	0	OK	0	0	0	OK	0	0	0	OK	0	0	0	OK	0	0	0	OK	0.00637863	0	0.0451319	OK	0.0265314	0	0.100198	OK	0	0	0	OK	0.00404156	0	0.0432839	OK	0.0513215
GLYMA01G31600	-	-	GLYMA01G31600	-	-	1:42628300-42629673	-	-	6.32177	3.31646	9.32708	OK	8.23896	4.00381	12.4741	OK	9.50038	5.4006	13.6002	OK	15.6586	9.14757	22.1697	OK	47.6145	31.6366	63.5924	OK	54.1188	36.3564	71.8812	OK	37.8009	24.4597	51.1422	OK	67.7911	44.2997	91.2825	OK	5.21479	2.52482	7.90475	OK	16.7375	11.3555	22.1195	OK	9.89929
GLYMA01G31610	-	-	GLYMA01G31610	-	-	1:42631340-42634983	-	-	5.63798	3.06976	8.20619	OK	5.04964	2.72926	7.37002	OK	2.12276	0.909465	3.33605	OK	3.62891	1.88872	5.3691	OK	4.13063	2.3128	5.94846	OK	3.49005	1.88477	5.09534	OK	2.65768	1.31761	3.99775	OK	3.45747	1.76499	5.14995	OK	4.19726	2.18335	6.21118	OK	5.34051	4.42681	6.25421	OK	3.68653
GLYMA01G31630	-	-	GLYMA01G31630	-	-	1:42661065-42664809	-	-	0	0	0	OK	0	0	0	OK	0	0	0	OK	0	0	0	OK	0	0	0	OK	0	0	0	OK	0	0	0	OK	0	0	0	OK	0	0	0	OK	0.0414103	0	0.137514	OK	0
GLYMA01G31636	-	-	GLYMA01G31636	-	-	1:42667422-42670895	-	-	0	0	0	OK	0	0	0	OK	0	0	0	OK	0	0	0	OK	0	0	0	OK	0	0	0	OK	0	0	0	OK	0	0	0	OK	0	0	0	OK	0	0	0	OK	0
GLYMA01G31643	-	-	GLYMA01G31643	-	-	1:42681129-42683618	-	-	0	0	0	OK	0	0	0	OK	0	0	0	OK	0	0	0	OK	0	0	0	OK	0	0	0	OK	0	0	0	OK	0	0	0	OK	0	0	0	OK	0	0	0	OK	0
GLYMA01G31650	-	-	GLYMA01G31650	-	-	1:42697267-42701819	-	-	0	0	0	OK	0	0	0	OK	0	0	0	OK	0	0	0	OK	0	0	0	OK	0	0	0	OK	0	0	0	OK	0	0	0	OK	0	0	0	OK	0	0	0	OK	0
GLYMA01G31660	-	-	GLYMA01G31660	-	-	1:42724418-42726114	-	-	0	0	0	OK	0	0	0	OK	0	0	0	OK	0	0	0	OK	0	0	0	OK	0	0	0	OK	0	0	0	OK	0	0	0	OK	0	0	0	OK	0.0147484	0	0.128888	OK	0
GLYMA01G31670	-	-	GLYMA01G31670	-	-	1:42752424-42753269	-	-	0	0	0	OK	0	0	0	OK	0	0	0	OK	0	0	0	OK	0	0	0	OK	0	0	0	OK	0	0	0	OK	0	0	0	OK	0	0	0	OK	0	0	0	OK	0
GLYMA01G31691	-	-	GLYMA01G31691	-	-	1:42756407-42766923	-	-	0	0	0	OK	0	0	0	OK	0	0	0	OK	0	0	0	OK	0	0	0	OK	0	0	0	OK	0	0	0	OK	0	0	0	OK	0	0	0	OK	0	0	0	OK	0
GLYMA01G31711	-	-	GLYMA01G31711	-	-	1:42786261-42789612	-	-	0	0	0	OK	0	0	0	OK	0	0	0	OK	0	0	0	OK	0	0	0	OK	0	0	0	OK	0	0	0	OK	0	0	0	OK	0	0	0	OK	0	0	0	OK	0
GLYMA01G31730	-	-	GLYMA01G31730	-	-	1:42867418-42868294	-	-	0	0	0	OK	0	0	0	OK	0	0	0	OK	0	0	0	OK	0.774312	0.00496356	1.54366	OK	0	0	0	OK	0.864654	0	1.80787	OK	0.289661	0	0.751434	OK	0.0176143	0	0.250581	OK	0.458442	0	0.989046	OK	0
GLYMA01G31750	-	-	GLYMA01G31750	-	-	1:42942064-42943179	-	-	0.211416	0	0.5601	OK	0	0	0	OK	3.19505	0.631665	5.75844	OK	0.888989	0	1.82387	OK	11.4523	6.32885	16.5757	OK	0.401416	0	0.932507	OK	13.8291	8.0895	19.5687	OK	3.52556	1.46416	5.58696	OK	0.349775	0	0.809858	OK	3.98328	2.08421	5.88234	OK	4.21423
GLYMA01G31760	-	-	GLYMA01G31760	-	-	1:42947350-42947710	-	-	0.198197	0	0.611165	OK	0	0	0	OK	0	0	0	OK	0	0	0	OK	0	0	0	OK	0	0	0	OK	0	0	0	OK	0	0	0	OK	0	0	0	OK	0	0	0	OK	0
GLYMA01G31780	-	-	GLYMA01G31780	-	-	1:42956928-42957282	-	-	0.53494	0	1.52116	OK	1.19148	0	2.9675	OK	2.36147	0	4.72983	OK	0.53145	0	1.50158	OK	0	0	0	OK	0.433769	0	1.37923	OK	0.66758	0	1.73201	OK	0.245151	0	0.953522	OK	1.59447	0	4.75711	OK	0	0	0	OK	0.803335
GLYMA01G31801	-	-	GLYMA01G31801	-	-	1:43007888-43008997	-	-	0	0	0	OK	0	0	0	OK	0	0	0	OK	0	0	0	OK	0.0344389	0	0.189366	OK	0	0	0	OK	0	0	0	OK	0	0	0	OK	0	0	0	OK	0.0421126	0	0.192534	OK	0
GLYMA01G31820	-	-	GLYMA01G31820	-	-	1:43013160-43013421	-	-	0	0	0	OK	0	0	0	OK	0	0	0	OK	0	0	0	OK	0	0	0	OK	0	0	0	OK	0	0	0	OK	0	0	0	OK	0	0	0	OK	0	0	0	OK	0
GLYMA01G31830	-	-	GLYMA01G31830	-	-	1:43025615-43026886	-	-	0	0	0	OK	0	0	0	OK	0	0	0	OK	0	0	0	OK	0.017171	0	0.121362	OK	0.0157933	0	0.11726	OK	0	0	0	OK	0	0	0	OK	0	0	0	OK	1.74203	0.895736	2.58833	OK	0.108144
GLYMA01G31840	-	-	GLYMA01G31840	-	-	1:43069330-43072880	-	-	1.50735	0.694283	2.32042	OK	1.75862	0.864456	2.65279	OK	0.425918	0.0865698	0.765265	OK	1.13966	0.485537	1.79379	OK	1.44383	0.702267	2.1854	OK	1.24573	0.562822	1.92864	OK	0.888266	0.363245	1.41329	OK	0.748257	0.238106	1.25841	OK	1.07366	0.450291	1.69703	OK	1.12692	0.779991	1.47385	OK	1.02975
GLYMA01G31850	-	-	GLYMA01G31850	-	-	1:43076459-43079732	-	-	0.232952	0	0.60892	OK	0.27644	0	0.674091	OK	0.361611	0	0.815106	OK	0.0727614	0	0.274605	OK	0.466279	0	1.02993	OK	0.122675	0	0.351987	OK	0.10582	0	0.318088	OK	0.0939701	0	0.318153	OK	0.183597	0	0.499238	OK	0.0368028	0	0.154761	OK	0.219701
GLYMA01G31860	-	-	GLYMA01G31860	-	-	1:43090292-43094391	-	-	0	0	0	OK	0.0131007	0	0.0611146	OK	0	0	0	OK	0	0	0	OK	0	0	0	OK	0.0108497	0	0.0457688	OK	0	0	0	OK	0	0	0	OK	0	0	0	OK	0	0	0	OK	0
GLYMA01G31890	-	-	GLYMA01G31890	-	-	1:43130697-43137550	-	-	0	0	0	OK	0.232357	0	0.60373	OK	0	0	0	OK	0	0	0	OK	0	0	0	OK	0.15414	0	0.441118	OK	0	0	0	OK	0	0	0	OK	0.023893	0	0.149688	OK	0.0158754	0	0.141597	OK	0
GLYMA01G31900	-	-	GLYMA01G31900	-	-	1:43140964-43144007	-	-	0.254225	0	0.546832	OK	0.723481	0.11873	1.32823	OK	0.57125	0.0574389	1.08506	OK	1.55019	0.591643	2.50873	OK	0.382962	0	0.769395	OK	0.381419	0.0109218	0.751915	OK	0.708257	0.112501	1.30401	OK	1.20204	0.367641	2.03643	OK	0.213373	0	0.487985	OK	0.262174	0.0746669	0.449682	OK	0.536889
GLYMA01G31910	-	-	GLYMA01G31910	-	-	1:43154205-43156585	-	-	0	0	0	OK	0	0	0	OK	0.0554633	0	0.224301	OK	0	0	0	OK	0	0	0	OK	0.0412233	0	0.1615	OK	0	0	0	OK	0	0	0	OK	0	0	0	OK	0	0	0	OK	0.11591
GLYMA01G31921	-	-	GLYMA01G31921	WRKY5	-	1:43157131-43160950	-	-	0.528444	0.0870415	0.969846	OK	0	0	0	OK	0.958133	0.349572	1.56669	OK	0.417414	0.0759552	0.758872	OK	1.78984	0.896668	2.68302	OK	1.26976	0.326589	2.21293	OK	3.77053	2.18534	5.35571	OK	3.42995	1.77225	5.08766	OK	0.342213	0.022313	0.662113	OK	3.42662	2.38997	4.46326	OK	0.820815
GLYMA01G31930	-	-	GLYMA01G31930	-	-	1:43173872-43179341	-	-	14.3126	9.14684	19.4784	OK	16.9755	10.9481	23.0029	OK	14.1697	9.066	19.2734	OK	14.7173	9.40963	20.0249	OK	5.67227	3.48433	7.86022	OK	6.23887	3.81648	8.66125	OK	7.01203	4.377	9.64705	OK	5.145	3.07569	7.2143	OK	14.0425	9.00984	19.0752	OK	7.22443	5.53103	8.91783	OK	13.6883
GLYMA01G31940	-	-	GLYMA01G31940	-	-	1:43217711-43224924	-	-	0.0346589	0	0.18152	OK	0.217455	0	0.50914	OK	0	0	0	OK	0.0428742	0	0.182597	OK	0.124968	0	0.352661	OK	0.235586	0	0.504774	OK	0.233889	0	0.506225	OK	0.256061	0	0.56022	OK	0.0193448	0	0.165953	OK	0.122127	0.0149982	0.229256	OK	0
GLYMA01G31961	-	-	GLYMA01G31961	-	-	1:43241123-43245445	-	-	0	0	0	OK	0	0	0	OK	0	0	0	OK	0	0	0	OK	0	0	0	OK	0	0	0	OK	0	0	0	OK	0	0	0	OK	0	0	0	OK	0	0	0	OK	0
GLYMA01G31980	-	-	GLYMA01G31980	-	-	1:43250905-43255641	-	-	0.150162	0	0.784227	OK	0.0947965	0	0.497345	OK	0.307894	0	1.37555	OK	0.248628	0	1.05492	OK	0.379021	0	1.28717	OK	0.330789	0	1.29077	OK	0.605773	0	2.29408	OK	0.602529	0	1.91346	OK	0.196672	0	0.881579	OK	0.313455	0	0.735329	OK	0.259161
GLYMA01G31990	-	-	GLYMA01G31990	-	-	1:43250905-43255641	-	-	11.8269	6.87807	16.7757	OK	10.5045	6.0613	14.9477	OK	10.3816	5.84517	14.9181	OK	13.2016	7.80803	18.5951	OK	7.01842	3.83606	10.2008	OK	8.1541	4.52139	11.7868	OK	10.6929	6.20527	15.1805	OK	7.67724	4.13414	11.2203	OK	10.4041	5.9572	14.851	OK	8.20092	5.33208	11.0698	OK	12.3843
GLYMA01G32000	-	-	GLYMA01G32000	-	-	1:43264508-43272659	-	-	3.40628	2.03998	4.77257	OK	2.86038	1.76623	3.95453	OK	6.4749	4.17887	8.77093	OK	3.91491	2.47719	5.35263	OK	5.70969	3.72535	7.69403	OK	6.76436	4.46237	9.06634	OK	7.27128	4.74043	9.80213	OK	8.08027	5.0959	11.0646	OK	5.37722	3.44696	7.30748	OK	5.51749	4.41706	6.61791	OK	5.95349
GLYMA01G32010	-	-	GLYMA01G32010	-	-	1:43337913-43338530	-	-	0	0	0	OK	0	0	0	OK	0	0	0	OK	0	0	0	OK	0	0	0	OK	0	0	0	OK	0	0	0	OK	0	0	0	OK	0	0	0	OK	0	0	0	OK	0
GLYMA01G32020	-	-	GLYMA01G32020	-	-	1:43341907-43343025	-	-	0	0	0	OK	0	0	0	OK	0	0	0	OK	0	0	0	OK	0	0	0	OK	0	0	0	OK	0	0	0	OK	0	0	0	OK	0	0	0	OK	0	0	0	OK	0
GLYMA01G32031	-	-	GLYMA01G32031	-	-	1:43354010-43355755	-	-	0	0	0	OK	0	0	0	OK	0	0	0	OK	0	0	0	OK	0	0	0	OK	0	0	0	OK	0	0	0	OK	0	0	0	OK	0	0	0	OK	0	0	0	OK	0
GLYMA01G32040	-	-	GLYMA01G32040	-	-	1:43398690-43400994	-	-	0	0	0	OK	0	0	0	OK	0	0	0	OK	0	0	0	OK	0	0	0	OK	0.0182721	0	0.143854	OK	0	0	0	OK	0	0	0	OK	0	0	0	OK	0.285862	0.0288131	0.542911	OK	0
GLYMA01G32070	-	-	GLYMA01G32070	-	-	1:43424973-43427243	-	-	0.139163	0	0.387594	OK	0.0322764	0	0.157825	OK	0	0	0	OK	0	0	0	OK	0.520422	0	1.13808	OK	0.0639866	0	0.233422	OK	0.154866	0	0.411006	OK	0.0216658	0	0.139092	OK	0	0	0	OK	1.64782	0.817573	2.47806	OK	0
GLYMA01G32081	-	-	GLYMA01G32081	-	-	1:43450179-43450730	-	-	0	0	0	OK	0.068411	0	0.326573	OK	0	0	0	OK	0	0	0	OK	0	0	0	OK	0	0	0	OK	0	0	0	OK	0	0	0	OK	0	0	0	OK	0	0	0	OK	0
GLYMA01G32090	-	-	GLYMA01G32090	-	-	1:43463846-43470841	-	-	0.719523	0.183777	1.25527	OK	25.9953	16.2774	35.7132	OK	0.0721852	0	0.211461	OK	1.04324	0.345508	1.74097	OK	1.10664	0.39008	1.8232	OK	6.78126	4.04737	9.51515	OK	0.327356	0	0.669384	OK	0.668746	0.133102	1.20439	OK	0.751238	0.196696	1.30578	OK	3.58305	2.50437	4.66173	OK	0.0303754
GLYMA01G32103	-	-	GLYMA01G32103	-	-	1:43463846-43470841	-	-	0	0	0	OK	1.05125	0	4.26006	OK	0	0	0	OK	0.174879	0	0.637506	OK	0.0876303	0	0.824887	OK	0.341387	0	1.56781	OK	0.0598401	0	0.308157	OK	0.218383	0	0.61628	OK	0.0707335	0	0.367997	OK	0.343348	0	1.21884	OK	0.118565
GLYMA01G32116	-	-	GLYMA01G32116	-	-	1:43502972-43506823	-	-	0.704185	0.127632	1.28074	OK	0.918507	0.232871	1.60414	OK	0.824038	0.188949	1.45913	OK	1.27606	0.451026	2.10109	OK	0.81951	0.226562	1.41246	OK	0.308444	0	0.62512	OK	0.666292	0.150897	1.18169	OK	0.510803	0.0612596	0.960346	OK	0.752105	0.165482	1.33873	OK	0.324637	0.167436	0.481839	OK	0.597042
GLYMA01G32130	-	-	GLYMA01G32130	-	-	1:43553617-43555903	-	-	0	0	0	OK	0	0	0	OK	0.094913	0	0.424533	OK	0	0	0	OK	0.142223	0	0.534806	OK	0.0571542	0	0.344045	OK	0.329057	0	0.955164	OK	0.0909196	0	0.388271	OK	0	0	0	OK	7.97861	5.67319	10.284	OK	0.0400409
GLYMA01G32140	-	-	GLYMA01G32140	-	-	1:43570735-43574743	-	-	0	0	0	OK	0	0	0	OK	0	0	0	OK	0	0	0	OK	0	0	0	OK	0	0	0	OK	0	0	0	OK	0	0	0	OK	0	0	0	OK	0	0	0	OK	0
GLYMA01G32160	-	-	GLYMA01G32160	-	-	1:43604977-43607065	-	-	0	0	0	OK	0	0	0	OK	0	0	0	OK	0	0	0	OK	0	0	0	OK	0	0	0	OK	0	0	0	OK	0	0	0	OK	0	0	0	OK	0	0	0	OK	0
GLYMA01G32190	-	-	GLYMA01G32190	-	-	1:43621003-43623360	-	-	25.9551	15.1844	36.7258	OK	16.5359	9.67548	23.3964	OK	24.6465	14.7258	34.5673	OK	18.1454	9.94454	26.3463	OK	4.48678	1.75709	7.21646	OK	3.66958	1.2752	6.06395	OK	10.6944	5.88181	15.5069	OK	4.25728	1.58337	6.9312	OK	16.1447	9.39068	22.8986	OK	0.61679	0.000545682	1.23303	OK	26.1139
GLYMA01G32211	-	-	GLYMA01G32211	-	-	1:43638172-43638537	-	-	0	0	0	OK	0	0	0	OK	0	0	0	OK	0	0	0	OK	0	0	0	OK	0	0	0	OK	0	0	0	OK	0	0	0	OK	0	0	0	OK	0	0	0	OK	0
GLYMA01G32230	-	-	GLYMA01G32230	-	-	1:43687454-43687922	-	-	0	0	0	OK	0	0	0	OK	0	0	0	OK	0	0	0	OK	0	0	0	OK	0.136074	0	0.548262	OK	0	0	0	OK	0.0818679	0	0.51668	OK	0	0	0	OK	0.34687	0	1.13016	OK	0
GLYMA01G32270	-	-	GLYMA01G32270	-	-	1:43720350-43722510	-	-	0	0	0	OK	0.0213165	0	0.119077	OK	0	0	0	OK	0	0	0	OK	0	0	0	OK	0	0	0	OK	0	0	0	OK	0	0	0	OK	0	0	0	OK	0	0	0	OK	0
GLYMA01G32291	-	-	GLYMA01G32291	-	-	1:43773470-43774094	-	-	0	0	0	OK	0.169981	0	0.641707	OK	0	0	0	OK	0	0	0	OK	0.076874	0	0.424783	OK	2.09274	0.105007	4.08046	OK	0.0796478	0	0.419726	OK	0	0	0	OK	0	0	0	OK	0	0	0	OK	0
GLYMA01G32310	-	-	GLYMA01G32310	-	-	1:43784204-43786716	-	-	0	0	0	OK	0	0	0	OK	0	0	0	OK	0	0	0	OK	0	0	0	OK	0	0	0	OK	0	0	0	OK	0	0	0	OK	0	0	0	OK	0	0	0	OK	0
GLYMA01G32340	-	-	GLYMA01G32340	-	-	1:43819827-43820154	-	-	0	0	0	OK	0	0	0	OK	0	0	0	OK	0	0	0	OK	0	0	0	OK	0	0	0	OK	0	0	0	OK	0	0	0	OK	0	0	0	OK	0	0	0	OK	0
GLYMA01G32360	-	-	GLYMA01G32360	-	-	1:43828911-43832736	-	-	0.0882664	0	0.263532	OK	11.5856	6.60407	16.5671	OK	2.81239	1.08666	4.53812	OK	9.64915	4.83519	14.4631	OK	13.8791	7.98646	19.7718	OK	18.9298	12.2326	25.6271	OK	24.0965	15.6091	32.584	OK	21.8833	12.1273	31.6394	OK	0.078035	0	0.234555	OK	12.8827	9.94688	15.8186	OK	4.4835
GLYMA01G32370	-	-	GLYMA01G32370	-	-	1:43834206-43835697	-	-	0	0	0	OK	1.30532	0.28381	2.32683	OK	0.622715	0.0165424	1.22889	OK	0.948912	0.229698	1.66813	OK	0.913003	0.212068	1.61394	OK	0.431137	0	0.936539	OK	2.0725	0.790336	3.35466	OK	0.962488	0.181037	1.74394	OK	0.0502494	0	0.182712	OK	0.217339	0.0815981	0.35308	OK	0.309157
GLYMA01G32380	-	-	GLYMA01G32380	-	-	1:43870379-43873398	-	-	0.0153114	0	0.0717087	OK	0.0231419	0	0.100645	OK	0.0435073	0	0.161927	OK	0.0297985	0	0.125033	OK	0.154235	0	0.341835	OK	0.280697	0.0212329	0.540162	OK	0.242144	0	0.49822	OK	0.267889	0	0.541536	OK	0.0049741	0	0.0647265	OK	0.904407	0.593411	1.2154	OK	0.0793513
GLYMA01G32390	-	-	GLYMA01G32390	-	-	1:43912452-43917776	-	-	0	0	0	OK	0	0	0	OK	0	0	0	OK	0	0	0	OK	0	0	0	OK	0	0	0	OK	0	0	0	OK	0	0	0	OK	0	0	0	OK	0	0	0	OK	0
GLYMA01G32400	-	-	GLYMA01G32400	-	-	1:43922908-43926832	-	-	2.8989	1.56874	4.22906	OK	12.2236	7.46707	16.9802	OK	9.71002	5.86309	13.557	OK	17.8646	11.3623	24.3669	OK	6.16398	3.75195	8.576	OK	21.2943	13.4722	29.1163	OK	9.35889	5.99815	12.7196	OK	25.7822	16.7619	34.8024	OK	3.19687	1.76282	4.63093	OK	10.6407	8.22726	13.0542	OK	8.60011
GLYMA01G32415	-	-	GLYMA01G32415	-	-	1:43929164-43930175	-	-	0	0	0	OK	0	0	0	OK	0	0	0	OK	0.114984	0	0.408576	OK	0	0	0	OK	0.0485055	0	0.229492	OK	0	0	0	OK	0	0	0	OK	0	0	0	OK	0	0	0	OK	0
GLYMA01G32430	-	-	GLYMA01G32430	-	-	1:43974483-43977133	-	-	0.426503	0.13119	0.721815	OK	0.52244	0.136083	0.908798	OK	0.840901	0.319983	1.36182	OK	1.4063	0.792285	2.02032	OK	0.860142	0.454041	1.26624	OK	1.15954	0.572276	1.74681	OK	1.36137	0.654693	2.06805	OK	1.83339	0.929967	2.73681	OK	0.532965	0.17586	0.89007	OK	1.02722	0.443852	1.61058	OK	0.983241
GLYMA01G32440	-	-	GLYMA01G32440	-	-	1:43989758-43991730	-	-	0.0234344	0	0.114552	OK	0	0	0	OK	0.0486248	0	0.173327	OK	0.0109273	0	0.0718492	OK	0	0	0	OK	0.0310299	0	0.121713	OK	0	0	0	OK	0.00976954	0	0.0730972	OK	0	0	0	OK	0.0841155	0	0.171322	OK	0.0226689
GLYMA01G32450	-	-	GLYMA01G32450	-	-	1:44035709-44042969	-	-	0	0	0	OK	0	0	0	OK	0	0	0	OK	0	0	0	OK	0	0	0	OK	0	0	0	OK	0	0	0	OK	0	0	0	OK	0	0	0	OK	0	0	0	OK	0
GLYMA01G32460	-	-	GLYMA01G32460	-	-	1:44035709-44042969	-	-	0	0	0	OK	0	0	0	OK	0	0	0	OK	0	0	0	OK	0.126967	0	0.370139	OK	0	0	0	OK	0	0	0	OK	0	0	0	OK	0	0	0	OK	0	0	0	OK	0
GLYMA01G32480	-	-	GLYMA01G32480	-	-	1:44085644-44091881	-	-	0	0	0	OK	0	0	0	OK	0	0	0	OK	0	0	0	OK	0	0	0	OK	0	0	0	OK	0	0	0	OK	0	0	0	OK	0	0	0	OK	0	0	0	OK	0
GLYMA01G32680	-	-	GLYMA01G32680	-	-	1:44207946-44213690	-	-	1.34922	0.491169	2.20727	OK	1.57349	0.639444	2.50754	OK	1.96238	0.892202	3.03256	OK	1.4985	0.621423	2.37558	OK	1.88866	0.827928	2.94939	OK	1.59701	0.670475	2.52354	OK	1.47637	0.660831	2.29191	OK	1.67626	0.742755	2.60976	OK	1.35917	0.512568	2.20578	OK	0.932251	0.605009	1.25949	OK	1.64191
GLYMA01G32690	-	-	GLYMA01G32690	-	-	1:44229408-44236211	-	-	3.79788	2.15651	5.43924	OK	2.53459	1.34535	3.72384	OK	3.17784	1.7718	4.58389	OK	3.21788	1.81177	4.62398	OK	3.82834	2.27363	5.38306	OK	3.9749	2.37527	5.57453	OK	3.31841	1.90987	4.72695	OK	4.05997	2.37071	5.74922	OK	3.22105	1.79297	4.64914	OK	4.26937	3.22615	5.31259	OK	2.48665
GLYMA01G32750	-	-	GLYMA01G32750	-	-	1:44319318-44320867	-	-	0.0637782	0	0.243968	OK	0.17033	0	0.515225	OK	0.0879044	0	0.344323	OK	3.69169	1.48172	5.90167	OK	0.582802	0	1.24248	OK	0.0738085	0	0.295834	OK	0.237563	0	0.628099	OK	1.66943	0.224414	3.11444	OK	0.0167186	0	0.194409	OK	12.3087	6.96066	17.6567	OK	0.0896899
GLYMA01G32760	-	-	GLYMA01G32760	-	-	1:44347887-44349526	-	-	1.75853	0.321239	3.19583	OK	0.541985	0	1.23349	OK	0.433213	0	1.01742	OK	1.36642	0.104195	2.62865	OK	3.49353	1.30616	5.68089	OK	0.881569	0.00388332	1.75925	OK	1.15133	0.123216	2.17944	OK	1.5456	0.262492	2.8287	OK	0.385001	0	0.945882	OK	3.83546	2.09578	5.57515	OK	0.579812
GLYMA01G32775	-	-	GLYMA01G32775	-	-	1:44353224-44356977	-	-	0	0	0	OK	0.260123	0	0.594583	OK	0.0686855	0	0.20567	OK	0.160886	0	0.400214	OK	0.102998	0	0.288564	OK	0.0897317	0	0.264488	OK	0.155217	0	0.384552	OK	0.0336219	0	0.139722	OK	0.0245894	0	0.124321	OK	0.0300161	0	0.0839323	OK	0.104876
GLYMA01G32790	-	-	GLYMA01G32790	-	-	1:44365503-44368345	-	-	6.01648	3.43484	8.59811	OK	3.81535	2.0904	5.54031	OK	5.77579	3.30936	8.24223	OK	6.14083	3.6711	8.61056	OK	3.53893	2.01437	5.06349	OK	3.1178	1.71567	4.51994	OK	3.18219	1.74948	4.61489	OK	3.45554	1.85492	5.05616	OK	4.67832	2.60575	6.75089	OK	3.10281	2.42786	3.77777	OK	4.85045
GLYMA01G32800	-	-	GLYMA01G32800	-	-	1:44381434-44383734	-	-	0	0	0	OK	0	0	0	OK	0	0	0	OK	0	0	0	OK	0	0	0	OK	0	0	0	OK	0	0	0	OK	0.0164027	0	0.114325	OK	0	0	0	OK	0	0	0	OK	0
GLYMA01G32810	-	-	GLYMA01G32810	-	-	1:44384412-44392444	-	-	0.40992	0.102996	0.716844	OK	0.228366	0.0158147	0.440916	OK	0.958258	0.431261	1.48526	OK	0.766601	0.342716	1.19049	OK	0.92979	0.439116	1.42046	OK	1.08251	0.532113	1.63291	OK	0.996204	0.470267	1.52214	OK	1.46292	0.765992	2.15984	OK	0.656566	0.252603	1.06053	OK	0.734693	0.472997	0.99639	OK	0.890498
GLYMA01G32825	-	-	GLYMA01G32825	-	-	1:44418267-44430426	-	-	0	0	0	OK	0	0	0	OK	0	0	0	OK	0	0	0	OK	0.109428	0	0.331921	OK	0	0	0	OK	0.0688037	0	0.231332	OK	0	0	0	OK	0	0	0	OK	0.142826	0.0168947	0.268758	OK	0
GLYMA01G32841	-	-	GLYMA01G32841	-	-	1:44482207-44482737	-	-	0.112293	0	0.461036	OK	0	0	0	OK	0	0	0	OK	0	0	0	OK	0	0	0	OK	0.0489854	0	0.290457	OK	0	0	0	OK	0.0751691	0	0.318436	OK	0	0	0	OK	0.13756	0	0.438154	OK	0
GLYMA01G32855	-	-	GLYMA01G32855	-	-	1:44489898-44494310	-	-	0.0302718	0	0.105456	OK	0	0	0	OK	0.224	0.0225789	0.425421	OK	0.00847092	0	0.0568569	OK	0.0250769	0	0.0965199	OK	0.0204455	0	0.0843182	OK	0.0470324	0	0.129728	OK	0.153194	0	0.332164	OK	0.00351292	0	0.0525188	OK	0.525216	0.354028	0.696403	OK	0.0971446
GLYMA01G32870	-	-	GLYMA01G32870	-	-	1:44497093-44498739	-	-	7.48015	3.47382	11.4865	OK	7.31473	3.31636	11.3131	OK	3.83003	1.29512	6.36494	OK	5.33827	2.07793	8.5986	OK	18.279	10.4437	26.1143	OK	14.3222	7.84965	20.7947	OK	16.7396	9.35202	24.1271	OK	17.201	9.53174	24.8703	OK	4.87249	1.84589	7.8991	OK	20.9015	14.1246	27.6783	OK	5.97606
GLYMA01G32881	-	-	GLYMA01G32881	-	-	1:44501342-44502103	-	-	0	0	0	OK	0.0912653	0	0.389346	OK	0.549781	0	1.31733	OK	0.966663	0	2.12861	OK	0.0708786	0	0.280591	OK	0.220746	0	0.693021	OK	0	0	0	OK	0.417872	0	1.11409	OK	0.196974	0	0.642501	OK	0.0786537	0	0.299285	OK	0.419407
GLYMA01G32890	-	-	GLYMA01G32890	-	-	1:44504750-44507253	-	-	0.217622	0	0.613667	OK	0.246482	0	0.669333	OK	0.0544825	0	0.273098	OK	0.800362	0.0812994	1.51942	OK	0.0941726	0	0.357657	OK	0.258669	0	0.694973	OK	0.030243	0	0.215983	OK	0.180261	0	0.499854	OK	0.0686925	0	0.301948	OK	0.175207	0.0494963	0.300918	OK	0.266952
GLYMA01G32900	-	-	GLYMA01G32900	-	-	1:44534734-44540055	-	-	0	0	0	OK	0	0	0	OK	0	0	0	OK	0	0	0	OK	0	0	0	OK	0	0	0	OK	0	0	0	OK	0	0	0	OK	0	0	0	OK	0	0	0	OK	0
GLYMA01G32920	-	-	GLYMA01G32920	-	-	1:44562541-44564228	-	-	0.0279039	0	0.152517	OK	0	0	0	OK	0	0	0	OK	0.0553908	0	0.229316	OK	0.159259	0	0.461816	OK	0.228771	0	0.596493	OK	0	0	0	OK	0.0962001	0	0.318242	OK	0.0349529	0	0.16979	OK	0.367745	0.163911	0.571579	OK	0
GLYMA01G32940	-	-	GLYMA01G32940	-	-	1:44595567-44597755	-	-	0	0	0	OK	0	0	0	OK	0	0	0	OK	0	0	0	OK	0	0	0	OK	0	0	0	OK	0	0	0	OK	0	0	0	OK	0	0	0	OK	0	0	0	OK	0
GLYMA01G32961	-	-	GLYMA01G32961	-	-	1:44638341-44639787	-	-	0	0	0	OK	0	0	0	OK	0	0	0	OK	0	0	0	OK	0	0	0	OK	0	0	0	OK	0	0	0	OK	0	0	0	OK	0	0	0	OK	0	0	0	OK	0
GLYMA01G32981	-	-	GLYMA01G32981	-	-	1:44662613-44664324	-	-	0	0	0	OK	0	0	0	OK	0.0275154	0	0.128779	OK	0.0513955	0	0.19378	OK	0	0	0	OK	0.0417944	0	0.159892	OK	0.0527566	0	0.182716	OK	0.116494	0	0.299232	OK	0.00662201	0	0.082021	OK	0.0197622	0	0.091756	OK	0.113106
GLYMA01G33000	-	-	GLYMA01G33000	-	-	1:44707383-44712370	-	-	0.468433	0	1.08938	OK	0.628048	0	1.27506	OK	0.193072	0	0.531329	OK	1.48636	0.284224	2.68849	OK	0.394625	0	0.911685	OK	0.184108	0	0.472454	OK	0.195517	0	0.508697	OK	0.797875	0.0523194	1.54343	OK	0.278315	0	0.700712	OK	0.505234	0.120436	0.890032	OK	0.246685
GLYMA01G33017	-	-	GLYMA01G33017	-	-	1:44713495-44722187	-	-	4.76155	2.72436	6.79875	OK	6.97977	4.18252	9.77702	OK	3.92876	2.14087	5.71664	OK	6.71443	3.95519	9.47366	OK	4.07017	2.21164	5.92869	OK	4.33812	2.44438	6.23186	OK	3.09243	1.62843	4.55644	OK	4.22956	2.32217	6.13696	OK	5.09435	2.91446	7.27424	OK	3.49368	2.30544	4.68192	OK	4.31834
GLYMA01G33034	-	-	GLYMA01G33034	-	-	1:44713495-44722187	-	-	0.169824	0	0.651745	OK	0.204736	0	0.747145	OK	0.435054	0	1.33719	OK	0.539468	0	1.47568	OK	0.693003	0	1.70192	OK	0.563793	0	1.39859	OK	0.355441	0	0.908609	OK	0.502601	0	1.25204	OK	0.246197	0	0.80373	OK	0.421903	0.231124	0.612682	OK	0.274528
GLYMA01G33052	-	-	GLYMA01G33052	-	-	1:44724345-44725089	-	-	0	0	0	OK	0	0	0	OK	0	0	0	OK	0	0	0	OK	0	0	0	OK	0	0	0	OK	0	0	0	OK	0	0	0	OK	2.36629	0.367892	4.36469	OK	0	0	0	OK	0
GLYMA01G33070	-	-	GLYMA01G33070	-	-	1:44755155-44764276	-	-	0	0	0	OK	0.021531	0	0.190786	OK	0.0980127	0	0.323995	OK	0.0311604	0	0.200655	OK	0.348354	0	0.754886	OK	0	0	0	OK	0.0686658	0	0.276242	OK	0	0	0	OK	0	0	0	OK	0.621346	0.369361	0.873331	OK	0.225082
GLYMA01G33080	-	-	GLYMA01G33080	-	-	1:44784821-44785786	-	-	0	0	0	OK	0	0	0	OK	0	0	0	OK	0	0	0	OK	0	0	0	OK	0	0	0	OK	0	0	0	OK	0	0	0	OK	0	0	0	OK	0	0	0	OK	0
GLYMA01G33097	-	-	GLYMA01G33097	-	-	1:44790872-44791190	-	-	0	0	0	OK	0	0	0	OK	0	0	0	OK	0	0	0	OK	0	0	0	OK	0	0	0	OK	0	0	0	OK	0	0	0	OK	0	0	0	OK	0	0	0	OK	0
GLYMA01G33114	-	-	GLYMA01G33114	-	-	1:44806144-44806480	-	-	0	0	0	OK	0	0	0	OK	0	0	0	OK	0	0	0	OK	0	0	0	OK	0	0	0	OK	0	0	0	OK	0	0	0	OK	0	0	0	OK	0	0	0	OK	0
GLYMA01G33132	-	-	GLYMA01G33132	-	-	1:44822529-44827918	-	-	0	0	0	OK	0	0	0	OK	0	0	0	OK	0	0	0	OK	0	0	0	OK	0	0	0	OK	0	0	0	OK	0	0	0	OK	0	0	0	OK	0	0	0	OK	0
GLYMA01G33150	-	-	GLYMA01G33150	CYP82A4	-	1:44831611-44835997	-	-	0	0	0	OK	0	0	0	OK	0	0	0	OK	0	0	0	OK	0.0212585	0	0.0868364	OK	0	0	0	OK	0	0	0	OK	0	0	0	OK	0.0064952	0	0.0730401	OK	0.0657449	0	0.143073	OK	0.239942
GLYMA01G33160	-	-	GLYMA01G33160	-	-	1:44884977-44888493	-	-	0	0	0	OK	0	0	0	OK	0	0	0	OK	0	0	0	OK	0	0	0	OK	0	0	0	OK	0	0	0	OK	0	0	0	OK	0	0	0	OK	0	0	0	OK	0
GLYMA01G33170	-	-	GLYMA01G33170	-	-	1:44905880-44910333	-	-	0	0	0	OK	0	0	0	OK	0	0	0	OK	0	0	0	OK	0	0	0	OK	0	0	0	OK	0.0396325	0	0.151561	OK	0.0427981	0	0.160978	OK	0	0	0	OK	0.00502255	0	0.0448306	OK	0.0581528
GLYMA01G33181	-	-	GLYMA01G33181	-	-	1:44911452-44912574	-	-	0	0	0	OK	0	0	0	OK	0	0	0	OK	0	0	0	OK	0	0	0	OK	0	0	0	OK	0	0	0	OK	0	0	0	OK	0	0	0	OK	0	0	0	OK	0
GLYMA01G33191	-	-	GLYMA01G33191	-	-	1:44940045-44941190	-	-	0	0	0	OK	0	0	0	OK	0	0	0	OK	0	0	0	OK	0.0431184	0	0.25855	OK	0.0403935	0	0.252161	OK	0	0	0	OK	0.0430452	0	0.255099	OK	0	0	0	OK	0.0445255	0	0.212172	OK	0
GLYMA01G33200	-	-	GLYMA01G33200	-	-	1:44962980-44967133	-	-	39.8917	25.4987	54.2846	OK	27.3407	17.2312	37.4503	OK	25.703	16.2833	35.1228	OK	29.8125	19.1389	40.4861	OK	17.21	10.711	23.7091	OK	15.2527	9.4401	21.0653	OK	18.6973	11.7681	25.6265	OK	16.2237	10.0414	22.4061	OK	32.0147	20.4695	43.5598	OK	12.4389	8.96397	15.9138	OK	25.5105
GLYMA01G33220	-	-	GLYMA01G33220	-	-	1:44980052-44984577	-	-	38.1237	24.4104	51.837	OK	28.1503	17.9568	38.3438	OK	19.2586	12.0782	26.439	OK	18.5024	11.7098	25.295	OK	22.8757	14.8016	30.9498	OK	20.0281	12.763	27.2932	OK	20.5739	13.1587	27.9892	OK	20.8487	13.1974	28.5	OK	28.6339	18.2757	38.9922	OK	18.498	13.6712	23.3247	OK	21.7729
GLYMA01G33240	-	-	GLYMA01G33240	-	-	1:45046813-45053379	-	-	12.7804	8.19137	17.3695	OK	6.68457	4.07302	9.29611	OK	10.4663	6.65889	14.2737	OK	8.65148	5.54527	11.7577	OK	9.24969	5.96062	12.5388	OK	7.19057	4.68014	9.70101	OK	9.57979	6.14823	13.0114	OK	8.64251	5.48657	11.7984	OK	11.373	7.21473	15.5312	OK	6.66305	5.35723	7.96887	OK	10.6485
GLYMA01G33270	-	-	GLYMA01G33270	-	-	1:45164206-45167759	-	-	0.319771	0.0234367	0.616105	OK	0.0482517	0	0.150211	OK	0.400505	0.0786882	0.722322	OK	0.0364081	0	0.114771	OK	2.40627	1.29093	3.52161	OK	1.93612	1.01501	2.85723	OK	1.62377	0.787319	2.46022	OK	2.11654	1.05314	3.17994	OK	0.134762	0	0.305922	OK	2.75853	1.91043	3.60662	OK	0.156504
GLYMA01G33281	-	-	GLYMA01G33281	-	-	1:45184472-45185139	-	-	0	0	0	OK	0	0	0	OK	0	0	0	OK	0	0	0	OK	0	0	0	OK	0.155871	0	0.520945	OK	0	0	0	OK	0	0	0	OK	0	0	0	OK	0.518723	0	1.11063	OK	0
GLYMA01G33290	-	-	GLYMA01G33290	-	-	1:45230344-45235073	-	-	0.652692	0.184049	1.12133	OK	0.563849	0.156155	0.971544	OK	1.05899	0.407928	1.71006	OK	0.762121	0.28637	1.23787	OK	1.35125	0.628132	2.07436	OK	1.09852	0.495704	1.70133	OK	1.27956	0.599485	1.95963	OK	1.22561	0.543008	1.9082	OK	1.00603	0.406605	1.60546	OK	2.70719	2.00621	3.40818	OK	0.959147
GLYMA01G33300	-	-	GLYMA01G33300	-	-	1:45287112-45288519	-	-	0	0	0	OK	0	0	0	OK	0	0	0	OK	0	0	0	OK	0	0	0	OK	0	0	0	OK	0	0	0	OK	0	0	0	OK	0	0	0	OK	0.027186	0	0.191219	OK	0
GLYMA01G33313	-	-	GLYMA01G33313	-	-	1:45306250-45306442	-	-	0	0	0	OK	0	0	0	OK	0	0	0	OK	0	0	0	OK	0	0	0	OK	0	0	0	OK	0	0	0	OK	0	0	0	OK	0	0	0	OK	0	0	0	OK	0
GLYMA01G33326	-	-	GLYMA01G33326	-	-	1:45317460-45320741	-	-	3.52983	0.543612	6.51604	OK	3.20337	0.428485	5.97825	OK	8.93658	3.65482	14.2183	OK	4.45046	1.05235	7.84857	OK	1.06552	0	2.26035	OK	0.464221	0	1.16955	OK	1.53343	0	3.19774	OK	1.08298	0	2.4338	OK	4.53714	0.951409	8.12287	OK	0.0403924	0	0.288401	OK	2.71032
GLYMA01G33340	-	-	GLYMA01G33340	-	-	1:45339891-45344677	-	-	0.63438	0.00841547	1.26035	OK	1.39791	0.368657	2.42717	OK	0.97399	0.136861	1.81112	OK	0.573205	0	1.14725	OK	0.39362	0	0.829013	OK	0.626258	0.0265175	1.226	OK	0.883501	0.151554	1.61545	OK	0.817399	0.0709706	1.56383	OK	0.862461	0.11224	1.61268	OK	1.73401	0.981385	2.48663	OK	0.971096
GLYMA01G33350	-	-	GLYMA01G33350	-	-	1:45352146-45354813	-	-	0	0	0	OK	0	0	0	OK	0	0	0	OK	0	0	0	OK	0	0	0	OK	0	0	0	OK	0	0	0	OK	0	0	0	OK	0	0	0	OK	0	0	0	OK	0
GLYMA01G33370	-	-	GLYMA01G33370	-	-	1:45401644-45404974	-	-	1.52298	0.417469	2.6285	OK	2.82879	1.10515	4.55242	OK	4.98057	2.49342	7.46773	OK	9.38792	4.5992	14.1766	OK	1.39602	0.398549	2.39349	OK	1.5371	0.44571	2.62848	OK	3.30018	1.53581	5.06455	OK	2.3476	0.820617	3.87458	OK	2.14475	0.771192	3.5183	OK	6.34649	4.3809	8.31208	OK	4.85
GLYMA01G33380	-	-	GLYMA01G33380	-	-	1:45433046-45455133	-	-	3.96913	1.92894	6.00931	OK	3.67974	1.68871	5.67076	OK	3.37918	1.51034	5.24803	OK	2.15081	0.787588	3.51403	OK	3.69627	1.74303	5.6495	OK	3.85643	1.85153	5.86134	OK	2.88809	1.26433	4.51185	OK	3.65465	1.68692	5.62239	OK	3.07569	1.37219	4.77918	OK	4.70522	3.02345	6.38698	OK	2.94586
GLYMA01G33420	-	-	GLYMA01G33420	-	-	1:45530801-45532165	-	-	2.18965	0.857597	3.5217	OK	0.567215	0	1.16024	OK	1.10501	0.212212	1.9978	OK	0.773434	0.11073	1.43614	OK	0.842231	0.105872	1.57859	OK	0.95722	0.154099	1.76034	OK	0.686122	0.0230487	1.3492	OK	1.56486	0.425909	2.70381	OK	1.01365	0.13366	1.89364	OK	0.379234	0.0143172	0.744151	OK	1.26512
GLYMA01G33430	-	-	GLYMA01G33430	-	-	1:45548731-45551079	-	-	0.0388585	0	0.154295	OK	0	0	0	OK	0	0	0	OK	0.0190062	0	0.124361	OK	0.223233	0	0.581236	OK	0.087788	0	0.297251	OK	0.0166402	0	0.121298	OK	0.101539	0	0.316874	OK	0	0	0	OK	0.927958	0.407614	1.4483	OK	0
GLYMA01G33440	-	-	GLYMA01G33440	-	-	1:45561036-45565329	-	-	0	0	0	OK	0	0	0	OK	0	0	0	OK	0	0	0	OK	0	0	0	OK	0	0	0	OK	0	0	0	OK	0	0	0	OK	0	0	0	OK	0	0	0	OK	0
GLYMA01G33461	-	-	GLYMA01G33461	-	-	1:45637083-45640786	-	-	0	0	0	OK	0	0	0	OK	0	0	0	OK	0	0	0	OK	0	0	0	OK	0	0	0	OK	0	0	0	OK	0	0	0	OK	0	0	0	OK	0	0	0	OK	0
GLYMA01G33480	-	-	GLYMA01G33480	-	-	1:45640951-45643255	-	-	0	0	0	OK	0	0	0	OK	0	0	0	OK	0	0	0	OK	0	0	0	OK	0	0	0	OK	0	0	0	OK	0	0	0	OK	0	0	0	OK	0	0	0	OK	0
GLYMA01G33500	-	-	GLYMA01G33500	-	-	1:45666010-45668198	-	-	0	0	0	OK	0	0	0	OK	0	0	0	OK	0	0	0	OK	0	0	0	OK	0	0	0	OK	0	0	0	OK	0	0	0	OK	0	0	0	OK	0	0	0	OK	0
GLYMA01G33510	-	-	GLYMA01G33510	-	-	1:45669204-45672362	-	-	0	0	0	OK	0	0	0	OK	0	0	0	OK	0	0	0	OK	0	0	0	OK	0	0	0	OK	0	0	0	OK	0	0	0	OK	0	0	0	OK	0	0	0	OK	0
GLYMA01G33520	-	-	GLYMA01G33520	-	-	1:45685075-45692774	-	-	29.4106	18.7082	40.1131	OK	20.2706	12.9766	27.5645	OK	20.9974	13.4561	28.5387	OK	16.4741	10.5492	22.399	OK	17.0824	11.0518	23.113	OK	13.6854	8.69846	18.6724	OK	15.1851	9.7048	20.6654	OK	13.0373	8.16664	17.908	OK	24.6577	15.8157	33.4996	OK	9.77663	7.19768	12.3556	OK	20.8556
GLYMA01G33560	-	-	GLYMA01G33560	-	-	1:45743456-45744317	-	-	0	0	0	OK	0	0	0	OK	0	0	0	OK	0	0	0	OK	0	0	0	OK	0	0	0	OK	0	0	0	OK	0	0	0	OK	0	0	0	OK	0	0	0	OK	0
GLYMA01G33575	-	-	GLYMA01G33575	-	-	1:45782142-45782607	-	-	0	0	0	OK	0	0	0	OK	0	0	0	OK	0	0	0	OK	0	0	0	OK	0	0	0	OK	0	0	0	OK	0	0	0	OK	0	0	0	OK	0	0	0	OK	0
GLYMA01G33590	-	-	GLYMA01G33590	-	-	1:45785878-45786501	-	-	0	0	0	OK	0	0	0	OK	0	0	0	OK	0	0	0	OK	0	0	0	OK	0	0	0	OK	0	0	0	OK	0	0	0	OK	0	0	0	OK	0	0	0	OK	0
GLYMA01G33600	-	-	GLYMA01G33600	-	-	1:45786844-45790318	-	-	20.3709	13.0086	27.7331	OK	11.8352	7.37123	16.2991	OK	14.2079	8.95642	19.4593	OK	14.9241	9.56402	20.2842	OK	11.1139	7.10719	15.1206	OK	10.2203	6.45324	13.9873	OK	13.5255	8.68174	18.3694	OK	11.8055	7.47012	16.1408	OK	17.4961	11.2025	23.7897	OK	5.95326	4.53899	7.36752	OK	16.2483
GLYMA01G33610	-	-	GLYMA01G33610	-	-	1:45796676-45800002	-	-	3.74091	1.88364	5.59817	OK	2.36216	1.09227	3.63206	OK	2.86186	1.37802	4.3457	OK	2.09176	0.924518	3.259	OK	3.82915	2.05181	5.60648	OK	3.7758	2.04349	5.50811	OK	3.71134	2.0321	5.39058	OK	4.40435	2.39448	6.41422	OK	2.5385	1.17271	3.90429	OK	4.1998	3.11144	5.28816	OK	3.19853
GLYMA01G33620	-	-	GLYMA01G33620	-	-	1:45803536-45806513	-	-	1.4297	0.431654	2.42775	OK	0.173493	0	0.428272	OK	0.877418	0.150151	1.60469	OK	0.205101	0	0.479119	OK	0.728989	0.115258	1.34272	OK	0.513674	0.0341784	0.99317	OK	0.664488	0.117468	1.21151	OK	0.463925	0	0.940595	OK	0.547082	0.0168532	1.07731	OK	0.670755	0.373636	0.967874	OK	0.446067
GLYMA01G33635	-	-	GLYMA01G33635	-	-	1:45827324-45830713	-	-	0	0	0	OK	0	0	0	OK	0	0	0	OK	0	0	0	OK	0	0	0	OK	0	0	0	OK	0	0	0	OK	0	0	0	OK	0	0	0	OK	0	0	0	OK	0
GLYMA01G33650	-	-	GLYMA01G33650	-	-	1:45852397-45854700	-	-	1.77802	0.812317	2.74372	OK	1.93133	0.887336	2.97533	OK	1.15132	0.451451	1.85118	OK	1.58287	0.695743	2.46999	OK	1.95733	0.96839	2.94627	OK	1.99298	0.994739	2.99123	OK	1.71693	0.798925	2.63493	OK	1.95797	0.926232	2.98971	OK	0.940181	0.318557	1.5618	OK	2.28285	1.48578	3.07992	OK	1.1124
GLYMA01G33660	-	-	GLYMA01G33660	-	-	1:45858147-45867014	-	-	4.31184	2.44587	6.17781	OK	2.94684	1.5569	4.33678	OK	1.98816	0.964451	3.01187	OK	2.00233	1.00606	2.9986	OK	4.36376	2.54813	6.1794	OK	2.48131	1.32734	3.63527	OK	2.86037	1.56557	4.15517	OK	2.86276	1.5272	4.19831	OK	3.4655	1.91373	5.01728	OK	5.79069	4.33891	7.24247	OK	2.29637
GLYMA01G33676	-	-	GLYMA01G33676	-	-	1:45892351-45898318	-	-	1.7531	0.845904	2.6603	OK	1.69504	0.849163	2.54091	OK	2.48101	1.32793	3.63408	OK	1.64803	0.831038	2.46503	OK	1.84849	0.93809	2.75889	OK	3.16981	1.85182	4.4878	OK	1.68419	0.856847	2.51154	OK	2.76144	1.53963	3.98325	OK	1.77183	0.864234	2.67942	OK	1.13309	0.746504	1.51968	OK	1.63192
GLYMA01G33692	-	-	GLYMA01G33692	-	-	1:45905544-45906417	-	-	0.023371	0	0.170737	OK	0	0	0	OK	0.207685	0	0.574328	OK	0.147844	0	0.430518	OK	0	0	0	OK	0.023819	0	0.173163	OK	0.18765	0	0.518123	OK	0.103142	0	0.368667	OK	0.0382637	0	0.195616	OK	0	0	0	OK	0.347813
GLYMA01G33708	-	-	GLYMA01G33708	-	-	1:45911622-45912362	-	-	9.24463	0	19.2332	OK	19.865	3.5297	36.2003	OK	27.0635	7.25594	46.871	OK	21.5166	3.17393	39.8592	OK	11.1011	0	23.0306	OK	5.09022	0	11.6748	OK	10.8254	0	22.9901	OK	4.15134	0	10.8347	OK	22.6956	6.45327	38.938	OK	2.441	0.103051	4.77895	OK	23.2541
GLYMA01G33724	-	-	GLYMA01G33724	-	-	1:45932771-45933893	-	-	16.9727	10.5071	23.4384	OK	12.9297	7.85806	18.0014	OK	11.4508	6.88214	16.0196	OK	12.7373	7.7381	17.7366	OK	9.36564	5.56277	13.1685	OK	9.53015	5.6874	13.3729	OK	8.18168	4.67362	11.6897	OK	9.79697	5.68106	13.9129	OK	13.3082	8.08207	18.5344	OK	6.94718	4.56971	9.32466	OK	12.685
GLYMA01G33740	-	-	GLYMA01G33740	-	-	1:45948913-45964890	-	-	0	0	0	OK	0	0	0	OK	0	0	0	OK	4.95906	0	11.2186	OK	0	0	0	OK	1.21541	0	2.77242	OK	0.20781	0	2.21892	OK	0	0	0	OK	0	0	0	OK	0.0568599	0	6.29545	OK	2.6778
GLYMA01G33761	-	-	GLYMA01G33761	-	-	1:45948913-45964890	-	-	20.6221	12.6118	28.6324	OK	6.56346	3.56168	9.56523	OK	11.1436	6.62263	15.6647	OK	6.41077	3.47279	9.34875	OK	10.0025	5.98015	14.0248	OK	4.75173	2.55422	6.94925	OK	6.8971	3.91825	9.87595	OK	6.85602	3.86551	9.84653	OK	16.5932	10.0604	23.1261	OK	48.5605	36.816	60.305	OK	9.04851
GLYMA01G33782	-	-	GLYMA01G33782	-	-	1:45948913-45964890	-	-	2.16491	0	6.04427	OK	0.377871	0	1.38301	OK	1.36541	0	3.48228	OK	0.411444	0	1.41806	OK	1.26088	0	3.21516	OK	0.214749	0	0.748151	OK	0.626046	0	1.87086	OK	0.399296	0	1.4966	OK	1.25547	0	3.60352	OK	1.78671	0	4.42222	OK	0.928021
GLYMA01G33803	-	-	GLYMA01G33803	-	-	1:45990835-45994797	-	-	0	0	0	OK	0	0	0	OK	0	0	0	OK	0	0	0	OK	0.0175906	0	0.130684	OK	0.0228832	0	0.134316	OK	0	0	0	OK	0.0173731	0	0.126959	OK	0	0	0	OK	0	0	0	OK	0
GLYMA01G33824	-	-	GLYMA01G33824	-	-	1:46002247-46005198	-	-	0	0	0	OK	0	0	0	OK	0	0	0	OK	0	0	0	OK	0	0	0	OK	0	0	0	OK	0	0	0	OK	0	0	0	OK	0	0	0	OK	0	0	0	OK	0
GLYMA01G33845	-	-	GLYMA01G33845	-	-	1:46007636-46011913	-	-	0.00816832	0	0.0756528	OK	0	0	0	OK	0	0	0	OK	0	0	0	OK	0.00893484	0	0.0796471	OK	0	0	0	OK	0.010251	0	0.0811443	OK	0.0203742	0	0.0947292	OK	0	0	0	OK	0	0	0	OK	0
GLYMA01G33866	-	-	GLYMA01G33866	-	-	1:46043835-46074615	-	-	2.27891	1.21431	3.34352	OK	2.64932	1.46297	3.83567	OK	2.54927	1.40363	3.6949	OK	1.92582	1.00631	2.84534	OK	1.96299	1.07309	2.8529	OK	2.10911	1.16263	3.0556	OK	1.79927	0.960235	2.63831	OK	2.23878	1.2026	3.27495	OK	2.54767	1.39674	3.69861	OK	2.73798	2.06986	3.40609	OK	2.0512
GLYMA01G33888	-	-	GLYMA01G33888	-	-	1:46096266-46097858	-	-	0	0	0	OK	0	0	0	OK	0	0	0	OK	0	0	0	OK	0	0	0	OK	0	0	0	OK	0	0	0	OK	0	0	0	OK	0	0	0	OK	0	0	0	OK	0
GLYMA01G33910	-	-	GLYMA01G33910	-	-	1:46103382-46104985	-	-	0.186553	0	0.482904	OK	0.340867	0	0.710842	OK	0.26006	0	0.642435	OK	0.266165	0	0.598942	OK	0.269556	0	0.652275	OK	0.600136	0.0771343	1.12314	OK	0.428963	0	0.868349	OK	0.685638	0.087314	1.28396	OK	0.213093	0	0.523171	OK	0.336288	0.113869	0.558707	OK	0.232134
GLYMA01G33920	-	-	GLYMA01G33920	-	-	1:46115248-46117119	-	-	0	0	0	OK	0	0	0	OK	0	0	0	OK	0	0	0	OK	0	0	0	OK	0	0	0	OK	0	0	0	OK	0	0	0	OK	0	0	0	OK	0	0	0	OK	0
GLYMA01G33960	-	-	GLYMA01G33960	-	-	1:46237540-46239330	-	-	0	0	0	OK	0	0	0	OK	0	0	0	OK	0	0	0	OK	0	0	0	OK	0	0	0	OK	0	0	0	OK	0	0	0	OK	0	0	0	OK	0	0	0	OK	0
GLYMA01G33986	-	-	GLYMA01G33986	-	-	1:46305207-46307924	-	-	0	0	0	OK	0	0	0	OK	0	0	0	OK	0	0	0	OK	0	0	0	OK	0.0108787	0	0.0941327	OK	0.0358825	0	0.16631	OK	0.0137135	0	0.0997581	OK	0	0	0	OK	0.00546926	0	0.0490738	OK	0.0881841
GLYMA01G34013	-	-	GLYMA01G34013	-	-	1:46321601-46322033	-	-	0	0	0	OK	0	0	0	OK	0	0	0	OK	0	0	0	OK	0	0	0	OK	0	0	0	OK	0	0	0	OK	0	0	0	OK	0	0	0	OK	0	0	0	OK	0
GLYMA01G34040	-	-	GLYMA01G34040	-	-	1:46325425-46325842	-	-	0	0	0	OK	0	0	0	OK	0	0	0	OK	0	0	0	OK	0	0	0	OK	0	0	0	OK	0	0	0	OK	0	0	0	OK	0	0	0	OK	0	0	0	OK	0
GLYMA01G34060	-	-	GLYMA01G34060	-	-	1:46360579-46360996	-	-	0	0	0	OK	0	0	0	OK	0	0	0	OK	0	0	0	OK	0	0	0	OK	0	0	0	OK	0	0	0	OK	0	0	0	OK	0	0	0	OK	0	0	0	OK	0
GLYMA01G34111	-	-	GLYMA01G34111	-	-	1:46405622-46406054	-	-	0	0	0	OK	0.250354	0	0.865921	OK	0	0	0	OK	0	0	0	OK	0	0	0	OK	0	0	0	OK	0	0	0	OK	0	0	0	OK	0	0	0	OK	0	0	0	OK	0
GLYMA01G34160	-	-	GLYMA01G34160	-	-	1:46426795-46427518	-	-	0	0	0	OK	0	0	0	OK	0	0	0	OK	0	0	0	OK	0	0	0	OK	0	0	0	OK	0	0	0	OK	0	0	0	OK	0	0	0	OK	0	0	0	OK	0
GLYMA01G34180	-	-	GLYMA01G34180	-	-	1:46434724-46435093	-	-	0	0	0	OK	0	0	0	OK	0	0	0	OK	0	0	0	OK	0	0	0	OK	0	0	0	OK	0	0	0	OK	0	0	0	OK	0	0	0	OK	0	0	0	OK	0
GLYMA01G34210	-	-	GLYMA01G34210	-	-	1:46467747-46468471	-	-	0	0	0	OK	0	0	0	OK	0	0	0	OK	0	0	0	OK	0	0	0	OK	0	0	0	OK	0	0	0	OK	0	0	0	OK	0	0	0	OK	0	0	0	OK	0
GLYMA01G34223	-	-	GLYMA01G34223	-	-	1:46519589-46520799	-	-	0	0	0	OK	0	0	0	OK	0	0	0	OK	0	0	0	OK	0	0	0	OK	0.120322	0	0.632607	OK	0	0	0	OK	0	0	0	OK	0	0	0	OK	0	0	0	OK	0
GLYMA01G34236	-	-	GLYMA01G34236	-	-	1:46527137-46531737	-	-	35.001	22.3777	47.6242	OK	174.788	107.176	242.4	OK	32.3848	20.5461	44.2235	OK	106.286	65.1632	147.409	OK	8.22854	5.03405	11.423	OK	35.7848	23.7924	47.7771	OK	14.256	8.73769	19.7743	OK	38.4575	24.62	52.295	OK	39.3277	25.3478	53.3076	OK	1.43933	0.889486	1.98917	OK	32.3909
GLYMA01G34250	-	-	GLYMA01G34250	-	-	1:46534521-46534953	-	-	0	0	0	OK	0	0	0	OK	0	0	0	OK	0	0	0	OK	0	0	0	OK	0	0	0	OK	0	0	0	OK	0	0	0	OK	0	0	0	OK	0	0	0	OK	0
GLYMA01G34260	-	-	GLYMA01G34260	-	-	1:46537220-46537655	-	-	0	0	0	OK	0	0	0	OK	0	0	0	OK	0	0	0	OK	0	0	0	OK	0	0	0	OK	0	0	0	OK	0	0	0	OK	0	0	0	OK	0	0	0	OK	0
GLYMA01G34270	-	-	GLYMA01G34270	-	-	1:46573515-46583536	-	-	11.8168	7.16223	16.4714	OK	9.51784	5.73134	13.3043	OK	8.28714	4.76308	11.8112	OK	10.5271	6.3512	14.7031	OK	13.4813	8.36313	18.5994	OK	11.1961	6.84262	15.5496	OK	10.721	6.60418	14.8378	OK	11.279	6.87488	15.6831	OK	10.0277	5.99412	14.0612	OK	10.3575	7.47632	13.2386	OK	8.24135
GLYMA01G34300	-	-	GLYMA01G34300	-	-	1:46676161-46677711	-	-	0	0	0	OK	0	0	0	OK	0	0	0	OK	0	0	0	OK	0	0	0	OK	0	0	0	OK	0	0	0	OK	0	0	0	OK	0	0	0	OK	0	0	0	OK	0
GLYMA01G34321	-	-	GLYMA01G34321	-	-	1:46693841-46694273	-	-	0	0	0	OK	0	0	0	OK	0	0	0	OK	0	0	0	OK	0	0	0	OK	0	0	0	OK	0	0	0	OK	0	0	0	OK	0	0	0	OK	0	0	0	OK	0
GLYMA01G34340	-	-	GLYMA01G34340	-	-	1:46707889-46726051	-	-	0	0	0	OK	0	0	0	OK	0	0	0	OK	0	0	0	OK	0	0	0	OK	0	0	0	OK	0	0	0	OK	0	0	0	OK	0	0	0	OK	0	0	0	OK	0
GLYMA01G34350	-	-	GLYMA01G34350	-	-	1:46731685-46740931	-	-	4.6745	2.80487	6.54414	OK	3.43946	2.11788	4.76105	OK	7.58408	4.88012	10.288	OK	3.67583	2.30145	5.0502	OK	7.65299	4.92269	10.3833	OK	8.57381	5.77351	11.3741	OK	8.54948	5.64606	11.4529	OK	6.07404	3.91094	8.23714	OK	6.9617	4.44123	9.48216	OK	3.8459	3.11296	4.57884	OK	6.93395
GLYMA01G34360	-	-	GLYMA01G34360	-	-	1:46742637-46747004	-	-	0	0	0	OK	0	0	0	OK	0	0	0	OK	0	0	0	OK	0.0420774	0	0.251915	OK	0	0	0	OK	0.0316052	0	0.215633	OK	0.0364687	0	0.235357	OK	0	0	0	OK	0.261608	0.00426594	0.518949	OK	0
GLYMA01G34370	-	-	GLYMA01G34370	-	-	1:46749398-46751642	-	-	0	0	0	OK	0	0	0	OK	0.154849	0	0.513713	OK	0	0	0	OK	0.0347703	0	0.225913	OK	0.0448758	0	0.234475	OK	0	0	0	OK	0	0	0	OK	0	0	0	OK	0	0	0	OK	0
GLYMA01G34380	-	-	GLYMA01G34380	-	-	1:46754477-46758976	-	-	0.342767	0	0.806397	OK	1.29522	0.241132	2.34931	OK	0.359518	0	0.860546	OK	0.577144	0	1.18127	OK	0.221877	0	0.579781	OK	0.605024	0.0432784	1.16677	OK	0.335026	0	0.744268	OK	0.53535	0	1.09765	OK	0.47146	0	0.989768	OK	0.515292	0.235824	0.79476	OK	0.310339
GLYMA01G34400	-	-	GLYMA01G34400	-	-	1:46763231-46763483	-	-	151.691	86.6527	216.729	OK	102.219	61.2972	143.141	OK	41.5862	17.4706	65.7019	OK	80.9438	42.4925	119.395	OK	36.0985	15.7589	56.4381	OK	26.7086	9.94087	43.4763	OK	41.7194	19.2161	64.2227	OK	65.8013	30.5665	101.036	OK	56.2612	28.554	83.9683	OK	5.04602	0	10.6325	OK	63.6122
GLYMA01G34410	-	-	GLYMA01G34410	-	-	1:46764767-46772182	-	-	1.01785	0.2741	1.7616	OK	1.04261	0.304592	1.78064	OK	0.93872	0.222033	1.65541	OK	0.818084	0.163058	1.47311	OK	6.71391	3.91425	9.51356	OK	7.86898	4.69198	11.046	OK	4.54551	2.41069	6.68033	OK	5.96908	3.31122	8.62695	OK	0.460545	0	0.921581	OK	4.6419	3.23198	6.05182	OK	0.461228
GLYMA01G34420	-	-	GLYMA01G34420	-	-	1:46787052-46789561	-	-	0	0	0	OK	0	0	0	OK	0	0	0	OK	0	0	0	OK	0	0	0	OK	0	0	0	OK	0	0	0	OK	0	0	0	OK	0	0	0	OK	0.0156452	0	0.112847	OK	0
GLYMA01G34443	-	-	GLYMA01G34443	-	-	1:46808690-46811728	-	-	0	0	0	OK	0	0	0	OK	0	0	0	OK	0	0	0	OK	0	0	0	OK	0	0	0	OK	0	0	0	OK	0	0	0	OK	0	0	0	OK	0	0	0	OK	0
GLYMA01G34466	-	-	GLYMA01G34466	-	-	1:46825911-46827713	-	-	0	0	0	OK	0	0	0	OK	0	0	0	OK	0	0	0	OK	0	0	0	OK	0	0	0	OK	0	0	0	OK	0	0	0	OK	0	0	0	OK	0	0	0	OK	0
GLYMA01G34490	-	-	GLYMA01G34490	-	-	1:46835873-46838757	-	-	0	0	0	OK	0.0565805	0	0.224981	OK	0	0	0	OK	0.0538351	0	0.203384	OK	0.745576	0.103295	1.38786	OK	0.0690207	0	0.269057	OK	0.441984	0	0.922074	OK	0.54559	0.00220604	1.08897	OK	0.0378985	0	0.142527	OK	0.303134	0.152036	0.454232	OK	0
GLYMA01G34506	-	-	GLYMA01G34506	-	-	1:46869789-46881811	-	-	7.10223	4.5334	9.67106	OK	12.6737	8.04159	17.3058	OK	12.9159	8.14397	17.6878	OK	14.0232	8.93514	19.1112	OK	11.9839	7.59171	16.3761	OK	13.7014	8.75468	18.6482	OK	12.6025	8.04303	17.162	OK	15.2723	9.60428	20.9404	OK	9.90068	6.21874	13.5826	OK	3.55437	2.52758	4.58116	OK	9.61405
GLYMA01G34523	-	-	GLYMA01G34523	-	-	1:46869789-46881811	-	-	0.0333411	0	0.523487	OK	0	0	0	OK	0	0	0	OK	0	0	0	OK	0	0	0	OK	0	0	0	OK	0	0	0	OK	0	0	0	OK	0	0	0	OK	0	0	0	OK	0
GLYMA01G34540	-	-	GLYMA01G34540	-	-	1:46906412-46911701	-	-	0.660856	0.0377546	1.28396	OK	0.686578	0.0426521	1.3305	OK	0.660249	0.0513709	1.26913	OK	0.879497	0.135984	1.62301	OK	0.811511	0.146654	1.47637	OK	0.430781	0	0.872818	OK	1.07827	0.29719	1.85934	OK	1.31212	0.382283	2.24195	OK	0.645683	0.0424946	1.24887	OK	0.38376	0.133614	0.633906	OK	0.683042
GLYMA01G34560	-	-	GLYMA01G34560	-	-	1:46925228-46938022	-	-	0.0137125	0	0.0653194	OK	0.0516403	0	0.140542	OK	0.0534348	0	0.139147	OK	0.0228914	0	0.0843482	OK	0.586475	0.268153	0.904797	OK	0.510706	0.218357	0.803056	OK	0.522731	0.205799	0.839663	OK	0.480647	0.188419	0.772875	OK	0.00514017	0	0.0487083	OK	1.66878	1.26408	2.07347	OK	0.070756
GLYMA01G34570	-	-	GLYMA01G34570	-	-	1:46940993-46942519	-	-	0	0	0	OK	0	0	0	OK	0	0	0	OK	0	0	0	OK	0	0	0	OK	0	0	0	OK	0	0	0	OK	0	0	0	OK	0	0	0	OK	0	0	0	OK	0
GLYMA01G34580	-	-	GLYMA01G34580	-	-	1:46987337-46989392	-	-	0.125057	0	0.319958	OK	0.636864	0.0586478	1.21508	OK	0.241918	0	0.534787	OK	0.47969	0.0148761	0.944503	OK	2.18724	0.987752	3.38672	OK	3.39666	1.64905	5.14427	OK	1.82842	0.693805	2.96304	OK	3.86078	1.8867	5.83485	OK	0.116653	0	0.326762	OK	1.32262	0.573045	2.07219	OK	0.404963
GLYMA01G34590	-	-	GLYMA01G34590	-	-	1:46994947-47011742	-	-	0.0463573	0	0.129396	OK	0.00559529	0	0.0398017	OK	0	0	0	OK	0.100055	0	0.235969	OK	0.194159	0.00414415	0.384173	OK	0.0985086	0	0.211893	OK	0.109537	0	0.234165	OK	0.225458	0.0215631	0.429353	OK	0.0158319	0	0.0642928	OK	1.31576	0.972278	1.65925	OK	0.125226
GLYMA01G34605	-	-	GLYMA01G34605	-	-	1:47017352-47017572	-	-	0	0	0	OK	0	0	0	OK	0	0	0	OK	0	0	0	OK	0	0	0	OK	0	0	0	OK	0	0	0	OK	0	0	0	OK	0	0	0	OK	0	0	0	OK	0
GLYMA01G34620	-	-	GLYMA01G34620	-	-	1:47044532-47046263	-	-	0	0	0	OK	0	0	0	OK	0	0	0	OK	0.0393151	0	0.165397	OK	0.179061	0	0.47202	OK	0.056403	0	0.239497	OK	0.184154	0	0.507935	OK	0.0823455	0	0.299358	OK	0	0	0	OK	1.60176	1.00176	2.20176	OK	0
GLYMA01G34630	-	-	GLYMA01G34630	-	-	1:47059946-47069275	-	-	18.6064	11.3142	25.8986	OK	24.0239	14.9983	33.0496	OK	15.7451	9.50309	21.9871	OK	19.0348	11.6148	26.4548	OK	18.893	11.9122	25.8739	OK	22.2221	14.1694	30.2747	OK	16.5353	10.2537	22.8168	OK	18.7628	11.4082	26.1174	OK	17.5561	10.7082	24.404	OK	11.0825	8.31011	13.8549	OK	15.2968
GLYMA01G34650	-	-	GLYMA01G34650	-	-	1:47081810-47085604	-	-	1.11767	0.269089	1.96625	OK	0.252969	0	0.585272	OK	0.792472	0.146121	1.43882	OK	0.200979	0	0.496395	OK	5.26141	3.04311	7.47971	OK	2.05351	0.899351	3.20768	OK	2.81195	1.41186	4.21205	OK	3.13005	1.46212	4.79798	OK	1.00763	0.252006	1.76326	OK	9.17301	6.95227	11.3938	OK	0.851053
GLYMA01G34660	-	-	GLYMA01G34660	-	-	1:47090148-47094163	-	-	0.720615	0	1.60711	OK	1.17704	0.00511761	2.34897	OK	1.42688	0.151381	2.70237	OK	1.34351	0.107505	2.57952	OK	0.875475	0	1.8298	OK	0.913252	0	1.85126	OK	1.28082	0.142182	2.41946	OK	1.14576	0.0636216	2.2279	OK	0.244432	0	0.681183	OK	4.27326	2.40274	6.14379	OK	0.413772
GLYMA01G34671	-	-	GLYMA01G34671	-	-	1:47112164-47117514	-	-	0	0	0	OK	0	0	0	OK	0	0	0	OK	0	0	0	OK	0	0	0	OK	0	0	0	OK	0	0	0	OK	0.0828236	0	0.297876	OK	0.0233777	0	0.238011	OK	0.0257806	0	0.234409	OK	0
GLYMA01G34680	-	-	GLYMA01G34680	-	-	1:47129774-47133165	-	-	0	0	0	OK	0	0	0	OK	0	0	0	OK	0	0	0	OK	0	0	0	OK	0	0	0	OK	0	0	0	OK	0	0	0	OK	0	0	0	OK	0	0	0	OK	0
GLYMA01G34690	-	-	GLYMA01G34690	-	-	1:47136977-47141477	-	-	12.9462	7.45031	18.4421	OK	8.29186	4.41549	12.1682	OK	4.10256	1.76799	6.43713	OK	3.93611	1.85099	6.02123	OK	5.35533	2.91609	7.79456	OK	4.57686	2.32662	6.82709	OK	4.17113	2.07424	6.26802	OK	4.00183	1.76517	6.23849	OK	7.65428	4.10861	11.2	OK	7.16156	5.65532	8.6678	OK	5.09681
GLYMA01G34700	-	-	GLYMA01G34700	-	-	1:47141945-47148729	-	-	3.08171	1.81264	4.35078	OK	2.20821	1.28658	3.12985	OK	4.54163	2.8404	6.24285	OK	2.51621	1.51041	3.52202	OK	4.46699	2.82458	6.10941	OK	2.37946	1.47288	3.28605	OK	4.18054	2.64323	5.71785	OK	2.79081	1.65384	3.92779	OK	3.8133	2.36397	5.26262	OK	11.5461	9.27317	13.8191	OK	4.04905
GLYMA01G34710	-	-	GLYMA01G34710	-	-	1:47159471-47160816	-	-	0	0	0	OK	0	0	0	OK	0	0	0	OK	0	0	0	OK	0	0	0	OK	0	0	0	OK	0	0	0	OK	0.0338789	0	0.208897	OK	0	0	0	OK	0.0702873	0	0.210441	OK	0
GLYMA01G34723	-	-	GLYMA01G34723	-	-	1:47186498-47195065	-	-	0	0	0	OK	0	0	0	OK	0	0	0	OK	0	0	0	OK	0	0	0	OK	0	0	0	OK	0	0	0	OK	0	0	0	OK	0	0	0	OK	0	0	0	OK	0
GLYMA01G34736	-	-	GLYMA01G34736	-	-	1:47186498-47195065	-	-	0.886733	0.11025	1.66322	OK	1.44388	0.334147	2.55361	OK	0	0	0	OK	0.0487182	0	0.186562	OK	2.53203	1.04783	4.01623	OK	3.26541	1.49228	5.03854	OK	0.0159167	0	0.106549	OK	0	0	0	OK	1.14778	0.225295	2.07026	OK	0.19813	0.00380565	0.392455	OK	0.0203759
GLYMA01G34750	-	-	GLYMA01G34750	-	-	1:47186498-47195065	-	-	0	0	0	OK	0	0	0	OK	0	0	0	OK	0	0	0	OK	0	0	0	OK	0	0	0	OK	0	0	0	OK	0	0	0	OK	0	0	0	OK	0	0	0	OK	0
GLYMA01G34760	-	-	GLYMA01G34760	-	-	1:47218316-47222203	-	-	0	0	0	OK	0	0	0	OK	0	0	0	OK	0	0	0	OK	0	0	0	OK	0	0	0	OK	0	0	0	OK	0	0	0	OK	0	0	0	OK	0.00435365	0	0.0364167	OK	0
GLYMA01G34770	-	-	GLYMA01G34770	-	-	1:47223841-47226695	-	-	0	0	0	OK	0	0	0	OK	0	0	0	OK	0	0	0	OK	0.113316	0	0.326991	OK	0	0	0	OK	0.0691529	0	0.241946	OK	0	0	0	OK	0	0	0	OK	0	0	0	OK	0
GLYMA01G34780	-	-	GLYMA01G34780	-	-	1:47252139-47259720	-	-	8.1765	4.86652	11.4865	OK	13.2079	8.34503	18.0708	OK	7.15935	4.25954	10.0592	OK	9.05938	5.60458	12.5142	OK	6.81517	4.15563	9.47471	OK	8.18288	5.15937	11.2064	OK	6.35121	3.90921	8.79322	OK	7.68106	4.72413	10.638	OK	8.09388	4.82797	11.3598	OK	6.3913	4.98457	7.79803	OK	7.73701
GLYMA01G34791	-	-	GLYMA01G34791	-	-	1:47272202-47272649	-	-	0	0	0	OK	0	0	0	OK	0	0	0	OK	0	0	0	OK	0	0	0	OK	0	0	0	OK	0	0	0	OK	0	0	0	OK	0	0	0	OK	0	0	0	OK	0
GLYMA01G34800	-	-	GLYMA01G34800	-	-	1:47276056-47279637	-	-	0.532463	0.00886644	1.05606	OK	0.591137	0.0534203	1.12885	OK	0.924711	0.185154	1.66427	OK	0.580272	0.0763918	1.08415	OK	0.25422	0	0.573805	OK	0.277004	0	0.59277	OK	0.135834	0	0.338698	OK	0.279041	0	0.638046	OK	0.212142	0	0.540585	OK	0.306274	0.118711	0.493837	OK	0.533715
GLYMA01G34820	-	-	GLYMA01G34820	-	-	1:47295116-47298579	-	-	11.4749	7.26778	15.6821	OK	8.17298	5.08036	11.2656	OK	11.1565	7.09127	15.2218	OK	8.61649	5.43775	11.7952	OK	11.098	7.01137	15.1847	OK	9.41095	5.99835	12.8235	OK	10.5202	6.71804	14.3224	OK	10.6576	6.78289	14.5323	OK	9.34364	5.86688	12.8204	OK	11.0549	8.35266	13.7571	OK	10.6855
GLYMA01G34830	-	-	GLYMA01G34830	-	-	1:47301280-47303164	-	-	0.54487	0.0776901	1.01205	OK	0.284532	0	0.602537	OK	0.370155	0.00485495	0.735455	OK	0.0143325	0	0.0815836	OK	0.570033	0.163396	0.976671	OK	0.29823	0	0.599792	OK	0.606164	0.14652	1.06581	OK	0.618973	0.145003	1.09294	OK	0.208837	0	0.458848	OK	0.304854	0.107507	0.502202	OK	0.534267
GLYMA01G34840	-	-	GLYMA01G34840	-	-	1:47306519-47315257	-	-	0.305952	0.0669311	0.544974	OK	0.58728	0.224385	0.950175	OK	0.658522	0.253219	1.06383	OK	0.506538	0.163357	0.849719	OK	0.888847	0.406294	1.3714	OK	1.02403	0.505391	1.54267	OK	0.691126	0.284926	1.09733	OK	0.947101	0.435946	1.45826	OK	0.461826	0.146171	0.777481	OK	1.63403	1.16776	2.10029	OK	0.549113
GLYMA01G34890	-	-	GLYMA01G34890	-	-	1:47380345-47383987	-	-	0	0	0	OK	0	0	0	OK	0	0	0	OK	0	0	0	OK	0	0	0	OK	0	0	0	OK	0	0	0	OK	0	0	0	OK	0	0	0	OK	0	0	0	OK	0
GLYMA01G34930	-	-	GLYMA01G34930	-	-	1:47416768-47417287	-	-	0	0	0	OK	0	0	0	OK	0	0	0	OK	0	0	0	OK	0	0	0	OK	0	0	0	OK	0	0	0	OK	0	0	0	OK	0	0	0	OK	0	0	0	OK	0
GLYMA01G34940	-	-	GLYMA01G34940	-	-	1:47418176-47422790	-	-	0.274994	0	0.642169	OK	0.333708	0	0.740223	OK	0.265034	0	0.627642	OK	0.554441	0.0277475	1.08114	OK	0.102107	0	0.316511	OK	0.376211	0	0.788498	OK	0.35659	0	0.748322	OK	0.451498	0	0.91106	OK	0.393493	0	0.834789	OK	0.501318	0.237543	0.765092	OK	0.352893
GLYMA01G34950	-	-	GLYMA01G34950	-	-	1:47484620-47488243	-	-	0.656037	0	2.02675	OK	0.264715	0	0.80375	OK	0.302308	0	3.83448	OK	0.2773	0	1.24066	OK	0.812836	0	2.10349	OK	0.000442064	0	0.195152	OK	0.105202	0	0.572366	OK	0.293371	0	1.40161	OK	0.127205	0	0.59436	OK	0.0374067	0	0.114535	OK	0.282084
GLYMA01G34960	-	-	GLYMA01G34960	-	-	1:47484620-47488243	-	-	0.891376	0.226518	1.55623	OK	0.661497	0.132445	1.19055	OK	0.794925	0	1.73982	OK	0.989924	0.368618	1.61123	OK	1.64046	0.771217	2.5097	OK	2.58998	1.43166	3.7483	OK	1.87551	0.915346	2.83567	OK	2.74656	1.46443	4.02868	OK	0.729195	0.186068	1.27232	OK	0.805193	0.528661	1.08172	OK	0.883019
GLYMA01G34971	-	-	GLYMA01G34971	-	-	1:47509796-47513893	-	-	0	0	0	OK	0	0	0	OK	0	0	0	OK	0	0	0	OK	0	0	0	OK	0	0	0	OK	0	0	0	OK	0	0	0	OK	0	0	0	OK	0	0	0	OK	0
GLYMA01G34980	-	-	GLYMA01G34980	-	-	1:47515002-47518685	-	-	7.68194	4.80062	10.5633	OK	18.2282	11.406	25.0504	OK	10.3018	6.5844	14.0191	OK	15.7846	9.88465	21.6846	OK	7.50123	4.67921	10.3233	OK	9.66797	6.197	13.1389	OK	7.86162	4.85846	10.8648	OK	9.28336	5.77471	12.792	OK	11.6822	7.46158	15.9027	OK	2.93589	1.98982	3.88196	OK	9.94546
GLYMA01G34990	-	-	GLYMA01G34990	-	-	1:47519487-47522901	-	-	0	0	0	OK	0.029286	0	0.120969	OK	0.334362	0	0.680034	OK	0.0491494	0	0.174029	OK	0.111583	0	0.276081	OK	0.149607	0	0.316221	OK	0.151377	0	0.334707	OK	0.217365	0	0.465005	OK	0.160785	0	0.377234	OK	0.192686	0.0858284	0.299543	OK	0.0472723
GLYMA01G35010	-	-	GLYMA01G35010	-	-	1:47557393-47559050	-	-	0.0111588	0	0.0821151	OK	0	0	0	OK	0.294366	0	0.669783	OK	0.136266	0	0.358649	OK	0.019131	0	0.0910682	OK	0.112813	0	0.344816	OK	0.3006	0	0.680633	OK	0.223128	0	0.550473	OK	0.00912541	0	0.0936019	OK	0.176532	0	0.408787	OK	0.738678
GLYMA01G35030	-	-	GLYMA01G35030	-	-	1:47605850-47609703	-	-	0.0738836	0	0.249378	OK	0.5509	0.040955	1.06085	OK	0.0667901	0	0.208581	OK	0.421281	0	0.880202	OK	0.395472	0	0.865505	OK	0.131015	0	0.328473	OK	0.155872	0	0.375039	OK	0.20323	0	0.490318	OK	0.176133	0	0.447204	OK	0.253266	0.0932757	0.413255	OK	0.180675
GLYMA01G35043	-	-	GLYMA01G35043	-	-	1:47610784-47630469	-	-	4.64367	2.77376	6.51358	OK	5.83108	3.60723	8.05494	OK	3.55568	2.09133	5.02003	OK	3.92227	2.32427	5.52026	OK	4.98781	3.08688	6.88874	OK	5.81491	3.66488	7.96494	OK	3.85854	2.32675	5.39033	OK	4.87217	2.94534	6.799	OK	4.63068	2.80266	6.45871	OK	4.39922	3.38241	5.41603	OK	3.23962
GLYMA01G35056	-	-	GLYMA01G35056	-	-	1:47635648-47638176	-	-	0.703878	0.159811	1.24795	OK	1.03717	0.349608	1.72473	OK	0.88347	0.21258	1.55436	OK	0.658103	0.1381	1.17811	OK	1.23516	0.480055	1.99026	OK	1.24373	0.474863	2.0126	OK	1.17665	0.430391	1.92291	OK	1.24633	0.470604	2.02206	OK	1.45829	0.588031	2.32856	OK	1.05272	0.602961	1.50248	OK	1.09202
GLYMA01G35070	-	-	GLYMA01G35070	-	-	1:47640057-47641838	-	-	0.0607452	0	0.276325	OK	0.442334	0	1.13518	OK	0.652392	0	1.41043	OK	0.437046	0	1.13378	OK	0.0907002	0	0.309495	OK	0.387061	0	1.00172	OK	0.147861	0	0.490301	OK	0.0414075	0	0.255718	OK	0.221956	0	0.700763	OK	0.173789	0	0.520696	OK	0
GLYMA01G35083	-	-	GLYMA01G35083	-	-	1:47647068-47659579	-	-	4.63251	2.664	6.60102	OK	4.42642	2.55225	6.3006	OK	3.15544	1.62501	4.68588	OK	4.41293	2.51239	6.31347	OK	2.81119	1.49495	4.12743	OK	2.57758	1.35045	3.8047	OK	2.80622	1.38679	4.22564	OK	2.92244	1.5232	4.32169	OK	3.94391	2.24481	5.64302	OK	1.57387	0.969221	2.17851	OK	5.01391
GLYMA01G35096	-	-	GLYMA01G35096	-	-	1:47647068-47659579	-	-	0.140332	0	0.475278	OK	0.0971642	0	0.400848	OK	0.550353	0	1.21395	OK	0.134465	0	0.535436	OK	0.370702	0	0.853867	OK	0.431948	0	0.873048	OK	0.541669	0	1.21847	OK	0.483916	0	1.0634	OK	0.0547037	0	0.251306	OK	0.430426	0.224784	0.636069	OK	0.20372
GLYMA01G35110	-	-	GLYMA01G35110	-	-	1:47674344-47678727	-	-	4.95206	2.69865	7.20547	OK	4.69218	2.49882	6.88553	OK	6.84566	3.98291	9.70842	OK	4.95878	2.72986	7.18771	OK	7.26365	4.41644	10.1109	OK	5.81021	3.4231	8.19733	OK	7.11104	4.31489	9.90719	OK	5.95281	3.40194	8.50367	OK	3.86404	2.02331	5.70478	OK	6.7915	5.18259	8.4004	OK	5.98707
GLYMA01G35120	-	-	GLYMA01G35120	-	-	1:47680344-47682544	-	-	0.0131785	0	0.0802409	OK	0.0203723	0	0.104795	OK	0.256203	0	0.551584	OK	0.0614765	0	0.178056	OK	0.0622974	0	0.201192	OK	0.0140366	0	0.0804765	OK	0.071375	0	0.199181	OK	0.0341529	0	0.139039	OK	0.0557449	0	0.17431	OK	0.0298196	0	0.122865	OK	0.237431
GLYMA01G35130	-	-	GLYMA01G35130	-	-	1:47684337-47693236	-	-	5.76154	2.84699	8.67608	OK	4.25368	1.77523	6.73212	OK	2.08355	0.639925	3.52718	OK	2.58513	0.932076	4.23817	OK	6.40684	3.51041	9.30328	OK	3.85731	1.88478	5.82983	OK	3.97604	1.94762	6.00446	OK	3.8355	1.76142	5.90958	OK	5.16413	2.61171	7.71655	OK	8.39715	6.43486	10.3594	OK	4.54584
GLYMA01G35145	-	-	GLYMA01G35145	-	-	1:47696213-47700220	-	-	32.0746	20.6333	43.516	OK	29.1065	18.6179	39.5951	OK	46.1183	29.6443	62.5923	OK	39.5384	25.4485	53.6284	OK	39.4655	25.4123	53.5187	OK	35.6629	23.0228	48.303	OK	42.1101	27.1787	57.0415	OK	43.3118	27.8113	58.8123	OK	39.727	25.524	53.9301	OK	9.17391	6.35431	11.9935	OK	44.9374
GLYMA01G35160	-	-	GLYMA01G35160	-	-	1:47703725-47705225	-	-	0	0	0	OK	0.057907	0	0.193936	OK	0.0986746	0	0.307969	OK	0	0	0	OK	0.942585	0	2.02527	OK	0.2511	0	0.59785	OK	0.31983	0	0.677134	OK	0.479164	0	1.02775	OK	0	0	0	OK	1.71233	1.09582	2.32883	OK	0.34628
GLYMA01G35170	-	-	GLYMA01G35170	-	-	1:47707392-47708756	-	-	20.549	12.6139	28.4842	OK	27.2984	16.9115	37.6854	OK	16.272	9.89671	22.6473	OK	18.9554	11.5669	26.3439	OK	17.0331	10.6834	23.3828	OK	11.1001	6.64283	15.5573	OK	11.3022	6.79807	15.8063	OK	10.515	6.10613	14.9238	OK	19.9578	12.3038	27.6119	OK	9.47392	6.95815	11.9897	OK	15.0425
GLYMA01G35180	-	-	GLYMA01G35180	-	-	1:47718336-47725678	-	-	0.405901	0	0.826146	OK	0.540621	0.106576	0.974665	OK	0.882395	0.244823	1.51997	OK	0.385122	0	0.77476	OK	0.298528	0.00285567	0.5942	OK	0.483673	0.0443424	0.923003	OK	0.349033	0.00520207	0.692864	OK	0.728674	0.216509	1.24084	OK	0.3497	0	0.714543	OK	0.258909	0.0257276	0.49209	OK	0.470868
GLYMA01G35190	-	-	GLYMA01G35190	-	-	1:47727548-47732948	-	-	258.354	146.564	370.144	OK	185.941	109.688	262.194	OK	332.204	181.02	483.388	OK	255.4	146.385	364.416	OK	174.963	104.996	244.93	OK	96.0159	60.649	131.383	OK	226.936	131.951	321.922	OK	136.721	83.6714	189.77	OK	313.312	172.971	453.652	OK	37	28.7103	45.2897	OK	319.206
GLYMA01G35201	-	-	GLYMA01G35201	-	-	1:47733363-47734311	-	-	109.249	65.2549	153.244	OK	40.6956	20.6441	60.7472	OK	146.29	89.6949	202.884	OK	73.1948	42.3496	104.04	OK	72.5506	41.5847	103.516	OK	44.1911	23.3869	64.9952	OK	132.963	81.8847	184.042	OK	68.1489	38.5647	97.7331	OK	139.297	84.8994	193.694	OK	17.1984	8.25086	26.146	OK	151.367
GLYMA01G35211	-	-	GLYMA01G35211	-	-	1:47738908-47740460	-	-	0	0	0	OK	0	0	0	OK	0	0	0	OK	0	0	0	OK	0	0	0	OK	0	0	0	OK	0.0170293	0	0.111812	OK	0.0405216	0	0.160076	OK	0	0	0	OK	0	0	0	OK	0
GLYMA01G35220	-	-	GLYMA01G35220	-	-	1:47744055-47749293	-	-	0.474576	0.0860238	0.863127	OK	0.246542	0	0.539846	OK	1.01545	0.36849	1.66241	OK	0.551786	0.0446266	1.05895	OK	7.69529	4.65299	10.7376	OK	5.48554	3.37627	7.59481	OK	3.23285	1.76877	4.69693	OK	5.38815	3.05764	7.71865	OK	0.395623	0.0173044	0.773941	OK	11.9931	9.40426	14.582	OK	1.03227
GLYMA01G35230	-	-	GLYMA01G35230	-	-	1:47776150-47780905	-	-	12.4407	7.46378	17.4177	OK	11.9959	7.25631	16.7355	OK	14.0429	8.58252	19.5032	OK	12.9486	7.93831	17.9588	OK	12.0036	7.41041	16.5968	OK	10.3395	6.23133	14.4477	OK	13.367	8.35711	18.3769	OK	12.2505	7.45129	17.0496	OK	13.7634	8.34335	19.1834	OK	8.71111	6.63	10.7922	OK	11.0082
GLYMA01G35255	-	-	GLYMA01G35255	-	-	1:47796276-47802389	-	-	0	0	0	OK	0	0	0	OK	0.0170879	0	0.0825923	OK	0.0290064	0	0.0986218	OK	0	0	0	OK	0	0	0	OK	0.0676313	0	0.221378	OK	0.0470884	0	0.143528	OK	0	0	0	OK	0.00435811	0	0.0509543	OK	0
GLYMA01G35280	-	-	GLYMA01G35280	-	-	1:47816224-47821828	-	-	15.4491	9.49055	21.4077	OK	12.4796	7.41737	17.5418	OK	13.4762	8.24816	18.7042	OK	15.0727	9.30569	20.8398	OK	13.2326	8.07982	18.3854	OK	12.6011	7.60394	17.5984	OK	12.3617	7.49273	17.2306	OK	13.1949	7.94077	18.449	OK	14.2696	8.73775	19.8015	OK	21.2495	15.9831	26.516	OK	13.9796
GLYMA01G35291	-	-	GLYMA01G35291	-	-	1:47825541-47831516	-	-	0.0745456	0	0.201889	OK	0.0485286	0	0.15137	OK	0.136465	0	0.308463	OK	0.0254846	0	0.112516	OK	0.232577	0.00944145	0.455712	OK	0.273111	0.0371848	0.509037	OK	0.225956	0.0233143	0.428597	OK	0.182911	0	0.370309	OK	0.0539827	0	0.159398	OK	0.345861	0.188291	0.503432	OK	0.0840991
GLYMA01G35300	-	-	GLYMA01G35300	-	-	1:47832148-47834125	-	-	11.2654	6.71453	15.8162	OK	6.72858	3.67006	9.78711	OK	2.86258	1.28468	4.44047	OK	3.39182	1.6261	5.15753	OK	4.34114	2.29756	6.38472	OK	5.06975	2.79704	7.34246	OK	3.50159	1.73657	5.26662	OK	4.37282	2.21247	6.53316	OK	6.0893	3.38908	8.78952	OK	4.3298	2.88046	5.77914	OK	3.60142
GLYMA01G35310	-	-	GLYMA01G35310	-	-	1:47838176-47839418	-	-	0	0	0	OK	0	0	0	OK	0	0	0	OK	0.0206435	0	0.120925	OK	0.0129455	0	0.109419	OK	0	0	0	OK	0	0	0	OK	0.0498098	0	0.198295	OK	0	0	0	OK	0.0131088	0	0.115299	OK	0.120901
[truncated: 52,615 more rows]
[truncated: 7 more columns]
