# Supplementary material for: A seed germination transcriptomic study contrasting two soybean genotypes that differ in terms of their tolerance to the deleterious impacts of elevated temperatures during seed fill
Source: BMC Res Notes. 2019 Aug 19;12:522. doi: 10.1186/s13104-019-4559-7 (PMC6700996; doi:10.1186/s13104-019-4559-7)
Supplement: Supplementary file 5 — Additional file 5. Gene ontology (GO) enrichment results for 20 DEG comparisons. [file 13104_2019_4559_MOESM5_ESM.xlsx]

## Sheet: Comparison details
Comparison	sample 1	sample 2	Purpose of Comparison	Genotype	Tissue	Environment(s)	Total DEG	DEG ≥2-fold difference	Total # genes expressed sample 1	Total # genes expressed sample 2
1	PEm	PCm	Environmental effect	PI	mature seed	ESPS/CSPS	7124	4164	37457	34445
2	SEm	SCm	Environmental effect	SC	mature seed	ESPS/CSPS	4633	2851	38962	35292
3	PEi	PCi	Environmental effect	PI	imbibed seed	ESPS/CSPS	4429	2419	40822	34559
4	SEi	SCi	Environmental effect	SC	imbibed seed	ESPS/CSPS	3582	1741	36632	35013
5	PEg	PCg	Environmental effect	PI	germinated seed	ESPS/CSPS	20727	15878	36367	38399
6	SEg	SCg	Environmental effect	SC	germinated seed	ESPS/CSPS	3815	2511	36385	39755
7	PCm	SCm	genotype effects	PI/SC	mature seed	CSPS	8448	4779	34445	35292
8	PCi	SCi	genotype effects	PI/SC	imbibed seed	CSPS	3348	2210	34559	35013
9	PCg	SCg	genotype effects	PI/SC	germinated seed	CSPS	6193	2700	38399	39755
10	PEm	SEm	genotype effects	PI/SC	mature seed	ESPS	5045	3340	37457	38962
11	PEi	SEi	genotype effects	PI/SC	imbibed seed	ESPS	4239	2377	40822	36632
12	PEg	SEg	genotype effects	PI/SC	germinated seed	ESPS	19463	16005	36367	36385
13	PEm	PEi	transition: mature→imbibed	PI	mature/imbibed	ESPS	14993	9638	37457	40822
14	PCm	PCi	transition: mature→imbibed	PI	mature/imbibed	CSPS	12249	8772	34445	34559
15	SEm	SEi	transition: mature→imbibed	SC	mature/imbibed	ESPS	11628	8066	38962	36632
16	SCm	SCi	transition: mature→imbibed	SC	mature/imbibed	CSPS	8463	4669	35292	35013
21	PEi	PEg	transition: imbibed→germinated	PI	imbibed/germinated	ESPS	19869	13162	40822	36367
22	PCi	PCg	transition: imbibed→germinated	PI	imbibed/germinated	CSPS	12634	7664	34559	38399
23	SEi	SEg	transition: imbibed→germinated	SC	imbibed/germinated	ESPS	11470	7963	36632	36385
24	SCi	SCg	transition: imbibed→germinated	SC	imbibed/germinated	CSPS	9404	5170	35013	39755
Differentially expressed gene lists were converted to Glyma2 gene IDs and used as input for the Gene Ontololgy (GO) term enrichment tool at: https://soybase.org/goslimgraphic_v2/dashboard.php

## Sheet: 1_GO Soybase 7.05.16
GO_id	Genome_GO_count	Expressed_GO	Expected_expression	Status	Corrected_P	GO_desc	p≤0.05
GO:0009408	659	202	96.9971	Overrepresented	1.02513e-29	response to heat	YES
GO:0006457	779	218	114.66	Overrepresented	4.34732e-26	protein folding	YES
GO:0042542	511	158	75.2132	Overrepresented	1.98372e-23	response to hydrogen peroxide	YES
GO:0009644	582	170	85.6636	Overrepresented	3.05214e-22	response to high light intensity	YES
GO:0009651	1845	367	271.563	Overrepresented	3.17597e-14	response to salt stress	YES
GO:0046686	1310	276	192.817	Overrepresented	1.77732e-13	response to cadmium ion	YES
GO:0034976	483	128	71.092	Overrepresented	1.2753e-12	response to endoplasmic reticulum stress	YES
GO:0006952	1116	66	164.262	Underrepresented	5.53474e-11	defense response	YES
GO:0010286	184	58	27.0827	Overrepresented	7.83308e-08	heat acclimation	YES
GO:0006511	619	137	91.1096	Overrepresented	3.06285e-07	ubiquitin-dependent protein catabolic process	YES
GO:0016558	258	69	37.9746	Overrepresented	3.51867e-06	protein import into peroxisome matrix	YES
GO:0006096	661	137	97.2915	Overrepresented	3.13872e-05	glycolysis	YES
GO:0006635	455	101	66.9707	Overrepresented	5.83237e-05	fatty acid beta-oxidation	YES
GO:0006833	451	100	66.3819	Overrepresented	7.50193e-05	water transport	YES
GO:0001666	195	53	28.7017	Overrepresented	0.000138015	response to hypoxia	YES
GO:0009827	322	13	47.3946	Underrepresented	0.000191265	plant-type cell wall modification	YES
GO:0006623	319	75	46.9531	Overrepresented	0.000387308	protein targeting to vacuole	YES
GO:0006334	128	38	18.8401	Overrepresented	0.000782423	nucleosome assembly	YES
GO:0009414	888	166	130.703	Overrepresented	0.00134632	response to water deprivation	YES
GO:0007169	348	17	51.2215	Underrepresented	0.00204499	transmembrane receptor protein tyrosine kinase signaling pathway	YES
GO:0006972	305	70	44.8924	Overrepresented	0.00212628	hyperosmotic response	YES
GO:0006470	181	47	26.6411	Overrepresented	0.00331138	protein dephosphorylation	YES
GO:0006094	463	96	68.1482	Overrepresented	0.00344086	gluconeogenesis	YES
GO:0009061	35	16	5.15159	Overrepresented	0.00344361	anaerobic respiration	YES
GO:0042026	15	10	2.20783	Overrepresented	0.00350737	protein refolding	YES
GO:0043086	138	2	20.312	Underrepresented	0.0044684	negative regulation of catalytic activity	YES
GO:0015996	140	38	20.6064	Overrepresented	0.0100922	chlorophyll catabolic process	YES
GO:0009266	362	77	53.2822	Overrepresented	0.0157097	response to temperature stimulus	YES
GO:0009750	362	77	53.2822	Overrepresented	0.0157097	response to fructose stimulus	YES
GO:0007030	539	105	79.3345	Overrepresented	0.0250265	Golgi organization	YES
GO:0009220	315	68	46.3643	Overrepresented	0.0263337	pyrimidine ribonucleotide biosynthetic process	YES
GO:0010200	1135	195	167.059	Overrepresented	0.0495057	response to chitin	YES
GO:0007623	315	67	46.3643	Overrepresented	0.0552006	circadian rhythm	NO
GO:0009793	1180	201	173.682	Overrepresented	0.0586381	embryo development ending in seed dormancy	NO
GO:0016120	16	9	2.35501	Overrepresented	0.0822213	carotene biosynthetic process	NO
GO:0010105	44	16	6.47629	Overrepresented	0.112819	negative regulation of ethylene mediated signaling pathway	NO
GO:0051726	345	21	50.78	Underrepresented	0.124251	regulation of cell cycle	NO
GO:0009611	1031	177	151.751	Overrepresented	0.125284	response to wounding	NO
GO:0009862	688	124	101.266	Overrepresented	0.177161	systemic acquired resistance, salicylic acid mediated signaling pathway	NO
GO:0080111	8	6	1.17751	Overrepresented	0.177614	DNA demethylation	NO
GO:0080129	319	66	46.9531	Overrepresented	0.18295	proteasome core complex assembly	NO
GO:0009407	535	100	78.7458	Overrepresented	0.224446	toxin catabolic process	NO
GO:0006378	18	9	2.64939	Overrepresented	0.274165	mRNA polyadenylation	NO
GO:0006275	255	14	37.533	Underrepresented	0.28564	regulation of DNA replication	NO
GO:0006970	345	69	50.78	Overrepresented	0.341751	response to osmotic stress	NO
GO:0051788	426	82	62.7022	Overrepresented	0.358769	response to misfolded protein	NO
GO:0006984	39	14	5.74035	Overrepresented	0.375658	ER-nucleus signaling pathway	NO
GO:0016226	227	49	33.4118	Overrepresented	0.391716	iron-sulfur cluster assembly	NO
GO:0001510	418	80	61.5247	Overrepresented	0.431346	RNA methylation	NO
GO:0006979	632	113	93.023	Overrepresented	0.485744	response to oxidative stress	NO
GO:1900425	4	4	0.588753	Overrepresented	0.48637	negative regulation of defense response to bacterium	NO
GO:1900865	4	4	0.588753	Overrepresented	0.48637	chloroplast RNA modification	NO
GO:1901485	4	4	0.588753	Overrepresented	0.48637	positive regulation of transcription factor catabolic process	NO
GO:0006661	183	41	26.9355	Overrepresented	0.616101	phosphatidylinositol biosynthetic process	NO
GO:0006499	1045	174	153.812	Overrepresented	0.62995	N-terminal protein myristoylation	NO
GO:0006606	243	51	35.7668	Overrepresented	0.632532	protein import into nucleus	NO
GO:0032880	122	30	17.957	Overrepresented	0.643105	regulation of protein localization	NO
GO:0042127	108	3	15.8963	Underrepresented	0.841085	regulation of cell proliferation	NO
GO:0048544	161	7	23.6973	Underrepresented	0.959851	recognition of pollen	NO
GO:0051131	7	5	1.03032	Overrepresented	1.04559	chaperone-mediated protein complex assembly	NO
GO:0019692	10	6	1.47188	Overrepresented	1.05697	deoxyribose phosphate metabolic process	NO
GO:0009165	201	43	29.5849	Overrepresented	1.20184	nucleotide biosynthetic process	NO
GO:0010351	98	25	14.4245	Overrepresented	1.21862	lithium ion transport	NO
GO:0042138	169	8	24.8748	Underrepresented	1.33358	meiotic DNA double-strand break formation	NO
GO:0009409	1117	182	164.409	Overrepresented	1.36786	response to cold	NO
GO:0006007	261	53	38.4162	Overrepresented	1.3969	glucose catabolic process	NO
GO:0006184	100	25	14.7188	Overrepresented	1.50243	GTP catabolic process	NO
GO:0016197	63	18	9.27287	Overrepresented	1.60152	endosomal transport	NO
GO:0046907	18	8	2.64939	Overrepresented	1.73481	intracellular transport	NO
GO:0006468	2386	254	351.191	Underrepresented	1.96899	protein phosphorylation	NO
GO:0006891	157	35	23.1086	Overrepresented	1.97092	intra-Golgi vesicle-mediated transport	NO
GO:0006535	31	11	4.56284	Overrepresented	1.98054	cysteine biosynthetic process from serine	NO
GO:0048610	71	1	10.4504	Underrepresented	2.0174	cellular process involved in reproduction	NO
GO:0080037	5	4	0.735942	Overrepresented	2.18227	negative regulation of cytokinin mediated signaling pathway	NO
GO:0000302	97	24	14.2773	Overrepresented	2.20843	response to reactive oxygen species	NO
GO:0051567	443	35	65.2044	Underrepresented	2.36822	histone H3-K9 methylation	NO
GO:0009451	75	20	11.0391	Overrepresented	2.48629	RNA modification	NO
GO:0009853	337	64	49.6025	Overrepresented	2.50381	photorespiration	NO
GO:0010161	23	9	3.38533	Overrepresented	2.52153	red light signaling pathway	NO
GO:0006399	82	21	12.0694	Overrepresented	2.6429	tRNA metabolic process	NO
GO:0043481	310	22	45.6284	Underrepresented	2.85643	anthocyanin accumulation in tissues in response to UV light	NO
GO:0034605	28	10	4.12127	Overrepresented	3.12917	cellular response to heat	NO
GO:0009658	316	60	46.5115	Overrepresented	3.1916	chloroplast organization	NO
GO:0009834	135	6	19.8704	Underrepresented	3.22776	secondary cell wall biogenesis	NO
GO:0006464	87	22	12.8054	Overrepresented	3.28002	cellular protein modification process	NO
GO:0034968	258	17	37.9746	Underrepresented	3.53095	histone lysine methylation	NO
GO:0048193	457	82	67.2651	Overrepresented	3.56442	Golgi vesicle transport	NO
GO:0035556	479	85	70.5032	Overrepresented	3.63893	intracellular signal transduction	NO
GO:0009073	139	31	20.4592	Overrepresented	3.67514	aromatic amino acid family biosynthetic process	NO
GO:0009687	12	6	1.76626	Overrepresented	3.69511	abscisic acid metabolic process	NO
GO:0000041	201	12	29.5849	Underrepresented	3.7613	transition metal ion transport	NO
GO:0012502	3	3	0.441565	Overrepresented	3.79102	induction of programmed cell death	NO
GO:0016050	3	3	0.441565	Overrepresented	3.79102	vesicle organization	NO
GO:0019338	3	3	0.441565	Overrepresented	3.79102	pentachlorophenol catabolic process	NO
GO:0007131	263	18	38.7105	Underrepresented	4.05911	reciprocal meiotic recombination	NO
GO:0009646	91	22	13.3941	Overrepresented	4.74124	response to absence of light	NO
GO:0006896	9	5	1.3247	Overrepresented	5.0143	Golgi to vacuole transport	NO
GO:0015865	9	5	1.3247	Overrepresented	5.0143	purine nucleotide transport	NO
GO:0034051	9	5	1.3247	Overrepresented	5.0143	negative regulation of plant-type hypersensitive response	NO
GO:0045036	114	26	16.7795	Overrepresented	5.33237	protein targeting to chloroplast	NO
GO:0042744	189	39	27.8186	Overrepresented	5.44362	hydrogen peroxide catabolic process	NO
GO:0006487	298	56	43.8621	Overrepresented	5.63671	protein N-linked glycosylation	NO
GO:0007017	86	21	12.6582	Overrepresented	5.65686	microtubule-based process	NO
GO:0009698	163	9	23.9917	Underrepresented	5.73695	phenylpropanoid metabolic process	NO
GO:0010155	191	39	28.113	Overrepresented	5.80062	regulation of proton transport	NO
GO:0009725	76	19	11.1863	Overrepresented	5.86201	response to hormone stimulus	NO
GO:0009446	6	4	0.88313	Overrepresented	5.87809	putrescine biosynthetic process	NO
GO:0010136	6	4	0.88313	Overrepresented	5.87809	ureide catabolic process	NO
GO:0019288	581	99	85.5164	Overrepresented	6.17425	isopentenyl diphosphate biosynthetic process, mevalonate-independent pathway	NO
GO:2000377	55	15	8.09536	Overrepresented	6.65117	regulation of reactive oxygen species metabolic process	NO
GO:0000303	81	20	11.9223	Overrepresented	7.01137	response to superoxide	NO
GO:0006857	336	26	49.4553	Underrepresented	7.40346	oligopeptide transport	NO
GO:0006270	159	9	23.4029	Underrepresented	7.61837	DNA replication initiation	NO
GO:0009630	358	65	52.6934	Overrepresented	7.62336	gravitropism	NO
GO:0012501	41	12	6.03472	Overrepresented	7.66928	programmed cell death	NO
GO:0010584	114	5	16.7795	Underrepresented	8.21766	pollen exine formation	NO
GO:0010413	495	43	72.8582	Underrepresented	8.32408	glucuronoxylan metabolic process	NO
GO:0045492	497	43	73.1526	Underrepresented	8.39538	xylan biosynthetic process	NO
GO:0006839	105	24	15.4548	Overrepresented	8.74461	mitochondrial transport	NO
GO:0052544	51	14	7.50661	Overrepresented	8.87066	defense response by callose deposition in cell wall	NO
GO:0018106	18	7	2.64939	Overrepresented	8.953	peptidyl-histidine phosphorylation	NO
GO:0007005	27	9	3.97409	Overrepresented	8.96271	mitochondrion organization	NO
GO:0019563	10	5	1.47188	Overrepresented	8.97167	glycerol catabolic process	NO
GO:1901259	10	5	1.47188	Overrepresented	8.97167	chloroplast rRNA processing	NO
GO:0010093	76	2	11.1863	Underrepresented	9.10728	specification of floral organ identity	NO
GO:0007165	1328	137	195.466	Underrepresented	9.18007	signal transduction	NO
GO:0015914	32	10	4.71003	Overrepresented	9.49451	phospholipid transport	NO
GO:0043067	32	10	4.71003	Overrepresented	9.49451	regulation of programmed cell death	NO
GO:0009082	14	6	2.06064	Overrepresented	9.55516	branched-chain amino acid biosynthetic process	NO
GO:0045893	1080	170	158.963	Overrepresented	9.62106	positive regulation of transcription, DNA-dependent	NO
GO:0000413	37	11	5.44597	Overrepresented	9.63508	protein peptidyl-prolyl isomerization	NO
GO:0006865	444	38	65.3516	Underrepresented	9.94021	amino acid transport	NO
GO:0010027	469	81	69.0313	Overrepresented	10.0301	thylakoid membrane organization	NO
GO:0016458	156	9	22.9614	Underrepresented	10.103	gene silencing	NO
GO:0016192	549	93	80.8064	Overrepresented	10.5547	vesicle-mediated transport	NO
GO:0007154	186	37	27.377	Overrepresented	10.6681	cell communication	NO
GO:0019243	186	37	27.377	Overrepresented	10.6681	methylglyoxal catabolic process to D-lactate	NO
GO:0044265	46	13	6.77066	Overrepresented	10.7543	cellular macromolecule catabolic process	NO
GO:0044267	46	13	6.77066	Overrepresented	10.7543	cellular protein metabolic process	NO
GO:0009861	23	8	3.38533	Overrepresented	10.7599	jasmonic acid and ethylene-dependent systemic resistance	NO
GO:0006260	270	20	39.7409	Underrepresented	10.9405	DNA replication	NO
GO:0009873	311	57	45.7756	Overrepresented	11.4506	ethylene mediated signaling pathway	NO
GO:0010154	90	21	13.247	Overrepresented	11.5329	fruit development	NO
GO:0019252	372	66	54.7541	Overrepresented	11.6074	starch biosynthetic process	NO
GO:0009688	53	14	7.80098	Overrepresented	11.7594	abscisic acid biosynthetic process	NO
GO:0006412	763	124	112.305	Overrepresented	11.8667	translation	NO
GO:0045132	208	14	30.6152	Underrepresented	12.0178	meiotic chromosome segregation	NO
GO:0007033	137	29	20.1648	Overrepresented	12.0198	vacuole organization	NO
GO:0019932	33	10	4.85722	Overrepresented	12.0807	second-messenger-mediated signaling	NO
GO:0042819	7	4	1.03032	Overrepresented	12.3215	vitamin B6 biosynthetic process	NO
GO:0006306	421	36	61.9663	Underrepresented	12.3601	DNA methylation	NO
GO:0006777	19	7	2.79658	Overrepresented	12.6235	Mo-molybdopterin cofactor biosynthetic process	NO
GO:0009218	19	7	2.79658	Overrepresented	12.6235	pyrimidine ribonucleotide metabolic process	NO
GO:0009955	19	7	2.79658	Overrepresented	12.6235	adaxial/abaxial pattern specification	NO
GO:0006301	92	21	13.5413	Overrepresented	13.2602	postreplication repair	NO
GO:0010228	754	122	110.98	Overrepresented	13.3863	vegetative to reproductive phase transition of meristem	NO
GO:0048573	342	61	50.3384	Overrepresented	13.4119	photoperiodism, flowering	NO
GO:0009946	4	3	0.588753	Overrepresented	13.705	proximal/distal axis specification	NO
GO:0010203	4	3	0.588753	Overrepresented	13.705	response to very low fluence red light stimulus	NO
GO:0018316	4	3	0.588753	Overrepresented	13.705	peptide cross-linking via L-cystine	NO
GO:0071454	4	3	0.588753	Overrepresented	13.705	cellular response to anoxia	NO
GO:0080153	4	3	0.588753	Overrepresented	13.705	negative regulation of reductive pentose-phosphate cycle	NO
GO:0080185	4	3	0.588753	Overrepresented	13.705	effector dependent induction by symbiont of host immune response	NO
GO:1900864	4	3	0.588753	Overrepresented	13.705	mitochondrial RNA modification	NO
GO:0010389	155	9	22.8142	Underrepresented	13.7269	regulation of G2/M transition of mitotic cell cycle	NO
GO:0009649	15	6	2.20783	Overrepresented	14.2131	entrainment of circadian clock	NO
GO:0000373	24	8	3.53252	Overrepresented	14.3507	Group II intron splicing	NO
GO:0007129	143	8	21.0479	Underrepresented	14.3878	synapsis	NO
GO:0008219	157	32	23.1086	Overrepresented	14.5103	cell death	NO
GO:0080169	11	5	1.61907	Overrepresented	14.7211	cellular response to boron-containing substance deprivation	NO
GO:0008610	57	1	8.38974	Underrepresented	14.9697	lipid biosynthetic process	NO
GO:0045892	468	80	68.8841	Overrepresented	15.0334	negative regulation of transcription, DNA-dependent	NO
GO:0009737	1254	193	184.574	Overrepresented	15.4388	response to abscisic acid stimulus	NO
GO:0009744	531	89	78.157	Overrepresented	16.5151	response to sucrose stimulus	NO
GO:0000956	305	55	44.8924	Overrepresented	17.6812	nuclear-transcribed mRNA catabolic process	NO
GO:0030968	501	84	73.7414	Overrepresented	19.5404	endoplasmic reticulum unfolded protein response	NO
GO:0009615	90	20	13.247	Overrepresented	20.4801	response to virus	NO
GO:0010310	535	89	78.7458	Overrepresented	20.4893	regulation of hydrogen peroxide metabolic process	NO
GO:0006091	116	6	17.0738	Underrepresented	20.7674	generation of precursor metabolites and energy	NO
GO:0009585	45	12	6.62348	Overrepresented	20.8705	red, far-red light phototransduction	NO
GO:0006351	187	36	27.5242	Overrepresented	20.9038	transcription, DNA-dependent	NO
GO:0046685	82	19	12.0694	Overrepresented	21.136	response to arsenic-containing substance	NO
GO:0010039	62	15	9.12568	Overrepresented	22.4183	response to iron ion	NO
GO:0009107	12	5	1.76626	Overrepresented	22.5969	lipoate biosynthetic process	NO
GO:0010201	12	5	1.76626	Overrepresented	22.5969	response to continuous far red light stimulus by the high-irradiance response system	NO
GO:0032527	12	5	1.76626	Overrepresented	22.5969	protein exit from endoplasmic reticulum	NO
GO:0071483	12	5	1.76626	Overrepresented	22.5969	cellular response to blue light	NO
GO:0000023	304	54	44.7453	Overrepresented	22.7698	maltose metabolic process	NO
GO:0016036	330	58	48.5722	Overrepresented	23.6918	cellular response to phosphate starvation	NO
GO:0090332	31	9	4.56284	Overrepresented	23.9837	stomatal closure	NO
GO:0006526	26	8	3.8269	Overrepresented	24.1199	arginine biosynthetic process	NO
GO:0016485	26	8	3.8269	Overrepresented	24.1199	protein processing	NO
GO:0071482	26	8	3.8269	Overrepresented	24.1199	cellular response to light stimulus	NO
GO:0006863	122	7	17.957	Underrepresented	26.1982	purine nucleobase transport	NO
GO:0009612	152	30	22.3726	Overrepresented	26.6438	response to mechanical stimulus	NO
GO:0042793	169	33	24.8748	Overrepresented	26.8042	transcription from plastid promoter	NO
GO:0009743	57	14	8.38974	Overrepresented	27.3087	response to carbohydrate stimulus	NO
GO:0009789	67	16	9.86162	Overrepresented	27.7054	positive regulation of abscisic acid mediated signaling pathway	NO
GO:0010264	140	28	20.6064	Overrepresented	28.2433	myo-inositol hexakisphosphate biosynthetic process	NO
GO:0009741	206	15	30.3208	Underrepresented	28.7231	response to brassinosteroid stimulus	NO
GO:0052541	78	3	11.4807	Underrepresented	28.8628	plant-type cell wall cellulose metabolic process	NO
GO:0009825	265	21	39.0049	Underrepresented	29.4742	multidimensional cell growth	NO
GO:0001682	2	2	0.294377	Overrepresented	29.5485	tRNA 5'-leader removal	NO
GO:0006982	2	2	0.294377	Overrepresented	29.5485	response to lipid hydroperoxide	NO
GO:0009304	2	2	0.294377	Overrepresented	29.5485	tRNA transcription	NO
GO:0009661	2	2	0.294377	Overrepresented	29.5485	chromoplast organization	NO
GO:0009877	2	2	0.294377	Overrepresented	29.5485	nodulation	NO
GO:0010081	2	2	0.294377	Overrepresented	29.5485	regulation of inflorescence meristem growth	NO
GO:0010202	2	2	0.294377	Overrepresented	29.5485	response to low fluence red light stimulus	NO
GO:0010335	2	2	0.294377	Overrepresented	29.5485	response to non-ionic osmotic stress	NO
GO:0010478	2	2	0.294377	Overrepresented	29.5485	chlororespiration	NO
GO:0015742	2	2	0.294377	Overrepresented	29.5485	alpha-ketoglutarate transport	NO
GO:0015744	2	2	0.294377	Overrepresented	29.5485	succinate transport	NO
GO:0016480	2	2	0.294377	Overrepresented	29.5485	negative regulation of transcription from RNA polymerase III promoter	NO
GO:0018063	2	2	0.294377	Overrepresented	29.5485	cytochrome c-heme linkage	NO
GO:0019365	2	2	0.294377	Overrepresented	29.5485	pyridine nucleotide salvage	NO
GO:0019750	2	2	0.294377	Overrepresented	29.5485	chloroplast localization	NO
GO:0032467	2	2	0.294377	Overrepresented	29.5485	positive regulation of cytokinesis	NO
GO:0042350	2	2	0.294377	Overrepresented	29.5485	GDP-L-fucose biosynthetic process	NO
GO:0042823	2	2	0.294377	Overrepresented	29.5485	pyridoxal phosphate biosynthetic process	NO
GO:0043144	2	2	0.294377	Overrepresented	29.5485	snoRNA processing	NO
GO:0043967	2	2	0.294377	Overrepresented	29.5485	histone H4 acetylation	NO
GO:0051186	2	2	0.294377	Overrepresented	29.5485	cofactor metabolic process	NO
GO:0060154	2	2	0.294377	Overrepresented	29.5485	cellular process regulating host cell cycle in response to virus	NO
GO:0060236	2	2	0.294377	Overrepresented	29.5485	regulation of mitotic spindle organization	NO
GO:0070482	2	2	0.294377	Overrepresented	29.5485	response to oxygen levels	NO
GO:0071291	2	2	0.294377	Overrepresented	29.5485	cellular response to selenium ion	NO
GO:1901332	2	2	0.294377	Overrepresented	29.5485	negative regulation of lateral root development	NO
GO:1901969	2	2	0.294377	Overrepresented	29.5485	positive regulation of polynucleotide 3'-phosphatase activity	NO
GO:1901972	2	2	0.294377	Overrepresented	29.5485	positive regulation of DNA-5-methylcytosine glycosylase activity	NO
GO:2000694	2	2	0.294377	Overrepresented	29.5485	regulation of phragmoplast microtubule organization	NO
GO:0001522	32	9	4.71003	Overrepresented	29.6535	pseudouridine synthesis	NO
GO:0050832	941	146	138.504	Overrepresented	29.7731	defense response to fungus	NO
GO:0033014	22	7	3.23814	Overrepresented	30.2303	tetrapyrrole biosynthetic process	NO
GO:0048451	144	9	21.1951	Underrepresented	30.5997	petal formation	NO
GO:0048453	144	9	21.1951	Underrepresented	30.5997	sepal formation	NO
GO:0006562	5	3	0.735942	Overrepresented	30.9892	proline catabolic process	NO
GO:0006983	5	3	0.735942	Overrepresented	30.9892	ER overload response	NO
GO:0010288	5	3	0.735942	Overrepresented	30.9892	response to lead ion	NO
GO:0015675	5	3	0.735942	Overrepresented	30.9892	nickel cation transport	NO
GO:0015680	5	3	0.735942	Overrepresented	30.9892	intracellular copper ion transport	NO
GO:0015729	5	3	0.735942	Overrepresented	30.9892	oxaloacetate transport	NO
GO:0035264	5	3	0.735942	Overrepresented	30.9892	multicellular organism growth	NO
GO:0043066	5	3	0.735942	Overrepresented	30.9892	negative regulation of apoptotic process	NO
GO:0046938	5	3	0.735942	Overrepresented	30.9892	phytochelatin biosynthetic process	NO
GO:0048102	5	3	0.735942	Overrepresented	30.9892	autophagic cell death	NO
GO:0048255	5	3	0.735942	Overrepresented	30.9892	mRNA stabilization	NO
GO:0071423	5	3	0.735942	Overrepresented	30.9892	malate transmembrane transport	NO
GO:2000652	48	1	7.06504	Underrepresented	31	regulation of secondary cell wall biogenesis	NO
GO:0042335	131	8	19.2817	Underrepresented	32.5683	cuticle development	NO
GO:0043562	13	5	1.91345	Overrepresented	32.8951	cellular response to nitrogen levels	NO
GO:0055085	1061	111	156.167	Underrepresented	34.0048	transmembrane transport	NO
GO:0071215	52	13	7.65379	Overrepresented	34.7982	cellular response to abscisic acid stimulus	NO
GO:0006486	348	60	51.2215	Overrepresented	35.2027	protein glycosylation	NO
GO:0016567	597	96	87.8714	Overrepresented	35.6122	protein ubiquitination	NO
GO:0006611	9	4	1.3247	Overrepresented	35.86	protein export from nucleus	NO
GO:0080148	9	4	1.3247	Overrepresented	35.86	negative regulation of response to water deprivation	NO
GO:0010029	122	25	17.957	Overrepresented	36.1082	regulation of seed germination	NO
GO:0006406	136	27	20.0176	Overrepresented	36.1631	mRNA export from nucleus	NO
GO:0009790	263	47	38.7105	Overrepresented	36.884	embryo development	NO
GO:0006221	18	6	2.64939	Overrepresented	37.563	pyrimidine nucleotide biosynthetic process	NO
GO:0019690	18	6	2.64939	Overrepresented	37.563	pyrimidine deoxyribonucleoside interconversion	NO
GO:0031146	18	6	2.64939	Overrepresented	37.563	SCF-dependent proteasomal ubiquitin-dependent protein catabolic process	NO
GO:0010498	244	44	35.914	Overrepresented	37.6147	proteasomal protein catabolic process	NO
GO:0032940	28	8	4.12127	Overrepresented	38.0124	secretion by cell	NO
GO:0009828	84	4	12.3638	Underrepresented	39.2843	plant-type cell wall loosening	NO
GO:0000478	37	10	5.44597	Overrepresented	39.3301	endonucleolytic cleavage involved in rRNA processing	NO
GO:0009932	248	20	36.5027	Underrepresented	40.206	cell tip growth	NO
GO:0009791	192	14	28.2602	Underrepresented	40.5831	post-embryonic development	NO
GO:0009723	726	114	106.859	Overrepresented	40.6994	response to ethylene stimulus	NO
GO:0010017	65	15	9.56724	Overrepresented	42.1841	red or far-red light signaling pathway	NO
GO:0016572	159	11	23.4029	Underrepresented	42.4848	histone phosphorylation	NO
GO:0042752	101	21	14.866	Overrepresented	43.5913	regulation of circadian rhythm	NO
GO:0010106	237	19	34.8836	Underrepresented	44.9861	cellular response to iron ion starvation	NO
GO:0009860	460	43	67.7066	Underrepresented	45.3588	pollen tube growth	NO
GO:0006821	14	5	2.06064	Overrepresented	45.8618	chloride transport	NO
GO:0034613	14	5	2.06064	Overrepresented	45.8618	cellular protein localization	NO
GO:0043161	282	49	41.5071	Overrepresented	46.339	proteasomal ubiquitin-dependent protein catabolic process	NO
GO:0009785	29	8	4.26846	Overrepresented	46.7418	blue light signaling pathway	NO
GO:0042545	266	22	39.1521	Underrepresented	48.6871	cell wall modification	NO
GO:0006102	24	7	3.53252	Overrepresented	48.7952	isocitrate metabolic process	NO
GO:0019253	24	7	3.53252	Overrepresented	48.7952	reductive pentose-phosphate cycle	NO
GO:0009767	39	10	5.74035	Overrepresented	49.021	photosynthetic electron transport chain	NO
GO:0010053	49	12	7.21223	Overrepresented	51.5274	root epidermal cell differentiation	NO
GO:0000280	93	5	13.6885	Underrepresented	52.0334	nuclear division	NO
GO:0009846	108	22	15.8963	Overrepresented	52.526	pollen germination	NO
GO:0048235	59	2	8.68411	Underrepresented	53.2634	pollen sperm cell differentiation	NO
GO:0008612	10	4	1.47188	Overrepresented	53.7858	peptidyl-lysine modification to hypusine	NO
GO:0010617	10	4	1.47188	Overrepresented	53.7858	circadian regulation of calcium ion oscillation	NO
GO:0022904	10	4	1.47188	Overrepresented	53.7858	respiratory electron transport chain	NO
GO:0042344	10	4	1.47188	Overrepresented	53.7858	indole glucosinolate catabolic process	NO
GO:2000030	10	4	1.47188	Overrepresented	53.7858	regulation of response to red or far red light	NO
GO:0007062	299	26	44.0093	Underrepresented	54.5721	sister chromatid cohesion	NO
GO:0043085	232	41	34.1477	Overrepresented	55.1611	positive regulation of catalytic activity	NO
GO:0009641	40	10	5.88753	Overrepresented	55.4077	shade avoidance	NO
GO:0006108	33	9	4.85722	Overrepresented	55.557	malate metabolic process	NO
GO:0006083	6	3	0.88313	Overrepresented	56.1004	acetate metabolic process	NO
GO:0009102	6	3	0.88313	Overrepresented	56.1004	biotin biosynthetic process	NO
GO:0009268	6	3	0.88313	Overrepresented	56.1004	response to pH	NO
GO:0009584	6	3	0.88313	Overrepresented	56.1004	detection of visible light	NO
GO:0010046	6	3	0.88313	Overrepresented	56.1004	response to mycotoxin	NO
GO:0010244	6	3	0.88313	Overrepresented	56.1004	response to low fluence blue light stimulus by blue low-fluence system	NO
GO:0010731	6	3	0.88313	Overrepresented	56.1004	protein glutathionylation	NO
GO:0017006	6	3	0.88313	Overrepresented	56.1004	protein-tetrapyrrole linkage	NO
GO:0018298	6	3	0.88313	Overrepresented	56.1004	protein-chromophore linkage	NO
GO:0018377	6	3	0.88313	Overrepresented	56.1004	protein myristoylation	NO
GO:0034620	6	3	0.88313	Overrepresented	56.1004	cellular response to unfolded protein	NO
GO:0035278	6	3	0.88313	Overrepresented	56.1004	negative regulation of translation involved in gene silencing by miRNA	NO
GO:0044419	6	3	0.88313	Overrepresented	56.1004	interspecies interaction between organisms	NO
GO:1901979	6	3	0.88313	Overrepresented	56.1004	regulation of inward rectifier potassium channel activity	NO
GO:0048440	176	13	25.9051	Underrepresented	56.3012	carpel development	NO
GO:0008380	97	20	14.2773	Overrepresented	57.0395	RNA splicing	NO
GO:0006629	534	52	78.5986	Underrepresented	58.0202	lipid metabolic process	NO
GO:0048366	332	56	48.8665	Overrepresented	58.2433	leaf development	NO
GO:0031048	261	22	38.4162	Underrepresented	58.8777	chromatin silencing by small RNA	NO
GO:0006520	111	22	16.3379	Overrepresented	59.1963	cellular amino acid metabolic process	NO
GO:0006352	73	16	10.7447	Overrepresented	59.3777	DNA-dependent transcription, initiation	NO
GO:0016126	363	33	53.4294	Underrepresented	60.2807	sterol biosynthetic process	NO
GO:0006568	15	5	2.20783	Overrepresented	61.6863	tryptophan metabolic process	NO
GO:0006596	15	5	2.20783	Overrepresented	61.6863	polyamine biosynthetic process	NO
GO:0010019	15	5	2.20783	Overrepresented	61.6863	chloroplast-nucleus signaling pathway	NO
GO:0035434	15	5	2.20783	Overrepresented	61.6863	copper ion transmembrane transport	NO
GO:0010363	1019	154	149.985	Overrepresented	61.9105	regulation of plant-type hypersensitive response	NO
GO:0009944	203	16	29.8792	Underrepresented	63.0832	polarity specification of adaxial/abaxial axis	NO
GO:0006855	185	14	27.2298	Underrepresented	64.048	drug transmembrane transport	NO
GO:0000902	205	37	30.1736	Overrepresented	64.1809	cell morphogenesis	NO
GO:0016132	271	23	39.888	Underrepresented	64.4717	brassinosteroid biosynthetic process	NO
GO:0051603	52	12	7.65379	Overrepresented	65.1496	proteolysis involved in cellular protein catabolic process	NO
GO:0006164	75	16	11.0391	Overrepresented	65.7633	purine nucleotide biosynthetic process	NO
GO:0034660	187	34	27.5242	Overrepresented	66.052	ncRNA metabolic process	NO
GO:0007276	42	1	6.18191	Underrepresented	66.6904	gamete generation	NO
GO:0010817	212	17	31.2039	Underrepresented	70.1394	regulation of hormone levels	NO
GO:0052546	91	5	13.3941	Underrepresented	71.1339	cell wall pectin metabolic process	NO
GO:0010075	450	43	66.2348	Underrepresented	72.424	regulation of meristem growth	NO
GO:0006914	138	26	20.312	Overrepresented	73.688	autophagy	NO
GO:0006516	11	4	1.61907	Overrepresented	76.1086	glycoprotein catabolic process	NO
GO:0006537	11	4	1.61907	Overrepresented	76.1086	glutamate biosynthetic process	NO
GO:0006564	11	4	1.61907	Overrepresented	76.1086	L-serine biosynthetic process	NO
GO:0072583	11	4	1.61907	Overrepresented	76.1086	clathrin-mediated endocytosis	NO
GO:0010431	139	26	20.4592	Overrepresented	76.2751	seed maturation	NO
GO:0009958	68	3	10.0088	Underrepresented	77.5942	positive gravitropism	NO
GO:0006612	1020	153	150.132	Overrepresented	78.0346	protein targeting to membrane	NO
GO:0006414	81	17	11.9223	Overrepresented	78.1768	translational elongation	NO
GO:0042939	21	6	3.09096	Overrepresented	78.5187	tripeptide transport	NO
GO:0070370	21	6	3.09096	Overrepresented	78.5187	cellular heat acclimation	NO
GO:0001676	57	13	8.38974	Overrepresented	78.713	long-chain fatty acid metabolic process	NO
GO:0007389	179	14	26.3467	Underrepresented	78.821	pattern specification process	NO
GO:0000184	16	5	2.35501	Overrepresented	80.4968	nuclear-transcribed mRNA catabolic process, nonsense-mediated decay	NO
GO:0015743	16	5	2.35501	Overrepresented	80.4968	malate transport	NO
GO:0017004	16	5	2.35501	Overrepresented	80.4968	cytochrome complex assembly	NO
GO:0017148	16	5	2.35501	Overrepresented	80.4968	negative regulation of translation	NO
GO:0019363	16	5	2.35501	Overrepresented	80.4968	pyridine nucleotide biosynthetic process	NO
GO:0006127	3	2	0.441565	Overrepresented	81.0637	glycerophosphate shuttle	NO
GO:0010219	3	2	0.441565	Overrepresented	81.0637	regulation of vernalization response	NO
GO:0010306	3	2	0.441565	Overrepresented	81.0637	rhamnogalacturonan II biosynthetic process	NO
GO:0031063	3	2	0.441565	Overrepresented	81.0637	regulation of histone deacetylation	NO
GO:0051775	3	2	0.441565	Overrepresented	81.0637	response to redox state	NO
GO:0031348	766	117	112.746	Overrepresented	81.2974	negative regulation of defense response	NO
GO:0010218	251	43	36.9443	Overrepresented	84.3518	response to far red light	NO
GO:0006913	59	13	8.68411	Overrepresented	86.7736	nucleocytoplasmic transport	NO
GO:0016049	360	59	52.9878	Overrepresented	86.8254	cell growth	NO
GO:0051225	98	6	14.4245	Underrepresented	86.9029	spindle assembly	NO
GO:0006783	48	11	7.06504	Overrepresented	87.8456	heme biosynthetic process	NO
GO:0010103	362	34	53.2822	Underrepresented	88.409	stomatal complex morphogenesis	NO
GO:0000917	7	3	1.03032	Overrepresented	88.9348	barrier septum assembly	NO
GO:0006097	7	3	1.03032	Overrepresented	88.9348	glyoxylate cycle	NO
GO:0006163	7	3	1.03032	Overrepresented	88.9348	purine nucleotide metabolic process	NO
GO:0006212	7	3	1.03032	Overrepresented	88.9348	uracil catabolic process	NO
GO:0006421	7	3	1.03032	Overrepresented	88.9348	asparaginyl-tRNA aminoacylation	NO
GO:0006656	7	3	1.03032	Overrepresented	88.9348	phosphatidylcholine biosynthetic process	NO
GO:0010024	7	3	1.03032	Overrepresented	88.9348	phytochromobilin biosynthetic process	NO
GO:0015833	7	3	1.03032	Overrepresented	88.9348	peptide transport	NO
GO:0030010	7	3	1.03032	Overrepresented	88.9348	establishment of cell polarity	NO
GO:0030643	7	3	1.03032	Overrepresented	88.9348	cellular phosphate ion homeostasis	NO
GO:0043631	7	3	1.03032	Overrepresented	88.9348	RNA polyadenylation	NO
GO:0048462	7	3	1.03032	Overrepresented	88.9348	carpel formation	NO
GO:0080117	7	3	1.03032	Overrepresented	88.9348	secondary growth	NO
GO:0009738	634	98	93.3174	Overrepresented	89.4056	abscisic acid mediated signaling pathway	NO
GO:0000741	72	15	10.5976	Overrepresented	91.9133	karyogamy	NO
GO:0055072	72	15	10.5976	Overrepresented	91.9133	iron ion homeostasis	NO
GO:0010388	238	41	35.0308	Overrepresented	92.726	cullin deneddylation	NO
GO:0002237	263	23	38.7105	Underrepresented	93.3532	response to molecule of bacterial origin	NO
GO:0008202	31	8	4.56284	Overrepresented	93.5969	steroid metabolic process	NO
GO:0044262	31	8	4.56284	Overrepresented	93.5969	cellular carbohydrate metabolic process	NO
GO:0007188	22	6	3.23814	Overrepresented	96.6271	adenylate cyclase-modulating G-protein coupled receptor signaling pathway	NO
GO:0042938	22	6	3.23814	Overrepresented	96.6271	dipeptide transport	NO
GO:0006826	241	21	35.4724	Underrepresented	97.1521	iron ion transport	NO
GO:0051258	73	15	10.7447	Overrepresented	97.5274	protein polymerization	NO
GO:0045037	41	1	6.03472	Underrepresented	101.715	protein import into chloroplast stroma	NO
GO:0008283	388	37	57.1091	Underrepresented	102.356	cell proliferation	NO
GO:0009821	17	5	2.5022	Overrepresented	102.36	alkaloid biosynthetic process	NO
GO:0009961	17	5	2.5022	Overrepresented	102.36	response to 1-Aminocyclopropane-1-carboxylic Acid	NO
GO:0032544	17	5	2.5022	Overrepresented	102.36	plastid translation	NO
GO:0006101	12	4	1.76626	Overrepresented	102.865	citrate metabolic process	NO
GO:0009920	12	4	1.76626	Overrepresented	102.865	cell plate formation involved in plant-type cell wall biogenesis	NO
GO:0048868	105	7	15.4548	Underrepresented	103.897	pollen tube development	NO
GO:0046274	64	3	9.42005	Underrepresented	105.639	lignin catabolic process	NO
GO:0006346	306	28	45.0396	Underrepresented	106.376	methylation-dependent chromatin silencing	NO
GO:0009816	143	26	21.0479	Overrepresented	108.579	defense response to bacterium, incompatible interaction	NO
GO:0009640	502	79	73.8886	Overrepresented	109.463	photomorphogenesis	NO
GO:0010014	342	32	50.3384	Underrepresented	111.49	meristem initiation	NO
GO:0000398	209	36	30.7624	Overrepresented	111.802	mRNA splicing, via spliceosome	NO
GO:0000394	343	56	50.4856	Overrepresented	112.222	RNA splicing, via endonucleolytic cleavage and ligation	NO
GO:0051049	54	12	7.94817	Overrepresented	112.259	regulation of transport	NO
GO:0010162	406	65	59.7585	Overrepresented	112.888	seed dormancy process	NO
GO:0006779	33	8	4.85722	Overrepresented	114.662	porphyrin-containing compound biosynthetic process	NO
GO:0006302	96	6	14.1301	Underrepresented	116.306	double-strand break repair	NO
GO:0018208	44	10	6.47629	Overrepresented	119.598	peptidyl-proline modification	NO
GO:0051865	44	10	6.47629	Overrepresented	119.598	protein autoubiquitination	NO
GO:0010440	113	8	16.6323	Underrepresented	121.454	stomatal lineage progression	NO
GO:0000271	274	25	40.3296	Underrepresented	126.113	polysaccharide biosynthetic process	NO
GO:0009969	18	5	2.64939	Overrepresented	127.282	xyloglucan biosynthetic process	NO
GO:0005985	34	8	5.0044	Overrepresented	128.036	sucrose metabolic process	NO
GO:0046488	34	8	5.0044	Overrepresented	128.036	phosphatidylinositol metabolic process	NO
GO:0000162	45	10	6.62348	Overrepresented	128.639	tryptophan biosynthetic process	NO
GO:0016925	45	10	6.62348	Overrepresented	128.639	protein sumoylation	NO
GO:0006651	8	3	1.17751	Overrepresented	129.005	diacylglycerol biosynthetic process	NO
GO:0015936	8	3	1.17751	Overrepresented	129.005	coenzyme A metabolic process	NO
GO:0015969	8	3	1.17751	Overrepresented	129.005	guanosine tetraphosphate metabolic process	NO
GO:0016337	8	3	1.17751	Overrepresented	129.005	cell-cell adhesion	NO
GO:0016554	8	3	1.17751	Overrepresented	129.005	cytidine to uridine editing	NO
GO:0018345	8	3	1.17751	Overrepresented	129.005	protein palmitoylation	NO
GO:0033345	8	3	1.17751	Overrepresented	129.005	asparagine catabolic process via L-aspartate	NO
GO:0042149	8	3	1.17751	Overrepresented	129.005	cellular response to glucose starvation	NO
GO:0047484	8	3	1.17751	Overrepresented	129.005	regulation of response to osmotic stress	NO
GO:0080141	8	3	1.17751	Overrepresented	129.005	regulation of jasmonic acid biosynthetic process	NO
GO:2000038	8	3	1.17751	Overrepresented	129.005	regulation of stomatal complex development	NO
GO:0006012	57	12	8.38974	Overrepresented	131.07	galactose metabolic process	NO
GO:0006342	372	36	54.7541	Underrepresented	132.701	chromatin silencing	NO
GO:0006415	27	7	3.97409	Overrepresented	133.074	translational termination	NO
GO:0009939	13	4	1.91345	Overrepresented	133.963	positive regulation of gibberellic acid mediated signaling pathway	NO
GO:0006886	410	65	60.3472	Overrepresented	135.715	intracellular protein transport	NO
GO:0009556	121	9	17.8098	Underrepresented	139.121	microsporogenesis	NO
GO:0010583	454	71	66.8235	Overrepresented	141.47	response to cyclopentenone	NO
GO:0051301	211	36	31.0567	Overrepresented	141.672	cell division	NO
GO:0009910	106	20	15.602	Overrepresented	142.084	negative regulation of flower development	NO
GO:0007000	59	3	8.68411	Underrepresented	143.129	nucleolus organization	NO
GO:0042538	461	72	67.8538	Overrepresented	145.362	hyperosmotic salinity response	NO
GO:0009855	326	31	47.9834	Underrepresented	145.743	determination of bilateral symmetry	NO
GO:0009735	167	29	24.5805	Overrepresented	148.35	response to cytokinin stimulus	NO
GO:0006944	717	108	105.534	Overrepresented	148.388	cellular membrane fusion	NO
GO:0001789	4	2	0.588753	Overrepresented	148.423	G-protein coupled receptor signaling pathway, coupled to S1P second messenger	NO
GO:0006208	4	2	0.588753	Overrepresented	148.423	pyrimidine nucleobase catabolic process	NO
GO:0006437	4	2	0.588753	Overrepresented	148.423	tyrosyl-tRNA aminoacylation	NO
GO:0006527	4	2	0.588753	Overrepresented	148.423	arginine catabolic process	NO
GO:0006595	4	2	0.588753	Overrepresented	148.423	polyamine metabolic process	NO
GO:0006642	4	2	0.588753	Overrepresented	148.423	triglyceride mobilization	NO
GO:0006680	4	2	0.588753	Overrepresented	148.423	glucosylceramide catabolic process	NO
GO:0006739	4	2	0.588753	Overrepresented	148.423	NADP metabolic process	NO
GO:0006741	4	2	0.588753	Overrepresented	148.423	NADP biosynthetic process	NO
GO:0006788	4	2	0.588753	Overrepresented	148.423	heme oxidation	NO
GO:0009186	4	2	0.588753	Overrepresented	148.423	deoxyribonucleoside diphosphate metabolic process	NO
GO:0010080	4	2	0.588753	Overrepresented	148.423	regulation of floral meristem growth	NO
GO:0015916	4	2	0.588753	Overrepresented	148.423	fatty-acyl-CoA transport	NO
GO:0017186	4	2	0.588753	Overrepresented	148.423	peptidyl-pyroglutamic acid biosynthetic process, using glutaminyl-peptide cyclotransferase	NO
GO:0019354	4	2	0.588753	Overrepresented	148.423	siroheme biosynthetic process	NO
GO:0031120	4	2	0.588753	Overrepresented	148.423	snRNA pseudouridine synthesis	NO
GO:0031936	4	2	0.588753	Overrepresented	148.423	negative regulation of chromatin silencing	NO
GO:0032774	4	2	0.588753	Overrepresented	148.423	RNA biosynthetic process	NO
GO:0034757	4	2	0.588753	Overrepresented	148.423	negative regulation of iron ion transport	NO
GO:0043335	4	2	0.588753	Overrepresented	148.423	protein unfolding	NO
GO:0046166	4	2	0.588753	Overrepresented	148.423	glyceraldehyde-3-phosphate biosynthetic process	NO
GO:0051252	4	2	0.588753	Overrepresented	148.423	regulation of RNA metabolic process	NO
GO:0052746	4	2	0.588753	Overrepresented	148.423	inositol phosphorylation	NO
GO:0061062	4	2	0.588753	Overrepresented	148.423	regulation of nematode larval development	NO
GO:0071722	4	2	0.588753	Overrepresented	148.423	detoxification of arsenic-containing substance	NO
GO:0080120	4	2	0.588753	Overrepresented	148.423	CAAX-box protein maturation	NO
GO:1900140	4	2	0.588753	Overrepresented	148.423	regulation of seedling development	NO
GO:1901000	4	2	0.588753	Overrepresented	148.423	regulation of response to salt stress	NO
GO:1901671	4	2	0.588753	Overrepresented	148.423	positive regulation of superoxide dismutase activity	NO
GO:0007031	62	13	9.12568	Overrepresented	149.612	peroxisome organization	NO
GO:0008272	49	2	7.21223	Underrepresented	150.159	sulfate transport	NO
GO:0046777	477	74	70.2088	Overrepresented	154.936	protein autophosphorylation	NO
GO:0006207	19	5	2.79658	Overrepresented	155.214	'de novo' pyrimidine nucleobase biosynthetic process	NO
GO:0008654	39	9	5.74035	Overrepresented	155.919	phospholipid biosynthetic process	NO
GO:0010187	77	15	11.3335	Overrepresented	157.328	negative regulation of seed germination	NO
GO:0022900	29	7	4.26846	Overrepresented	158.381	electron transport chain	NO
GO:0070417	29	7	4.26846	Overrepresented	158.381	cellular response to cold	NO
GO:0006354	225	20	33.1174	Underrepresented	159.84	DNA-dependent transcription, elongation	NO
GO:0009832	313	30	46.07	Underrepresented	162.551	plant-type cell wall biogenesis	NO
GO:0009638	40	9	5.88753	Overrepresented	164.42	phototropism	NO
GO:0009886	79	5	11.6279	Underrepresented	165.267	post-embryonic morphogenesis	NO
GO:0006098	421	66	61.9663	Overrepresented	166.703	pentose-phosphate shunt	NO
GO:0019344	459	71	67.5595	Overrepresented	167.995	cysteine biosynthetic process	NO
GO:0009902	230	38	33.8533	Overrepresented	168.846	chloroplast relocation	NO
GO:0006665	14	4	2.06064	Overrepresented	169.203	sphingolipid metabolic process	NO
GO:0015780	14	4	2.06064	Overrepresented	169.203	nucleotide-sugar transport	NO
GO:0015798	14	4	2.06064	Overrepresented	169.203	myo-inositol transport	NO
GO:0048442	14	4	2.06064	Overrepresented	169.203	sepal development	NO
GO:0006508	938	103	138.063	Underrepresented	172.37	proteolysis	NO
GO:0006626	235	39	34.5893	Overrepresented	172.651	protein targeting to mitochondrion	NO
GO:0007275	236	39	34.7365	Overrepresented	174.487	multicellular organismal development	NO
GO:0010015	138	11	20.312	Underrepresented	174.552	root morphogenesis	NO
GO:0010555	30	7	4.41565	Overrepresented	174.83	response to mannitol stimulus	NO
GO:0090333	41	9	6.03472	Overrepresented	174.904	regulation of stomatal closure	NO
GO:0000245	9	3	1.3247	Overrepresented	175.578	spliceosomal complex assembly	NO
GO:0005987	9	3	1.3247	Overrepresented	175.578	sucrose catabolic process	NO
GO:0006452	9	3	1.3247	Overrepresented	175.578	translational frameshifting	NO
GO:0009652	9	3	1.3247	Overrepresented	175.578	thigmotropism	NO
GO:0010239	9	3	1.3247	Overrepresented	175.578	chloroplast mRNA processing	NO
GO:0010501	9	3	1.3247	Overrepresented	175.578	RNA secondary structure unwinding	NO
GO:0015800	9	3	1.3247	Overrepresented	175.578	acidic amino acid transport	NO
GO:0023052	9	3	1.3247	Overrepresented	175.578	signaling	NO
GO:0032508	9	3	1.3247	Overrepresented	175.578	DNA duplex unwinding	NO
GO:0045901	9	3	1.3247	Overrepresented	175.578	positive regulation of translational elongation	NO
GO:0045905	9	3	1.3247	Overrepresented	175.578	positive regulation of translational termination	NO
GO:0048838	9	3	1.3247	Overrepresented	175.578	release of seed from dormancy	NO
GO:0051090	9	3	1.3247	Overrepresented	175.578	regulation of sequence-specific DNA binding transcription factor activity	NO
GO:0051205	9	3	1.3247	Overrepresented	175.578	protein insertion into membrane	NO
GO:0007018	184	16	27.0827	Underrepresented	176.337	microtubule-based movement	NO
GO:0009637	269	44	39.5937	Overrepresented	178.961	response to blue light	NO
GO:0009845	482	74	70.9448	Overrepresented	182.445	seed germination	NO
GO:0043069	525	80	77.2739	Overrepresented	183.659	negative regulation of programmed cell death	NO
GO:0015706	486	50	71.5335	Underrepresented	184.526	nitrate transport	NO
GO:0010074	54	11	7.94817	Overrepresented	184.944	maintenance of meristem identity	NO
GO:0009788	71	14	10.4504	Overrepresented	191.291	negative regulation of abscisic acid mediated signaling pathway	NO
GO:0000059	31	7	4.56284	Overrepresented	193.689	protein import into nucleus, docking	NO
GO:0006874	56	3	8.24255	Underrepresented	196.117	cellular calcium ion homeostasis	NO
GO:0006598	126	10	18.5457	Underrepresented	197	polyamine catabolic process	NO
GO:0006200	106	8	15.602	Underrepresented	198.93	ATP catabolic process	NO
GO:0032504	58	3	8.53692	Underrepresented	201.16	multicellular organism reproduction	NO
GO:0016051	130	23	19.1345	Overrepresented	204.013	carbohydrate biosynthetic process	NO
GO:0006418	91	17	13.3941	Overrepresented	205.155	tRNA aminoacylation for protein translation	NO
GO:0006879	24	6	3.53252	Overrepresented	206.29	cellular iron ion homeostasis	NO
GO:0006165	15	4	2.20783	Overrepresented	208.301	nucleoside diphosphate phosphorylation	NO
GO:0006183	15	4	2.20783	Overrepresented	208.301	GTP biosynthetic process	NO
GO:0006228	15	4	2.20783	Overrepresented	208.301	UTP biosynthetic process	NO
GO:0006241	15	4	2.20783	Overrepresented	208.301	CTP biosynthetic process	NO
GO:0009819	15	4	2.20783	Overrepresented	208.301	drought recovery	NO
GO:0016573	15	4	2.20783	Overrepresented	208.301	histone acetylation	NO
GO:0019676	15	4	2.20783	Overrepresented	208.301	ammonia assimilation cycle	NO
GO:0045038	15	4	2.20783	Overrepresented	208.301	protein import into chloroplast thylakoid membrane	NO
GO:0010102	45	2	6.62348	Underrepresented	208.377	lateral root morphogenesis	NO
GO:0010212	45	2	6.62348	Underrepresented	208.377	response to ionizing radiation	NO
GO:0006885	33	1	4.85722	Underrepresented	208.494	regulation of pH	NO
GO:0070588	34	1	5.0044	Underrepresented	212.302	calcium ion transmembrane transport	NO
GO:0009908	269	43	39.5937	Overrepresented	217.71	flower development	NO
GO:0016444	76	5	11.1863	Underrepresented	218.194	somatic cell DNA recombination	NO
GO:0005986	35	8	5.15159	Overrepresented	218.895	sucrose biosynthetic process	NO
GO:0009620	310	49	45.6284	Overrepresented	225.325	response to fungus	NO
GO:0000738	5	2	0.735942	Overrepresented	226.712	DNA catabolic process, exonucleolytic	NO
GO:0006282	5	2	0.735942	Overrepresented	226.712	regulation of DNA repair	NO
GO:0006401	5	2	0.735942	Overrepresented	226.712	RNA catabolic process	NO
GO:0006530	5	2	0.735942	Overrepresented	226.712	asparagine catabolic process	NO
GO:0010022	5	2	0.735942	Overrepresented	226.712	meristem determinacy	NO
GO:0019419	5	2	0.735942	Overrepresented	226.712	sulfate reduction	NO
GO:0019465	5	2	0.735942	Overrepresented	226.712	aspartate transamidation	NO
GO:0019499	5	2	0.735942	Overrepresented	226.712	cyanide metabolic process	NO
GO:0019554	5	2	0.735942	Overrepresented	226.712	glutamate catabolic process to oxaloacetate	NO
GO:0035437	5	2	0.735942	Overrepresented	226.712	maintenance of protein localization in endoplasmic reticulum	NO
GO:0048508	5	2	0.735942	Overrepresented	226.712	embryonic meristem development	NO
GO:0051410	5	2	0.735942	Overrepresented	226.712	detoxification of nitrogen compound	NO
GO:0055069	5	2	0.735942	Overrepresented	226.712	zinc ion homeostasis	NO
GO:2000693	5	2	0.735942	Overrepresented	226.712	positive regulation of seed maturation	NO
GO:0006888	311	49	45.7756	Overrepresented	227.091	ER to Golgi vesicle-mediated transport	NO
GO:0006809	10	3	1.47188	Overrepresented	227.776	nitric oxide biosynthetic process	NO
GO:0008615	10	3	1.47188	Overrepresented	227.776	pyridoxine biosynthetic process	NO
GO:0009081	10	3	1.47188	Overrepresented	227.776	branched-chain amino acid metabolic process	NO
GO:0010188	10	3	1.47188	Overrepresented	227.776	response to microbial phytotoxin	NO
GO:0015671	10	3	1.47188	Overrepresented	227.776	oxygen transport	NO
GO:0051604	118	21	17.3682	Overrepresented	229.278	protein maturation	NO
GO:0006807	62	12	9.12568	Overrepresented	230.099	nitrogen compound metabolic process	NO
GO:0006720	1	1	0.147188	Overrepresented	230.306	isoprenoid metabolic process	NO
GO:0009259	1	1	0.147188	Overrepresented	230.306	ribonucleotide metabolic process	NO
GO:0009439	1	1	0.147188	Overrepresented	230.306	cyanate metabolic process	NO
GO:0009440	1	1	0.147188	Overrepresented	230.306	cyanate catabolic process	NO
GO:0010221	1	1	0.147188	Overrepresented	230.306	negative regulation of vernalization response	NO
GO:0010299	1	1	0.147188	Overrepresented	230.306	detoxification of cobalt ion	NO
GO:0010312	1	1	0.147188	Overrepresented	230.306	detoxification of zinc ion	NO
GO:0019370	1	1	0.147188	Overrepresented	230.306	leukotriene biosynthetic process	NO
GO:0030245	1	1	0.147188	Overrepresented	230.306	cellulose catabolic process	NO
GO:0032324	1	1	0.147188	Overrepresented	230.306	molybdopterin cofactor biosynthetic process	NO
GO:0034059	1	1	0.147188	Overrepresented	230.306	response to anoxia	NO
GO:0035864	1	1	0.147188	Overrepresented	230.306	response to potassium ion	NO
GO:0042794	1	1	0.147188	Overrepresented	230.306	rRNA transcription from plastid promoter	NO
GO:0051171	1	1	0.147188	Overrepresented	230.306	regulation of nitrogen compound metabolic process	NO
GO:0051596	1	1	0.147188	Overrepresented	230.306	methylglyoxal catabolic process	NO
GO:0070207	1	1	0.147188	Overrepresented	230.306	protein homotrimerization	NO
GO:0080157	1	1	0.147188	Overrepresented	230.306	regulation of plant-type cell wall organization or biogenesis	NO
GO:0080181	1	1	0.147188	Overrepresented	230.306	lateral root branching	NO
GO:1900057	1	1	0.147188	Overrepresented	230.306	positive regulation of leaf senescence	NO
GO:0000911	471	49	69.3257	Underrepresented	231.095	cytokinesis by cell plate formation	NO
GO:0007010	282	45	41.5071	Overrepresented	231.649	cytoskeleton organization	NO
GO:0010167	479	50	70.5032	Underrepresented	236.879	response to nitrate	NO
GO:0019915	222	36	32.6758	Overrepresented	237.227	lipid storage	NO
GO:0008361	144	12	21.1951	Underrepresented	238.909	regulation of cell size	NO
GO:0030154	324	51	47.689	Overrepresented	240.201	cell differentiation	NO
GO:0009631	50	10	7.35942	Overrepresented	245.737	cold acclimation	NO
GO:0006461	16	4	2.35501	Overrepresented	250.902	protein complex assembly	NO
GO:0006559	16	4	2.35501	Overrepresented	250.902	L-phenylalanine catabolic process	NO
GO:0006261	234	22	34.4421	Underrepresented	253.713	DNA-dependent DNA replication	NO
GO:0000724	151	13	22.2254	Underrepresented	256.764	double-strand break repair via homologous recombination	NO
GO:0002679	420	64	61.8191	Overrepresented	258.382	respiratory burst involved in defense response	NO
GO:0009733	1020	115	150.132	Underrepresented	261.363	response to auxin stimulus	NO
GO:0009734	107	19	15.7492	Overrepresented	262.064	auxin mediated signaling pathway	NO
GO:0005975	911	102	134.089	Underrepresented	268.909	carbohydrate metabolic process	NO
GO:0006825	39	8	5.74035	Overrepresented	270.832	copper ion transport	NO
GO:0010152	39	8	5.74035	Overrepresented	270.832	pollen maturation	NO
GO:0010332	157	14	23.1086	Underrepresented	274.64	response to gamma radiation	NO
GO:0010114	252	40	37.0915	Overrepresented	281.469	response to red light	NO
GO:0006816	324	50	47.689	Overrepresented	283.685	calcium ion transport	NO
GO:0000256	11	3	1.61907	Overrepresented	284.651	allantoin catabolic process	NO
GO:0000289	11	3	1.61907	Overrepresented	284.651	nuclear-transcribed mRNA poly(A) tail shortening	NO
GO:0006407	11	3	1.61907	Overrepresented	284.651	rRNA export from nucleus	NO
GO:0008643	11	3	1.61907	Overrepresented	284.651	carbohydrate transport	NO
GO:0010038	11	3	1.61907	Overrepresented	284.651	response to metal ion	NO
GO:0010289	11	3	1.61907	Overrepresented	284.651	homogalacturonan biosynthetic process	NO
GO:0015804	11	3	1.61907	Overrepresented	284.651	neutral amino acid transport	NO
GO:0043255	11	3	1.61907	Overrepresented	284.651	regulation of carbohydrate biosynthetic process	NO
GO:0006567	28	6	4.12127	Overrepresented	291.528	threonine catabolic process	NO
GO:0009089	28	6	4.12127	Overrepresented	291.528	lysine biosynthetic process via diaminopimelate	NO
GO:0009807	42	2	6.18191	Underrepresented	292.023	lignan biosynthetic process	NO
GO:0048443	263	26	38.7105	Underrepresented	298.94	stamen development	NO
GO:0006397	76	14	11.1863	Overrepresented	299.34	mRNA processing	NO
GO:0048507	119	10	17.5154	Underrepresented	305.9	meristem development	NO
GO:0019375	234	37	34.4421	Overrepresented	307.15	galactolipid biosynthetic process	NO
GO:0006075	31	1	4.56284	Underrepresented	309.695	(1->3)-beta-D-glucan biosynthetic process	NO
GO:0006364	532	79	78.3042	Overrepresented	309.7	rRNA processing	NO
GO:0000209	6	2	0.88313	Overrepresented	312.018	protein polyubiquitination	NO
GO:0006122	6	2	0.88313	Overrepresented	312.018	mitochondrial electron transport, ubiquinol to cytochrome c	NO
GO:0006264	6	2	0.88313	Overrepresented	312.018	mitochondrial DNA replication	NO
GO:0006271	6	2	0.88313	Overrepresented	312.018	DNA strand elongation involved in DNA replication	NO
GO:0006438	6	2	0.88313	Overrepresented	312.018	valyl-tRNA aminoacylation	NO
GO:0006617	6	2	0.88313	Overrepresented	312.018	SRP-dependent cotranslational protein targeting to membrane, signal sequence recognition	NO
GO:0006760	6	2	0.88313	Overrepresented	312.018	folic acid-containing compound metabolic process	NO
GO:0007585	6	2	0.88313	Overrepresented	312.018	respiratory gaseous exchange	NO
GO:0009059	6	2	0.88313	Overrepresented	312.018	macromolecule biosynthetic process	NO
GO:0009095	6	2	0.88313	Overrepresented	312.018	aromatic amino acid family biosynthetic process, prephenate pathway	NO
GO:0010115	6	2	0.88313	Overrepresented	312.018	regulation of abscisic acid biosynthetic process	NO
GO:0019256	6	2	0.88313	Overrepresented	312.018	acrylonitrile catabolic process	NO
GO:0019330	6	2	0.88313	Overrepresented	312.018	aldoxime metabolic process	NO
GO:0019605	6	2	0.88313	Overrepresented	312.018	butyrate metabolic process	NO
GO:0019919	6	2	0.88313	Overrepresented	312.018	peptidyl-arginine methylation, to asymmetrical-dimethyl arginine	NO
GO:0030865	6	2	0.88313	Overrepresented	312.018	cortical cytoskeleton organization	NO
GO:0032365	6	2	0.88313	Overrepresented	312.018	intracellular lipid transport	NO
GO:0033259	6	2	0.88313	Overrepresented	312.018	plastid DNA replication	NO
GO:0043153	6	2	0.88313	Overrepresented	312.018	entrainment of circadian clock by photoperiod	NO
GO:0043966	6	2	0.88313	Overrepresented	312.018	histone H3 acetylation	NO
GO:0046244	6	2	0.88313	Overrepresented	312.018	salicylic acid catabolic process	NO
GO:0046506	6	2	0.88313	Overrepresented	312.018	sulfolipid biosynthetic process	NO
GO:0048657	6	2	0.88313	Overrepresented	312.018	anther wall tapetum cell differentiation	NO
GO:0050688	6	2	0.88313	Overrepresented	312.018	regulation of defense response to virus	NO
GO:0051211	6	2	0.88313	Overrepresented	312.018	anisotropic cell growth	NO
GO:0051973	6	2	0.88313	Overrepresented	312.018	positive regulation of telomerase activity	NO
GO:0080005	6	2	0.88313	Overrepresented	312.018	photosystem stoichiometry adjustment	NO
GO:0090213	6	2	0.88313	Overrepresented	312.018	regulation of radial pattern formation	NO
GO:0090421	6	2	0.88313	Overrepresented	312.018	embryonic meristem initiation	NO
GO:2000031	6	2	0.88313	Overrepresented	312.018	regulation of salicylic acid mediated signaling pathway	NO
GO:2000035	6	2	0.88313	Overrepresented	312.018	regulation of stem cell division	NO
GO:2000123	6	2	0.88313	Overrepresented	312.018	positive regulation of stomatal complex development	NO
GO:0009809	147	13	21.6367	Underrepresented	312.465	lignin biosynthetic process	NO
GO:0005983	45	9	6.62348	Overrepresented	315.265	starch catabolic process	NO
GO:0016579	123	21	18.1042	Overrepresented	315.288	protein deubiquitination	NO
GO:0051302	100	8	14.7188	Underrepresented	318.935	regulation of cell division	NO
GO:0009850	21	5	3.09096	Overrepresented	320.038	auxin metabolic process	NO
GO:0010107	21	5	3.09096	Overrepresented	320.038	potassium ion import	NO
GO:0048509	21	5	3.09096	Overrepresented	320.038	regulation of meristem development	NO
GO:0009691	60	4	8.8313	Underrepresented	321.08	cytokinin biosynthetic process	NO
GO:0015824	246	24	36.2083	Underrepresented	324.496	proline transport	NO
GO:0007020	180	29	26.4939	Overrepresented	326.134	microtubule nucleation	NO
GO:0009626	182	17	26.7883	Underrepresented	328.321	plant-type hypersensitive response	NO
GO:0000028	12	3	1.76626	Overrepresented	345.247	ribosomal small subunit assembly	NO
GO:0006505	12	3	1.76626	Overrepresented	345.247	GPI anchor metabolic process	NO
GO:0006556	12	3	1.76626	Overrepresented	345.247	S-adenosylmethionine biosynthetic process	NO
GO:0007021	12	3	1.76626	Overrepresented	345.247	tubulin complex assembly	NO
GO:0010387	12	3	1.76626	Overrepresented	345.247	signalosome assembly	NO
GO:0015846	12	3	1.76626	Overrepresented	345.247	polyamine transport	NO
GO:0033523	12	3	1.76626	Overrepresented	345.247	histone H2B ubiquitination	NO
GO:0060964	12	3	1.76626	Overrepresented	345.247	regulation of gene silencing by miRNA	NO
GO:0045454	263	41	38.7105	Overrepresented	351.151	cell redox homeostasis	NO
GO:0043090	266	41	39.1521	Overrepresented	358.615	amino acid import	NO
GO:0006811	49	3	7.21223	Underrepresented	360.527	ion transport	NO
GO:0006882	49	3	7.21223	Underrepresented	360.527	cellular zinc ion homeostasis	NO
GO:0010229	49	3	7.21223	Underrepresented	360.527	inflorescence development	NO
GO:0010325	35	7	5.15159	Overrepresented	366.689	raffinose family oligosaccharide biosynthetic process	NO
GO:0010227	69	5	10.156	Underrepresented	371.557	floral organ abscission	NO
GO:0010224	278	43	40.9184	Overrepresented	373.613	response to UV-B	NO
GO:0009718	142	13	20.9007	Underrepresented	378.143	anthocyanin-containing compound biosynthetic process	NO
GO:0009695	417	62	61.3775	Overrepresented	381.979	jasmonic acid biosynthetic process	NO
GO:0009561	53	10	7.80098	Overrepresented	382.875	megagametogenesis	NO
GO:0045333	53	10	7.80098	Overrepresented	382.875	cellular respiration	NO
GO:0048510	53	10	7.80098	Overrepresented	382.875	regulation of timing of transition from vegetative to reproductive phase	NO
GO:0002213	72	13	10.5976	Overrepresented	383.734	defense response to insect	NO
GO:0009086	251	39	36.9443	Overrepresented	392.44	methionine biosynthetic process	NO
GO:0015931	37	2	5.44597	Underrepresented	400.926	nucleobase-containing compound transport	NO
GO:0032875	37	2	5.44597	Underrepresented	400.926	regulation of DNA endoreduplication	NO
GO:0040029	37	2	5.44597	Underrepresented	400.926	regulation of gene expression, epigenetic	NO
GO:0006344	7	2	1.03032	Overrepresented	401.251	maintenance of chromatin silencing	NO
GO:0006379	7	2	1.03032	Overrepresented	401.251	mRNA cleavage	NO
GO:0006409	7	2	1.03032	Overrepresented	401.251	tRNA export from nucleus	NO
GO:0006572	7	2	1.03032	Overrepresented	401.251	tyrosine catabolic process	NO
GO:0008333	7	2	1.03032	Overrepresented	401.251	endosome to lysosome transport	NO
GO:0009267	7	2	1.03032	Overrepresented	401.251	cellular response to starvation	NO
GO:0009432	7	2	1.03032	Overrepresented	401.251	SOS response	NO
GO:0009945	7	2	1.03032	Overrepresented	401.251	radial axis specification	NO
GO:0010231	7	2	1.03032	Overrepresented	401.251	maintenance of seed dormancy	NO
GO:0010271	7	2	1.03032	Overrepresented	401.251	regulation of chlorophyll catabolic process	NO
GO:0019310	7	2	1.03032	Overrepresented	401.251	inositol catabolic process	NO
GO:0030308	7	2	1.03032	Overrepresented	401.251	negative regulation of cell growth	NO
GO:0031123	7	2	1.03032	Overrepresented	401.251	RNA 3'-end processing	NO
GO:0071492	7	2	1.03032	Overrepresented	401.251	cellular response to UV-A	NO
GO:0007034	24	5	3.53252	Overrepresented	401.567	vacuolar transport	NO
GO:0006189	13	3	1.91345	Overrepresented	408.633	'de novo' IMP biosynthetic process	NO
GO:0009833	13	3	1.91345	Overrepresented	408.633	primary cell wall biogenesis	NO
GO:0010117	13	3	1.91345	Overrepresented	408.633	photoprotection	NO
GO:0048015	13	3	1.91345	Overrepresented	408.633	phosphatidylinositol-mediated signaling	NO
GO:0051289	13	3	1.91345	Overrepresented	408.633	protein homotetramerization	NO
GO:0071470	13	3	1.91345	Overrepresented	408.633	cellular response to osmotic stress	NO
GO:0080024	13	3	1.91345	Overrepresented	408.633	indolebutyric acid metabolic process	NO
GO:0080158	13	3	1.91345	Overrepresented	408.633	chloroplast ribulose bisphosphate carboxylase complex biogenesis	NO
GO:0090342	13	3	1.91345	Overrepresented	408.633	regulation of cell aging	NO
GO:0009755	100	17	14.7188	Overrepresented	411.709	hormone-mediated signaling pathway	NO
GO:0009831	58	4	8.53692	Underrepresented	425.223	plant-type cell wall modification involved in multidimensional cell growth	NO
GO:0009693	270	41	39.7409	Overrepresented	425.845	ethylene biosynthetic process	NO
GO:0000169	2	1	0.294377	Overrepresented	431.064	activation of MAPK activity involved in osmosensory signaling pathway	NO
GO:0000469	2	1	0.294377	Overrepresented	431.064	cleavage involved in rRNA processing	NO
GO:0000578	2	1	0.294377	Overrepresented	431.064	embryonic axis specification	NO
GO:0002100	2	1	0.294377	Overrepresented	431.064	tRNA wobble adenosine to inosine editing	NO
GO:0005976	2	1	0.294377	Overrepresented	431.064	polysaccharide metabolic process	NO
GO:0006144	2	1	0.294377	Overrepresented	431.064	purine nucleobase metabolic process	NO
GO:0006296	2	1	0.294377	Overrepresented	431.064	nucleotide-excision repair, DNA incision, 5'-to lesion	NO
GO:0006422	2	1	0.294377	Overrepresented	431.064	aspartyl-tRNA aminoacylation	NO
GO:0006659	2	1	0.294377	Overrepresented	431.064	phosphatidylserine biosynthetic process	NO
GO:0006671	2	1	0.294377	Overrepresented	431.064	phytosphingosine metabolic process	NO
GO:0006772	2	1	0.294377	Overrepresented	431.064	thiamine metabolic process	NO
GO:0006780	2	1	0.294377	Overrepresented	431.064	uroporphyrinogen III biosynthetic process	NO
GO:0006858	2	1	0.294377	Overrepresented	431.064	extracellular transport	NO
GO:0006884	2	1	0.294377	Overrepresented	431.064	cell volume homeostasis	NO
GO:0007076	2	1	0.294377	Overrepresented	431.064	mitotic chromosome condensation	NO
GO:0007163	2	1	0.294377	Overrepresented	431.064	establishment or maintenance of cell polarity	NO
GO:0007202	2	1	0.294377	Overrepresented	431.064	activation of phospholipase C activity	NO
GO:0009229	2	1	0.294377	Overrepresented	431.064	thiamine diphosphate biosynthetic process	NO
GO:0009236	2	1	0.294377	Overrepresented	431.064	cobalamin biosynthetic process	NO
GO:0009394	2	1	0.294377	Overrepresented	431.064	2'-deoxyribonucleotide metabolic process	NO
GO:0009452	2	1	0.294377	Overrepresented	431.064	7-methylguanosine RNA capping	NO
GO:0009780	2	1	0.294377	Overrepresented	431.064	photosynthetic NADP+ reduction	NO
GO:0009968	2	1	0.294377	Overrepresented	431.064	negative regulation of signal transduction	NO
GO:0010042	2	1	0.294377	Overrepresented	431.064	response to manganese ion	NO
GO:0010322	2	1	0.294377	Overrepresented	431.064	regulation of isopentenyl diphosphate biosynthetic process, mevalonate-independent pathway	NO
GO:0010323	2	1	0.294377	Overrepresented	431.064	negative regulation of isopentenyl diphosphate biosynthetic process, mevalonate-independent pathway	NO
GO:0010381	2	1	0.294377	Overrepresented	431.064	attachment of peroxisome to chloroplast	NO
GO:0010647	2	1	0.294377	Overrepresented	431.064	positive regulation of cell communication	NO
GO:0010941	2	1	0.294377	Overrepresented	431.064	regulation of cell death	NO
GO:0015684	2	1	0.294377	Overrepresented	431.064	ferrous iron transport	NO
GO:0015739	2	1	0.294377	Overrepresented	431.064	sialic acid transport	NO
GO:0015785	2	1	0.294377	Overrepresented	431.064	UDP-galactose transport	NO
GO:0016487	2	1	0.294377	Overrepresented	431.064	farnesol metabolic process	NO
GO:0018315	2	1	0.294377	Overrepresented	431.064	molybdenum incorporation into molybdenum-molybdopterin complex	NO
GO:0019294	2	1	0.294377	Overrepresented	431.064	keto-3-deoxy-D-manno-octulosonic acid biosynthetic process	NO
GO:0019477	2	1	0.294377	Overrepresented	431.064	L-lysine catabolic process	NO
GO:0019836	2	1	0.294377	Overrepresented	431.064	hemolysis by symbiont of host erythrocytes	NO
GO:0030488	2	1	0.294377	Overrepresented	431.064	tRNA methylation	NO
GO:0031060	2	1	0.294377	Overrepresented	431.064	regulation of histone methylation	NO
GO:0032515	2	1	0.294377	Overrepresented	431.064	negative regulation of phosphoprotein phosphatase activity	NO
GO:0032955	2	1	0.294377	Overrepresented	431.064	regulation of barrier septum assembly	NO
GO:0032960	2	1	0.294377	Overrepresented	431.064	regulation of inositol trisphosphate biosynthetic process	NO
GO:0033542	2	1	0.294377	Overrepresented	431.064	fatty acid beta-oxidation, unsaturated, even number	NO
GO:0034227	2	1	0.294377	Overrepresented	431.064	tRNA thio-modification	NO
GO:0034243	2	1	0.294377	Overrepresented	431.064	regulation of transcription elongation from RNA polymerase II promoter	NO
GO:0035970	2	1	0.294377	Overrepresented	431.064	peptidyl-threonine dephosphorylation	NO
GO:0042352	2	1	0.294377	Overrepresented	431.064	GDP-L-fucose salvage	NO
GO:0042425	2	1	0.294377	Overrepresented	431.064	choline biosynthetic process	NO
GO:0042966	2	1	0.294377	Overrepresented	431.064	biotin carboxyl carrier protein biosynthetic process	NO
GO:0043241	2	1	0.294377	Overrepresented	431.064	protein complex disassembly	NO
GO:0044090	2	1	0.294377	Overrepresented	431.064	positive regulation of vacuole organization	NO
GO:0044238	2	1	0.294377	Overrepresented	431.064	primary metabolic process	NO
GO:0046080	2	1	0.294377	Overrepresented	431.064	dUTP metabolic process	NO
GO:0046677	2	1	0.294377	Overrepresented	431.064	response to antibiotic	NO
GO:0046719	2	1	0.294377	Overrepresented	431.064	regulation of viral protein levels in host cell	NO
GO:0048569	2	1	0.294377	Overrepresented	431.064	post-embryonic organ development	NO
GO:0048867	2	1	0.294377	Overrepresented	431.064	stem cell fate determination	NO
GO:0051246	2	1	0.294377	Overrepresented	431.064	regulation of protein metabolic process	NO
GO:0051347	2	1	0.294377	Overrepresented	431.064	positive regulation of transferase activity	NO
GO:0051512	2	1	0.294377	Overrepresented	431.064	positive regulation of unidimensional cell growth	NO
GO:0051928	2	1	0.294377	Overrepresented	431.064	positive regulation of calcium ion transport	NO
GO:0070483	2	1	0.294377	Overrepresented	431.064	detection of hypoxia	NO
GO:0070536	2	1	0.294377	Overrepresented	431.064	protein K63-linked deubiquitination	NO
GO:0071076	2	1	0.294377	Overrepresented	431.064	RNA 3' uridylation	NO
GO:0071108	2	1	0.294377	Overrepresented	431.064	protein K48-linked deubiquitination	NO
GO:0071452	2	1	0.294377	Overrepresented	431.064	cellular response to singlet oxygen	NO
GO:0071494	2	1	0.294377	Overrepresented	431.064	cellular response to UV-C	NO
GO:0071588	2	1	0.294377	Overrepresented	431.064	hydrogen peroxide mediated signaling pathway	NO
GO:0080126	2	1	0.294377	Overrepresented	431.064	ovary septum development	NO
GO:0080149	2	1	0.294377	Overrepresented	431.064	sucrose induced translational repression	NO
GO:0080180	2	1	0.294377	Overrepresented	431.064	2-methylguanosine metabolic process	NO
GO:0090056	2	1	0.294377	Overrepresented	431.064	regulation of chlorophyll metabolic process	NO
GO:0090316	2	1	0.294377	Overrepresented	431.064	positive regulation of intracellular protein transport	NO
GO:0090322	2	1	0.294377	Overrepresented	431.064	regulation of superoxide metabolic process	NO
GO:0090410	2	1	0.294377	Overrepresented	431.064	malonate catabolic process	NO
GO:0090435	2	1	0.294377	Overrepresented	431.064	protein localization to nuclear envelope	NO
GO:1901535	2	1	0.294377	Overrepresented	431.064	regulation of DNA demethylation	NO
GO:1901562	2	1	0.294377	Overrepresented	431.064	response to paraquat	NO
GO:1990019	2	1	0.294377	Overrepresented	431.064	protein storage vacuole organization	NO
GO:1990064	2	1	0.294377	Overrepresented	431.064	ground tissue pattern formation	NO
GO:2000082	2	1	0.294377	Overrepresented	431.064	regulation of L-ascorbic acid biosynthetic process	NO
GO:0019408	25	5	3.67971	Overrepresented	435.593	dolichol biosynthetic process	NO
GO:0048437	27	1	3.97409	Underrepresented	440.673	floral organ development	NO
GO:0040007	201	20	29.5849	Underrepresented	442.274	growth	NO
GO:0010118	108	18	15.8963	Overrepresented	444.688	stomatal movement	NO
GO:0007059	84	7	12.3638	Underrepresented	458.202	chromosome segregation	NO
GO:0035725	84	7	12.3638	Underrepresented	458.202	sodium ion transmembrane transport	NO
GO:0009648	29	6	4.26846	Overrepresented	462.886	photoperiodism	NO
GO:0080147	29	6	4.26846	Overrepresented	462.886	root hair cell development	NO
GO:0048765	396	43	58.2866	Underrepresented	465.902	root hair cell differentiation	NO
GO:0000278	398	43	58.581	Underrepresented	466.732	mitotic cell cycle	NO
GO:0000165	575	83	84.6333	Underrepresented	468.048	MAPK cascade	NO
GO:0048364	401	59	59.0225	Underrepresented	470.384	root development	NO
GO:0006878	17	4	2.5022	Overrepresented	470.473	cellular copper ion homeostasis	NO
GO:0009094	17	4	2.5022	Overrepresented	470.473	L-phenylalanine biosynthetic process	NO
GO:0016559	17	4	2.5022	Overrepresented	470.473	peroxisome fission	NO
GO:0019287	17	4	2.5022	Overrepresented	470.473	isopentenyl diphosphate biosynthetic process, mevalonate pathway	NO
GO:0009765	44	8	6.47629	Overrepresented	471.723	photosynthesis, light harvesting	NO
GO:0016311	44	8	6.47629	Overrepresented	471.723	dephosphorylation	NO
GO:0009813	218	22	32.0871	Underrepresented	474.893	flavonoid biosynthetic process	NO
GO:0009867	800	113	117.751	Underrepresented	478.32	jasmonic acid mediated signaling pathway	NO
GO:0006006	30	6	4.41565	Overrepresented	479.791	glucose metabolic process	NO
GO:0006349	30	6	4.41565	Overrepresented	479.791	regulation of gene expression by genetic imprinting	NO
GO:0050826	221	34	32.5286	Overrepresented	480.075	response to freezing	NO
GO:0009934	45	3	6.62348	Underrepresented	483.534	regulation of meristem structural organization	NO
GO:0010026	46	3	6.77066	Underrepresented	484.602	trichome differentiation	NO
GO:0010315	47	3	6.91785	Underrepresented	488.378	auxin efflux	NO
GO:0000338	8	2	1.17751	Overrepresented	492	protein deneddylation	NO
GO:0000913	8	2	1.17751	Overrepresented	492	preprophase band assembly	NO
GO:0002098	8	2	1.17751	Overrepresented	492	tRNA wobble uridine modification	NO
GO:0006021	8	2	1.17751	Overrepresented	492	inositol biosynthetic process	NO
GO:0007032	8	2	1.17751	Overrepresented	492	endosome organization	NO
GO:0008360	8	2	1.17751	Overrepresented	492	regulation of cell shape	NO
GO:0009051	8	2	1.17751	Overrepresented	492	pentose-phosphate shunt, oxidative branch	NO
GO:0009937	8	2	1.17751	Overrepresented	492	regulation of gibberellic acid mediated signaling pathway	NO
GO:0010230	8	2	1.17751	Overrepresented	492	alternative respiration	NO
GO:0010248	8	2	1.17751	Overrepresented	492	establishment or maintenance of transmembrane electrochemical gradient	NO
GO:0010508	8	2	1.17751	Overrepresented	492	positive regulation of autophagy	NO
GO:0040014	8	2	1.17751	Overrepresented	492	regulation of multicellular organism growth	NO
GO:0040034	8	2	1.17751	Overrepresented	492	regulation of development, heterochronic	NO
GO:0043132	8	2	1.17751	Overrepresented	492	NAD transport	NO
GO:0043617	8	2	1.17751	Overrepresented	492	cellular response to sucrose starvation	NO
GO:0060776	8	2	1.17751	Overrepresented	492	simple leaf morphogenesis	NO
GO:0071786	8	2	1.17751	Overrepresented	492	endoplasmic reticulum tubular network organization	NO
GO:2000037	8	2	1.17751	Overrepresented	492	regulation of stomatal complex patterning	NO
GO:2000072	8	2	1.17751	Overrepresented	492	regulation of defense response to fungus, incompatible interaction	NO
GO:0010338	18	4	2.64939	Overrepresented	496.543	leaf formation	NO
GO:0042753	18	4	2.64939	Overrepresented	496.543	positive regulation of circadian rhythm	NO
GO:0045787	18	4	2.64939	Overrepresented	496.543	positive regulation of cell cycle	NO
GO:0048441	93	8	13.6885	Underrepresented	497.444	petal development	NO
GO:0048439	191	19	28.113	Underrepresented	499.729	flower morphogenesis	NO
GO:0008652	193	30	28.4074	Overrepresented	503.314	cellular amino acid biosynthetic process	NO
GO:0009814	196	30	28.8489	Overrepresented	513.484	defense response, incompatible interaction	NO
GO:0009736	197	20	28.9961	Underrepresented	516.258	cytokinin mediated signaling pathway	NO
GO:0042742	1063	148	156.461	Underrepresented	521.205	defense response to bacterium	NO
GO:0000103	32	6	4.71003	Overrepresented	523.537	sulfate assimilation	NO
GO:0042398	130	12	19.1345	Underrepresented	524.548	cellular modified amino acid biosynthetic process	NO
GO:0006808	19	4	2.79658	Overrepresented	527.703	regulation of nitrogen utilization	NO
GO:0009098	19	4	2.79658	Overrepresented	527.703	leucine biosynthetic process	NO
GO:0016139	19	4	2.79658	Overrepresented	527.703	glycoside catabolic process	NO
GO:0031507	19	4	2.79658	Overrepresented	527.703	heterochromatin assembly	NO
GO:0045962	19	4	2.79658	Overrepresented	527.703	positive regulation of development, heterochronic	NO
GO:0046477	19	4	2.79658	Overrepresented	527.703	glycosylceramide catabolic process	NO
GO:0071323	19	4	2.79658	Overrepresented	527.703	cellular response to chitin	NO
GO:2000067	19	4	2.79658	Overrepresented	527.703	regulation of root morphogenesis	NO
GO:0010044	51	9	7.50661	Overrepresented	528.202	response to aluminum ion	NO
GO:0052543	74	6	10.8919	Underrepresented	530.436	callose deposition in cell wall	NO
GO:0016114	52	9	7.65379	Overrepresented	543.676	terpenoid biosynthetic process	NO
GO:0042023	257	27	37.8274	Underrepresented	546.297	DNA endoreduplication	NO
GO:0010143	34	2	5.0044	Underrepresented	552.646	cutin biosynthetic process	NO
GO:0010541	34	2	5.0044	Underrepresented	552.646	acropetal auxin transport	NO
GO:0031540	53	4	7.80098	Underrepresented	553.258	regulation of anthocyanin biosynthetic process	NO
GO:0034440	54	4	7.94817	Underrepresented	554.254	lipid oxidation	NO
GO:0006084	178	18	26.1995	Underrepresented	563.101	acetyl-CoA metabolic process	NO
GO:0048830	20	4	2.94377	Overrepresented	563.137	adventitious root development	NO
GO:0030243	107	17	15.7492	Overrepresented	563.764	cellulose metabolic process	NO
GO:0006897	57	10	8.38974	Overrepresented	570.894	endocytosis	NO
GO:0006357	37	7	5.44597	Overrepresented	572.867	regulation of transcription from RNA polymerase II promoter	NO
GO:0048444	37	7	5.44597	Overrepresented	572.867	floral organ morphogenesis	NO
GO:0009960	81	7	11.9223	Underrepresented	573.366	endosperm development	NO
GO:0009697	653	75	96.114	Underrepresented	573.499	salicylic acid biosynthetic process	NO
GO:0009553	147	23	21.6367	Overrepresented	578.594	embryo sac development	NO
GO:0000447	9	2	1.3247	Overrepresented	582.407	endonucleolytic cleavage in ITS1 to separate SSU-rRNA from 5.8S rRNA and LSU-rRNA from tricistronic rRNA transcript (SSU-rRNA, 5.8S rRNA, LSU-rRNA)	NO
GO:0000461	9	2	1.3247	Overrepresented	582.407	endonucleolytic cleavage to generate mature 3'-end of SSU-rRNA from (SSU-rRNA, 5.8S rRNA, LSU-rRNA)	NO
GO:0002752	9	2	1.3247	Overrepresented	582.407	cell surface pattern recognition receptor signaling pathway	NO
GO:0006121	9	2	1.3247	Overrepresented	582.407	mitochondrial electron transport, succinate to ubiquinone	NO
GO:0006266	9	2	1.3247	Overrepresented	582.407	DNA ligation	NO
GO:0006541	9	2	1.3247	Overrepresented	582.407	glutamine metabolic process	NO
GO:0006597	9	2	1.3247	Overrepresented	582.407	spermine biosynthetic process	NO
GO:0006624	9	2	1.3247	Overrepresented	582.407	vacuolar protein processing	NO
GO:0006625	9	2	1.3247	Overrepresented	582.407	protein targeting to peroxisome	NO
GO:0010104	9	2	1.3247	Overrepresented	582.407	regulation of ethylene mediated signaling pathway	NO
GO:0010255	9	2	1.3247	Overrepresented	582.407	glucose mediated signaling pathway	NO
GO:0010600	9	2	1.3247	Overrepresented	582.407	regulation of auxin biosynthetic process	NO
GO:0019654	9	2	1.3247	Overrepresented	582.407	acetate fermentation	NO
GO:0032491	9	2	1.3247	Overrepresented	582.407	detection of molecule of fungal origin	NO
GO:0032499	9	2	1.3247	Overrepresented	582.407	detection of peptidoglycan	NO
GO:0043433	9	2	1.3247	Overrepresented	582.407	negative regulation of sequence-specific DNA binding transcription factor activity	NO
GO:0044375	9	2	1.3247	Overrepresented	582.407	regulation of peroxisome size	NO
GO:0045836	9	2	1.3247	Overrepresented	582.407	positive regulation of meiosis	NO
GO:0048578	9	2	1.3247	Overrepresented	582.407	positive regulation of long-day photoperiodism, flowering	NO
GO:0071230	9	2	1.3247	Overrepresented	582.407	cellular response to amino acid stimulus	NO
GO:1902000	9	2	1.3247	Overrepresented	582.407	homogentisate catabolic process	NO
GO:0009753	756	106	111.274	Underrepresented	586.713	response to jasmonic acid stimulus	NO
GO:0009411	116	11	17.0738	Underrepresented	595.427	response to UV	NO
GO:0006631	86	14	12.6582	Overrepresented	596.915	fatty acid metabolic process	NO
GO:0060548	21	4	3.09096	Overrepresented	602.083	negative regulation of cell death	NO
GO:0010204	39	7	5.74035	Overrepresented	602.089	defense response signaling pathway, resistance gene-independent	NO
GO:0001561	3	1	0.441565	Overrepresented	606.064	fatty acid alpha-oxidation	NO
GO:0006105	3	1	0.441565	Overrepresented	606.064	succinate metabolic process	NO
GO:0006167	3	1	0.441565	Overrepresented	606.064	AMP biosynthetic process	NO
GO:0006649	3	1	0.441565	Overrepresented	606.064	phospholipid transfer to membrane	NO
GO:0006801	3	1	0.441565	Overrepresented	606.064	superoxide metabolic process	NO
GO:0007029	3	1	0.441565	Overrepresented	606.064	endoplasmic reticulum organization	NO
GO:0007052	3	1	0.441565	Overrepresented	606.064	mitotic spindle organization	NO
GO:0009202	3	1	0.441565	Overrepresented	606.064	deoxyribonucleoside triphosphate biosynthetic process	NO
GO:0009448	3	1	0.441565	Overrepresented	606.064	gamma-aminobutyric acid metabolic process	NO
GO:0010033	3	1	0.441565	Overrepresented	606.064	response to organic substance	NO
GO:0010213	3	1	0.441565	Overrepresented	606.064	non-photoreactive DNA repair	NO
GO:0010394	3	1	0.441565	Overrepresented	606.064	homogalacturonan metabolic process	NO
GO:0015813	3	1	0.441565	Overrepresented	606.064	L-glutamate transport	NO
GO:0016553	3	1	0.441565	Overrepresented	606.064	base conversion or substitution editing	NO
GO:0018874	3	1	0.441565	Overrepresented	606.064	benzoate metabolic process	NO
GO:0019079	3	1	0.441565	Overrepresented	606.064	viral genome replication	NO
GO:0019484	3	1	0.441565	Overrepresented	606.064	beta-alanine catabolic process	NO
GO:0019500	3	1	0.441565	Overrepresented	606.064	cyanide catabolic process	NO
GO:0022619	3	1	0.441565	Overrepresented	606.064	generative cell differentiation	NO
GO:0033473	3	1	0.441565	Overrepresented	606.064	indoleacetic acid conjugate metabolic process	NO
GO:0033611	3	1	0.441565	Overrepresented	606.064	oxalate catabolic process	NO
GO:0034508	3	1	0.441565	Overrepresented	606.064	centromere complex assembly	NO
GO:0034614	3	1	0.441565	Overrepresented	606.064	cellular response to reactive oxygen species	NO
GO:0035280	3	1	0.441565	Overrepresented	606.064	miRNA loading onto RISC involved in gene silencing by miRNA	NO
GO:0036065	3	1	0.441565	Overrepresented	606.064	fucosylation	NO
GO:0042304	3	1	0.441565	Overrepresented	606.064	regulation of fatty acid biosynthetic process	NO
GO:0042407	3	1	0.441565	Overrepresented	606.064	cristae formation	NO
GO:0043043	3	1	0.441565	Overrepresented	606.064	peptide biosynthetic process	NO
GO:0043488	3	1	0.441565	Overrepresented	606.064	regulation of mRNA stability	NO
GO:0043489	3	1	0.441565	Overrepresented	606.064	RNA stabilization	NO
GO:0046398	3	1	0.441565	Overrepresented	606.064	UDP-glucuronate metabolic process	NO
GO:0046900	3	1	0.441565	Overrepresented	606.064	tetrahydrofolylpolyglutamate metabolic process	NO
GO:0048864	3	1	0.441565	Overrepresented	606.064	stem cell development	NO
GO:0051176	3	1	0.441565	Overrepresented	606.064	positive regulation of sulfur metabolic process	NO
GO:0051177	3	1	0.441565	Overrepresented	606.064	meiotic sister chromatid cohesion	NO
GO:0051188	3	1	0.441565	Overrepresented	606.064	cofactor biosynthetic process	NO
GO:0051259	3	1	0.441565	Overrepresented	606.064	protein oligomerization	NO
GO:0051418	3	1	0.441565	Overrepresented	606.064	microtubule nucleation by microtubule organizing center	NO
GO:0051783	3	1	0.441565	Overrepresented	606.064	regulation of nuclear division	NO
GO:0051791	3	1	0.441565	Overrepresented	606.064	medium-chain fatty acid metabolic process	NO
GO:0052573	3	1	0.441565	Overrepresented	606.064	UDP-D-galactose metabolic process	NO
GO:0070407	3	1	0.441565	Overrepresented	606.064	oxidation-dependent protein catabolic process	NO
GO:0071294	3	1	0.441565	Overrepresented	606.064	cellular response to zinc ion	NO
GO:0071731	3	1	0.441565	Overrepresented	606.064	response to nitric oxide	NO
GO:0080021	3	1	0.441565	Overrepresented	606.064	response to benzoic acid stimulus	NO
GO:0080140	3	1	0.441565	Overrepresented	606.064	regulation of jasmonic acid metabolic process	NO
GO:1900424	3	1	0.441565	Overrepresented	606.064	regulation of defense response to bacterium	NO
GO:2000011	3	1	0.441565	Overrepresented	606.064	regulation of adaxial/abaxial pattern formation	NO
GO:2000013	3	1	0.441565	Overrepresented	606.064	regulation of arginine biosynthetic process via ornithine	NO
GO:2000036	3	1	0.441565	Overrepresented	606.064	regulation of stem cell maintenance	NO
GO:0015995	294	43	43.2734	Underrepresented	606.796	chlorophyll biosynthetic process	NO
GO:0009965	489	70	71.9751	Underrepresented	615.52	leaf morphogenesis	NO
GO:0009817	158	16	23.2558	Underrepresented	615.677	defense response to fungus, incompatible interaction	NO
GO:0000079	63	5	9.27287	Underrepresented	617.166	regulation of cyclin-dependent protein serine/threonine kinase activity	NO
GO:0016246	203	21	29.8792	Underrepresented	617.709	RNA interference	NO
GO:0006662	92	15	13.5413	Overrepresented	623.165	glycerol ether metabolic process	NO
GO:0006265	22	1	3.23814	Underrepresented	626.716	DNA topological change	NO
GO:0006268	22	1	3.23814	Underrepresented	626.716	DNA unwinding involved in replication	NO
GO:0006465	22	1	3.23814	Underrepresented	626.716	signal peptide processing	NO
GO:0080188	22	1	3.23814	Underrepresented	626.716	RNA-directed DNA methylation	NO
GO:0048767	504	57	74.1829	Underrepresented	628.623	root hair elongation	NO
GO:0010016	23	1	3.38533	Underrepresented	628.907	shoot system morphogenesis	NO
GO:1900056	23	1	3.38533	Underrepresented	628.907	negative regulation of leaf senescence	NO
GO:0016042	24	1	3.53252	Underrepresented	636.452	lipid catabolic process	NO
GO:0048354	24	1	3.53252	Underrepresented	636.452	mucilage biosynthetic process involved in seed coat development	NO
GO:0045595	129	20	18.9873	Overrepresented	639.597	regulation of cell differentiation	NO
GO:0019684	320	35	47.1003	Underrepresented	641.103	photosynthesis, light reaction	NO
GO:0008299	41	7	6.03472	Overrepresented	641.712	isoprenoid biosynthetic process	NO
GO:0006310	130	20	19.1345	Overrepresented	645.588	DNA recombination	NO
GO:0010119	172	26	25.3164	Overrepresented	648.813	regulation of stomatal movement	NO
GO:0031408	96	9	14.1301	Underrepresented	650.045	oxylipin biosynthetic process	NO
GO:0009581	44	3	6.47629	Underrepresented	651.888	detection of external stimulus	NO
GO:0080156	44	3	6.47629	Underrepresented	651.888	mitochondrial mRNA modification	NO
GO:0010182	272	40	40.0352	Underrepresented	652.879	sugar mediated signaling pathway	NO
GO:0007346	69	6	10.156	Underrepresented	665.118	regulation of mitotic cell cycle	NO
GO:0006417	70	6	10.3032	Underrepresented	666.22	regulation of translation	NO
GO:0042991	71	6	10.4504	Underrepresented	669.102	transcription factor import into nucleus	NO
GO:0006065	10	2	1.47188	Overrepresented	671.066	UDP-glucuronate biosynthetic process	NO
GO:0006188	10	2	1.47188	Overrepresented	671.066	IMP biosynthetic process	NO
GO:0006529	10	2	1.47188	Overrepresented	671.066	asparagine biosynthetic process	NO
GO:0006552	10	2	1.47188	Overrepresented	671.066	leucine catabolic process	NO
GO:0006555	10	2	1.47188	Overrepresented	671.066	methionine metabolic process	NO
GO:0006580	10	2	1.47188	Overrepresented	671.066	ethanolamine metabolic process	NO
GO:0006954	10	2	1.47188	Overrepresented	671.066	inflammatory response	NO
GO:0007143	10	2	1.47188	Overrepresented	671.066	female meiosis	NO
GO:0009226	10	2	1.47188	Overrepresented	671.066	nucleotide-sugar biosynthetic process	NO
GO:0009871	10	2	1.47188	Overrepresented	671.066	jasmonic acid and ethylene-dependent systemic resistance, ethylene mediated signaling pathway	NO
GO:0010225	10	2	1.47188	Overrepresented	671.066	response to UV-C	NO
GO:0010618	10	2	1.47188	Overrepresented	671.066	aerenchyma formation	NO
GO:0019048	10	2	1.47188	Overrepresented	671.066	virus-host interaction	NO
GO:0035195	10	2	1.47188	Overrepresented	671.066	gene silencing by miRNA	NO
GO:0071366	10	2	1.47188	Overrepresented	671.066	cellular response to indolebutyric acid stimulus	NO
GO:1902065	10	2	1.47188	Overrepresented	671.066	response to L-glutamate	NO
GO:2001141	10	2	1.47188	Overrepresented	671.066	regulation of RNA biosynthetic process	NO
GO:0000160	103	16	15.1604	Overrepresented	679.533	phosphorelay signal transduction system	NO
GO:0030163	103	16	15.1604	Overrepresented	679.533	protein catabolic process	NO
GO:0000038	104	10	15.3076	Underrepresented	683.524	very long-chain fatty acid metabolic process	NO
GO:0032204	105	10	15.4548	Underrepresented	684.14	regulation of telomere maintenance	NO
GO:0043247	105	10	15.4548	Underrepresented	684.14	telomere maintenance in response to DNA damage	NO
GO:0006099	47	8	6.91785	Overrepresented	684.198	tricarboxylic acid cycle	NO
GO:0006071	27	5	3.97409	Overrepresented	686.352	glycerol metabolic process	NO
GO:0090351	27	5	3.97409	Overrepresented	686.352	seedling development	NO
GO:0006810	883	122	129.967	Underrepresented	702.287	transport	NO
GO:0010207	372	53	54.7541	Underrepresented	707.421	photosystem II assembly	NO
GO:0009926	251	27	36.9443	Underrepresented	708.419	auxin polar transport	NO
GO:0071555	448	51	65.9404	Underrepresented	711.011	cell wall organization	NO
GO:0042732	79	7	11.6279	Underrepresented	714.868	D-xylose metabolic process	NO
GO:0045727	49	8	7.21223	Overrepresented	716.996	positive regulation of translation	NO
GO:0048829	50	4	7.35942	Underrepresented	717.122	root cap development	NO
GO:0009742	80	13	11.7751	Overrepresented	719.166	brassinosteroid mediated signaling pathway	NO
GO:0006817	52	4	7.65379	Underrepresented	724.383	phosphate ion transport	NO
GO:0046855	52	4	7.65379	Underrepresented	724.383	inositol phosphate dephosphorylation	NO
GO:0010928	14	3	2.06064	Overrepresented	736.437	regulation of auxin mediated signaling pathway	NO
GO:0016123	14	3	2.06064	Overrepresented	736.437	xanthophyll biosynthetic process	NO
GO:0071329	14	3	2.06064	Overrepresented	736.437	cellular response to sucrose stimulus	NO
GO:0009987	29	5	4.26846	Overrepresented	737.494	cellular process	NO
GO:0046688	29	5	4.26846	Overrepresented	737.494	response to copper ion	NO
GO:0006366	119	18	17.5154	Overrepresented	741.557	transcription from RNA polymerase II promoter	NO
GO:0009826	274	30	40.3296	Underrepresented	745.637	unidimensional cell growth	NO
GO:0006744	55	9	8.09536	Overrepresented	751.874	ubiquinone biosynthetic process	NO
GO:0006298	31	2	4.56284	Underrepresented	756.295	mismatch repair	NO
GO:0010076	31	2	4.56284	Underrepresented	756.295	maintenance of floral meristem identity	NO
GO:0030397	31	2	4.56284	Underrepresented	756.295	membrane disassembly	NO
GO:0009624	221	24	32.5286	Underrepresented	756.993	response to nematode	NO
GO:0019761	349	50	51.3687	Underrepresented	758.611	glucosinolate biosynthetic process	NO
GO:0000024	4	1	0.588753	Overrepresented	758.612	maltose biosynthetic process	NO
GO:0000731	4	1	0.588753	Overrepresented	758.612	DNA synthesis involved in DNA repair	NO
GO:0000963	4	1	0.588753	Overrepresented	758.612	mitochondrial RNA processing	NO
GO:0002240	4	1	0.588753	Overrepresented	758.612	response to molecule of oomycetes origin	NO
GO:0006011	4	1	0.588753	Overrepresented	758.612	UDP-glucose metabolic process	NO
GO:0006020	4	1	0.588753	Overrepresented	758.612	inositol metabolic process	NO
GO:0006090	4	1	0.588753	Overrepresented	758.612	pyruvate metabolic process	NO
GO:0006177	4	1	0.588753	Overrepresented	758.612	GMP biosynthetic process	NO
GO:0006231	4	1	0.588753	Overrepresented	758.612	dTMP biosynthetic process	NO
GO:0006383	4	1	0.588753	Overrepresented	758.612	transcription from RNA polymerase III promoter	NO
GO:0006429	4	1	0.588753	Overrepresented	758.612	leucyl-tRNA aminoacylation	NO
GO:0006493	4	1	0.588753	Overrepresented	758.612	protein O-linked glycosylation	NO
GO:0006545	4	1	0.588753	Overrepresented	758.612	glycine biosynthetic process	NO
GO:0006646	4	1	0.588753	Overrepresented	758.612	phosphatidylethanolamine biosynthetic process	NO
GO:0006723	4	1	0.588753	Overrepresented	758.612	cuticle hydrocarbon biosynthetic process	NO
GO:0006778	4	1	0.588753	Overrepresented	758.612	porphyrin-containing compound metabolic process	NO
GO:0007108	4	1	0.588753	Overrepresented	758.612	cytokinesis, initiation of separation	NO
GO:0009156	4	1	0.588753	Overrepresented	758.612	ribonucleoside monophosphate biosynthetic process	NO
GO:0009270	4	1	0.588753	Overrepresented	758.612	response to humidity	NO
GO:0009314	4	1	0.588753	Overrepresented	758.612	response to radiation	NO
GO:0009700	4	1	0.588753	Overrepresented	758.612	indole phytoalexin biosynthetic process	NO
GO:0010062	4	1	0.588753	Overrepresented	758.612	negative regulation of trichoblast fate specification	NO
GO:0010064	4	1	0.588753	Overrepresented	758.612	embryonic shoot morphogenesis	NO
GO:0010159	4	1	0.588753	Overrepresented	758.612	specification of organ position	NO
GO:0010163	4	1	0.588753	Overrepresented	758.612	high-affinity potassium ion import	NO
GO:0010247	4	1	0.588753	Overrepresented	758.612	detection of phosphate ion	NO
GO:0010344	4	1	0.588753	Overrepresented	758.612	seed oilbody biogenesis	NO
GO:0010390	4	1	0.588753	Overrepresented	758.612	histone monoubiquitination	NO
GO:0010495	4	1	0.588753	Overrepresented	758.612	long-distance posttranscriptional gene silencing	NO
GO:0010602	4	1	0.588753	Overrepresented	758.612	regulation of 1-aminocyclopropane-1-carboxylate metabolic process	NO
GO:0010608	4	1	0.588753	Overrepresented	758.612	posttranscriptional regulation of gene expression	NO
GO:0015717	4	1	0.588753	Overrepresented	758.612	triose phosphate transport	NO
GO:0016048	4	1	0.588753	Overrepresented	758.612	detection of temperature stimulus	NO
GO:0016119	4	1	0.588753	Overrepresented	758.612	carotene metabolic process	NO
GO:0016236	4	1	0.588753	Overrepresented	758.612	macroautophagy	NO
GO:0018160	4	1	0.588753	Overrepresented	758.612	peptidyl-pyrromethane cofactor linkage	NO
GO:0019320	4	1	0.588753	Overrepresented	758.612	hexose catabolic process	NO
GO:0019433	4	1	0.588753	Overrepresented	758.612	triglyceride catabolic process	NO
GO:0019593	4	1	0.588753	Overrepresented	758.612	mannitol biosynthetic process	NO
GO:0031167	4	1	0.588753	Overrepresented	758.612	rRNA methylation	NO
GO:0032025	4	1	0.588753	Overrepresented	758.612	response to cobalt ion	NO
GO:0034970	4	1	0.588753	Overrepresented	758.612	histone H3-R2 methylation	NO
GO:0034971	4	1	0.588753	Overrepresented	758.612	histone H3-R17 methylation	NO
GO:0034972	4	1	0.588753	Overrepresented	758.612	histone H3-R26 methylation	NO
GO:0035335	4	1	0.588753	Overrepresented	758.612	peptidyl-tyrosine dephosphorylation	NO
GO:0042726	4	1	0.588753	Overrepresented	758.612	flavin-containing compound metabolic process	NO
GO:0043666	4	1	0.588753	Overrepresented	758.612	regulation of phosphoprotein phosphatase activity	NO
GO:0045116	4	1	0.588753	Overrepresented	758.612	protein neddylation	NO
GO:0045694	4	1	0.588753	Overrepresented	758.612	regulation of embryo sac egg cell differentiation	NO
GO:0045732	4	1	0.588753	Overrepresented	758.612	positive regulation of protein catabolic process	NO
GO:0046459	4	1	0.588753	Overrepresented	758.612	short-chain fatty acid metabolic process	NO
GO:0048263	4	1	0.588753	Overrepresented	758.612	determination of dorsal identity	NO
GO:0048278	4	1	0.588753	Overrepresented	758.612	vesicle docking	NO
GO:0048587	4	1	0.588753	Overrepresented	758.612	regulation of short-day photoperiodism, flowering	NO
GO:0050994	4	1	0.588753	Overrepresented	758.612	regulation of lipid catabolic process	NO
GO:0051782	4	1	0.588753	Overrepresented	758.612	negative regulation of cell division	NO
GO:0055088	4	1	0.588753	Overrepresented	758.612	lipid homeostasis	NO
GO:0055089	4	1	0.588753	Overrepresented	758.612	fatty acid homeostasis	NO
GO:0055091	4	1	0.588753	Overrepresented	758.612	phospholipid homeostasis	NO
GO:0070328	4	1	0.588753	Overrepresented	758.612	triglyceride homeostasis	NO
GO:0080026	4	1	0.588753	Overrepresented	758.612	response to indolebutyric acid stimulus	NO
GO:0080055	4	1	0.588753	Overrepresented	758.612	low affinity nitrate transport	NO
GO:0080136	4	1	0.588753	Overrepresented	758.612	priming of cellular response to stress	NO
GO:0080171	4	1	0.588753	Overrepresented	758.612	lytic vacuole organization	NO
GO:0090352	4	1	0.588753	Overrepresented	758.612	regulation of nitrate assimilation	NO
GO:2000014	4	1	0.588753	Overrepresented	758.612	regulation of endosperm development	NO
GO:2000379	4	1	0.588753	Overrepresented	758.612	positive regulation of reactive oxygen species metabolic process	NO
GO:2001020	4	1	0.588753	Overrepresented	758.612	regulation of response to DNA damage stimulus	NO
GO:0010077	32	2	4.71003	Underrepresented	761.726	maintenance of inflorescence meristem identity	NO
GO:0048653	173	18	25.4636	Underrepresented	762.899	anther development	NO
GO:0008033	56	9	8.24255	Overrepresented	764.956	tRNA processing	NO
GO:0009410	174	26	25.6108	Overrepresented	765.138	response to xenobiotic stimulus	NO
GO:0006571	15	3	2.20783	Overrepresented	769.163	tyrosine biosynthetic process	NO
GO:0006829	15	3	2.20783	Overrepresented	769.163	zinc ion transport	NO
GO:0042147	15	3	2.20783	Overrepresented	769.163	retrograde transport, endosome to Golgi	NO
GO:0009851	33	2	4.85722	Underrepresented	770.733	auxin biosynthetic process	NO
GO:0009957	33	2	4.85722	Underrepresented	770.733	epidermal cell fate specification	NO
GO:0010223	33	2	4.85722	Underrepresented	770.733	secondary shoot formation	NO
GO:0006413	131	20	19.2817	Overrepresented	774.672	translational initiation	NO
GO:0006139	91	14	13.3941	Overrepresented	779.48	nucleobase-containing compound metabolic process	NO
GO:0046520	59	5	8.68411	Underrepresented	780.49	sphingoid biosynthetic process	NO
GO:0009610	134	20	19.7232	Overrepresented	788.364	response to symbiotic fungus	NO
GO:0009909	744	88	109.508	Underrepresented	793.572	regulation of flower development	NO
GO:0009863	458	64	67.4123	Underrepresented	794.087	salicylic acid mediated signaling pathway	NO
GO:0046034	35	6	5.15159	Overrepresented	798.318	ATP metabolic process	NO
GO:0015992	62	10	9.12568	Overrepresented	799.045	proton transport	NO
GO:0000919	16	3	2.35501	Overrepresented	806.596	cell plate assembly	NO
GO:0006997	16	3	2.35501	Overrepresented	806.596	nucleus organization	NO
GO:0010205	16	3	2.35501	Overrepresented	806.596	photoinhibition	NO
GO:0010375	16	3	2.35501	Overrepresented	806.596	stomatal complex patterning	NO
GO:0015691	16	3	2.35501	Overrepresented	806.596	cadmium ion transport	NO
GO:0051260	16	3	2.35501	Overrepresented	806.596	protein homooligomerization	NO
GO:2000033	16	3	2.35501	Overrepresented	806.596	regulation of seed dormancy process	NO
GO:0007264	193	28	28.4074	Underrepresented	811.967	small GTPase mediated signal transduction	NO
GO:0006820	143	15	21.0479	Underrepresented	816.091	anion transport	NO
GO:0006754	101	10	14.866	Underrepresented	821.133	ATP biosynthetic process	NO
GO:0006396	330	47	48.5722	Underrepresented	822.111	RNA processing	NO
GO:0030422	102	10	15.0132	Underrepresented	822.537	production of siRNA involved in RNA interference	NO
GO:0044237	148	22	21.7839	Overrepresented	825.645	cellular metabolic process	NO
GO:0045736	65	6	9.56724	Underrepresented	829.522	negative regulation of cyclin-dependent protein serine/threonine kinase activity	NO
GO:0009664	337	38	49.6025	Underrepresented	830.572	plant-type cell wall organization	NO
GO:0048481	415	58	61.0832	Underrepresented	831.392	ovule development	NO
GO:0050665	206	30	30.3208	Underrepresented	834.621	hydrogen peroxide biosynthetic process	NO
GO:0035196	342	39	50.3384	Underrepresented	838.279	production of miRNAs involved in gene silencing by miRNA	NO
GO:0000272	106	16	15.602	Overrepresented	839.291	polysaccharide catabolic process	NO
GO:0010031	17	3	2.5022	Overrepresented	847.545	circumnutation	NO
GO:0010500	17	3	2.5022	Overrepresented	847.545	transmitting tissue development	NO
GO:0015700	17	3	2.5022	Overrepresented	847.545	arsenite transport	NO
GO:0043484	17	3	2.5022	Overrepresented	847.545	regulation of RNA splicing	NO
GO:0071365	17	3	2.5022	Overrepresented	847.545	cellular response to auxin stimulus	NO
GO:0071398	17	3	2.5022	Overrepresented	847.545	cellular response to fatty acid	NO
GO:0080168	38	3	5.59316	Underrepresented	847.675	abscisic acid transport	NO
GO:0010304	70	11	10.3032	Overrepresented	848.852	PSII associated light-harvesting complex II catabolic process	NO
GO:0010305	70	11	10.3032	Overrepresented	848.852	leaf vascular tissue pattern formation	NO
GO:0009116	39	3	5.74035	Underrepresented	849.137	nucleoside metabolic process	NO
GO:0010214	40	3	5.88753	Underrepresented	853.526	seed coat development	NO
GO:0009880	112	17	16.4851	Overrepresented	858.603	embryonic pattern specification	NO
GO:0050790	41	3	6.03472	Underrepresented	860.663	regulation of catalytic activity	NO
GO:0009560	289	41	42.5374	Underrepresented	863.999	embryo sac egg cell differentiation	NO
GO:0043687	222	32	32.6758	Underrepresented	864.646	post-translational protein modification	NO
GO:0006281	290	41	42.6846	Underrepresented	866.418	DNA repair	NO
GO:0048528	43	7	6.3291	Overrepresented	882.431	post-embryonic root development	NO
GO:0009970	18	3	2.64939	Overrepresented	890.974	cellular response to sulfate starvation	NO
GO:0010236	18	3	2.64939	Overrepresented	890.974	plastoquinone biosynthetic process	NO
GO:0010449	18	3	2.64939	Overrepresented	890.974	root meristem growth	NO
GO:0042177	18	3	2.64939	Overrepresented	890.974	negative regulation of protein catabolic process	NO
GO:0044030	18	3	2.64939	Overrepresented	890.974	regulation of DNA methylation	NO
GO:0048768	18	3	2.64939	Overrepresented	890.974	root hair cell tip growth	NO
GO:0000291	5	1	0.735942	Overrepresented	891.587	nuclear-transcribed mRNA catabolic process, exonucleolytic	NO
GO:0006047	5	1	0.735942	Overrepresented	891.587	UDP-N-acetylglucosamine metabolic process	NO
GO:0006222	5	1	0.735942	Overrepresented	891.587	UMP biosynthetic process	NO
GO:0006423	5	1	0.735942	Overrepresented	891.587	cysteinyl-tRNA aminoacylation	NO
GO:0006426	5	1	0.735942	Overrepresented	891.587	glycyl-tRNA aminoacylation	NO
GO:0006431	5	1	0.735942	Overrepresented	891.587	methionyl-tRNA aminoacylation	NO
GO:0006435	5	1	0.735942	Overrepresented	891.587	threonyl-tRNA aminoacylation	NO
GO:0006521	5	1	0.735942	Overrepresented	891.587	regulation of cellular amino acid metabolic process	NO
GO:0006551	5	1	0.735942	Overrepresented	891.587	leucine metabolic process	NO
GO:0007638	5	1	0.735942	Overrepresented	891.587	mechanosensory behavior	NO
GO:0008104	5	1	0.735942	Overrepresented	891.587	protein localization	NO
GO:0009303	5	1	0.735942	Overrepresented	891.587	rRNA transcription	NO
GO:0009415	5	1	0.735942	Overrepresented	891.587	response to water stimulus	NO
GO:0009745	5	1	0.735942	Overrepresented	891.587	sucrose mediated signaling	NO
GO:0009747	5	1	0.735942	Overrepresented	891.587	hexokinase-dependent signaling	NO
GO:0009865	5	1	0.735942	Overrepresented	891.587	pollen tube adhesion	NO
GO:0009964	5	1	0.735942	Overrepresented	891.587	negative regulation of flavonoid biosynthetic process	NO
GO:0010133	5	1	0.735942	Overrepresented	891.587	proline catabolic process to glutamate	NO
GO:0010220	5	1	0.735942	Overrepresented	891.587	positive regulation of vernalization response	NO
GO:0010362	5	1	0.735942	Overrepresented	891.587	negative regulation of anion channel activity by blue light	NO
GO:0010447	5	1	0.735942	Overrepresented	891.587	response to acidity	NO
GO:0010476	5	1	0.735942	Overrepresented	891.587	gibberellin mediated signaling pathway	NO
GO:0010482	5	1	0.735942	Overrepresented	891.587	regulation of epidermal cell division	NO
GO:0015690	5	1	0.735942	Overrepresented	891.587	aluminum cation transport	NO
GO:0015858	5	1	0.735942	Overrepresented	891.587	nucleoside transport	NO
GO:0015864	5	1	0.735942	Overrepresented	891.587	pyrimidine nucleoside transport	NO
GO:0019276	5	1	0.735942	Overrepresented	891.587	UDP-N-acetylgalactosamine metabolic process	NO
GO:0032857	5	1	0.735942	Overrepresented	891.587	activation of ARF GTPase activity	NO
GO:0034052	5	1	0.735942	Overrepresented	891.587	positive regulation of plant-type hypersensitive response	NO
GO:0042276	5	1	0.735942	Overrepresented	891.587	error-prone translesion synthesis	NO
GO:0043412	5	1	0.735942	Overrepresented	891.587	macromolecule modification	NO
GO:0043619	5	1	0.735942	Overrepresented	891.587	regulation of transcription from RNA polymerase II promoter in response to oxidative stress	NO
GO:0045005	5	1	0.735942	Overrepresented	891.587	maintenance of fidelity involved in DNA-dependent DNA replication	NO
GO:0045337	5	1	0.735942	Overrepresented	891.587	farnesyl diphosphate biosynthetic process	NO
GO:0048554	5	1	0.735942	Overrepresented	891.587	positive regulation of metalloenzyme activity	NO
GO:0051014	5	1	0.735942	Overrepresented	891.587	actin filament severing	NO
GO:0051764	5	1	0.735942	Overrepresented	891.587	actin crosslink formation	NO
GO:0051781	5	1	0.735942	Overrepresented	891.587	positive regulation of cell division	NO
GO:0060919	5	1	0.735942	Overrepresented	891.587	auxin influx	NO
GO:2000026	5	1	0.735942	Overrepresented	891.587	regulation of multicellular organismal development	NO
GO:2000068	5	1	0.735942	Overrepresented	891.587	regulation of defense response to insect	NO
GO:0010020	44	7	6.47629	Overrepresented	896.655	chloroplast fission	NO
GO:0016070	44	7	6.47629	Overrepresented	896.655	RNA metabolic process	NO
GO:0010196	19	1	2.79658	Underrepresented	897.197	nonphotochemical quenching	NO
GO:0051322	19	1	2.79658	Underrepresented	897.197	anaphase	NO
GO:0005513	20	1	2.94377	Underrepresented	902.171	detection of calcium ion	NO
GO:0045489	20	1	2.94377	Underrepresented	902.171	pectin biosynthetic process	NO
GO:0080036	20	1	2.94377	Underrepresented	902.171	regulation of cytokinin mediated signaling pathway	NO
GO:0030001	247	35	36.3555	Underrepresented	907.678	metal ion transport	NO
GO:0009739	250	28	36.7971	Underrepresented	911.073	response to gibberellin stimulus	NO
GO:0009069	21	1	3.09096	Underrepresented	912.389	serine family amino acid metabolic process	NO
GO:0019216	81	8	11.9223	Underrepresented	912.844	regulation of lipid metabolic process	NO
GO:0042546	185	20	27.2298	Underrepresented	912.849	cell wall biogenesis	NO
GO:0009625	83	8	12.2166	Underrepresented	915.745	response to insect	NO
GO:0010359	83	8	12.2166	Underrepresented	915.745	regulation of anion channel activity	NO
GO:0006974	46	4	6.77066	Underrepresented	919.32	response to DNA damage stimulus	NO
GO:0051707	255	36	37.533	Underrepresented	920.029	response to other organism	NO
GO:0018119	47	4	6.91785	Underrepresented	920.784	peptidyl-cysteine S-nitrosylation	NO
GO:0080092	47	4	6.91785	Underrepresented	920.784	regulation of pollen tube growth	NO
GO:0032957	48	4	7.06504	Underrepresented	924.562	inositol trisphosphate metabolic process	NO
GO:0010099	22	4	3.23814	Overrepresented	927.211	regulation of photomorphogenesis	NO
GO:0010148	22	4	3.23814	Overrepresented	927.211	transpiration	NO
GO:0018401	22	4	3.23814	Overrepresented	927.211	peptidyl-proline hydroxylation to 4-hydroxy-L-proline	NO
GO:0010072	135	20	19.8704	Overrepresented	930.972	primary shoot apical meristem specification	NO
GO:0009616	267	30	39.2993	Underrepresented	935.247	virus induced gene silencing	NO
GO:0010073	198	22	29.1433	Underrepresented	941.334	meristem maintenance	NO
GO:0006400	23	4	3.38533	Overrepresented	945.996	tRNA modification	NO
GO:0006869	279	39	41.0656	Underrepresented	954.316	lipid transport	NO
GO:0033044	208	23	30.6152	Underrepresented	957.022	regulation of chromosome organization	NO
GO:0010197	52	8	7.65379	Overrepresented	960.245	polar nucleus fusion	NO
GO:0006995	149	16	21.9311	Underrepresented	968.618	cellular response to nitrogen starvation	NO
GO:0019760	53	8	7.80098	Overrepresented	973.605	glucosinolate metabolic process	NO
GO:0048522	53	8	7.80098	Overrepresented	973.605	positive regulation of cellular process	NO
GO:0006605	56	5	8.24255	Underrepresented	981.663	protein targeting	NO
GO:0009915	25	4	3.67971	Overrepresented	993.073	phloem sucrose loading	NO
GO:0016441	25	4	3.67971	Overrepresented	993.073	posttranscriptional gene silencing	NO
GO:0032259	25	4	3.67971	Overrepresented	993.073	methylation	NO
GO:0050776	25	4	3.67971	Overrepresented	993.073	regulation of immune response	NO
GO:0015986	58	9	8.53692	Overrepresented	993.712	ATP synthesis coupled proton transport	NO
GO:0010150	230	26	33.8533	Underrepresented	994.61	leaf senescence	NO
GO:0048316	161	23	23.6973	Underrepresented	997.803	seed development	NO
GO:0048589	103	15	15.1604	Underrepresented	999.233	developmental growth	NO
GO:0043622	59	9	8.68411	Overrepresented	1002.18	cortical microtubule organization	NO
GO:0000025	6	1	0.88313	Overrepresented	1007.5	maltose catabolic process	NO
GO:0000076	6	1	0.88313	Overrepresented	1007.5	DNA replication checkpoint	NO
GO:0006032	6	1	0.88313	Overrepresented	1007.5	chitin catabolic process	NO
GO:0006148	6	1	0.88313	Overrepresented	1007.5	inosine catabolic process	NO
GO:0006169	6	1	0.88313	Overrepresented	1007.5	adenosine salvage	NO
GO:0006430	6	1	0.88313	Overrepresented	1007.5	lysyl-tRNA aminoacylation	NO
GO:0006543	6	1	0.88313	Overrepresented	1007.5	glutamine catabolic process	NO
GO:0006729	6	1	0.88313	Overrepresented	1007.5	tetrahydrobiopterin biosynthetic process	NO
GO:0006751	6	1	0.88313	Overrepresented	1007.5	glutathione catabolic process	NO
GO:0007166	6	1	0.88313	Overrepresented	1007.5	cell surface receptor signaling pathway	NO
GO:0009088	6	1	0.88313	Overrepresented	1007.5	threonine biosynthetic process	NO
GO:0009245	6	1	0.88313	Overrepresented	1007.5	lipid A biosynthetic process	NO
GO:0009835	6	1	0.88313	Overrepresented	1007.5	fruit ripening	NO
GO:0010113	6	1	0.88313	Overrepresented	1007.5	negative regulation of systemic acquired resistance	NO
GO:0010400	6	1	0.88313	Overrepresented	1007.5	rhamnogalacturonan I side chain metabolic process	NO
GO:0010450	6	1	0.88313	Overrepresented	1007.5	inflorescence meristem growth	NO
GO:0010493	6	1	0.88313	Overrepresented	1007.5	Lewis a epitope biosynthetic process	NO
GO:0015786	6	1	0.88313	Overrepresented	1007.5	UDP-glucose transport	NO
GO:0015946	6	1	0.88313	Overrepresented	1007.5	methanol oxidation	NO
GO:0016032	6	1	0.88313	Overrepresented	1007.5	viral reproduction	NO
GO:0018279	6	1	0.88313	Overrepresented	1007.5	protein N-linked glycosylation via asparagine	NO
GO:0019373	6	1	0.88313	Overrepresented	1007.5	epoxygenase P450 pathway	NO
GO:0019415	6	1	0.88313	Overrepresented	1007.5	acetate biosynthetic process from carbon monoxide	NO
GO:0030042	6	1	0.88313	Overrepresented	1007.5	actin filament depolymerization	NO
GO:0031054	6	1	0.88313	Overrepresented	1007.5	pre-miRNA processing	NO
GO:0031117	6	1	0.88313	Overrepresented	1007.5	positive regulation of microtubule depolymerization	NO
GO:0031564	6	1	0.88313	Overrepresented	1007.5	transcription antitermination	NO
GO:0042754	6	1	0.88313	Overrepresented	1007.5	negative regulation of circadian rhythm	NO
GO:0043157	6	1	0.88313	Overrepresented	1007.5	response to cation stress	NO
GO:0044205	6	1	0.88313	Overrepresented	1007.5	'de novo' UMP biosynthetic process	NO
GO:0044249	6	1	0.88313	Overrepresented	1007.5	cellular biosynthetic process	NO
GO:0045604	6	1	0.88313	Overrepresented	1007.5	regulation of epidermal cell differentiation	NO
GO:0045931	6	1	0.88313	Overrepresented	1007.5	positive regulation of mitotic cell cycle	NO
GO:0046856	6	1	0.88313	Overrepresented	1007.5	phosphatidylinositol dephosphorylation	NO
GO:0051016	6	1	0.88313	Overrepresented	1007.5	barbed-end actin filament capping	NO
GO:0070409	6	1	0.88313	Overrepresented	1007.5	carbamoyl phosphate biosynthetic process	NO
GO:0071457	6	1	0.88313	Overrepresented	1007.5	cellular response to ozone	NO
GO:0072334	6	1	0.88313	Overrepresented	1007.5	UDP-galactose transmembrane transport	NO
GO:0090449	6	1	0.88313	Overrepresented	1007.5	phloem glucosinolate loading	NO
GO:1900111	6	1	0.88313	Overrepresented	1007.5	positive regulation of histone H3-K9 dimethylation	NO
GO:1901349	6	1	0.88313	Overrepresented	1007.5	glucosinolate transport	NO
GO:2000280	6	1	0.88313	Overrepresented	1007.5	regulation of root development	NO
GO:0010048	240	27	35.3252	Underrepresented	1008.33	vernalization response	NO
GO:0006325	60	9	8.8313	Overrepresented	1012.15	chromatin organization	NO
GO:0035304	337	39	49.6025	Underrepresented	1019.43	regulation of protein dephosphorylation	NO
GO:0009228	26	4	3.8269	Overrepresented	1020.26	thiamine biosynthetic process	NO
GO:0009956	26	4	3.8269	Overrepresented	1020.26	radial pattern formation	NO
GO:0048523	26	4	3.8269	Overrepresented	1020.26	negative regulation of cellular process	NO
GO:0055062	26	4	3.8269	Overrepresented	1020.26	phosphate ion homeostasis	NO
GO:0009704	27	2	3.97409	Underrepresented	1021.29	de-etiolation	NO
GO:0009913	27	2	3.97409	Underrepresented	1021.29	epidermal cell differentiation	NO
GO:0048229	27	2	3.97409	Underrepresented	1021.29	gametophyte development	NO
GO:0048268	27	2	3.97409	Underrepresented	1021.29	clathrin coat assembly	NO
GO:0071369	27	2	3.97409	Underrepresented	1021.29	cellular response to ethylene stimulus	NO
GO:0010215	28	2	4.12127	Underrepresented	1024.87	cellulose microfibril organization	NO
GO:0019513	28	2	4.12127	Underrepresented	1024.87	lactose catabolic process, using glucoside 3-dehydrogenase	NO
GO:0019515	28	2	4.12127	Underrepresented	1024.87	lactose catabolic process via UDP-galactose	NO
GO:0006814	64	6	9.42005	Underrepresented	1028.87	sodium ion transport	NO
GO:0007015	115	12	16.9267	Underrepresented	1033.62	actin filament organization	NO
GO:0080167	356	49	52.3991	Underrepresented	1039.35	response to karrikin	NO
GO:0043248	183	26	26.9355	Underrepresented	1040.77	proteasome assembly	NO
GO:0043039	30	5	4.41565	Overrepresented	1041.97	tRNA aminoacylation	NO
GO:0009627	751	91	110.538	Underrepresented	1050.05	systemic acquired resistance	NO
GO:0016568	72	7	10.5976	Underrepresented	1068.76	chromatin modification	NO
GO:0009396	32	5	4.71003	Overrepresented	1070.17	folic acid-containing compound biosynthetic process	NO
GO:0009870	32	5	4.71003	Overrepresented	1070.17	defense response signaling pathway, resistance gene-dependent	NO
GO:0042787	32	5	4.71003	Overrepresented	1070.17	protein ubiquitination involved in ubiquitin-dependent protein catabolic process	NO
GO:0006338	33	5	4.85722	Overrepresented	1087.62	chromatin remodeling	NO
GO:0007568	136	15	20.0176	Underrepresented	1092.82	aging	NO
GO:0000096	137	15	20.1648	Underrepresented	1093.41	sulfur amino acid metabolic process	NO
GO:0007126	137	15	20.1648	Underrepresented	1093.41	meiosis	NO
GO:0009911	139	20	20.4592	Underrepresented	1096.64	positive regulation of flower development	NO
GO:0016556	220	25	32.3814	Underrepresented	1101.4	mRNA modification	NO
GO:0008295	34	3	5.0044	Underrepresented	1104.46	spermidine biosynthetic process	NO
GO:0009699	34	3	5.0044	Underrepresented	1104.46	phenylpropanoid biosynthetic process	NO
GO:0051645	81	12	11.9223	Overrepresented	1106.85	Golgi localization	NO
GO:0051646	81	12	11.9223	Overrepresented	1106.85	mitochondrion localization	NO
GO:0060151	81	12	11.9223	Overrepresented	1106.85	peroxisome localization	NO
GO:0010089	225	26	33.1174	Underrepresented	1111.15	xylem development	NO
GO:0010252	38	6	5.59316	Overrepresented	1120.73	auxin homeostasis	NO
GO:0016310	84	12	12.3638	Underrepresented	1124.49	phosphorylation	NO
GO:0006633	237	33	34.8836	Underrepresented	1124.73	fatty acid biosynthetic process	NO
GO:0010100	39	6	5.74035	Overrepresented	1130.44	negative regulation of photomorphogenesis	NO
GO:0009058	348	41	51.2215	Underrepresented	1131.1	biosynthetic process	NO
GO:0030036	88	9	12.9526	Underrepresented	1132.92	actin cytoskeleton organization	NO
GO:0016571	156	22	22.9614	Underrepresented	1133.47	histone methylation	NO
GO:0031047	256	30	37.6802	Underrepresented	1150.8	gene silencing by RNA	NO
GO:0006424	11	2	1.61907	Overrepresented	1153.27	glutamyl-tRNA aminoacylation	NO
GO:0009113	11	2	1.61907	Overrepresented	1153.27	purine nucleobase biosynthetic process	NO
GO:0009257	11	2	1.61907	Overrepresented	1153.27	10-formyltetrahydrofolate biosynthetic process	NO
GO:0009643	11	2	1.61907	Overrepresented	1153.27	photosynthetic acclimation	NO
GO:0010587	11	2	1.61907	Overrepresented	1153.27	miRNA catabolic process	NO
GO:0030433	11	2	1.61907	Overrepresented	1153.27	ER-associated protein catabolic process	NO
GO:0031053	11	2	1.61907	Overrepresented	1153.27	primary miRNA processing	NO
GO:0048833	11	2	1.61907	Overrepresented	1153.27	specification of floral organ number	NO
GO:0070919	11	2	1.61907	Overrepresented	1153.27	production of siRNA involved in chromatin silencing by small RNA	NO
GO:1901684	11	2	1.61907	Overrepresented	1153.27	arsenate ion transmembrane transport	NO
GO:0009642	41	6	6.03472	Underrepresented	1155.24	response to light intensity	NO
GO:0072593	41	6	6.03472	Underrepresented	1155.24	reactive oxygen species metabolic process	NO
GO:0005990	42	4	6.18191	Underrepresented	1165.38	lactose catabolic process	NO
GO:0031425	42	4	6.18191	Underrepresented	1165.38	chloroplast RNA processing	NO
GO:0019432	43	4	6.3291	Underrepresented	1165.96	triglyceride biosynthetic process	NO
GO:0030244	285	39	41.9487	Underrepresented	1180.33	cellulose biosynthetic process	NO
GO:0000082	12	2	1.76626	Overrepresented	1184.75	G1/S transition of mitotic cell cycle	NO
GO:0006370	12	2	1.76626	Overrepresented	1184.75	7-methylguanosine mRNA capping	NO
GO:0006890	12	2	1.76626	Overrepresented	1184.75	retrograde vesicle-mediated transport, Golgi to ER	NO
GO:0009729	12	2	1.76626	Overrepresented	1184.75	detection of brassinosteroid stimulus	NO
GO:0009787	12	2	1.76626	Overrepresented	1184.75	regulation of abscisic acid mediated signaling pathway	NO
GO:0010629	12	2	1.76626	Overrepresented	1184.75	negative regulation of gene expression	NO
GO:0015866	12	2	1.76626	Overrepresented	1184.75	ADP transport	NO
GO:0019303	12	2	1.76626	Overrepresented	1184.75	D-ribose catabolic process	NO
GO:0035279	12	2	1.76626	Overrepresented	1184.75	mRNA cleavage involved in gene silencing by miRNA	NO
GO:0046417	12	2	1.76626	Overrepresented	1184.75	chorismate metabolic process	NO
GO:0048826	12	2	1.76626	Overrepresented	1184.75	cotyledon morphogenesis	NO
GO:0071486	12	2	1.76626	Overrepresented	1184.75	cellular response to high light intensity	NO
GO:2000069	12	2	1.76626	Overrepresented	1184.75	regulation of post-embryonic root development	NO
GO:0019538	47	7	6.91785	Overrepresented	1186.86	protein metabolic process	NO
GO:0008284	187	26	27.5242	Underrepresented	1187.04	positive regulation of cell proliferation	NO
GO:0048449	190	22	27.9658	Underrepresented	1194.21	floral organ formation	NO
GO:0006569	193	22	28.4074	Underrepresented	1195.82	tryptophan catabolic process	NO
GO:0010051	193	22	28.4074	Underrepresented	1195.82	xylem and phloem pattern formation	NO
GO:0032502	48	7	7.06504	Underrepresented	1196.1	developmental process	NO
GO:0007267	200	23	29.4377	Underrepresented	1206.15	cell-cell signaling	NO
GO:0007186	49	7	7.21223	Underrepresented	1206.68	G-protein coupled receptor signaling pathway	NO
GO:0015979	452	61	66.5291	Underrepresented	1207.33	photosynthesis	NO
GO:0000003	50	5	7.35942	Underrepresented	1212.58	reproduction	NO
GO:0006730	51	5	7.50661	Underrepresented	1213.33	one-carbon metabolic process	NO
GO:0051276	51	5	7.50661	Underrepresented	1213.33	chromosome organization	NO
GO:0001709	13	2	1.91345	Overrepresented	1218.72	cell fate determination	NO
GO:0007050	13	2	1.91345	Overrepresented	1218.72	cell cycle arrest	NO
GO:0009247	13	2	1.91345	Overrepresented	1218.72	glycolipid biosynthetic process	NO
GO:0009943	13	2	1.91345	Overrepresented	1218.72	adaxial/abaxial axis specification	NO
GO:0034599	13	2	1.91345	Overrepresented	1218.72	cellular response to oxidative stress	NO
GO:0046283	13	2	1.91345	Overrepresented	1218.72	anthocyanin-containing compound metabolic process	NO
GO:2000034	13	2	1.91345	Overrepresented	1218.72	regulation of seed maturation	NO
GO:0007067	118	13	17.3682	Underrepresented	1219.2	mitosis	NO
GO:0044036	222	26	32.6758	Underrepresented	1235.55	cell wall macromolecule metabolic process	NO
GO:0010564	125	14	18.3985	Underrepresented	1235.74	regulation of cell cycle process	NO
GO:0080022	56	8	8.24255	Underrepresented	1238.72	primary root development	NO
GO:0009639	232	27	34.1477	Underrepresented	1245.81	response to red or far red light	NO
GO:0009933	233	32	34.2949	Underrepresented	1246.89	meristem structural organization	NO
GO:0010025	59	6	8.68411	Underrepresented	1251.42	wax biosynthetic process	NO
GO:0000914	14	2	2.06064	Underrepresented	1254.02	phragmoplast assembly	NO
GO:0006072	14	2	2.06064	Underrepresented	1254.02	glycerol-3-phosphate metabolic process	NO
GO:0009152	14	2	2.06064	Underrepresented	1254.02	purine ribonucleotide biosynthetic process	NO
GO:0009685	14	2	2.06064	Underrepresented	1254.02	gibberellin metabolic process	NO
GO:0030026	14	2	2.06064	Underrepresented	1254.02	cellular manganese ion homeostasis	NO
GO:0042362	14	2	2.06064	Underrepresented	1254.02	fat-soluble vitamin biosynthetic process	NO
GO:0009567	62	9	9.12568	Underrepresented	1261.33	double fertilization forming a zygote and endosperm	NO
GO:0048527	138	19	20.312	Underrepresented	1261.77	lateral root development	NO
GO:0002238	63	9	9.27287	Underrepresented	1266.87	response to molecule of fungal origin	NO
GO:0006949	63	9	9.27287	Underrepresented	1266.87	syncytium formation	NO
GO:0045088	64	9	9.42005	Underrepresented	1273.42	regulation of innate immune response	NO
GO:0009696	15	1	2.20783	Underrepresented	1274.41	salicylic acid metabolic process	NO
GO:0016131	15	1	2.20783	Underrepresented	1274.41	brassinosteroid metabolic process	NO
GO:0019464	15	1	2.20783	Underrepresented	1274.41	glycine decarboxylation via glycine cleavage system	NO
GO:0071577	15	1	2.20783	Underrepresented	1274.41	zinc ion transmembrane transport	NO
GO:0080051	15	1	2.20783	Underrepresented	1274.41	cutin transport	NO
GO:0016117	259	35	38.1218	Underrepresented	1275.09	carotenoid biosynthetic process	NO
GO:0000710	16	1	2.35501	Underrepresented	1276.38	meiotic mismatch repair	NO
GO:0035265	16	1	2.35501	Underrepresented	1276.38	organ growth	NO
GO:0045910	16	1	2.35501	Underrepresented	1276.38	negative regulation of DNA recombination	NO
GO:0048645	16	1	2.35501	Underrepresented	1276.38	organ formation	NO
GO:0080001	16	1	2.35501	Underrepresented	1276.38	mucilage extrusion from seed coat	NO
GO:0000266	17	1	2.5022	Underrepresented	1282.64	mitochondrial fission	NO
GO:2000762	17	1	2.5022	Underrepresented	1282.64	regulation of phenylpropanoid metabolic process	NO
GO:0010091	67	7	9.86162	Underrepresented	1282.92	trichome branching	NO
GO:0048608	67	7	9.86162	Underrepresented	1282.92	reproductive structure development	NO
GO:0007155	272	37	40.0352	Underrepresented	1285.94	cell adhesion	NO
GO:0016569	69	10	10.156	Underrepresented	1287.88	covalent chromatin modification	NO
GO:0019745	69	10	10.156	Underrepresented	1287.88	pentacyclic triterpenoid biosynthetic process	NO
GO:0006546	157	18	23.1086	Underrepresented	1292.46	glycine catabolic process	NO
GO:0006066	18	1	2.64939	Underrepresented	1292.55	alcohol metabolic process	NO
GO:0009435	18	1	2.64939	Underrepresented	1292.55	NAD biosynthetic process	NO
GO:0009653	18	1	2.64939	Underrepresented	1292.55	anatomical structure morphogenesis	NO
GO:0010023	18	1	2.64939	Underrepresented	1292.55	proanthocyanidin biosynthetic process	NO
GO:0015713	18	1	2.64939	Underrepresented	1292.55	phosphoglycerate transport	NO
GO:0006875	19	3	2.79658	Overrepresented	1305.49	cellular metal ion homeostasis	NO
GO:0007231	19	3	2.79658	Overrepresented	1305.49	osmosensory signaling pathway	NO
GO:0015867	19	3	2.79658	Overrepresented	1305.49	ATP transport	NO
GO:0033500	19	3	2.79658	Overrepresented	1305.49	carbohydrate homeostasis	NO
GO:0042274	19	3	2.79658	Overrepresented	1305.49	ribosomal small subunit biogenesis	NO
GO:0042594	19	3	2.79658	Overrepresented	1305.49	response to starvation	NO
GO:0045039	19	3	2.79658	Overrepresented	1305.49	protein import into mitochondrial inner membrane	NO
GO:0055075	19	3	2.79658	Overrepresented	1305.49	potassium ion homeostasis	NO
GO:0008356	74	8	10.8919	Underrepresented	1308.57	asymmetric cell division	NO
GO:0010087	74	8	10.8919	Underrepresented	1308.57	phloem or xylem histogenesis	NO
GO:0016998	78	11	11.4807	Underrepresented	1317.67	cell wall macromolecule catabolic process	NO
GO:0071281	78	11	11.4807	Underrepresented	1317.67	cellular response to iron ion	NO
GO:0006655	176	24	25.9051	Underrepresented	1319.37	phosphatidylglycerol biosynthetic process	NO
GO:0006563	20	3	2.94377	Overrepresented	1320.89	L-serine metabolic process	NO
GO:0009231	20	3	2.94377	Overrepresented	1320.89	riboflavin biosynthetic process	NO
GO:0009682	20	3	2.94377	Overrepresented	1320.89	induced systemic resistance	NO
GO:0009966	20	3	2.94377	Overrepresented	1320.89	regulation of signal transduction	NO
GO:0010262	20	3	2.94377	Overrepresented	1320.89	somatic embryogenesis	NO
GO:0009805	186	22	27.377	Underrepresented	1333.93	coumarin biosynthetic process	NO
GO:0042631	190	26	27.9658	Underrepresented	1336.09	cellular response to water deprivation	NO
GO:0006694	21	3	3.09096	Underrepresented	1338.22	steroid biosynthetic process	NO
GO:0009808	21	3	3.09096	Underrepresented	1338.22	lignin metabolic process	NO
GO:0035194	21	3	3.09096	Underrepresented	1338.22	posttranscriptional gene silencing by RNA	NO
GO:0046939	21	3	3.09096	Underrepresented	1338.22	nucleotide phosphorylation	NO
GO:0048513	86	12	12.6582	Underrepresented	1339.92	organ development	NO
GO:0015994	90	10	13.247	Underrepresented	1351.37	chlorophyll metabolic process	NO
GO:0006636	204	24	30.0264	Underrepresented	1351.94	unsaturated fatty acid biosynthetic process	NO
GO:0010497	22	3	3.23814	Underrepresented	1357.01	plasmodesmata-mediated intercellular transport	NO
GO:0048827	22	3	3.23814	Underrepresented	1357.01	phyllome development	NO
GO:0050821	22	3	3.23814	Underrepresented	1357.01	protein stabilization	NO
GO:0080086	22	3	3.23814	Underrepresented	1357.01	stamen filament development	NO
GO:0009740	212	25	31.2039	Underrepresented	1360.04	gibberellic acid mediated signaling pathway	NO
GO:0006085	23	2	3.38533	Underrepresented	1364.15	acetyl-CoA biosynthetic process	NO
GO:0009629	23	2	3.38533	Underrepresented	1364.15	response to gravity	NO
GO:0046865	23	2	3.38533	Underrepresented	1364.15	terpenoid transport	NO
GO:0010090	387	47	56.9619	Underrepresented	1365.69	trichome morphogenesis	NO
GO:0000105	24	2	3.53252	Underrepresented	1365.77	histidine biosynthetic process	NO
GO:0009903	24	2	3.53252	Underrepresented	1365.77	chloroplast avoidance movement	NO
GO:0042773	24	2	3.53252	Underrepresented	1365.77	ATP synthesis coupled electron transport	NO
GO:0009269	98	11	14.4245	Underrepresented	1368.96	response to desiccation	NO
GO:0016043	25	2	3.67971	Underrepresented	1369.82	cellular component organization	NO
GO:0042178	25	2	3.67971	Underrepresented	1369.82	xenobiotic catabolic process	NO
GO:0006333	101	14	14.866	Underrepresented	1373.78	chromatin assembly or disassembly	NO
GO:0009555	405	54	59.6113	Underrepresented	1374.94	pollen development	NO
GO:0010047	26	2	3.8269	Underrepresented	1376.04	fruit dehiscence	NO
GO:0042128	26	2	3.8269	Underrepresented	1376.04	nitrate assimilation	NO
GO:0042372	26	2	3.8269	Underrepresented	1376.04	phylloquinone biosynthetic process	NO
GO:0009617	407	54	59.9057	Underrepresented	1376.51	response to bacterium	NO
GO:0070838	237	32	34.8836	Underrepresented	1382.8	divalent metal ion transport	NO
GO:0015937	27	4	3.97409	Overrepresented	1384.14	coenzyme A biosynthetic process	NO
GO:0007243	28	4	4.12127	Underrepresented	1393.88	intracellular protein kinase cascade	NO
GO:0009772	28	4	4.12127	Underrepresented	1393.88	photosynthetic electron transport in photosystem II	NO
GO:0043407	28	4	4.12127	Underrepresented	1393.88	negative regulation of MAP kinase activity	NO
GO:0010337	29	4	4.26846	Underrepresented	1405	regulation of salicylic acid metabolic process	NO
GO:0019752	29	4	4.26846	Underrepresented	1405	carboxylic acid metabolic process	NO
GO:0006733	121	14	17.8098	Underrepresented	1410.88	oxidoreduction coenzyme metabolic process	NO
GO:0006766	121	14	17.8098	Underrepresented	1410.88	vitamin metabolic process	NO
GO:0009106	121	14	17.8098	Underrepresented	1410.88	lipoate metabolic process	NO
GO:0009108	121	14	17.8098	Underrepresented	1410.88	coenzyme biosynthetic process	NO
GO:0044272	121	14	17.8098	Underrepresented	1410.88	sulfur compound biosynthetic process	NO
GO:0006561	30	4	4.41565	Underrepresented	1417.27	proline biosynthetic process	NO
GO:0009759	30	4	4.41565	Underrepresented	1417.27	indole glucosinolate biosynthetic process	NO
GO:0015698	31	3	4.56284	Underrepresented	1419.39	inorganic anion transport	NO
GO:0010078	32	3	4.71003	Underrepresented	1420.8	maintenance of root meristem identity	NO
GO:0080113	32	3	4.71003	Underrepresented	1420.8	regulation of seed growth	NO
GO:0080027	33	3	4.85722	Underrepresented	1423.82	response to herbivore	NO
GO:0010267	296	36	43.5678	Underrepresented	1425.95	production of ta-siRNAs involved in RNA interference	NO
GO:0005982	135	18	19.8704	Underrepresented	1431.92	starch metabolic process	NO
GO:0010043	137	16	20.1648	Underrepresented	1433.04	response to zinc ion	NO
GO:0006790	35	5	5.15159	Underrepresented	1434.12	sulfur compound metabolic process	NO
GO:0010189	35	5	5.15159	Underrepresented	1434.12	vitamin E biosynthetic process	NO
GO:0048519	139	16	20.4592	Underrepresented	1434.67	negative regulation of biological process	NO
GO:0032313	36	5	5.29878	Underrepresented	1441.1	regulation of Rab GTPase activity	NO
GO:0071732	36	5	5.29878	Underrepresented	1441.1	cellular response to nitric oxide	NO
GO:0051607	145	17	21.3423	Underrepresented	1442.79	defense response to virus	NO
GO:0009636	37	5	5.44597	Underrepresented	1449.11	response to toxic substance	NO
GO:0006473	38	4	5.59316	Underrepresented	1457.71	protein acetylation	NO
GO:0010380	38	4	5.59316	Underrepresented	1457.71	regulation of chlorophyll biosynthetic process	NO
GO:0071456	38	4	5.59316	Underrepresented	1457.71	cellular response to hypoxia	NO
GO:0010050	176	21	25.9051	Underrepresented	1474.83	vegetative phase change	NO
GO:0010374	44	6	6.47629	Underrepresented	1474.84	stomatal complex development	NO
GO:0033043	44	6	6.47629	Underrepresented	1474.84	regulation of organelle organization	NO
GO:0006284	45	6	6.62348	Underrepresented	1481.04	base-excision repair	NO
GO:0009225	45	6	6.62348	Underrepresented	1481.04	nucleotide-sugar metabolic process	NO
GO:0009306	45	6	6.62348	Underrepresented	1481.04	protein secretion	NO
GO:0009830	46	5	6.77066	Underrepresented	1486.15	cell wall modification involved in abscission	NO
GO:0010030	46	5	6.77066	Underrepresented	1486.15	positive regulation of seed germination	NO
GO:0009657	201	24	29.5849	Underrepresented	1494.58	plastid organization	NO
GO:0016926	219	29	32.2342	Underrepresented	1507.32	protein desumoylation	NO
GO:0006887	54	6	7.94817	Underrepresented	1508.46	exocytosis	NO
GO:0009690	58	8	8.53692	Underrepresented	1514.13	cytokinin metabolic process	NO
GO:0010468	61	8	8.97849	Underrepresented	1525.07	regulation of gene expression	NO
GO:0010540	64	7	9.42005	Underrepresented	1528	basipetal auxin transport	NO
GO:0015991	64	7	9.42005	Underrepresented	1528	ATP hydrolysis coupled proton transport	NO
GO:0042254	264	35	38.8577	Underrepresented	1532.44	ribosome biogenesis	NO
GO:0045087	274	36	40.3296	Underrepresented	1537.58	innate immune response	NO
GO:0009595	278	34	40.9184	Underrepresented	1539.22	detection of biotic stimulus	NO
GO:0015031	286	35	42.0959	Underrepresented	1542.75	protein transport	NO
GO:0006259	84	11	12.3638	Underrepresented	1563.47	DNA metabolic process	NO
GO:0000910	92	12	13.5413	Underrepresented	1573.82	cytokinesis	NO
GO:0010260	93	11	13.6885	Underrepresented	1575.05	organ senescence	NO
GO:0009751	380	47	55.9316	Underrepresented	1575.83	response to salicylic acid stimulus	NO
GO:0009060	97	13	14.2773	Underrepresented	1577.7	aerobic respiration	NO
GO:0009694	100	13	14.7188	Underrepresented	1582.92	jasmonic acid metabolic process	NO
GO:0006813	103	12	15.1604	Underrepresented	1584.29	potassium ion transport	NO
GO:0006312	110	13	16.1907	Underrepresented	1591.43	mitotic recombination	NO
GO:0052542	116	14	17.0738	Underrepresented	1598.01	defense response by callose deposition	NO
GO:0046482	119	14	17.5154	Underrepresented	1598.82	para-aminobenzoic acid metabolic process	NO
GO:0019748	135	16	19.8704	Underrepresented	1610.73	secondary metabolic process	NO
GO:0009062	136	18	20.0176	Underrepresented	1611.43	fatty acid catabolic process	NO
GO:0019722	141	17	20.7536	Underrepresented	1615.12	calcium-mediated signaling	NO
GO:0010193	142	17	20.9007	Underrepresented	1615.44	response to ozone	NO
GO:0055114	2341	298	344.568	Underrepresented	1617.5	oxidation-reduction process	NO
GO:0030048	148	18	21.7839	Underrepresented	1619.75	actin filament-based movement	NO
GO:0048825	184	24	27.0827	Underrepresented	1637.34	cotyledon development	NO
GO:0006355	4060	524	597.585	Underrepresented	1659.59	regulation of transcription, DNA-dependent	NO
GO:0043900	264	33	38.8577	Underrepresented	1663.7	regulation of multi-organism process	NO
GO:0006812	266	33	39.1521	Underrepresented	1663.78	cation transport	NO
GO:0009963	300	39	44.1565	Underrepresented	1671.34	positive regulation of flavonoid biosynthetic process	NO
GO:0045010	312	39	45.9228	Underrepresented	1673.9	actin nucleation	NO
GO:0000154	7	1	1.03032	Underrepresented	1795	rRNA modification	NO
GO:0000226	379	48	55.7844	Underrepresented	1795	microtubule cytoskeleton organization	NO
GO:0000304	11	1	1.61907	Underrepresented	1795	response to singlet oxygen	NO
GO:0000380	7	1	1.03032	Underrepresented	1795	alternative mRNA splicing, via spliceosome	NO
GO:0000462	13	1	1.91345	Underrepresented	1795	maturation of SSU-rRNA from tricistronic rRNA transcript (SSU-rRNA, 5.8S rRNA, LSU-rRNA)	NO
GO:0000712	12	1	1.76626	Underrepresented	1795	resolution of meiotic recombination intermediates	NO
GO:0000723	13	1	1.91345	Underrepresented	1795	telomere maintenance	NO
GO:0001558	15	2	2.20783	Underrepresented	1795	regulation of cell growth	NO
GO:0001708	57	7	8.38974	Underrepresented	1795	cell fate specification	NO
GO:0001736	18	2	2.64939	Underrepresented	1795	establishment of planar polarity	NO
GO:0002215	22	2	3.23814	Underrepresented	1795	defense response to nematode	NO
GO:0002229	24	3	3.53252	Underrepresented	1795	defense response to oomycetes	NO
GO:0003002	46	6	6.77066	Underrepresented	1795	regionalization	NO
GO:0003006	15	2	2.20783	Underrepresented	1795	developmental process involved in reproduction	NO
GO:0003333	29	3	4.26846	Underrepresented	1795	amino acid transmembrane transport	NO
GO:0005992	54	7	7.94817	Underrepresented	1795	trehalose biosynthetic process	NO
GO:0006000	14	1	2.06064	Underrepresented	1795	fructose metabolic process	NO
GO:0006013	10	1	1.47188	Underrepresented	1795	mannose metabolic process	NO
GO:0006014	25	3	3.67971	Underrepresented	1795	D-ribose metabolic process	NO
GO:0006073	67	8	9.86162	Underrepresented	1795	cellular glucan metabolic process	NO
GO:0006086	8	1	1.17751	Underrepresented	1795	acetyl-CoA biosynthetic process from pyruvate	NO
GO:0006109	17	2	2.5022	Underrepresented	1795	regulation of carbohydrate metabolic process	NO
GO:0006114	11	1	1.61907	Underrepresented	1795	glycerol biosynthetic process	NO
GO:0006120	12	1	1.76626	Underrepresented	1795	mitochondrial electron transport, NADH to ubiquinone	NO
GO:0006154	8	1	1.17751	Underrepresented	1795	adenosine catabolic process	NO
GO:0006166	8	1	1.17751	Underrepresented	1795	purine ribonucleoside salvage	NO
GO:0006168	14	1	2.06064	Underrepresented	1795	adenine salvage	NO
GO:0006269	8	1	1.17751	Underrepresented	1795	DNA replication, synthesis of RNA primer	NO
GO:0006289	48	6	7.06504	Underrepresented	1795	nucleotide-excision repair	NO
GO:0006308	9	1	1.3247	Underrepresented	1795	DNA catabolic process	NO
GO:0006367	34	4	5.0044	Underrepresented	1795	transcription initiation from RNA polymerase II promoter	NO
GO:0006402	7	1	1.03032	Underrepresented	1795	mRNA catabolic process	NO
GO:0006419	8	1	1.17751	Underrepresented	1795	alanyl-tRNA aminoacylation	NO
GO:0006432	10	1	1.47188	Underrepresented	1795	phenylalanyl-tRNA aminoacylation	NO
GO:0006446	26	3	3.8269	Underrepresented	1795	regulation of translational initiation	NO
GO:0006471	7	1	1.03032	Underrepresented	1795	protein ADP-ribosylation	NO
GO:0006506	24	3	3.53252	Underrepresented	1795	GPI anchor biosynthetic process	NO
GO:0006513	9	1	1.3247	Underrepresented	1795	protein monoubiquitination	NO
GO:0006515	7	1	1.03032	Underrepresented	1795	misfolded or incompletely synthesized protein catabolic process	NO
GO:0006536	13	1	1.91345	Underrepresented	1795	glutamate metabolic process	NO
GO:0006540	11	1	1.61907	Underrepresented	1795	glutamate decarboxylation to succinate	NO
GO:0006544	23	3	3.38533	Underrepresented	1795	glycine metabolic process	NO
GO:0006560	7	1	1.03032	Underrepresented	1795	proline metabolic process	NO
GO:0006614	23	3	3.38533	Underrepresented	1795	SRP-dependent cotranslational protein targeting to membrane	NO
GO:0006621	14	1	2.06064	Underrepresented	1795	protein retention in ER lumen	NO
GO:0006672	29	3	4.26846	Underrepresented	1795	ceramide metabolic process	NO
GO:0006750	8	1	1.17751	Underrepresented	1795	glutathione biosynthetic process	NO
GO:0006753	8	1	1.17751	Underrepresented	1795	nucleoside phosphate metabolic process	NO
GO:0006793	8	1	1.17751	Underrepresented	1795	phosphorus metabolic process	NO
GO:0006796	18	2	2.64939	Underrepresented	1795	phosphate-containing compound metabolic process	NO
GO:0006805	27	3	3.97409	Underrepresented	1795	xenobiotic metabolic process	NO
GO:0006828	15	2	2.20783	Underrepresented	1795	manganese ion transport	NO
GO:0006862	101	13	14.866	Underrepresented	1795	nucleotide transport	NO
GO:0006904	78	10	11.4807	Underrepresented	1795	vesicle docking involved in exocytosis	NO
GO:0006909	10	1	1.47188	Underrepresented	1795	phagocytosis	NO
GO:0006955	22	2	3.23814	Underrepresented	1795	immune response	NO
GO:0007094	11	1	1.61907	Underrepresented	1795	mitotic spindle assembly checkpoint	NO
GO:0007112	10	1	1.47188	Underrepresented	1795	male meiosis cytokinesis	NO
GO:0007140	39	5	5.74035	Underrepresented	1795	male meiosis	NO
GO:0007205	22	2	3.23814	Underrepresented	1795	protein kinase C-activating G-protein coupled receptor signaling pathway	NO
GO:0008285	9	1	1.3247	Underrepresented	1795	negative regulation of cell proliferation	NO
GO:0009052	9	1	1.3247	Underrepresented	1795	pentose-phosphate shunt, non-oxidative branch	NO
GO:0009063	12	1	1.76626	Underrepresented	1795	cellular amino acid catabolic process	NO
GO:0009072	128	16	18.8401	Underrepresented	1795	aromatic amino acid family metabolic process	NO
GO:0009117	150	19	22.0783	Underrepresented	1795	nucleotide metabolic process	NO
GO:0009150	11	1	1.61907	Underrepresented	1795	purine ribonucleotide metabolic process	NO
GO:0009168	11	1	1.61907	Underrepresented	1795	purine ribonucleoside monophosphate biosynthetic process	NO
GO:0009250	15	2	2.20783	Underrepresented	1795	glucan biosynthetic process	NO
GO:0009294	70	9	10.3032	Underrepresented	1795	DNA mediated transformation	NO
GO:0009308	19	2	2.79658	Underrepresented	1795	amine metabolic process	NO
GO:0009311	31	4	4.56284	Underrepresented	1795	oligosaccharide metabolic process	NO
GO:0009395	10	1	1.47188	Underrepresented	1795	phospholipid catabolic process	NO
GO:0009405	7	1	1.03032	Underrepresented	1795	pathogenesis	NO
GO:0009416	440	56	64.7629	Underrepresented	1795	response to light stimulus	NO
GO:0009450	7	1	1.03032	Underrepresented	1795	gamma-aminobutyric acid catabolic process	NO
GO:0009554	9	1	1.3247	Underrepresented	1795	megasporogenesis	NO
GO:0009558	12	1	1.76626	Underrepresented	1795	embryo sac cellularization	NO
GO:0009645	7	1	1.03032	Underrepresented	1795	response to low light intensity stimulus	NO
GO:0009647	9	1	1.3247	Underrepresented	1795	skotomorphogenesis	NO
GO:0009650	12	1	1.76626	Underrepresented	1795	UV protection	NO
GO:0009660	9	1	1.3247	Underrepresented	1795	amyloplast organization	NO
GO:0009663	7	1	1.03032	Underrepresented	1795	plasmodesma organization	NO
GO:0009684	232	29	34.1477	Underrepresented	1795	indoleacetic acid biosynthetic process	NO
GO:0009686	106	13	15.602	Underrepresented	1795	gibberellin biosynthetic process	NO
GO:0009715	21	2	3.09096	Underrepresented	1795	chalcone biosynthetic process	NO
GO:0009749	195	25	28.7017	Underrepresented	1795	response to glucose stimulus	NO
GO:0009768	10	1	1.47188	Underrepresented	1795	photosynthesis, light harvesting in photosystem I	NO
GO:0009769	12	1	1.76626	Underrepresented	1795	photosynthesis, light harvesting in photosystem II	NO
GO:0009773	121	15	17.8098	Underrepresented	1795	photosynthetic electron transport in photosystem I	NO
GO:0009864	32	4	4.71003	Underrepresented	1795	induced systemic resistance, jasmonic acid mediated signaling pathway	NO
GO:0009868	9	1	1.3247	Underrepresented	1795	jasmonic acid and ethylene-dependent systemic resistance, jasmonic acid mediated signaling pathway	NO
GO:0009887	289	37	42.5374	Underrepresented	1795	organ morphogenesis	NO
GO:0009888	121	15	17.8098	Underrepresented	1795	tissue development	NO
GO:0009901	49	6	7.21223	Underrepresented	1795	anther dehiscence	NO
GO:0009938	27	3	3.97409	Underrepresented	1795	negative regulation of gibberellic acid mediated signaling pathway	NO
GO:0009942	24	3	3.53252	Underrepresented	1795	longitudinal axis specification	NO
GO:0009954	37	4	5.44597	Underrepresented	1795	proximal/distal pattern formation	NO
GO:0009959	24	3	3.53252	Underrepresented	1795	negative gravitropism	NO
GO:0010018	10	1	1.47188	Underrepresented	1795	far-red light signaling pathway	NO
GO:0010021	15	2	2.20783	Underrepresented	1795	amylopectin biosynthetic process	NO
GO:0010071	12	1	1.76626	Underrepresented	1795	root meristem specification	NO
GO:0010082	51	6	7.50661	Underrepresented	1795	regulation of root meristem growth	NO
GO:0010086	8	1	1.17751	Underrepresented	1795	embryonic root morphogenesis	NO
GO:0010098	7	1	1.03032	Underrepresented	1795	suspensor development	NO
GO:0010112	11	1	1.61907	Underrepresented	1795	regulation of systemic acquired resistance	NO
GO:0010120	35	4	5.15159	Underrepresented	1795	camalexin biosynthetic process	NO
GO:0010158	24	3	3.53252	Underrepresented	1795	abaxial cell fate specification	NO
GO:0010183	40	5	5.88753	Underrepresented	1795	pollen tube guidance	NO
GO:0010186	7	1	1.03032	Underrepresented	1795	positive regulation of cellular defense response	NO
GO:0010190	19	2	2.79658	Underrepresented	1795	cytochrome b6f complex assembly	NO
GO:0010206	16	2	2.35501	Underrepresented	1795	photosystem II repair	NO
GO:0010208	13	1	1.91345	Underrepresented	1795	pollen wall assembly	NO
GO:0010233	26	3	3.8269	Underrepresented	1795	phloem transport	NO
GO:0010253	12	1	1.76626	Underrepresented	1795	UDP-rhamnose biosynthetic process	NO
GO:0010256	7	1	1.03032	Underrepresented	1795	endomembrane system organization	NO
GO:0010265	7	1	1.03032	Underrepresented	1795	SCF complex assembly	NO
GO:0010268	16	2	2.35501	Underrepresented	1795	brassinosteroid homeostasis	NO
GO:0010311	139	17	20.4592	Underrepresented	1795	lateral root formation	NO
GO:0010321	11	1	1.61907	Underrepresented	1795	regulation of vegetative phase change	NO
GO:0010343	9	1	1.3247	Underrepresented	1795	singlet oxygen-mediated programmed cell death	NO
GO:0010358	19	2	2.79658	Underrepresented	1795	leaf shaping	NO
GO:0010411	29	3	4.26846	Underrepresented	1795	xyloglucan metabolic process	NO
GO:0010417	35	4	5.15159	Underrepresented	1795	glucuronoxylan biosynthetic process	NO
GO:0010439	7	1	1.03032	Underrepresented	1795	regulation of glucosinolate biosynthetic process	NO
GO:0010483	27	3	3.97409	Underrepresented	1795	pollen tube reception	NO
GO:0010492	29	3	4.26846	Underrepresented	1795	maintenance of shoot apical meristem identity	NO
GO:0010582	41	5	6.03472	Underrepresented	1795	floral meristem determinacy	NO
GO:0010589	16	2	2.35501	Underrepresented	1795	leaf proximal/distal pattern formation	NO
GO:0010599	10	1	1.47188	Underrepresented	1795	production of lsiRNA involved in RNA interference	NO
GO:0010638	124	16	18.2514	Underrepresented	1795	positive regulation of organelle organization	NO
GO:0010942	14	1	2.06064	Underrepresented	1795	positive regulation of cell death	NO
GO:0010971	7	1	1.03032	Underrepresented	1795	positive regulation of G2/M transition of mitotic cell cycle	NO
GO:0015692	28	3	4.12127	Underrepresented	1795	lead ion transport	NO
GO:0015695	16	2	2.35501	Underrepresented	1795	organic cation transport	NO
GO:0015696	105	13	15.4548	Underrepresented	1795	ammonium transport	NO
GO:0015749	14	1	2.06064	Underrepresented	1795	monosaccharide transport	NO
GO:0015770	34	4	5.0044	Underrepresented	1795	sucrose transport	NO
GO:0015802	102	13	15.0132	Underrepresented	1795	basic amino acid transport	NO
GO:0015812	24	3	3.53252	Underrepresented	1795	gamma-aminobutyric acid transport	NO
GO:0015840	18	2	2.64939	Underrepresented	1795	urea transport	NO
GO:0015908	19	2	2.79658	Underrepresented	1795	fatty acid transport	NO
GO:0015977	28	3	4.12127	Underrepresented	1795	carbon fixation	NO
GO:0016045	31	4	4.56284	Underrepresented	1795	detection of bacterium	NO
GO:0016482	7	1	1.03032	Underrepresented	1795	cytoplasmic transport	NO
GO:0016570	163	21	23.9917	Underrepresented	1795	histone modification	NO
GO:0016575	29	3	4.26846	Underrepresented	1795	histone deacetylation	NO
GO:0018342	12	1	1.76626	Underrepresented	1795	protein prenylation	NO
GO:0019305	15	2	2.20783	Underrepresented	1795	dTDP-rhamnose biosynthetic process	NO
GO:0019318	11	1	1.61907	Underrepresented	1795	hexose metabolic process	NO
GO:0019430	15	2	2.20783	Underrepresented	1795	removal of superoxide radicals	NO
GO:0019509	13	1	1.91345	Underrepresented	1795	L-methionine salvage from methylthioadenosine	NO
GO:0019544	12	1	1.76626	Underrepresented	1795	arginine catabolic process to glutamate	NO
GO:0019725	14	1	2.06064	Underrepresented	1795	cellular homeostasis	NO
GO:0019827	18	2	2.64939	Underrepresented	1795	stem cell maintenance	NO
GO:0019853	26	3	3.8269	Underrepresented	1795	L-ascorbic acid biosynthetic process	NO
GO:0022622	19	2	2.79658	Underrepresented	1795	root system development	NO
GO:0030003	274	35	40.3296	Underrepresented	1795	cellular cation homeostasis	NO
GO:0030007	20	2	2.94377	Underrepresented	1795	cellular potassium ion homeostasis	NO
GO:0030041	10	1	1.47188	Underrepresented	1795	actin filament polymerization	NO
GO:0030148	15	2	2.20783	Underrepresented	1795	sphingolipid biosynthetic process	NO
GO:0030388	7	1	1.03032	Underrepresented	1795	fructose 1,6-bisphosphate metabolic process	NO
GO:0031087	21	2	3.09096	Underrepresented	1795	deadenylation-independent decapping of nuclear-transcribed mRNA	NO
GO:0031347	345	44	50.78	Underrepresented	1795	regulation of defense response	NO
GO:0031365	8	1	1.17751	Underrepresented	1795	N-terminal protein amino acid modification	NO
GO:0031407	10	1	1.47188	Underrepresented	1795	oxylipin metabolic process	NO
GO:0031537	54	7	7.94817	Underrepresented	1795	regulation of anthocyanin metabolic process	NO
GO:0031539	10	1	1.47188	Underrepresented	1795	positive regulation of anthocyanin metabolic process	NO
GO:0031930	7	1	1.03032	Underrepresented	1795	mitochondria-nucleus signaling pathway	NO
GO:0031935	7	1	1.03032	Underrepresented	1795	regulation of chromatin silencing	NO
GO:0032012	12	1	1.76626	Underrepresented	1795	regulation of ARF protein signal transduction	NO
GO:0032312	37	4	5.44597	Underrepresented	1795	regulation of ARF GTPase activity	NO
GO:0032350	7	1	1.03032	Underrepresented	1795	regulation of hormone metabolic process	NO
GO:0032509	8	1	1.17751	Underrepresented	1795	endosome transport via multivesicular body sorting pathway	NO
GO:0032784	11	1	1.61907	Underrepresented	1795	regulation of DNA-dependent transcription, elongation	NO
GO:0032922	13	1	1.91345	Underrepresented	1795	circadian regulation of gene expression	NO
GO:0033356	11	1	1.61907	Underrepresented	1795	UDP-L-arabinose metabolic process	NO
GO:0033365	7	1	1.03032	Underrepresented	1795	protein localization to organelle	NO
GO:0033591	8	1	1.17751	Underrepresented	1795	response to L-ascorbic acid	NO
GO:0034755	7	1	1.03032	Underrepresented	1795	iron ion transmembrane transport	NO
GO:0035266	7	1	1.03032	Underrepresented	1795	meristem growth	NO
GO:0035436	14	1	2.06064	Underrepresented	1795	triose phosphate transmembrane transport	NO
GO:0035865	16	2	2.35501	Underrepresented	1795	cellular response to potassium ion	NO
GO:0038032	8	1	1.17751	Underrepresented	1795	termination of G-protein coupled receptor signaling pathway	NO
GO:0040008	15	2	2.20783	Underrepresented	1795	regulation of growth	NO
GO:0040020	11	1	1.61907	Underrepresented	1795	regulation of meiosis	NO
GO:0042176	11	1	1.61907	Underrepresented	1795	regulation of protein catabolic process	NO
GO:0042218	32	4	4.71003	Underrepresented	1795	1-aminocyclopropane-1-carboxylate biosynthetic process	NO
GO:0042256	7	1	1.03032	Underrepresented	1795	mature ribosome assembly	NO
GO:0042325	8	1	1.17751	Underrepresented	1795	regulation of phosphorylation	NO
GO:0042539	11	1	1.61907	Underrepresented	1795	hypotonic salinity response	NO
GO:0042550	13	1	1.91345	Underrepresented	1795	photosystem I stabilization	NO
GO:0042761	24	3	3.53252	Underrepresented	1795	very long-chain fatty acid biosynthetic process	NO
GO:0043091	11	1	1.61907	Underrepresented	1795	L-arginine import	NO
GO:0043201	8	1	1.17751	Underrepresented	1795	response to leucine	NO
GO:0043269	101	13	14.866	Underrepresented	1795	regulation of ion transport	NO
GO:0045165	10	1	1.47188	Underrepresented	1795	cell fate commitment	NO
GO:0045226	14	1	2.06064	Underrepresented	1795	extracellular polysaccharide biosynthetic process	NO
GO:0045487	21	2	3.09096	Underrepresented	1795	gibberellin catabolic process	NO
GO:0045488	7	1	1.03032	Underrepresented	1795	pectin metabolic process	NO
GO:0045493	15	2	2.20783	Underrepresented	1795	xylan catabolic process	NO
GO:0045793	9	1	1.3247	Underrepresented	1795	positive regulation of cell size	NO
GO:0045814	22	2	3.23814	Underrepresented	1795	negative regulation of gene expression, epigenetic	NO
GO:0045900	8	1	1.17751	Underrepresented	1795	negative regulation of translational elongation	NO
GO:0045927	7	1	1.03032	Underrepresented	1795	positive regulation of growth	NO
GO:0045930	7	1	1.03032	Underrepresented	1795	negative regulation of mitotic cell cycle	NO
GO:0045995	10	1	1.47188	Underrepresented	1795	regulation of embryonic development	NO
GO:0046373	9	1	1.3247	Underrepresented	1795	L-arabinose metabolic process	NO
GO:0046473	8	1	1.17751	Underrepresented	1795	phosphatidic acid metabolic process	NO
GO:0046621	14	1	2.06064	Underrepresented	1795	negative regulation of organ growth	NO
GO:0046653	8	1	1.17751	Underrepresented	1795	tetrahydrofolate metabolic process	NO
GO:0046739	12	1	1.76626	Underrepresented	1795	spread of virus in multicellular host	NO
GO:0046740	7	1	1.03032	Underrepresented	1795	spread of virus in host, cell to cell	NO
GO:0046786	17	2	2.5022	Underrepresented	1795	viral replication complex formation and maintenance	NO
GO:0046836	14	1	2.06064	Underrepresented	1795	glycolipid transport	NO
GO:0046854	79	10	11.6279	Underrepresented	1795	phosphatidylinositol phosphorylation	NO
GO:0048232	16	2	2.35501	Underrepresented	1795	male gamete generation	NO
GO:0048358	7	1	1.03032	Underrepresented	1795	mucilage pectin biosynthetic process	NO
GO:0048367	174	22	25.6108	Underrepresented	1795	shoot system development	NO
GO:0048445	19	2	2.79658	Underrepresented	1795	carpel morphogenesis	NO
GO:0048446	36	4	5.29878	Underrepresented	1795	petal morphogenesis	NO
GO:0048467	28	3	4.12127	Underrepresented	1795	gynoecium development	NO
GO:0048574	49	6	7.21223	Underrepresented	1795	long-day photoperiodism, flowering	NO
GO:0048575	15	2	2.20783	Underrepresented	1795	short-day photoperiodism, flowering	NO
GO:0048579	9	1	1.3247	Underrepresented	1795	negative regulation of long-day photoperiodism, flowering	NO
GO:0048831	55	7	8.09536	Underrepresented	1795	regulation of shoot system development	NO
GO:0051170	12	1	1.76626	Underrepresented	1795	nuclear import	NO
GO:0051510	175	22	25.758	Underrepresented	1795	regulation of unidimensional cell growth	NO
GO:0051568	18	2	2.64939	Underrepresented	1795	histone H3-K4 methylation	NO
GO:0051592	10	1	1.47188	Underrepresented	1795	response to calcium ion	NO
GO:0051693	13	1	1.91345	Underrepresented	1795	actin filament capping	NO
GO:0051938	7	1	1.03032	Underrepresented	1795	L-glutamate import	NO
GO:0052325	14	1	2.06064	Underrepresented	1795	cell wall pectin biosynthetic process	NO
GO:0055046	33	4	4.85722	Underrepresented	1795	microgametogenesis	NO
GO:0055074	9	1	1.3247	Underrepresented	1795	calcium ion homeostasis	NO
GO:0060918	17	2	2.5022	Underrepresented	1795	auxin transport	NO
GO:0071219	24	3	3.53252	Underrepresented	1795	cellular response to molecule of bacterial origin	NO
GO:0071333	9	1	1.3247	Underrepresented	1795	cellular response to glucose stimulus	NO
GO:0071368	29	3	4.26846	Underrepresented	1795	cellular response to cytokinin stimulus	NO
GO:0071446	11	1	1.61907	Underrepresented	1795	cellular response to salicylic acid stimulus	NO
GO:0071472	42	5	6.18191	Underrepresented	1795	cellular response to salt stress	NO
GO:0071484	8	1	1.17751	Underrepresented	1795	cellular response to light intensity	NO
GO:0071493	7	1	1.03032	Underrepresented	1795	cellular response to UV-B	NO
GO:0071805	50	6	7.35942	Underrepresented	1795	potassium ion transmembrane transport	NO
GO:0080052	8	1	1.17751	Underrepresented	1795	response to histidine	NO
GO:0080053	8	1	1.17751	Underrepresented	1795	response to phenylalanine	NO
GO:0080060	13	1	1.91345	Underrepresented	1795	integument development	NO
GO:0080110	12	1	1.76626	Underrepresented	1795	sporopollenin biosynthetic process	NO
GO:0080143	13	1	1.91345	Underrepresented	1795	regulation of amino acid export	NO
GO:0080144	11	1	1.61907	Underrepresented	1795	amino acid homeostasis	NO
GO:0080163	8	1	1.17751	Underrepresented	1795	regulation of protein serine/threonine phosphatase activity	NO
GO:0080165	9	1	1.3247	Underrepresented	1795	callose deposition in phloem sieve plate	NO
GO:0080175	8	1	1.17751	Underrepresented	1795	phragmoplast microtubule organization	NO
GO:1900150	9	1	1.3247	Underrepresented	1795	regulation of defense response to fungus	NO
GO:2000012	10	1	1.47188	Underrepresented	1795	regulation of auxin polar transport	NO
GO:2000022	7	1	1.03032	Underrepresented	1795	regulation of jasmonic acid mediated signaling pathway	NO
GO:2000070	10	1	1.47188	Underrepresented	1795	regulation of response to water deprivation	NO
GO:2000904	13	1	1.91345	Underrepresented	1795	regulation of starch metabolic process	NO
GO:2001289	7	1	1.03032	Underrepresented	1795	lipid X metabolic process	NO
GO:0005515	4182	674	587.834	Overrepresented	9.17484e-10	protein binding	YES
GO:0043531	543	20	76.3256	Underrepresented	3.70844e-09	ADP binding	YES
GO:0003723	1047	198	147.169	Overrepresented	1.47348e-06	RNA binding	YES
GO:0004842	619	129	87.0084	Overrepresented	3.4243e-06	ubiquitin-protein ligase activity	YES
GO:0046983	740	43	104.017	Underrepresented	5.04302e-06	protein dimerization activity	YES
GO:0004722	282	69	39.6387	Overrepresented	2.27131e-05	protein serine/threonine phosphatase activity	YES
GO:0008270	3032	477	426.187	Overrepresented	4.843e-05	zinc ion binding	YES
GO:0003824	2676	414	376.146	Overrepresented	0.00200595	catalytic activity	YES
GO:0004091	297	13	41.7472	Underrepresented	0.00606841	carboxylesterase activity	YES
GO:0051082	257	58	36.1247	Overrepresented	0.00715559	unfolded protein binding	YES
GO:0004872	74	23	10.4017	Overrepresented	0.0209916	receptor activity	YES
GO:0016616	129	34	18.1326	Overrepresented	0.0236263	oxidoreductase activity, acting on the CH-OH group of donors, NAD or NADP as acceptor	YES
GO:0016788	372	21	52.2894	Underrepresented	0.0297049	hydrolase activity, acting on ester bonds	YES
GO:0030515	8	6	1.1245	Overrepresented	0.0950769	snoRNA binding	NO
GO:0003924	269	56	37.8114	Overrepresented	0.100041	GTPase activity	NO
GO:0003746	72	21	10.1205	Overrepresented	0.134402	translation elongation factor activity	NO
GO:0005525	495	91	69.5786	Overrepresented	0.138986	GTP binding	NO
GO:0000166	2506	374	352.25	Overrepresented	0.148678	nucleotide binding	NO
GO:0016787	729	125	102.47	Overrepresented	0.178307	hydrolase activity	NO
GO:0000822	6	5	0.843377	Overrepresented	0.185429	inositol hexakisphosphate binding	NO
GO:0009883	6	5	0.843377	Overrepresented	0.185429	red or far-red light photoreceptor activity	NO
GO:0031516	6	5	0.843377	Overrepresented	0.185429	far-red light photoreceptor activity	NO
GO:0047216	6	5	0.843377	Overrepresented	0.185429	inositol 3-alpha-galactosyltransferase activity	NO
GO:0003735	733	125	103.033	Overrepresented	0.232326	structural constituent of ribosome	NO
GO:0010277	12	7	1.68675	Overrepresented	0.234658	chlorophyllide a oxygenase [overall] activity	NO
GO:0046872	549	98	77.169	Overrepresented	0.236217	metal ion binding	NO
GO:0004591	4	4	0.562251	Overrepresented	0.279512	oxoglutarate dehydrogenase (succinyl-transferring) activity	NO
GO:0004713	796	66	111.888	Underrepresented	0.414965	protein tyrosine kinase activity	NO
GO:0031072	282	56	39.6387	Overrepresented	0.437544	heat shock protein binding	NO
GO:0030599	196	9	27.5503	Underrepresented	0.520912	pectinesterase activity	NO
GO:0051539	53	16	7.44983	Overrepresented	0.556442	4 iron, 4 sulfur cluster binding	NO
GO:0000287	249	50	35.0001	Overrepresented	0.569953	magnesium ion binding	NO
GO:0050897	107	26	15.0402	Overrepresented	0.698712	cobalt ion binding	NO
GO:0004650	126	4	17.7109	Underrepresented	0.707379	polygalacturonase activity	NO
GO:0005198	159	35	22.3495	Overrepresented	0.746232	structural molecule activity	NO
GO:0008194	233	47	32.7511	Overrepresented	0.768351	UDP-glycosyltransferase activity	NO
GO:0016614	139	5	19.5382	Underrepresented	0.803688	oxidoreductase activity, acting on CH-OH group of donors	NO
GO:0016857	14	7	1.96788	Overrepresented	0.811603	racemase and epimerase activity, acting on carbohydrates and derivatives	NO
GO:0004022	18	8	2.53013	Overrepresented	0.891762	alcohol dehydrogenase (NAD) activity	NO
GO:0080043	71	19	9.97996	Overrepresented	1.02642	quercetin 3-O-glucosyltransferase activity	NO
GO:0000976	36	12	5.06026	Overrepresented	1.05663	transcription regulatory region sequence-specific DNA binding	NO
GO:0004673	41	13	5.76308	Overrepresented	1.11401	protein histidine kinase activity	NO
GO:0005200	72	19	10.1205	Overrepresented	1.20044	structural constituent of cytoskeleton	NO
GO:0016597	72	19	10.1205	Overrepresented	1.20044	amino acid binding	NO
GO:0003951	8	5	1.1245	Overrepresented	1.3951	NAD+ kinase activity	NO
GO:0008020	8	5	1.1245	Overrepresented	1.3951	G-protein coupled photoreceptor activity	NO
GO:0030527	8	5	1.1245	Overrepresented	1.3951	structural constituent of chromatin	NO
GO:0050662	164	35	23.0523	Overrepresented	1.41056	coenzyme binding	NO
GO:0003676	1718	257	241.487	Overrepresented	1.56066	nucleic acid binding	NO
GO:0030976	29	10	4.07632	Overrepresented	2.10235	thiamine pyrophosphate binding	NO
GO:0005471	16	7	2.24901	Overrepresented	2.16152	ATP:ADP antiporter activity	NO
GO:0003713	49	14	6.88758	Overrepresented	2.2309	transcription coactivator activity	NO
GO:0008752	3	3	0.421689	Overrepresented	2.26833	FMN reductase activity	NO
GO:0050126	3	3	0.421689	Overrepresented	2.26833	N-carbamoylputrescine amidase activity	NO
GO:0001671	9	5	1.26507	Overrepresented	2.81993	ATPase activator activity	NO
GO:0016813	9	5	1.26507	Overrepresented	2.81993	hydrolase activity, acting on carbon-nitrogen (but not peptide) bonds, in linear amidines	NO
GO:0046982	118	26	16.5864	Overrepresented	3.52141	protein heterodimerization activity	NO
GO:0016747	260	17	36.5463	Underrepresented	3.92113	transferase activity, transferring acyl groups other than amino-acyl groups	NO
GO:0016772	2469	258	347.05	Underrepresented	3.97218	transferase activity, transferring phosphorus-containing groups	NO
GO:0043565	887	139	124.679	Overrepresented	4.14994	sequence-specific DNA binding	NO
GO:0004601	237	15	33.3134	Underrepresented	4.69424	peroxidase activity	NO
GO:0004012	32	10	4.49801	Overrepresented	4.78634	phospholipid-translocating ATPase activity	NO
GO:0004185	92	3	12.9318	Underrepresented	4.88161	serine-type carboxypeptidase activity	NO
GO:0016758	408	70	57.3496	Overrepresented	4.96678	transferase activity, transferring hexosyl groups	NO
GO:0047325	10	5	1.40563	Overrepresented	5.06861	inositol tetrakisphosphate 1-kinase activity	NO
GO:0052726	10	5	1.40563	Overrepresented	5.06861	inositol-1,3,4-trisphosphate 5-kinase activity	NO
GO:0042803	259	48	36.4058	Overrepresented	5.19347	protein homodimerization activity	NO
GO:0016149	14	6	1.96788	Overrepresented	5.26276	translation release factor activity, codon specific	NO
GO:0004857	166	9	23.3334	Underrepresented	5.26372	enzyme inhibitor activity	NO
GO:0003755	116	25	16.3053	Overrepresented	5.4139	peptidyl-prolyl cis-trans isomerase activity	NO
GO:0030246	417	33	58.6147	Underrepresented	5.46649	carbohydrate binding	NO
GO:0004672	2453	258	344.801	Underrepresented	5.72549	protein kinase activity	NO
GO:0016538	61	1	8.57433	Underrepresented	6.70363	cyclin-dependent protein serine/threonine kinase regulator activity	NO
GO:0022857	177	10	24.8796	Underrepresented	6.78103	transmembrane transporter activity	NO
GO:0004124	19	7	2.67069	Overrepresented	6.81324	cysteine synthase activity	NO
GO:0047800	19	7	2.67069	Overrepresented	6.81324	cysteamine dioxygenase activity	NO
GO:0008762	90	3	12.6507	Underrepresented	6.9456	UDP-N-acetylmuramate dehydrogenase activity	NO
GO:0004540	48	13	6.74702	Overrepresented	7.5276	ribonuclease activity	NO
GO:0080046	29	9	4.07632	Overrepresented	7.83467	quercetin 4'-O-glucosyltransferase activity	NO
GO:0035251	94	21	13.2129	Overrepresented	8.11543	UDP-glucosyltransferase activity	NO
GO:0003777	184	11	25.8636	Underrepresented	8.12823	microtubule motor activity	NO
GO:0004683	65	16	9.13658	Overrepresented	8.14057	calmodulin-dependent protein kinase activity	NO
GO:0008937	4	3	0.562251	Overrepresented	8.23483	ferredoxin-NAD(P) reductase activity	NO
GO:0030385	4	3	0.562251	Overrepresented	8.23483	ferredoxin:thioredoxin reductase activity	NO
GO:0030544	4	3	0.562251	Overrepresented	8.23483	Hsp70 protein binding	NO
GO:0033743	4	3	0.562251	Overrepresented	8.23483	peptide-methionine (R)-S-oxide reductase activity	NO
GO:0045174	4	3	0.562251	Overrepresented	8.23483	glutathione dehydrogenase (ascorbate) activity	NO
GO:1901149	4	3	0.562251	Overrepresented	8.23483	salicylic acid binding	NO
GO:0050378	11	5	1.54619	Overrepresented	8.35465	UDP-glucuronate 4-epimerase activity	NO
GO:0052725	11	5	1.54619	Overrepresented	8.35465	inositol-1,3,4-trisphosphate 6-kinase activity	NO
GO:0080044	50	13	7.02814	Overrepresented	9.44374	quercetin 7-O-glucosyltransferase activity	NO
GO:0052716	58	1	8.15264	Underrepresented	9.92132	hydroquinone:oxygen oxidoreductase activity	NO
GO:0051087	51	13	7.1687	Overrepresented	10.7382	chaperone binding	NO
GO:0008081	90	20	12.6507	Overrepresented	10.9943	phosphoric diester hydrolase activity	NO
GO:0016881	141	28	19.8194	Overrepresented	11.9976	acid-amino acid ligase activity	NO
GO:0008289	187	12	26.2853	Underrepresented	12.5465	lipid binding	NO
GO:0004674	2183	231	306.849	Underrepresented	12.5591	protein serine/threonine kinase activity	NO
GO:0008113	12	5	1.68675	Overrepresented	12.8822	peptide-methionine (S)-S-oxide reductase activity	NO
GO:0004042	8	4	1.1245	Overrepresented	12.9581	acetyl-CoA:L-glutamate N-acetyltransferase activity	NO
GO:0004047	8	4	1.1245	Overrepresented	12.9581	aminomethyltransferase activity	NO
GO:0004647	8	4	1.1245	Overrepresented	12.9581	phosphoserine phosphatase activity	NO
GO:0005375	27	8	3.7952	Overrepresented	16.3686	copper ion transmembrane transporter activity	NO
GO:0008026	224	40	31.4861	Overrepresented	17.646	ATP-dependent helicase activity	NO
GO:0000248	2	2	0.281126	Overrepresented	18.4074	C-5 sterol desaturase activity	NO
GO:0000249	2	2	0.281126	Overrepresented	18.4074	C-22 sterol desaturase activity	NO
GO:0004076	2	2	0.281126	Overrepresented	18.4074	biotin synthase activity	NO
GO:0004425	2	2	0.281126	Overrepresented	18.4074	indole-3-glycerol-phosphate synthase activity	NO
GO:0004638	2	2	0.281126	Overrepresented	18.4074	phosphoribosylaminoimidazole carboxylase activity	NO
GO:0005053	2	2	0.281126	Overrepresented	18.4074	peroxisome matrix targeting signal-2 binding	NO
GO:0005245	2	2	0.281126	Overrepresented	18.4074	voltage-gated calcium channel activity	NO
GO:0008175	2	2	0.281126	Overrepresented	18.4074	tRNA methyltransferase activity	NO
GO:0008901	2	2	0.281126	Overrepresented	18.4074	ferredoxin hydrogenase activity	NO
GO:0015038	2	2	0.281126	Overrepresented	18.4074	glutathione disulfide oxidoreductase activity	NO
GO:0015139	2	2	0.281126	Overrepresented	18.4074	alpha-ketoglutarate transmembrane transporter activity	NO
GO:0015141	2	2	0.281126	Overrepresented	18.4074	succinate transmembrane transporter activity	NO
GO:0015932	2	2	0.281126	Overrepresented	18.4074	nucleobase-containing compound transmembrane transporter activity	NO
GO:0016166	2	2	0.281126	Overrepresented	18.4074	phytoene dehydrogenase activity	NO
GO:0019903	2	2	0.281126	Overrepresented	18.4074	protein phosphatase binding	NO
GO:0030946	2	2	0.281126	Overrepresented	18.4074	protein tyrosine phosphatase activity, metal-dependent	NO
GO:0031517	2	2	0.281126	Overrepresented	18.4074	red light photoreceptor activity	NO
GO:0032441	2	2	0.281126	Overrepresented	18.4074	pheophorbide a oxygenase activity	NO
GO:0034023	2	2	0.281126	Overrepresented	18.4074	5-(carboxyamino)imidazole ribonucleotide mutase activity	NO
GO:0047251	2	2	0.281126	Overrepresented	18.4074	thiohydroximate beta-D-glucosyltransferase activity	NO
GO:0047652	2	2	0.281126	Overrepresented	18.4074	allantoate deiminase activity	NO
GO:0048244	2	2	0.281126	Overrepresented	18.4074	phytanoyl-CoA dioxygenase activity	NO
GO:0051743	2	2	0.281126	Overrepresented	18.4074	red chlorophyll catabolite reductase activity	NO
GO:0090471	2	2	0.281126	Overrepresented	18.4074	9,15,9'-tri-cis-zeta-carotene isomerase activity	NO
GO:0004070	5	3	0.702814	Overrepresented	18.6974	aspartate carbamoyltransferase activity	NO
GO:0004455	5	3	0.702814	Overrepresented	18.6974	ketol-acid reductoisomerase activity	NO
GO:0004657	5	3	0.702814	Overrepresented	18.6974	proline dehydrogenase activity	NO
GO:0015099	5	3	0.702814	Overrepresented	18.6974	nickel cation transmembrane transporter activity	NO
GO:0015131	5	3	0.702814	Overrepresented	18.6974	oxaloacetate transmembrane transporter activity	NO
GO:0015367	5	3	0.702814	Overrepresented	18.6974	oxoglutarate:malate antiporter activity	NO
GO:0046870	5	3	0.702814	Overrepresented	18.6974	cadmium ion binding	NO
GO:0051537	49	12	6.88758	Overrepresented	18.9461	2 iron, 2 sulfur cluster binding	NO
GO:0016298	105	5	14.7591	Underrepresented	19.795	lipase activity	NO
GO:0016624	28	8	3.93576	Overrepresented	20.4939	oxidoreductase activity, acting on the aldehyde or oxo group of donors, disulfide as acceptor	NO
GO:0016810	28	8	3.93576	Overrepresented	20.4939	hydrolase activity, acting on carbon-nitrogen (but not peptide) bonds	NO
GO:0046914	28	8	3.93576	Overrepresented	20.4939	transition metal ion binding	NO
GO:0004737	18	6	2.53013	Overrepresented	21.0714	pyruvate decarboxylase activity	NO
GO:0016208	18	6	2.53013	Overrepresented	21.0714	AMP binding	NO
GO:0035091	96	20	13.494	Overrepresented	22.2553	phosphatidylinositol binding	NO
GO:0016820	84	18	11.8073	Overrepresented	22.3703	hydrolase activity, acting on acid anhydrides, catalyzing transmembrane movement of substances	NO
GO:0003697	55	13	7.73096	Overrepresented	25.3021	single-stranded DNA binding	NO
GO:0001053	14	5	1.96788	Overrepresented	26.3779	plastid sigma factor activity	NO
GO:0016987	14	5	1.96788	Overrepresented	26.3779	sigma factor activity	NO
GO:0004129	24	7	3.37351	Overrepresented	26.9514	cytochrome-c oxidase activity	NO
GO:0016161	19	6	2.67069	Overrepresented	27.6522	beta-amylase activity	NO
GO:0004866	46	11	6.46589	Overrepresented	29.1567	endopeptidase inhibitor activity	NO
GO:0015116	47	1	6.60645	Underrepresented	31.1901	sulfate transmembrane transporter activity	NO
GO:0018024	47	1	6.60645	Underrepresented	31.1901	histone-lysine N-methyltransferase activity	NO
GO:0005483	10	4	1.40563	Overrepresented	31.7357	soluble NSF attachment protein activity	NO
GO:0016756	10	4	1.40563	Overrepresented	31.7357	glutathione gamma-glutamylcysteinyltransferase activity	NO
GO:0030295	10	4	1.40563	Overrepresented	31.7357	protein kinase activator activity	NO
GO:0009055	970	97	136.346	Underrepresented	32.9167	electron carrier activity	NO
GO:0003987	6	3	0.843377	Overrepresented	33.9864	acetate-CoA ligase activity	NO
GO:0004450	6	3	0.843377	Overrepresented	33.9864	isocitrate dehydrogenase (NADP+) activity	NO
GO:0008883	6	3	0.843377	Overrepresented	33.9864	glutamyl-tRNA reductase activity	NO
GO:0008886	6	3	0.843377	Overrepresented	33.9864	glyceraldehyde-3-phosphate dehydrogenase (NADP+) (non-phosphorylating) activity	NO
GO:0009881	6	3	0.843377	Overrepresented	33.9864	photoreceptor activity	NO
GO:0015446	6	3	0.843377	Overrepresented	33.9864	arsenite-transmembrane transporting ATPase activity	NO
GO:0016805	6	3	0.843377	Overrepresented	33.9864	dipeptidase activity	NO
GO:0016992	6	3	0.843377	Overrepresented	33.9864	lipoate synthase activity	NO
GO:0070566	6	3	0.843377	Overrepresented	33.9864	adenylyltransferase activity	NO
GO:0071992	6	3	0.843377	Overrepresented	33.9864	phytochelatin transmembrane transporter activity	NO
GO:0080123	6	3	0.843377	Overrepresented	33.9864	jasmonate-amino synthetase activity	NO
GO:0004365	15	5	2.10844	Overrepresented	35.6348	glyceraldehyde-3-phosphate dehydrogenase (NAD+) (phosphorylating) activity	NO
GO:0009982	34	9	4.77914	Overrepresented	37.1188	pseudouridine synthase activity	NO
GO:0004693	73	3	10.2611	Underrepresented	37.4455	cyclin-dependent protein serine/threonine kinase activity	NO
GO:0004553	546	51	76.7473	Underrepresented	37.9298	hydrolase activity, hydrolyzing O-glycosyl compounds	NO
GO:0004221	87	18	12.229	Overrepresented	38.4518	ubiquitin thiolesterase activity	NO
GO:0004602	26	7	3.65463	Overrepresented	41.1673	glutathione peroxidase activity	NO
GO:0042937	21	6	2.95182	Overrepresented	44.6374	tripeptide transporter activity	NO
GO:0044212	43	10	6.0442	Overrepresented	44.7168	transcription regulatory region DNA binding	NO
GO:0008430	11	4	1.54619	Overrepresented	45.0965	selenium binding	NO
GO:0005262	16	5	2.24901	Overrepresented	46.7024	calcium channel activity	NO
GO:0080045	16	5	2.24901	Overrepresented	46.7024	quercetin 3'-O-glucosyltransferase activity	NO
GO:0016308	37	9	5.20083	Overrepresented	48.7453	1-phosphatidylinositol-4-phosphate 5-kinase activity	NO
GO:0000155	47	11	6.60645	Overrepresented	49.6551	phosphorelay sensor kinase activity	NO
GO:0016627	47	11	6.60645	Overrepresented	49.6551	oxidoreductase activity, acting on the CH-CH group of donors	NO
GO:0003747	27	7	3.7952	Overrepresented	49.8471	translation release factor activity	NO
GO:0000234	3	2	0.421689	Overrepresented	50.6857	phosphoethanolamine N-methyltransferase activity	NO
GO:0003862	3	2	0.421689	Overrepresented	50.6857	3-isopropylmalate dehydrogenase activity	NO
GO:0003868	3	2	0.421689	Overrepresented	50.6857	4-hydroxyphenylpyruvate dioxygenase activity	NO
GO:0004368	3	2	0.421689	Overrepresented	50.6857	glycerol-3-phosphate dehydrogenase activity	NO
GO:0004411	3	2	0.421689	Overrepresented	50.6857	homogentisate 1,2-dioxygenase activity	NO
GO:0004451	3	2	0.421689	Overrepresented	50.6857	isocitrate lyase activity	NO
GO:0004809	3	2	0.421689	Overrepresented	50.6857	tRNA (guanine-N2-)-methyltransferase activity	NO
GO:0008281	3	2	0.421689	Overrepresented	50.6857	sulfonylurea receptor activity	NO
GO:0008936	3	2	0.421689	Overrepresented	50.6857	nicotinamidase activity	NO
GO:0009940	3	2	0.421689	Overrepresented	50.6857	amino-terminal vacuolar sorting propeptide binding	NO
GO:0009973	3	2	0.421689	Overrepresented	50.6857	adenylyl-sulfate reductase activity	NO
GO:0010301	3	2	0.421689	Overrepresented	50.6857	xanthoxin dehydrogenase activity	NO
GO:0015165	3	2	0.421689	Overrepresented	50.6857	pyrimidine nucleotide-sugar transmembrane transporter activity	NO
GO:0015228	3	2	0.421689	Overrepresented	50.6857	coenzyme A transmembrane transporter activity	NO
GO:0032791	3	2	0.421689	Overrepresented	50.6857	lead ion binding	NO
GO:0050242	3	2	0.421689	Overrepresented	50.6857	pyruvate, phosphate dikinase activity	NO
GO:0070180	3	2	0.421689	Overrepresented	50.6857	LSU rRNA binding	NO
GO:0004067	7	3	0.98394	Overrepresented	54.094	asparaginase activity	NO
GO:0004180	7	3	0.98394	Overrepresented	54.094	carboxypeptidase activity	NO
GO:0004325	7	3	0.98394	Overrepresented	54.094	ferrochelatase activity	NO
GO:0004385	7	3	0.98394	Overrepresented	54.094	guanylate kinase activity	NO
GO:0004652	7	3	0.98394	Overrepresented	54.094	polynucleotide adenylyltransferase activity	NO
GO:0004748	7	3	0.98394	Overrepresented	54.094	ribonucleoside-diphosphate reductase activity, thioredoxin disulfide as acceptor	NO
GO:0004816	7	3	0.98394	Overrepresented	54.094	asparagine-tRNA ligase activity	NO
GO:0015197	7	3	0.98394	Overrepresented	54.094	peptide transporter activity	NO
[truncated: 1,005 more rows]

## Sheet: 2_ GO Soybase 7.05.16
GO_id	Genome_GO_count	Expressed_GO	Expected_expression	Status	Corrected_P	GO_desc	p≤0.05
GO:0009408	659	153	66.0527	Overrepresented	6.10156e-24	response to heat	YES
GO:0009644	582	132	58.3348	Overrepresented	2.19548e-19	response to high light intensity	YES
GO:0042542	511	117	51.2184	Overrepresented	1.87572e-17	response to hydrogen peroxide	YES
GO:0006457	779	150	78.0805	Overrepresented	3.85626e-15	protein folding	YES
GO:0006952	1116	43	111.859	Underrepresented	1.80084e-08	defense response	YES
GO:0034976	483	90	48.4119	Overrepresented	1.59494e-07	response to endoplasmic reticulum stress	YES
GO:0010286	184	46	18.4426	Overrepresented	3.18583e-07	heat acclimation	YES
GO:0006091	116	33	11.6269	Overrepresented	3.26156e-06	generation of precursor metabolites and energy	YES
GO:0006412	763	117	76.4767	Overrepresented	4.95442e-05	translation	YES
GO:0006354	225	48	22.5521	Overrepresented	5.11621e-05	DNA-dependent transcription, elongation	YES
GO:0006511	619	98	62.0434	Overrepresented	0.000126559	ubiquitin-dependent protein catabolic process	YES
GO:0034605	28	13	2.80649	Overrepresented	0.000450484	cellular response to heat	YES
GO:0009061	35	14	3.50811	Overrepresented	0.00148688	anaerobic respiration	YES
GO:0042787	32	13	3.20741	Overrepresented	0.00294455	protein ubiquitination involved in ubiquitin-dependent protein catabolic process	YES
GO:0009827	322	8	32.2746	Underrepresented	0.0038327	plant-type cell wall modification	YES
GO:0010039	62	17	6.21436	Overrepresented	0.0413236	response to iron ion	YES
GO:0010200	1135	145	113.763	Overrepresented	0.0636051	response to chitin	NO
GO:0009630	358	57	35.8829	Overrepresented	0.0653899	gravitropism	NO
GO:0018316	4	4	0.400927	Overrepresented	0.104534	peptide cross-linking via L-cystine	NO
GO:0071454	4	4	0.400927	Overrepresented	0.104534	cellular response to anoxia	NO
GO:0080153	4	4	0.400927	Overrepresented	0.104534	negative regulation of reductive pentose-phosphate cycle	NO
GO:1900864	4	4	0.400927	Overrepresented	0.104534	mitochondrial RNA modification	NO
GO:0015979	452	67	45.3047	Overrepresented	0.118592	photosynthesis	NO
GO:0015996	140	28	14.0324	Overrepresented	0.125523	chlorophyll catabolic process	NO
GO:0001666	195	35	19.5452	Overrepresented	0.143009	response to hypoxia	NO
GO:0071492	7	5	0.701622	Overrepresented	0.170785	cellular response to UV-A	NO
GO:0006913	59	15	5.91367	Overrepresented	0.305093	nucleocytoplasmic transport	NO
GO:0007623	315	49	31.573	Overrepresented	0.378919	circadian rhythm	NO
GO:0006464	87	19	8.72015	Overrepresented	0.406574	cellular protein modification process	NO
GO:0010228	754	99	75.5747	Overrepresented	0.433044	vegetative to reproductive phase transition of meristem	NO
GO:0009415	5	4	0.501158	Overrepresented	0.484583	response to water stimulus	NO
GO:0009651	1845	214	184.927	Overrepresented	0.519268	response to salt stress	NO
GO:0006984	39	11	3.90903	Overrepresented	0.812813	ER-nucleus signaling pathway	NO
GO:0009833	13	6	1.30301	Overrepresented	0.845194	primary cell wall biogenesis	NO
GO:0010600	9	5	0.902085	Overrepresented	0.875915	regulation of auxin biosynthetic process	NO
GO:0006468	2386	171	239.153	Underrepresented	1.01414	protein phosphorylation	NO
GO:0042335	131	2	13.1303	Underrepresented	1.01988	cuticle development	NO
GO:0006970	345	51	34.5799	Overrepresented	1.02772	response to osmotic stress	NO
GO:0046686	1310	156	131.303	Overrepresented	1.10826	response to cadmium ion	NO
GO:0071731	3	3	0.300695	Overrepresented	1.14759	response to nitric oxide	NO
GO:2000234	3	3	0.300695	Overrepresented	1.14759	positive regulation of rRNA processing	NO
GO:0006508	938	57	94.0173	Underrepresented	1.1758	proteolysis	NO
GO:0042254	264	41	26.4612	Overrepresented	1.221	ribosome biogenesis	NO
GO:0009414	888	111	89.0057	Overrepresented	1.26732	response to water deprivation	NO
GO:0010413	495	25	49.6147	Underrepresented	1.47599	glucuronoxylan metabolic process	NO
GO:0042594	19	7	1.9044	Overrepresented	1.48143	response to starvation	NO
GO:0045492	497	25	49.8151	Underrepresented	1.4933	xylan biosynthetic process	NO
GO:0000041	201	6	20.1466	Underrepresented	1.87637	transition metal ion transport	NO
GO:0009611	1031	125	103.339	Overrepresented	2.02491	response to wounding	NO
GO:0010072	135	24	13.5313	Overrepresented	2.13524	primary shoot apical meristem specification	NO
GO:0009788	71	15	7.11645	Overrepresented	2.461	negative regulation of abscisic acid mediated signaling pathway	NO
GO:0070370	21	7	2.10486	Overrepresented	2.9049	cellular heat acclimation	NO
GO:0010389	155	4	15.5359	Underrepresented	2.959	regulation of G2/M transition of mitotic cell cycle	NO
GO:0007169	348	16	34.8806	Underrepresented	3.03536	transmembrane receptor protein tyrosine kinase signaling pathway	NO
GO:0016114	52	12	5.21205	Overrepresented	3.18806	terpenoid biosynthetic process	NO
GO:0006351	187	30	18.7433	Overrepresented	3.21419	transcription, DNA-dependent	NO
GO:0009834	135	3	13.5313	Underrepresented	3.66735	secondary cell wall biogenesis	NO
GO:0051301	211	33	21.1489	Overrepresented	3.74466	cell division	NO
GO:0051726	345	16	34.5799	Underrepresented	3.90818	regulation of cell cycle	NO
GO:0009737	1254	146	125.69	Overrepresented	4.00128	response to abscisic acid stimulus	NO
GO:0032940	28	8	2.80649	Overrepresented	4.2162	secretion by cell	NO
GO:0009887	289	42	28.9669	Overrepresented	4.23935	organ morphogenesis	NO
GO:0034970	4	3	0.400927	Overrepresented	4.27677	histone H3-R2 methylation	NO
GO:0034971	4	3	0.400927	Overrepresented	4.27677	histone H3-R17 methylation	NO
GO:0034972	4	3	0.400927	Overrepresented	4.27677	histone H3-R26 methylation	NO
GO:0080185	4	3	0.400927	Overrepresented	4.27677	effector dependent induction by symbiont of host immune response	NO
GO:1900865	4	3	0.400927	Overrepresented	4.27677	chloroplast RNA modification	NO
GO:0032527	12	5	1.20278	Overrepresented	4.35782	protein exit from endoplasmic reticulum	NO
GO:0071486	12	5	1.20278	Overrepresented	4.35782	cellular response to high light intensity	NO
GO:0042538	461	61	46.2068	Overrepresented	5.17437	hyperosmotic salinity response	NO
GO:0010155	191	30	19.1442	Overrepresented	5.20028	regulation of proton transport	NO
GO:0010161	23	7	2.30533	Overrepresented	5.20704	red light signaling pathway	NO
GO:0042127	108	2	10.825	Underrepresented	6.09252	regulation of cell proliferation	NO
GO:0034599	13	5	1.30301	Overrepresented	6.55322	cellular response to oxidative stress	NO
GO:0006979	632	79	63.3464	Overrepresented	6.73106	response to oxidative stress	NO
GO:0010105	44	10	4.41019	Overrepresented	8.19095	negative regulation of ethylene mediated signaling pathway	NO
GO:0015986	58	12	5.81344	Overrepresented	8.26838	ATP synthesis coupled proton transport	NO
GO:0006075	31	8	3.10718	Overrepresented	8.36558	(1->3)-beta-D-glucan biosynthetic process	NO
GO:0006535	31	8	3.10718	Overrepresented	8.36558	cysteine biosynthetic process from serine	NO
GO:0008202	31	8	3.10718	Overrepresented	8.36558	steroid metabolic process	NO
GO:0016132	271	12	27.1628	Underrepresented	8.60719	brassinosteroid biosynthetic process	NO
GO:0000038	104	2	10.4241	Underrepresented	8.7025	very long-chain fatty acid metabolic process	NO
GO:0006094	463	60	46.4073	Overrepresented	8.84668	gluconeogenesis	NO
GO:0009652	9	4	0.902085	Overrepresented	9.04631	thigmotropism	NO
GO:0048579	9	4	0.902085	Overrepresented	9.04631	negative regulation of long-day photoperiodism, flowering	NO
GO:0055072	72	14	7.21668	Overrepresented	9.23791	iron ion homeostasis	NO
GO:0009862	688	84	68.9594	Overrepresented	9.72359	systemic acquired resistance, salicylic acid mediated signaling pathway	NO
GO:0006176	5	3	0.501158	Overrepresented	9.96506	dATP biosynthetic process from ADP	NO
GO:0006401	5	3	0.501158	Overrepresented	9.96506	RNA catabolic process	NO
GO:0009303	5	3	0.501158	Overrepresented	9.96506	rRNA transcription	NO
GO:0009747	5	3	0.501158	Overrepresented	9.96506	hexokinase-dependent signaling	NO
GO:0015680	5	3	0.501158	Overrepresented	9.96506	intracellular copper ion transport	NO
GO:0030307	5	3	0.501158	Overrepresented	9.96506	positive regulation of cell growth	NO
GO:0040019	5	3	0.501158	Overrepresented	9.96506	positive regulation of embryonic development	NO
GO:0048102	5	3	0.501158	Overrepresented	9.96506	autophagic cell death	NO
GO:0051781	5	3	0.501158	Overrepresented	9.96506	positive regulation of cell division	NO
GO:2000693	5	3	0.501158	Overrepresented	9.96506	positive regulation of seed maturation	NO
GO:0015914	32	8	3.20741	Overrepresented	10.2778	phospholipid transport	NO
GO:0010017	65	13	6.51506	Overrepresented	11.074	red or far-red light signaling pathway	NO
GO:0043481	310	15	31.0718	Underrepresented	11.0898	anthocyanin accumulation in tissues in response to UV light	NO
GO:0000302	97	17	9.72247	Overrepresented	11.3711	response to reactive oxygen species	NO
GO:0009639	232	10	23.2537	Underrepresented	12.5412	response to red or far red light	NO
GO:0000578	2	2	0.200463	Overrepresented	12.5979	embryonic axis specification	NO
GO:0002100	2	2	0.200463	Overrepresented	12.5979	tRNA wobble adenosine to inosine editing	NO
GO:0006144	2	2	0.200463	Overrepresented	12.5979	purine nucleobase metabolic process	NO
GO:0006982	2	2	0.200463	Overrepresented	12.5979	response to lipid hydroperoxide	NO
GO:0010184	2	2	0.200463	Overrepresented	12.5979	cytokinin transport	NO
GO:0010202	2	2	0.200463	Overrepresented	12.5979	response to low fluence red light stimulus	NO
GO:0010323	2	2	0.200463	Overrepresented	12.5979	negative regulation of isopentenyl diphosphate biosynthetic process, mevalonate-independent pathway	NO
GO:0010335	2	2	0.200463	Overrepresented	12.5979	response to non-ionic osmotic stress	NO
GO:0018063	2	2	0.200463	Overrepresented	12.5979	cytochrome c-heme linkage	NO
GO:0042823	2	2	0.200463	Overrepresented	12.5979	pyridoxal phosphate biosynthetic process	NO
GO:0046443	2	2	0.200463	Overrepresented	12.5979	FAD metabolic process	NO
GO:1901332	2	2	0.200463	Overrepresented	12.5979	negative regulation of lateral root development	NO
GO:0009725	76	14	7.6176	Overrepresented	13.5982	response to hormone stimulus	NO
GO:0009860	460	26	46.1066	Underrepresented	13.8935	pollen tube growth	NO
GO:0006529	10	4	1.00232	Overrepresented	13.9971	asparagine biosynthetic process	NO
GO:0022904	10	4	1.00232	Overrepresented	13.9971	respiratory electron transport chain	NO
GO:0035195	10	4	1.00232	Overrepresented	13.9971	gene silencing by miRNA	NO
GO:0042732	79	1	7.9183	Underrepresented	14.3993	D-xylose metabolic process	NO
GO:0009646	91	16	9.12108	Overrepresented	14.4918	response to absence of light	NO
GO:0006414	81	15	8.11876	Overrepresented	15.2626	translational elongation	NO
GO:0006623	319	43	31.9739	Overrepresented	16.5228	protein targeting to vacuole	NO
GO:0006275	255	12	25.5591	Underrepresented	17.9714	regulation of DNA replication	NO
GO:0015992	62	12	6.21436	Overrepresented	18.3357	proton transport	NO
GO:0016558	258	36	25.8598	Overrepresented	18.45	protein import into peroxisome matrix	NO
GO:0009584	6	3	0.60139	Overrepresented	18.582	detection of visible light	NO
GO:0010452	6	3	0.60139	Overrepresented	18.582	histone H3-K36 methylation	NO
GO:0010479	6	3	0.60139	Overrepresented	18.582	stele development	NO
GO:0017006	6	3	0.60139	Overrepresented	18.582	protein-tetrapyrrole linkage	NO
GO:0018298	6	3	0.60139	Overrepresented	18.582	protein-chromophore linkage	NO
GO:0019919	6	3	0.60139	Overrepresented	18.582	peptidyl-arginine methylation, to asymmetrical-dimethyl arginine	NO
GO:0034620	6	3	0.60139	Overrepresented	18.582	cellular response to unfolded protein	NO
GO:0043044	6	3	0.60139	Overrepresented	18.582	ATP-dependent chromatin remodeling	NO
GO:0051127	6	3	0.60139	Overrepresented	18.582	positive regulation of actin nucleation	NO
GO:0051211	6	3	0.60139	Overrepresented	18.582	anisotropic cell growth	NO
GO:0071457	6	3	0.60139	Overrepresented	18.582	cellular response to ozone	NO
GO:0006084	178	7	17.8412	Underrepresented	19.3001	acetyl-CoA metabolic process	NO
GO:0010310	535	66	53.6239	Overrepresented	19.4153	regulation of hydrogen peroxide metabolic process	NO
GO:0010388	238	11	23.8551	Underrepresented	19.4178	cullin deneddylation	NO
GO:0031053	11	4	1.10255	Overrepresented	20.4255	primary miRNA processing	NO
GO:0080169	11	4	1.10255	Overrepresented	20.4255	cellular response to boron-containing substance deprivation	NO
GO:0010075	450	26	45.1042	Underrepresented	20.5231	regulation of meristem growth	NO
GO:0007155	272	37	27.263	Overrepresented	22.3636	cell adhesion	NO
GO:0009416	440	55	44.1019	Overrepresented	24.4429	response to light stimulus	NO
GO:0016070	44	9	4.41019	Overrepresented	24.6153	RNA metabolic process	NO
GO:0010103	362	20	36.2839	Underrepresented	25.7781	stomatal complex morphogenesis	NO
GO:0000280	93	2	9.32154	Underrepresented	25.8602	nuclear division	NO
GO:0010167	479	29	48.011	Underrepresented	25.8631	response to nitrate	NO
GO:0045010	312	41	31.2723	Overrepresented	26.8694	actin nucleation	NO
GO:0009817	158	6	15.8366	Underrepresented	26.8786	defense response to fungus, incompatible interaction	NO
GO:0009813	218	10	21.8505	Underrepresented	27.1128	flavonoid biosynthetic process	NO
GO:0016572	159	6	15.9368	Underrepresented	27.1942	histone phosphorylation	NO
GO:0032880	122	19	12.2283	Overrepresented	27.2618	regulation of protein localization	NO
GO:0000373	24	6	2.40556	Overrepresented	27.7034	Group II intron splicing	NO
GO:0019253	24	6	2.40556	Overrepresented	27.7034	reductive pentose-phosphate cycle	NO
GO:0016925	45	9	4.51042	Overrepresented	28.3474	protein sumoylation	NO
GO:0009063	12	4	1.20278	Overrepresented	28.4594	cellular amino acid catabolic process	NO
GO:0035279	12	4	1.20278	Overrepresented	28.4594	mRNA cleavage involved in gene silencing by miRNA	NO
GO:0071483	12	4	1.20278	Overrepresented	28.4594	cellular response to blue light	NO
GO:0006606	243	33	24.3563	Overrepresented	28.9237	protein import into nucleus	NO
GO:0009880	112	18	11.2259	Overrepresented	29.6063	embryonic pattern specification	NO
GO:0009793	1180	131	118.273	Overrepresented	29.7	embryo development ending in seed dormancy	NO
GO:0009969	18	5	1.80417	Overrepresented	29.706	xyloglucan biosynthetic process	NO
GO:0009970	18	5	1.80417	Overrepresented	29.706	cellular response to sulfate starvation	NO
GO:0048768	18	5	1.80417	Overrepresented	29.706	root hair cell tip growth	NO
GO:0009932	248	12	24.8574	Underrepresented	29.7306	cell tip growth	NO
GO:0007346	69	1	6.91598	Underrepresented	29.9083	regulation of mitotic cell cycle	NO
GO:0009723	726	85	72.7682	Overrepresented	29.9996	response to ethylene stimulus	NO
GO:0006097	7	3	0.701622	Overrepresented	30.33	glyoxylate cycle	NO
GO:0009267	7	3	0.701622	Overrepresented	30.33	cellular response to starvation	NO
GO:0010507	7	3	0.701622	Overrepresented	30.33	negative regulation of autophagy	NO
GO:0043631	7	3	0.701622	Overrepresented	30.33	RNA polyadenylation	NO
GO:0071493	7	3	0.701622	Overrepresented	30.33	cellular response to UV-B	NO
GO:0048610	71	1	7.11645	Underrepresented	30.9907	cellular process involved in reproduction	NO
GO:0051788	426	53	42.6987	Overrepresented	34.0011	response to misfolded protein	NO
GO:0055114	2341	182	234.642	Underrepresented	34.6304	oxidation-reduction process	NO
GO:0010817	212	10	21.2491	Underrepresented	34.6422	regulation of hormone levels	NO
GO:0006290	3	2	0.300695	Overrepresented	35.4987	pyrimidine dimer repair	NO
GO:0006428	3	2	0.300695	Overrepresented	35.4987	isoleucyl-tRNA aminoacylation	NO
GO:0012502	3	2	0.300695	Overrepresented	35.4987	induction of programmed cell death	NO
GO:0018023	3	2	0.300695	Overrepresented	35.4987	peptidyl-lysine trimethylation	NO
GO:0035280	3	2	0.300695	Overrepresented	35.4987	miRNA loading onto RISC involved in gene silencing by miRNA	NO
GO:2000023	3	2	0.300695	Overrepresented	35.4987	regulation of lateral root development	NO
GO:0010051	193	27	19.3447	Overrepresented	36.044	xylem and phloem pattern formation	NO
GO:0009451	75	13	7.51737	Overrepresented	36.449	RNA modification	NO
GO:0045892	468	57	46.9084	Overrepresented	36.766	negative regulation of transcription, DNA-dependent	NO
GO:0009955	19	5	1.9044	Overrepresented	37.358	adaxial/abaxial pattern specification	NO
GO:0043086	138	5	13.832	Underrepresented	37.7023	negative regulation of catalytic activity	NO
GO:0010498	244	33	24.4565	Overrepresented	38.0103	proteasomal protein catabolic process	NO
GO:0010154	90	15	9.02085	Overrepresented	38.059	fruit development	NO
GO:0035556	479	58	48.011	Overrepresented	39.3052	intracellular signal transduction	NO
GO:0009688	53	10	5.31228	Overrepresented	40.0571	abscisic acid biosynthetic process	NO
GO:0009626	182	8	18.2422	Underrepresented	41.3695	plant-type hypersensitive response	NO
GO:0016126	363	21	36.3841	Underrepresented	42.3164	sterol biosynthetic process	NO
GO:0010540	64	1	6.41483	Underrepresented	43.2154	basipetal auxin transport	NO
GO:0006949	63	1	6.31459	Underrepresented	43.2156	syncytium formation	NO
GO:0006629	534	34	53.5237	Underrepresented	43.3539	lipid metabolic process	NO
GO:0048767	504	32	50.5167	Underrepresented	45.1713	root hair elongation	NO
GO:0010508	8	3	0.801853	Overrepresented	45.2791	positive regulation of autophagy	NO
GO:0033345	8	3	0.801853	Overrepresented	45.2791	asparagine catabolic process via L-aspartate	NO
GO:0043617	8	3	0.801853	Overrepresented	45.2791	cellular response to sucrose starvation	NO
GO:0071484	8	3	0.801853	Overrepresented	45.2791	cellular response to light intensity	NO
GO:2000038	8	3	0.801853	Overrepresented	45.2791	regulation of stomatal complex development	NO
GO:0016192	549	65	55.0272	Overrepresented	46.9824	vesicle-mediated transport	NO
GO:0009560	289	16	28.9669	Underrepresented	47.8826	embryo sac egg cell differentiation	NO
GO:0006805	27	6	2.70625	Overrepresented	48.2109	xenobiotic metabolic process	NO
GO:0045595	129	19	12.9299	Overrepresented	48.5625	regulation of cell differentiation	NO
GO:0016567	597	70	59.8383	Overrepresented	48.9367	protein ubiquitination	NO
GO:0071329	14	4	1.40324	Overrepresented	49.6996	cellular response to sucrose stimulus	NO
GO:0010440	113	4	11.3262	Underrepresented	50.8499	stomatal lineage progression	NO
GO:0010584	114	4	11.4264	Underrepresented	50.8722	pollen exine formation	NO
GO:0010305	70	12	7.01622	Overrepresented	51.0284	leaf vascular tissue pattern formation	NO
GO:0007015	115	4	11.5266	Underrepresented	51.1289	actin filament organization	NO
GO:0044265	46	9	4.61066	Overrepresented	51.2091	cellular macromolecule catabolic process	NO
GO:0015824	246	13	24.657	Underrepresented	52.7811	proline transport	NO
GO:0006406	136	20	13.6315	Overrepresented	52.9838	mRNA export from nucleus	NO
GO:0048366	332	42	33.2769	Overrepresented	53.0601	leaf development	NO
GO:0009627	751	52	75.274	Underrepresented	54.5202	systemic acquired resistance	NO
GO:0009888	121	18	12.128	Overrepresented	57.6081	tissue development	NO
GO:0010431	139	20	13.9322	Overrepresented	57.6445	seed maturation	NO
GO:0048519	139	20	13.9322	Overrepresented	57.6445	negative regulation of biological process	NO
GO:0034968	258	14	25.8598	Underrepresented	59.353	histone lysine methylation	NO
GO:0006007	261	34	26.1605	Overrepresented	60.3909	glucose catabolic process	NO
GO:0006833	451	54	45.2045	Overrepresented	60.9456	water transport	NO
GO:0080129	319	40	31.9739	Overrepresented	61.0321	proteasome core complex assembly	NO
GO:0009718	142	6	14.2329	Underrepresented	61.427	anthocyanin-containing compound biosynthetic process	NO
GO:0009790	263	34	26.3609	Overrepresented	61.6579	embryo development	NO
GO:0042546	185	9	18.5429	Underrepresented	62.0055	cell wall biogenesis	NO
GO:0008361	144	6	14.4334	Underrepresented	62.1289	regulation of cell size	NO
GO:0006568	15	4	1.50347	Overrepresented	63.0074	tryptophan metabolic process	NO
GO:0006829	15	4	1.50347	Overrepresented	63.0074	zinc ion transport	NO
GO:0019430	15	4	1.50347	Overrepresented	63.0074	removal of superoxide radicals	NO
GO:0045038	15	4	1.50347	Overrepresented	63.0074	protein import into chloroplast thylakoid membrane	NO
GO:0000447	9	3	0.902085	Overrepresented	63.3955	endonucleolytic cleavage in ITS1 to separate SSU-rRNA from 5.8S rRNA and LSU-rRNA from tricistronic rRNA transcript (SSU-rRNA, 5.8S rRNA, LSU-rRNA)	NO
GO:0000461	9	3	0.902085	Overrepresented	63.3955	endonucleolytic cleavage to generate mature 3'-end of SSU-rRNA from (SSU-rRNA, 5.8S rRNA, LSU-rRNA)	NO
GO:0006896	9	3	0.902085	Overrepresented	63.3955	Golgi to vacuole transport	NO
GO:0015865	9	3	0.902085	Overrepresented	63.3955	purine nucleotide transport	NO
GO:0044375	9	3	0.902085	Overrepresented	63.3955	regulation of peroxisome size	NO
GO:0051090	9	3	0.902085	Overrepresented	63.3955	regulation of sequence-specific DNA binding transcription factor activity	NO
GO:0051205	9	3	0.902085	Overrepresented	63.3955	protein insertion into membrane	NO
GO:0071230	9	3	0.902085	Overrepresented	63.3955	cellular response to amino acid stimulus	NO
GO:0052543	74	12	7.41714	Overrepresented	63.8223	callose deposition in cell wall	NO
GO:0010638	124	18	12.4287	Overrepresented	64.0421	positive regulation of organelle organization	NO
GO:0070417	29	6	2.90672	Overrepresented	66.2537	cellular response to cold	NO
GO:0002238	63	11	6.31459	Overrepresented	66.5573	response to molecule of fungal origin	NO
GO:0006527	4	2	0.400927	Overrepresented	66.7207	arginine catabolic process	NO
GO:0010064	4	2	0.400927	Overrepresented	66.7207	embryonic shoot morphogenesis	NO
GO:0010203	4	2	0.400927	Overrepresented	66.7207	response to very low fluence red light stimulus	NO
GO:0015810	4	2	0.400927	Overrepresented	66.7207	aspartate transport	NO
GO:0015827	4	2	0.400927	Overrepresented	66.7207	tryptophan transport	NO
GO:0042450	4	2	0.400927	Overrepresented	66.7207	arginine biosynthetic process via ornithine	NO
GO:0043335	4	2	0.400927	Overrepresented	66.7207	protein unfolding	NO
GO:0048263	4	2	0.400927	Overrepresented	66.7207	determination of dorsal identity	NO
GO:0050994	4	2	0.400927	Overrepresented	66.7207	regulation of lipid catabolic process	NO
GO:0061062	4	2	0.400927	Overrepresented	66.7207	regulation of nematode larval development	NO
GO:1900140	4	2	0.400927	Overrepresented	66.7207	regulation of seedling development	NO
GO:1901671	4	2	0.400927	Overrepresented	66.7207	positive regulation of superoxide dismutase activity	NO
GO:0007188	22	5	2.2051	Overrepresented	67.4144	adenylate cyclase-modulating G-protein coupled receptor signaling pathway	NO
GO:0016444	76	2	7.6176	Underrepresented	69.06	somatic cell DNA recombination	NO
GO:0006857	336	20	33.6778	Underrepresented	69.3585	oligopeptide transport	NO
GO:0048441	93	3	9.32154	Underrepresented	70.3507	petal development	NO
GO:0019915	222	29	22.2514	Overrepresented	70.9038	lipid storage	NO
GO:0055085	1061	78	106.346	Underrepresented	72.2443	transmembrane transport	NO
GO:0051645	81	13	8.11876	Overrepresented	74.8763	Golgi localization	NO
GO:0051646	81	13	8.11876	Overrepresented	74.8763	mitochondrion localization	NO
GO:0060151	81	13	8.11876	Overrepresented	74.8763	peroxisome localization	NO
GO:0016458	156	7	15.6361	Underrepresented	75.2745	gene silencing	NO
GO:0017004	16	4	1.60371	Overrepresented	78.127	cytochrome complex assembly	NO
GO:0017148	16	4	1.60371	Overrepresented	78.127	negative regulation of translation	NO
GO:0009789	67	11	6.71552	Overrepresented	78.6888	positive regulation of abscisic acid mediated signaling pathway	NO
GO:0009738	634	72	63.5469	Overrepresented	80.1693	abscisic acid mediated signaling pathway	NO
GO:0009755	100	15	10.0232	Overrepresented	80.761	hormone-mediated signaling pathway	NO
GO:0042752	101	15	10.1234	Overrepresented	83.6471	regulation of circadian rhythm	NO
GO:0006366	119	17	11.9276	Overrepresented	84.2862	transcription from RNA polymerase II promoter	NO
GO:0007165	1328	101	133.108	Underrepresented	84.4146	signal transduction	NO
GO:0010188	10	3	1.00232	Overrepresented	84.5664	response to microbial phytotoxin	NO
GO:0010617	10	3	1.00232	Overrepresented	84.5664	circadian regulation of calcium ion oscillation	NO
GO:0019692	10	3	1.00232	Overrepresented	84.5664	deoxyribose phosphate metabolic process	NO
GO:0009853	337	41	33.7781	Overrepresented	87.3783	photorespiration	NO
GO:0051865	44	8	4.41019	Overrepresented	88.2704	protein autoubiquitination	NO
GO:0031537	54	1	5.41251	Underrepresented	90.376	regulation of anthocyanin metabolic process	NO
GO:0048831	55	1	5.51274	Underrepresented	90.3887	regulation of shoot system development	NO
GO:0007017	86	13	8.61992	Overrepresented	91.1745	microtubule-based process	NO
GO:0048868	105	4	10.5243	Underrepresented	92.3587	pollen tube development	NO
GO:0001676	57	1	5.7132	Underrepresented	92.4894	long-chain fatty acid metabolic process	NO
GO:0006879	24	5	2.40556	Overrepresented	93.6341	cellular iron ion homeostasis	NO
GO:0010090	387	46	38.7896	Overrepresented	95.559	trichome morphogenesis	NO
GO:0005975	911	67	91.311	Underrepresented	98.3715	carbohydrate metabolic process	NO
GO:0006562	5	2	0.501158	Overrepresented	104.558	proline catabolic process	NO
GO:0010022	5	2	0.501158	Overrepresented	104.558	meristem determinacy	NO
GO:0010220	5	2	0.501158	Overrepresented	104.558	positive regulation of vernalization response	NO
GO:0015675	5	2	0.501158	Overrepresented	104.558	nickel cation transport	NO
GO:0019419	5	2	0.501158	Overrepresented	104.558	sulfate reduction	NO
GO:0035264	5	2	0.501158	Overrepresented	104.558	multicellular organism growth	NO
GO:0043619	5	2	0.501158	Overrepresented	104.558	regulation of transcription from RNA polymerase II promoter in response to oxidative stress	NO
GO:2000068	5	2	0.501158	Overrepresented	104.558	regulation of defense response to insect	NO
GO:0019252	372	44	37.2862	Overrepresented	108.17	starch biosynthetic process	NO
GO:0000289	11	3	1.10255	Overrepresented	108.619	nuclear-transcribed mRNA poly(A) tail shortening	NO
GO:0006407	11	3	1.10255	Overrepresented	108.619	rRNA export from nucleus	NO
GO:0006516	11	3	1.10255	Overrepresented	108.619	glycoprotein catabolic process	NO
GO:0006537	11	3	1.10255	Overrepresented	108.619	glutamate biosynthetic process	NO
GO:0010289	11	3	1.10255	Overrepresented	108.619	homogalacturonan biosynthetic process	NO
GO:0043255	11	3	1.10255	Overrepresented	108.619	regulation of carbohydrate biosynthetic process	NO
GO:0000394	343	41	34.3795	Overrepresented	112.013	RNA splicing, via endonucleolytic cleavage and ligation	NO
GO:0018106	18	4	1.80417	Overrepresented	113.708	peptidyl-histidine phosphorylation	NO
GO:0008284	187	10	18.7433	Underrepresented	113.927	positive regulation of cell proliferation	NO
GO:0006499	1045	112	104.742	Overrepresented	114.114	N-terminal protein myristoylation	NO
GO:0016197	63	10	6.31459	Overrepresented	114.901	endosomal transport	NO
GO:0009058	348	22	34.8806	Underrepresented	115.18	biosynthetic process	NO
GO:0009742	80	12	8.01853	Overrepresented	118.005	brassinosteroid mediated signaling pathway	NO
GO:0050826	221	28	22.1512	Overrepresented	118.312	response to freezing	NO
GO:0006820	143	7	14.3331	Underrepresented	123.541	anion transport	NO
GO:0007129	143	7	14.3331	Underrepresented	123.541	synapsis	NO
GO:0009750	362	43	36.2839	Overrepresented	123.626	response to fructose stimulus	NO
GO:0015706	486	33	48.7126	Underrepresented	124.447	nitrate transport	NO
GO:0055062	26	5	2.60602	Overrepresented	124.826	phosphate ion homeostasis	NO
GO:0009933	233	29	23.354	Overrepresented	131.089	meristem structural organization	NO
GO:0009910	106	15	10.6246	Overrepresented	133.749	negative regulation of flower development	NO
GO:0006777	19	4	1.9044	Overrepresented	134.068	Mo-molybdopterin cofactor biosynthetic process	NO
GO:0015867	19	4	1.9044	Overrepresented	134.068	ATP transport	NO
GO:2000067	19	4	1.9044	Overrepresented	134.068	regulation of root morphogenesis	NO
GO:0009908	269	33	26.9623	Overrepresented	134.288	flower development	NO
GO:0009695	417	48	41.7966	Overrepresented	134.629	jasmonic acid biosynthetic process	NO
GO:0009687	12	3	1.20278	Overrepresented	135.339	abscisic acid metabolic process	NO
GO:0010201	12	3	1.20278	Overrepresented	135.339	response to continuous far red light stimulus by the high-irradiance response system	NO
GO:0009638	40	7	4.00927	Overrepresented	135.501	phototropism	NO
GO:0006633	237	14	23.7549	Underrepresented	136.894	fatty acid biosynthetic process	NO
GO:0009734	107	15	10.7248	Overrepresented	137.023	auxin mediated signaling pathway	NO
GO:0006311	1	1	0.100232	Overrepresented	138.291	meiotic gene conversion	NO
GO:0006376	1	1	0.100232	Overrepresented	138.291	mRNA splice site selection	NO
GO:0010299	1	1	0.100232	Overrepresented	138.291	detoxification of cobalt ion	NO
GO:0010312	1	1	0.100232	Overrepresented	138.291	detoxification of zinc ion	NO
GO:0018105	1	1	0.100232	Overrepresented	138.291	peptidyl-serine phosphorylation	NO
GO:0019985	1	1	0.100232	Overrepresented	138.291	translesion synthesis	NO
GO:0032877	1	1	0.100232	Overrepresented	138.291	positive regulation of DNA endoreduplication	NO
GO:0034059	1	1	0.100232	Overrepresented	138.291	response to anoxia	NO
GO:0035864	1	1	0.100232	Overrepresented	138.291	response to potassium ion	NO
GO:0048024	1	1	0.100232	Overrepresented	138.291	regulation of mRNA splicing, via spliceosome	NO
GO:0051171	1	1	0.100232	Overrepresented	138.291	regulation of nitrogen compound metabolic process	NO
GO:0006486	348	41	34.8806	Overrepresented	140.367	protein glycosylation	NO
GO:0009409	1117	118	111.959	Overrepresented	144.398	response to cold	NO
GO:0009615	90	13	9.02085	Overrepresented	144.832	response to virus	NO
GO:0007010	282	34	28.2653	Overrepresented	146.373	cytoskeleton organization	NO
GO:0006083	6	2	0.60139	Overrepresented	147.546	acetate metabolic process	NO
GO:0006122	6	2	0.60139	Overrepresented	147.546	mitochondrial electron transport, ubiquinol to cytochrome c	NO
GO:0006751	6	2	0.60139	Overrepresented	147.546	glutathione catabolic process	NO
GO:0018131	6	2	0.60139	Overrepresented	147.546	oxazole or thiazole biosynthetic process	NO
GO:0018377	6	2	0.60139	Overrepresented	147.546	protein myristoylation	NO
GO:0019373	6	2	0.60139	Overrepresented	147.546	epoxygenase P450 pathway	NO
GO:0019605	6	2	0.60139	Overrepresented	147.546	butyrate metabolic process	NO
GO:0030497	6	2	0.60139	Overrepresented	147.546	fatty acid elongation	NO
GO:0031054	6	2	0.60139	Overrepresented	147.546	pre-miRNA processing	NO
GO:0035067	6	2	0.60139	Overrepresented	147.546	negative regulation of histone acetylation	NO
GO:0035278	6	2	0.60139	Overrepresented	147.546	negative regulation of translation involved in gene silencing by miRNA	NO
GO:0043157	6	2	0.60139	Overrepresented	147.546	response to cation stress	NO
GO:0048657	6	2	0.60139	Overrepresented	147.546	anther wall tapetum cell differentiation	NO
GO:0051973	6	2	0.60139	Overrepresented	147.546	positive regulation of telomerase activity	NO
GO:0090421	6	2	0.60139	Overrepresented	147.546	embryonic meristem initiation	NO
GO:0090449	6	2	0.60139	Overrepresented	147.546	phloem glucosinolate loading	NO
GO:1901349	6	2	0.60139	Overrepresented	147.546	glucosinolate transport	NO
GO:2000031	6	2	0.60139	Overrepresented	147.546	regulation of salicylic acid mediated signaling pathway	NO
GO:2000123	6	2	0.60139	Overrepresented	147.546	positive regulation of stomatal complex development	NO
GO:0006865	444	30	44.5029	Underrepresented	148.619	amino acid transport	NO
GO:0006352	73	11	7.31691	Overrepresented	149.461	DNA-dependent transcription, initiation	NO
GO:0006301	92	13	9.22131	Overrepresented	153.698	postreplication repair	NO
GO:0009624	221	13	22.1512	Underrepresented	153.948	response to nematode	NO
GO:0010015	138	7	13.832	Underrepresented	158.297	root morphogenesis	NO
GO:0009736	197	11	19.7456	Underrepresented	160.139	cytokinin mediated signaling pathway	NO
GO:0002237	263	16	26.3609	Underrepresented	161.479	response to molecule of bacterial origin	NO
GO:0006189	13	3	1.30301	Overrepresented	164.483	'de novo' IMP biosynthetic process	NO
GO:0010117	13	3	1.30301	Overrepresented	164.483	photoprotection	NO
GO:0051289	13	3	1.30301	Overrepresented	164.483	protein homotetramerization	NO
GO:0090342	13	3	1.30301	Overrepresented	164.483	regulation of cell aging	NO
GO:0007267	200	25	20.0463	Overrepresented	164.486	cell-cell signaling	NO
GO:0009867	800	86	80.1853	Overrepresented	166.061	jasmonic acid mediated signaling pathway	NO
GO:0051225	98	4	9.8227	Underrepresented	167.581	spindle assembly	NO
GO:0009637	269	32	26.9623	Overrepresented	169.957	response to blue light	NO
GO:0006810	883	94	88.5045	Overrepresented	172.467	transport	NO
GO:0000271	274	17	27.4635	Underrepresented	172.685	polysaccharide biosynthetic process	NO
GO:0009832	313	20	31.3725	Underrepresented	173.904	plant-type cell wall biogenesis	NO
GO:0009851	33	6	3.30764	Overrepresented	178.455	auxin biosynthetic process	NO
GO:0007389	179	10	17.9415	Underrepresented	178.577	pattern specification process	NO
GO:0009069	21	4	2.10486	Overrepresented	179.542	serine family amino acid metabolic process	NO
GO:0060548	21	4	2.10486	Overrepresented	179.542	negative regulation of cell death	NO
GO:0010162	406	46	40.694	Overrepresented	182.527	seed dormancy process	NO
GO:0010583	454	51	45.5052	Overrepresented	182.813	response to cyclopentenone	NO
GO:0048589	103	14	10.3239	Overrepresented	184.125	developmental growth	NO
GO:0000079	63	2	6.31459	Underrepresented	187.382	regulation of cyclin-dependent protein serine/threonine kinase activity	NO
GO:0010026	46	1	4.61066	Underrepresented	187.457	trichome differentiation	NO
GO:0010030	46	1	4.61066	Underrepresented	187.457	positive regulation of seed germination	NO
GO:0010218	251	30	25.1581	Overrepresented	187.604	response to far red light	NO
GO:0045893	1080	113	108.25	Overrepresented	188.458	positive regulation of transcription, DNA-dependent	NO
GO:0006259	84	12	8.41946	Overrepresented	188.846	DNA metabolic process	NO
GO:0046274	64	2	6.41483	Underrepresented	188.912	lignin catabolic process	NO
GO:0016036	330	38	33.0764	Overrepresented	191.297	cellular response to phosphate starvation	NO
GO:0045736	65	2	6.51506	Underrepresented	191.319	negative regulation of cyclin-dependent protein serine/threonine kinase activity	NO
GO:0010363	1019	107	102.136	Overrepresented	191.838	regulation of plant-type hypersensitive response	NO
GO:0000380	7	2	0.701622	Overrepresented	194.433	alternative mRNA splicing, via spliceosome	NO
GO:0006163	7	2	0.701622	Overrepresented	194.433	purine nucleotide metabolic process	NO
GO:0006344	7	2	0.701622	Overrepresented	194.433	maintenance of chromatin silencing	NO
GO:0009432	7	2	0.701622	Overrepresented	194.433	SOS response	NO
GO:0010098	7	2	0.701622	Overrepresented	194.433	suspensor development	NO
GO:0010231	7	2	0.701622	Overrepresented	194.433	maintenance of seed dormancy	NO
GO:0030643	7	2	0.701622	Overrepresented	194.433	cellular phosphate ion homeostasis	NO
GO:0031123	7	2	0.701622	Overrepresented	194.433	RNA 3'-end processing	NO
GO:0031930	7	2	0.701622	Overrepresented	194.433	mitochondria-nucleus signaling pathway	NO
GO:0033169	7	2	0.701622	Overrepresented	194.433	histone H3-K9 demethylation	NO
GO:0042819	7	2	0.701622	Overrepresented	194.433	vitamin B6 biosynthetic process	NO
GO:0045003	7	2	0.701622	Overrepresented	194.433	double-strand break repair via synthesis-dependent strand annealing	NO
GO:0045488	7	2	0.701622	Overrepresented	194.433	pectin metabolic process	NO
GO:2000022	7	2	0.701622	Overrepresented	194.433	regulation of jasmonic acid mediated signaling pathway	NO
GO:0006665	14	3	1.40324	Overrepresented	195.788	sphingolipid metabolic process	NO
GO:0016123	14	3	1.40324	Overrepresented	195.788	xanthophyll biosynthetic process	NO
GO:0000226	379	43	37.9878	Overrepresented	195.796	microtubule cytoskeleton organization	NO
GO:0048544	161	9	16.1373	Underrepresented	200.466	recognition of pollen	NO
GO:0006265	22	4	2.2051	Overrepresented	204.459	DNA topological change	NO
GO:0033014	22	4	2.2051	Overrepresented	204.459	tetrapyrrole biosynthetic process	NO
GO:0009825	265	17	26.5614	Underrepresented	205.258	multidimensional cell growth	NO
GO:0006914	138	18	13.832	Overrepresented	206.472	autophagy	NO
GO:0048527	138	18	13.832	Overrepresented	206.472	lateral root development	NO
GO:0016569	69	10	6.91598	Overrepresented	209.366	covalent chromatin modification	NO
GO:0010182	272	32	27.263	Overrepresented	210.589	sugar mediated signaling pathway	NO
GO:0010264	140	18	14.0324	Overrepresented	211.341	myo-inositol hexakisphosphate biosynthetic process	NO
GO:0048364	401	45	40.1929	Overrepresented	212.376	root development	NO
GO:0040007	201	12	20.1466	Underrepresented	212.887	growth	NO
GO:0010224	278	18	27.8644	Underrepresented	217.94	response to UV-B	NO
GO:0040029	37	6	3.70857	Overrepresented	220.149	regulation of gene expression, epigenetic	NO
GO:0045333	53	8	5.31228	Overrepresented	221.281	cellular respiration	NO
GO:0033044	208	25	20.8482	Overrepresented	223.676	regulation of chromosome organization	NO
GO:0009649	15	3	1.50347	Overrepresented	228.983	entrainment of circadian clock	NO
GO:0010074	54	8	5.41251	Overrepresented	230.345	maintenance of meristem identity	NO
GO:0009926	251	16	25.1581	Underrepresented	231.857	auxin polar transport	NO
GO:0009845	482	53	48.3117	Overrepresented	232.861	seed germination	NO
GO:0006612	1020	106	102.236	Overrepresented	236.947	protein targeting to membrane	NO
GO:0007018	184	11	18.4426	Underrepresented	240.361	microtubule-based movement	NO
GO:0006855	185	11	18.5429	Underrepresented	240.833	drug transmembrane transport	NO
GO:0006397	76	3	7.6176	Underrepresented	241.377	mRNA processing	NO
GO:0000913	8	2	0.801853	Overrepresented	244.151	preprophase band assembly	NO
GO:0006651	8	2	0.801853	Overrepresented	244.151	diacylglycerol biosynthetic process	NO
GO:0006793	8	2	0.801853	Overrepresented	244.151	phosphorus metabolic process	NO
GO:0007032	8	2	0.801853	Overrepresented	244.151	endosome organization	NO
GO:0010086	8	2	0.801853	Overrepresented	244.151	embryonic root morphogenesis	NO
GO:0010248	8	2	0.801853	Overrepresented	244.151	establishment or maintenance of transmembrane electrochemical gradient	NO
GO:0010353	8	2	0.801853	Overrepresented	244.151	response to trehalose stimulus	NO
GO:0015936	8	2	0.801853	Overrepresented	244.151	coenzyme A metabolic process	NO
GO:0016337	8	2	0.801853	Overrepresented	244.151	cell-cell adhesion	NO
GO:0016554	8	2	0.801853	Overrepresented	244.151	cytidine to uridine editing	NO
GO:0018345	8	2	0.801853	Overrepresented	244.151	protein palmitoylation	NO
GO:0032509	8	2	0.801853	Overrepresented	244.151	endosome transport via multivesicular body sorting pathway	NO
GO:0042149	8	2	0.801853	Overrepresented	244.151	cellular response to glucose starvation	NO
GO:0043132	8	2	0.801853	Overrepresented	244.151	NAD transport	NO
GO:0046473	8	2	0.801853	Overrepresented	244.151	phosphatidic acid metabolic process	NO
GO:0050793	8	2	0.801853	Overrepresented	244.151	regulation of developmental process	NO
GO:0055047	8	2	0.801853	Overrepresented	244.151	generative cell mitosis	NO
GO:0071786	8	2	0.801853	Overrepresented	244.151	endoplasmic reticulum tubular network organization	NO
GO:0030968	501	55	50.2161	Overrepresented	244.405	endoplasmic reticulum unfolded protein response	NO
GO:0042744	189	23	18.9438	Overrepresented	246.116	hydrogen peroxide catabolic process	NO
GO:0000278	398	28	39.8922	Underrepresented	247.351	mitotic cell cycle	NO
GO:0006825	39	6	3.90903	Overrepresented	248.868	copper ion transport	NO
GO:0006270	159	9	15.9368	Underrepresented	251.787	DNA replication initiation	NO
GO:0031348	766	81	76.7774	Overrepresented	252.01	negative regulation of defense response	NO
GO:0030163	103	5	10.3239	Underrepresented	255.784	protein catabolic process	NO
GO:0008610	57	2	5.7132	Underrepresented	257.805	lipid biosynthetic process	NO
GO:0009831	58	2	5.81344	Underrepresented	258.281	plant-type cell wall modification involved in multidimensional cell growth	NO
GO:0000710	16	3	1.60371	Overrepresented	263.796	meiotic mismatch repair	NO
GO:0006461	16	3	1.60371	Overrepresented	263.796	protein complex assembly	NO
GO:0010375	16	3	1.60371	Overrepresented	263.796	stomatal complex patterning	NO
GO:0010589	16	3	1.60371	Overrepresented	263.796	leaf proximal/distal pattern formation	NO
GO:0016120	16	3	1.60371	Overrepresented	263.796	carotene biosynthetic process	NO
GO:0019363	16	3	1.60371	Overrepresented	263.796	pyridine nucleotide biosynthetic process	NO
GO:0080170	16	3	1.60371	Overrepresented	263.796	hydrogen peroxide transmembrane transport	NO
GO:0000012	2	1	0.200463	Overrepresented	263.985	single strand break repair	NO
GO:0000169	2	1	0.200463	Overrepresented	263.985	activation of MAPK activity involved in osmosensory signaling pathway	NO
GO:0001560	2	1	0.200463	Overrepresented	263.985	regulation of cell growth by extracellular stimulus	NO
GO:0005976	2	1	0.200463	Overrepresented	263.985	polysaccharide metabolic process	NO
GO:0009083	2	1	0.200463	Overrepresented	263.985	branched-chain amino acid catabolic process	NO
GO:0009780	2	1	0.200463	Overrepresented	263.985	photosynthetic NADP+ reduction	NO
GO:0009877	2	1	0.200463	Overrepresented	263.985	nodulation	NO
GO:0009968	2	1	0.200463	Overrepresented	263.985	negative regulation of signal transduction	NO
GO:0010478	2	1	0.200463	Overrepresented	263.985	chlororespiration	NO
GO:0010647	2	1	0.200463	Overrepresented	263.985	positive regulation of cell communication	NO
GO:0010896	2	1	0.200463	Overrepresented	263.985	regulation of triglyceride catabolic process	NO
GO:0016116	2	1	0.200463	Overrepresented	263.985	carotenoid metabolic process	NO
GO:0016480	2	1	0.200463	Overrepresented	263.985	negative regulation of transcription from RNA polymerase III promoter	NO
GO:0019279	2	1	0.200463	Overrepresented	263.985	L-methionine biosynthetic process from L-homoserine via cystathionine	NO
GO:0019294	2	1	0.200463	Overrepresented	263.985	keto-3-deoxy-D-manno-octulosonic acid biosynthetic process	NO
GO:0019428	2	1	0.200463	Overrepresented	263.985	allantoin biosynthetic process	NO
GO:0019673	2	1	0.200463	Overrepresented	263.985	GDP-mannose metabolic process	NO
GO:0031062	2	1	0.200463	Overrepresented	263.985	positive regulation of histone methylation	NO
GO:0031591	2	1	0.200463	Overrepresented	263.985	wybutosine biosynthetic process	NO
GO:0032467	2	1	0.200463	Overrepresented	263.985	positive regulation of cytokinesis	NO
GO:0034243	2	1	0.200463	Overrepresented	263.985	regulation of transcription elongation from RNA polymerase II promoter	NO
GO:0042255	2	1	0.200463	Overrepresented	263.985	ribosome assembly	NO
GO:0042306	2	1	0.200463	Overrepresented	263.985	regulation of protein import into nucleus	NO
GO:0042762	2	1	0.200463	Overrepresented	263.985	regulation of sulfur metabolic process	NO
GO:0043268	2	1	0.200463	Overrepresented	263.985	positive regulation of potassium ion transport	NO
GO:0045128	2	1	0.200463	Overrepresented	263.985	negative regulation of reciprocal meiotic recombination	NO
GO:0045292	2	1	0.200463	Overrepresented	263.985	mRNA cis splicing, via spliceosome	NO
GO:0046656	2	1	0.200463	Overrepresented	263.985	folic acid biosynthetic process	NO
GO:0046677	2	1	0.200463	Overrepresented	263.985	response to antibiotic	NO
GO:0048482	2	1	0.200463	Overrepresented	263.985	ovule morphogenesis	NO
GO:0048569	2	1	0.200463	Overrepresented	263.985	post-embryonic organ development	NO
GO:0048867	2	1	0.200463	Overrepresented	263.985	stem cell fate determination	NO
GO:0051512	2	1	0.200463	Overrepresented	263.985	positive regulation of unidimensional cell growth	NO
GO:0051928	2	1	0.200463	Overrepresented	263.985	positive regulation of calcium ion transport	NO
GO:0060236	2	1	0.200463	Overrepresented	263.985	regulation of mitotic spindle organization	NO
GO:0071266	2	1	0.200463	Overrepresented	263.985	'de novo' L-methionine biosynthetic process	NO
GO:0071291	2	1	0.200463	Overrepresented	263.985	cellular response to selenium ion	NO
GO:0071452	2	1	0.200463	Overrepresented	263.985	cellular response to singlet oxygen	NO
GO:0071490	2	1	0.200463	Overrepresented	263.985	cellular response to far red light	NO
GO:0071491	2	1	0.200463	Overrepresented	263.985	cellular response to red light	NO
GO:0080179	2	1	0.200463	Overrepresented	263.985	1-methylguanosine metabolic process	NO
GO:0090322	2	1	0.200463	Overrepresented	263.985	regulation of superoxide metabolic process	NO
GO:0090410	2	1	0.200463	Overrepresented	263.985	malonate catabolic process	NO
GO:1990064	2	1	0.200463	Overrepresented	263.985	ground tissue pattern formation	NO
GO:2000082	2	1	0.200463	Overrepresented	263.985	regulation of L-ascorbic acid biosynthetic process	NO
GO:2000694	2	1	0.200463	Overrepresented	263.985	regulation of phragmoplast microtubule organization	NO
GO:2001142	2	1	0.200463	Overrepresented	263.985	nicotinate transport	NO
GO:2001143	2	1	0.200463	Overrepresented	263.985	N-methylnicotinate transport	NO
GO:0030243	107	14	10.7248	Overrepresented	265.846	cellulose metabolic process	NO
GO:0046685	82	11	8.21899	Overrepresented	268.687	response to arsenic-containing substance	NO
GO:0009807	42	1	4.20973	Underrepresented	269.691	lignan biosynthetic process	NO
GO:0048528	43	1	4.30996	Underrepresented	272.467	post-embryonic root development	NO
GO:0009648	29	5	2.90672	Overrepresented	275.603	photoperiodism	NO
GO:0046688	29	5	2.90672	Overrepresented	275.603	response to copper ion	NO
GO:0009410	174	21	17.4403	Overrepresented	281.861	response to xenobiotic stimulus	NO
GO:0005983	45	7	4.51042	Overrepresented	282.414	starch catabolic process	NO
GO:0009225	45	7	4.51042	Overrepresented	282.414	nucleotide-sugar metabolic process	NO
GO:0015991	64	9	6.41483	Overrepresented	283.396	ATP hydrolysis coupled proton transport	NO
GO:0016310	84	11	8.41946	Overrepresented	283.607	phosphorylation	NO
GO:0010193	142	8	14.2329	Underrepresented	284.484	response to ozone	NO
GO:0010555	30	5	3.00695	Overrepresented	287.711	response to mannitol stimulus	NO
GO:0051607	145	18	14.5336	Overrepresented	289.991	defense response to virus	NO
GO:0042023	257	17	25.7595	Underrepresented	291.797	DNA endoreduplication	NO
GO:0006541	9	2	0.902085	Overrepresented	295.795	glutamine metabolic process	NO
GO:0006597	9	2	0.902085	Overrepresented	295.795	spermine biosynthetic process	NO
GO:0009052	9	2	0.902085	Overrepresented	295.795	pentose-phosphate shunt, non-oxidative branch	NO
GO:0009660	9	2	0.902085	Overrepresented	295.795	amyloplast organization	NO
GO:0010501	9	2	0.902085	Overrepresented	295.795	RNA secondary structure unwinding	NO
GO:0015800	9	2	0.902085	Overrepresented	295.795	acidic amino acid transport	NO
GO:0032508	9	2	0.902085	Overrepresented	295.795	DNA duplex unwinding	NO
GO:0045793	9	2	0.902085	Overrepresented	295.795	positive regulation of cell size	NO
GO:0070734	9	2	0.902085	Overrepresented	295.795	histone H3-K27 methylation	NO
GO:0019538	47	7	4.71089	Overrepresented	297.811	protein metabolic process	NO
GO:0006661	183	22	18.3424	Overrepresented	298.317	phosphatidylinositol biosynthetic process	NO
GO:0000059	31	5	3.10718	Overrepresented	301.621	protein import into nucleus, docking	NO
GO:0016045	31	5	3.10718	Overrepresented	301.621	detection of bacterium	NO
GO:0044262	31	5	3.10718	Overrepresented	301.621	cellular carbohydrate metabolic process	NO
GO:0048507	119	15	11.9276	Overrepresented	302.775	meristem development	NO
GO:0009266	362	40	36.2839	Overrepresented	303.921	response to temperature stimulus	NO
GO:0002679	420	46	42.0973	Overrepresented	306.745	respiratory burst involved in defense response	NO
GO:0006260	270	18	27.0625	Underrepresented	307.718	DNA replication	NO
GO:0048574	49	7	4.91135	Overrepresented	318.176	long-day photoperiodism, flowering	NO
GO:0010227	69	3	6.91598	Underrepresented	319.261	floral organ abscission	NO
GO:0002213	72	3	7.21668	Underrepresented	325.077	defense response to insect	NO
GO:0030244	285	32	28.566	Overrepresented	327.491	cellulose biosynthetic process	NO
GO:0008283	388	28	38.8899	Underrepresented	328.232	cell proliferation	NO
GO:0048316	161	19	16.1373	Overrepresented	332.154	seed development	NO
GO:0006281	290	20	29.0672	Underrepresented	333.705	DNA repair	NO
GO:0009698	163	10	16.3378	Underrepresented	334.114	phenylpropanoid metabolic process	NO
GO:0006108	33	5	3.30764	Overrepresented	334.306	malate metabolic process	NO
GO:0055046	33	5	3.30764	Overrepresented	334.306	microgametogenesis	NO
GO:0048765	396	43	39.6917	Overrepresented	335.627	root hair cell differentiation	NO
GO:0006378	18	3	1.80417	Overrepresented	337.209	mRNA polyadenylation	NO
GO:0010449	18	3	1.80417	Overrepresented	337.209	root meristem growth	NO
GO:0015713	18	3	1.80417	Overrepresented	337.209	phosphoglycerate transport	NO
GO:0015840	18	3	1.80417	Overrepresented	337.209	urea transport	NO
GO:0019690	18	3	1.80417	Overrepresented	337.209	pyrimidine deoxyribonucleoside interconversion	NO
GO:0042177	18	3	1.80417	Overrepresented	337.209	negative regulation of protein catabolic process	NO
GO:0046907	18	3	1.80417	Overrepresented	337.209	intracellular transport	NO
GO:0051568	18	3	1.80417	Overrepresented	337.209	histone H3-K4 methylation	NO
GO:0006413	131	16	13.1303	Overrepresented	337.516	translational initiation	NO
GO:0010044	51	7	5.11181	Overrepresented	343.01	response to aluminum ion	NO
GO:0006813	103	13	10.3239	Overrepresented	345.141	potassium ion transport	NO
GO:0006555	10	2	1.00232	Overrepresented	348.603	methionine metabolic process	NO
GO:0006580	10	2	1.00232	Overrepresented	348.603	ethanolamine metabolic process	NO
GO:0008615	10	2	1.00232	Overrepresented	348.603	pyridoxine biosynthetic process	NO
GO:0009768	10	2	1.00232	Overrepresented	348.603	photosynthesis, light harvesting in photosystem I	NO
GO:0010225	10	2	1.00232	Overrepresented	348.603	response to UV-C	NO
GO:0010599	10	2	1.00232	Overrepresented	348.603	production of lsiRNA involved in RNA interference	NO
GO:0015671	10	2	1.00232	Overrepresented	348.603	oxygen transport	NO
GO:0019563	10	2	1.00232	Overrepresented	348.603	glycerol catabolic process	NO
GO:0031407	10	2	1.00232	Overrepresented	348.603	oxylipin metabolic process	NO
GO:0031539	10	2	1.00232	Overrepresented	348.603	positive regulation of anthocyanin metabolic process	NO
GO:0045165	10	2	1.00232	Overrepresented	348.603	cell fate commitment	NO
GO:0051592	10	2	1.00232	Overrepresented	348.603	response to calcium ion	NO
GO:0071366	10	2	1.00232	Overrepresented	348.603	cellular response to indolebutyric acid stimulus	NO
GO:1901259	10	2	1.00232	Overrepresented	348.603	chloroplast rRNA processing	NO
GO:2001141	10	2	1.00232	Overrepresented	348.603	regulation of RNA biosynthetic process	NO
GO:0048481	415	45	41.5961	Overrepresented	350.754	ovule development	NO
GO:0009610	134	16	13.431	Overrepresented	351.843	response to symbiotic fungus	NO
GO:0005985	34	5	3.40788	Overrepresented	352.817	sucrose metabolic process	NO
GO:0046488	34	5	3.40788	Overrepresented	352.817	phosphatidylinositol metabolic process	NO
GO:0048510	53	2	5.31228	Underrepresented	354.245	regulation of timing of transition from vegetative to reproductive phase	NO
GO:0034440	54	2	5.41251	Underrepresented	355.839	lipid oxidation	NO
GO:0048653	173	11	17.3401	Underrepresented	357.248	anther development	NO
GO:0007131	263	18	26.3609	Underrepresented	360.436	reciprocal meiotic recombination	NO
GO:0009965	489	52	49.0133	Overrepresented	361.058	leaf morphogenesis	NO
GO:0008033	56	2	5.61297	Underrepresented	362.847	tRNA processing	NO
GO:0080022	56	2	5.61297	Underrepresented	362.847	primary root development	NO
GO:0006470	181	21	18.1419	Overrepresented	369.998	protein dephosphorylation	NO
GO:0010120	35	5	3.50811	Overrepresented	372.602	camalexin biosynthetic process	NO
GO:0046034	35	5	3.50811	Overrepresented	372.602	ATP metabolic process	NO
GO:0006875	19	3	1.9044	Overrepresented	375.298	cellular metal ion homeostasis	NO
GO:0009218	19	3	1.9044	Overrepresented	375.298	pyrimidine ribonucleotide metabolic process	NO
GO:0010199	19	3	1.9044	Overrepresented	375.298	organ boundary specification between lateral organs and the meristem	NO
GO:0042274	19	3	1.9044	Overrepresented	375.298	ribosomal small subunit biogenesis	NO
GO:0045962	19	3	1.9044	Overrepresented	375.298	positive regulation of development, heterochronic	NO
GO:0010359	83	4	8.31923	Underrepresented	377.226	regulation of anion channel activity	NO
GO:0006105	3	1	0.300695	Overrepresented	378.228	succinate metabolic process	NO
GO:0006127	3	1	0.300695	Overrepresented	378.228	glycerophosphate shuttle	NO
GO:0006801	3	1	0.300695	Overrepresented	378.228	superoxide metabolic process	NO
GO:0007004	3	1	0.300695	Overrepresented	378.228	telomere maintenance via telomerase	NO
GO:0007052	3	1	0.300695	Overrepresented	378.228	mitotic spindle organization	NO
GO:0007172	3	1	0.300695	Overrepresented	378.228	signal complex assembly	NO
GO:0009448	3	1	0.300695	Overrepresented	378.228	gamma-aminobutyric acid metabolic process	NO
GO:0010033	3	1	0.300695	Overrepresented	378.228	response to organic substance	NO
GO:0010306	3	1	0.300695	Overrepresented	378.228	rhamnogalacturonan II biosynthetic process	NO
GO:0016050	3	1	0.300695	Overrepresented	378.228	vesicle organization	NO
GO:0018874	3	1	0.300695	Overrepresented	378.228	benzoate metabolic process	NO
GO:0019079	3	1	0.300695	Overrepresented	378.228	viral genome replication	NO
GO:0019484	3	1	0.300695	Overrepresented	378.228	beta-alanine catabolic process	NO
GO:0019500	3	1	0.300695	Overrepresented	378.228	cyanide catabolic process	NO
GO:0031063	3	1	0.300695	Overrepresented	378.228	regulation of histone deacetylation	NO
GO:0033528	3	1	0.300695	Overrepresented	378.228	S-methylmethionine cycle	NO
GO:0034508	3	1	0.300695	Overrepresented	378.228	centromere complex assembly	NO
GO:0042353	3	1	0.300695	Overrepresented	378.228	fucose biosynthetic process	NO
GO:0045143	3	1	0.300695	Overrepresented	378.228	homologous chromosome segregation	NO
GO:0046398	3	1	0.300695	Overrepresented	378.228	UDP-glucuronate metabolic process	NO
GO:0046900	3	1	0.300695	Overrepresented	378.228	tetrahydrofolylpolyglutamate metabolic process	NO
GO:0048864	3	1	0.300695	Overrepresented	378.228	stem cell development	NO
GO:0051177	3	1	0.300695	Overrepresented	378.228	meiotic sister chromatid cohesion	NO
GO:0051259	3	1	0.300695	Overrepresented	378.228	protein oligomerization	NO
GO:0051418	3	1	0.300695	Overrepresented	378.228	microtubule nucleation by microtubule organizing center	NO
GO:0051775	3	1	0.300695	Overrepresented	378.228	response to redox state	NO
GO:0052573	3	1	0.300695	Overrepresented	378.228	UDP-D-galactose metabolic process	NO
GO:0080021	3	1	0.300695	Overrepresented	378.228	response to benzoic acid stimulus	NO
GO:0009828	84	4	8.41946	Underrepresented	380.39	plant-type cell wall loosening	NO
GO:0035725	84	4	8.41946	Underrepresented	380.39	sodium ion transmembrane transport	NO
GO:0009809	147	9	14.7341	Underrepresented	380.912	lignin biosynthetic process	NO
GO:0045036	114	14	11.4264	Overrepresented	381.773	protein targeting to chloroplast	NO
GO:0071732	36	1	3.60834	Underrepresented	383.473	cellular response to nitric oxide	NO
GO:0009954	37	1	3.70857	Underrepresented	384.384	proximal/distal pattern formation	NO
GO:0032312	37	1	3.70857	Underrepresented	384.384	regulation of ARF GTPase activity	NO
GO:0009753	756	78	75.7751	Overrepresented	385.658	response to jasmonic acid stimulus	NO
GO:0009863	458	49	45.9061	Overrepresented	385.999	salicylic acid mediated signaling pathway	NO
GO:0010106	237	16	23.7549	Underrepresented	390.597	cellular response to iron ion starvation	NO
GO:0008654	39	1	3.90903	Underrepresented	391.868	phospholipid biosynthetic process	NO
GO:0051555	39	1	3.90903	Underrepresented	391.868	flavonol biosynthetic process	NO
GO:0009617	407	30	40.7943	Underrepresented	397.061	response to bacterium	NO
GO:0006114	11	2	1.10255	Overrepresented	401.932	glycerol biosynthetic process	NO
GO:0006424	11	2	1.10255	Overrepresented	401.932	glutamyl-tRNA aminoacylation	NO
GO:0009643	11	2	1.10255	Overrepresented	401.932	photosynthetic acclimation	NO
GO:0010038	11	2	1.10255	Overrepresented	401.932	response to metal ion	NO
GO:0015804	11	2	1.10255	Overrepresented	401.932	neutral amino acid transport	NO
GO:0030433	11	2	1.10255	Overrepresented	401.932	ER-associated protein catabolic process	NO
GO:0032784	11	2	1.10255	Overrepresented	401.932	regulation of DNA-dependent transcription, elongation	NO
GO:0043091	11	2	1.10255	Overrepresented	401.932	L-arginine import	NO
GO:0043570	11	2	1.10255	Overrepresented	401.932	maintenance of DNA repeat elements	NO
GO:0080144	11	2	1.10255	Overrepresented	401.932	amino acid homeostasis	NO
GO:0012501	41	6	4.1095	Overrepresented	406.285	programmed cell death	NO
GO:0006863	122	7	12.2283	Underrepresented	406.508	purine nucleobase transport	NO
GO:0009959	24	4	2.40556	Overrepresented	411.403	negative gravitropism	NO
GO:0042773	24	4	2.40556	Overrepresented	411.403	ATP synthesis coupled electron transport	NO
GO:0000023	304	33	30.4704	Overrepresented	414.874	maltose metabolic process	NO
GO:0009909	744	59	74.5723	Underrepresented	422.349	regulation of flower development	NO
GO:0006096	661	68	66.2531	Overrepresented	423.92	glycolysis	NO
GO:0042178	25	4	2.50579	Overrepresented	425.906	xenobiotic catabolic process	NO
GO:0050776	25	4	2.50579	Overrepresented	425.906	regulation of immune response	NO
GO:0006816	324	35	32.4751	Overrepresented	436.219	calcium ion transport	NO
GO:0006635	455	48	45.6054	Overrepresented	437.958	fatty acid beta-oxidation	NO
GO:0010351	98	12	9.8227	Overrepresented	438.623	lithium ion transport	NO
GO:0009765	44	6	4.41019	Overrepresented	439.207	photosynthesis, light harvesting	NO
GO:0016556	220	15	22.051	Underrepresented	440.689	mRNA modification	NO
GO:0006364	532	41	53.3232	Underrepresented	441.216	rRNA processing	NO
GO:0006526	26	4	2.60602	Overrepresented	442.618	arginine biosynthetic process	NO
GO:0009228	26	4	2.60602	Overrepresented	442.618	thiamine biosynthetic process	NO
GO:0009956	26	4	2.60602	Overrepresented	442.618	radial pattern formation	NO
GO:0016485	26	4	2.60602	Overrepresented	442.618	protein processing	NO
GO:0009407	535	56	53.6239	Overrepresented	442.643	toxin catabolic process	NO
GO:0006417	70	9	7.01622	Overrepresented	446.019	regulation of translation	NO
GO:0006184	100	12	10.0232	Overrepresented	450.291	GTP catabolic process	NO
GO:0016226	227	25	22.7526	Overrepresented	454.79	iron-sulfur cluster assembly	NO
GO:0000028	12	2	1.20278	Overrepresented	455.251	ribosomal small subunit assembly	NO
GO:0006101	12	2	1.20278	Overrepresented	455.251	citrate metabolic process	NO
GO:0006556	12	2	1.20278	Overrepresented	455.251	S-adenosylmethionine biosynthetic process	NO
GO:0007021	12	2	1.20278	Overrepresented	455.251	tubulin complex assembly	NO
GO:0009107	12	2	1.20278	Overrepresented	455.251	lipoate biosynthetic process	NO
GO:0009729	12	2	1.20278	Overrepresented	455.251	detection of brassinosteroid stimulus	NO
GO:0009769	12	2	1.20278	Overrepresented	455.251	photosynthesis, light harvesting in photosystem II	NO
GO:0009787	12	2	1.20278	Overrepresented	455.251	regulation of abscisic acid mediated signaling pathway	NO
GO:0010629	12	2	1.20278	Overrepresented	455.251	negative regulation of gene expression	NO
GO:0015714	12	2	1.20278	Overrepresented	455.251	phosphoenolpyruvate transport	NO
GO:0015866	12	2	1.20278	Overrepresented	455.251	ADP transport	NO
GO:0019303	12	2	1.20278	Overrepresented	455.251	D-ribose catabolic process	NO
GO:0032012	12	2	1.20278	Overrepresented	455.251	regulation of ARF protein signal transduction	NO
GO:0048826	12	2	1.20278	Overrepresented	455.251	cotyledon morphogenesis	NO
GO:0060964	12	2	1.20278	Overrepresented	455.251	regulation of gene silencing by miRNA	NO
GO:0007005	27	4	2.70625	Overrepresented	461.294	mitochondrion organization	NO
GO:0009704	27	4	2.70625	Overrepresented	461.294	de-etiolation	NO
GO:0015802	102	6	10.2236	Underrepresented	462.312	basic amino acid transport	NO
GO:0015696	105	6	10.5243	Underrepresented	465.013	ammonium transport	NO
GO:0001510	418	44	41.8968	Overrepresented	466.222	RNA methylation	NO
GO:0009686	106	6	10.6246	Underrepresented	467.299	gibberellin biosynthetic process	NO
GO:0048451	144	9	14.4334	Underrepresented	468.155	petal formation	NO
GO:0048453	144	9	14.4334	Underrepresented	468.155	sepal formation	NO
GO:0042631	190	13	19.044	Underrepresented	477.101	cellular response to water deprivation	NO
GO:0009772	28	4	2.80649	Overrepresented	481.701	photosynthetic electron transport in photosystem II	NO
GO:0015977	28	4	2.80649	Overrepresented	481.701	carbon fixation	NO
GO:0048467	28	4	2.80649	Overrepresented	481.701	gynoecium development	NO
GO:0000024	4	1	0.400927	Overrepresented	482.064	maltose biosynthetic process	NO
GO:0000731	4	1	0.400927	Overrepresented	482.064	DNA synthesis involved in DNA repair	NO
GO:0001789	4	1	0.400927	Overrepresented	482.064	G-protein coupled receptor signaling pathway, coupled to S1P second messenger	NO
GO:0002103	4	1	0.400927	Overrepresented	482.064	endonucleolytic cleavage of tetracistronic rRNA transcript (SSU-rRNA, LSU-rRNA, 4.5S-rRNA, 5S-rRNA)	NO
GO:0003156	4	1	0.400927	Overrepresented	482.064	regulation of organ formation	NO
GO:0006011	4	1	0.400927	Overrepresented	482.064	UDP-glucose metabolic process	NO
GO:0006020	4	1	0.400927	Overrepresented	482.064	inositol metabolic process	NO
GO:0006177	4	1	0.400927	Overrepresented	482.064	GMP biosynthetic process	NO
GO:0006231	4	1	0.400927	Overrepresented	482.064	dTMP biosynthetic process	NO
GO:0006383	4	1	0.400927	Overrepresented	482.064	transcription from RNA polymerase III promoter	NO
GO:0006429	4	1	0.400927	Overrepresented	482.064	leucyl-tRNA aminoacylation	NO
GO:0006434	4	1	0.400927	Overrepresented	482.064	seryl-tRNA aminoacylation	NO
GO:0006493	4	1	0.400927	Overrepresented	482.064	protein O-linked glycosylation	NO
GO:0006545	4	1	0.400927	Overrepresented	482.064	glycine biosynthetic process	NO
GO:0006595	4	1	0.400927	Overrepresented	482.064	polyamine metabolic process	NO
GO:0006646	4	1	0.400927	Overrepresented	482.064	phosphatidylethanolamine biosynthetic process	NO
GO:0006680	4	1	0.400927	Overrepresented	482.064	glucosylceramide catabolic process	NO
GO:0006723	4	1	0.400927	Overrepresented	482.064	cuticle hydrocarbon biosynthetic process	NO
GO:0006739	4	1	0.400927	Overrepresented	482.064	NADP metabolic process	NO
GO:0006741	4	1	0.400927	Overrepresented	482.064	NADP biosynthetic process	NO
GO:0006778	4	1	0.400927	Overrepresented	482.064	porphyrin-containing compound metabolic process	NO
GO:0006792	4	1	0.400927	Overrepresented	482.064	regulation of sulfur utilization	NO
GO:0006900	4	1	0.400927	Overrepresented	482.064	membrane budding	NO
GO:0009186	4	1	0.400927	Overrepresented	482.064	deoxyribonucleoside diphosphate metabolic process	NO
GO:0009270	4	1	0.400927	Overrepresented	482.064	response to humidity	NO
GO:0009314	4	1	0.400927	Overrepresented	482.064	response to radiation	NO
GO:0009866	4	1	0.400927	Overrepresented	482.064	induced systemic resistance, ethylene mediated signaling pathway	NO
GO:0009946	4	1	0.400927	Overrepresented	482.064	proximal/distal axis specification	NO
GO:0009972	4	1	0.400927	Overrepresented	482.064	cytidine deamination	NO
GO:0010159	4	1	0.400927	Overrepresented	482.064	specification of organ position	NO
GO:0010163	4	1	0.400927	Overrepresented	482.064	high-affinity potassium ion import	NO
GO:0010270	4	1	0.400927	Overrepresented	482.064	photosystem II oxygen evolving complex assembly	NO
GO:0010344	4	1	0.400927	Overrepresented	482.064	seed oilbody biogenesis	NO
GO:0010608	4	1	0.400927	Overrepresented	482.064	posttranscriptional regulation of gene expression	NO
GO:0015717	4	1	0.400927	Overrepresented	482.064	triose phosphate transport	NO
GO:0015822	4	1	0.400927	Overrepresented	482.064	ornithine transport	NO
GO:0016119	4	1	0.400927	Overrepresented	482.064	carotene metabolic process	NO
GO:0017126	4	1	0.400927	Overrepresented	482.064	nucleologenesis	NO
GO:0017186	4	1	0.400927	Overrepresented	482.064	peptidyl-pyroglutamic acid biosynthetic process, using glutaminyl-peptide cyclotransferase	NO
GO:0019433	4	1	0.400927	Overrepresented	482.064	triglyceride catabolic process	NO
GO:0030261	4	1	0.400927	Overrepresented	482.064	chromosome condensation	NO
GO:0031120	4	1	0.400927	Overrepresented	482.064	snRNA pseudouridine synthesis	NO
GO:0031204	4	1	0.400927	Overrepresented	482.064	posttranslational protein targeting to membrane, translocation	NO
GO:0031936	4	1	0.400927	Overrepresented	482.064	negative regulation of chromatin silencing	NO
GO:0032025	4	1	0.400927	Overrepresented	482.064	response to cobalt ion	NO
GO:0034389	4	1	0.400927	Overrepresented	482.064	lipid particle organization	NO
GO:0034757	4	1	0.400927	Overrepresented	482.064	negative regulation of iron ion transport	NO
GO:0045596	4	1	0.400927	Overrepresented	482.064	negative regulation of cell differentiation	NO
GO:0045732	4	1	0.400927	Overrepresented	482.064	positive regulation of protein catabolic process	NO
GO:0046369	4	1	0.400927	Overrepresented	482.064	galactose biosynthetic process	NO
GO:0048278	4	1	0.400927	Overrepresented	482.064	vesicle docking	NO
GO:0048572	4	1	0.400927	Overrepresented	482.064	short-day photoperiodism	NO
GO:0048587	4	1	0.400927	Overrepresented	482.064	regulation of short-day photoperiodism, flowering	NO
GO:0051571	4	1	0.400927	Overrepresented	482.064	positive regulation of histone H3-K4 methylation	NO
GO:0061087	4	1	0.400927	Overrepresented	482.064	positive regulation of histone H3-K27 methylation	NO
GO:0071260	4	1	0.400927	Overrepresented	482.064	cellular response to mechanical stimulus	NO
GO:0071280	4	1	0.400927	Overrepresented	482.064	cellular response to copper ion	NO
GO:0071311	4	1	0.400927	Overrepresented	482.064	cellular response to acetate	NO
GO:0080040	4	1	0.400927	Overrepresented	482.064	positive regulation of cellular response to phosphate starvation	NO
GO:0080055	4	1	0.400927	Overrepresented	482.064	low affinity nitrate transport	NO
GO:0080136	4	1	0.400927	Overrepresented	482.064	priming of cellular response to stress	NO
GO:1900109	4	1	0.400927	Overrepresented	482.064	regulation of histone H3-K9 dimethylation	NO
GO:1900425	4	1	0.400927	Overrepresented	482.064	negative regulation of defense response to bacterium	NO
GO:1901485	4	1	0.400927	Overrepresented	482.064	positive regulation of transcription factor catabolic process	NO
GO:2001020	4	1	0.400927	Overrepresented	482.064	regulation of response to DNA damage stimulus	NO
GO:2000652	48	2	4.81112	Underrepresented	482.898	regulation of secondary cell wall biogenesis	NO
GO:0006972	305	33	30.5707	Overrepresented	482.988	hyperosmotic response	NO
GO:0010093	76	4	7.6176	Underrepresented	483.927	specification of floral organ identity	NO
GO:0008272	49	2	4.91135	Underrepresented	484.465	sulfate transport	NO
GO:0009901	49	2	4.91135	Underrepresented	484.465	anther dehiscence	NO
GO:0071281	78	4	7.81807	Underrepresented	487.97	cellular response to iron ion	NO
GO:0051567	443	34	44.4026	Underrepresented	488.179	histone H3-K9 methylation	NO
GO:0009739	250	18	25.0579	Underrepresented	491.466	response to gibberellin stimulus	NO
GO:0006730	51	2	5.11181	Underrepresented	491.937	one-carbon metabolic process	NO
GO:0010082	51	2	5.11181	Underrepresented	491.937	regulation of root meristem growth	NO
GO:0051276	51	2	5.11181	Underrepresented	491.937	chromosome organization	NO
GO:0009620	310	33	31.0718	Overrepresented	492.159	response to fungus	NO
GO:0051707	255	18	25.5591	Underrepresented	494.369	response to other organism	NO
GO:0006817	52	7	5.21205	Overrepresented	497.722	phosphate ion transport	NO
GO:0019344	459	48	46.0063	Overrepresented	499.584	cysteine biosynthetic process	NO
GO:0008219	157	18	15.7364	Overrepresented	499.589	cell death	NO
GO:0000303	81	10	8.11876	Overrepresented	500.778	response to superoxide	NO
GO:0009411	116	7	11.6269	Underrepresented	502.253	response to UV	NO
GO:0022900	29	4	2.90672	Overrepresented	503.62	electron transport chain	NO
GO:0080147	29	4	2.90672	Overrepresented	503.62	root hair cell development	NO
GO:0019760	53	7	5.31228	Overrepresented	504.777	glucosinolate metabolic process	NO
GO:0006399	82	10	8.21899	Overrepresented	506.724	tRNA metabolic process	NO
GO:0007050	13	2	1.30301	Overrepresented	508.119	cell cycle arrest	NO
GO:0009943	13	2	1.30301	Overrepresented	508.119	adaxial/abaxial axis specification	NO
GO:0032876	13	2	1.30301	Overrepresented	508.119	negative regulation of DNA endoreduplication	NO
GO:0042550	13	2	1.30301	Overrepresented	508.119	photosystem I stabilization	NO
GO:0046283	13	2	1.30301	Overrepresented	508.119	anthocyanin-containing compound metabolic process	NO
GO:0048015	13	2	1.30301	Overrepresented	508.119	phosphatidylinositol-mediated signaling	NO
GO:0050691	13	2	1.30301	Overrepresented	508.119	regulation of defense response to virus by host	NO
GO:0080024	13	2	1.30301	Overrepresented	508.119	indolebutyric acid metabolic process	NO
GO:0080060	13	2	1.30301	Overrepresented	508.119	integument development	NO
GO:0080158	13	2	1.30301	Overrepresented	508.119	chloroplast ribulose bisphosphate carboxylase complex biogenesis	NO
GO:2000034	13	2	1.30301	Overrepresented	508.119	regulation of seed maturation	NO
GO:2000904	13	2	1.30301	Overrepresented	508.119	regulation of starch metabolic process	NO
GO:0000911	471	49	47.2091	Overrepresented	509.229	cytokinesis by cell plate formation	NO
GO:0051049	54	7	5.41251	Overrepresented	513.038	regulation of transport	NO
GO:0006349	30	4	3.00695	Overrepresented	526.84	regulation of gene expression by genetic imprinting	NO
GO:0043039	30	4	3.00695	Overrepresented	526.84	tRNA aminoacylation	NO
GO:0035196	342	36	34.2792	Overrepresented	526.991	production of miRNAs involved in gene silencing by miRNA	NO
GO:0006874	56	7	5.61297	Overrepresented	532.911	cellular calcium ion homeostasis	NO
GO:0010564	125	8	12.529	Underrepresented	534.131	regulation of cell cycle process	NO
GO:0048440	176	12	17.6408	Underrepresented	543.595	carpel development	NO
GO:0006139	91	11	9.12108	Overrepresented	543.913	nucleobase-containing compound metabolic process	NO
GO:0009743	57	7	5.7132	Overrepresented	544.384	response to carbohydrate stimulus	NO
GO:0030397	31	1	3.10718	Underrepresented	545.728	membrane disassembly	NO
GO:0009864	32	1	3.20741	Underrepresented	546.218	induced systemic resistance, jasmonic acid mediated signaling pathway	NO
GO:0043085	232	25	23.2537	Overrepresented	548.117	positive regulation of catalytic activity	NO
GO:0006338	33	1	3.30764	Underrepresented	548.964	chromatin remodeling	NO
GO:0006885	33	1	3.30764	Underrepresented	548.964	regulation of pH	NO
GO:0010223	33	1	3.30764	Underrepresented	548.964	secondary shoot formation	NO
GO:0051017	33	1	3.30764	Underrepresented	548.964	actin filament bundle assembly	NO
GO:0015770	34	1	3.40788	Underrepresented	553.827	sucrose transport	NO
GO:0009690	58	7	5.81344	Overrepresented	556.79	cytokinin metabolic process	NO
GO:0010025	59	3	5.91367	Underrepresented	559.508	wax biosynthetic process	NO
GO:0046520	59	3	5.91367	Underrepresented	559.508	sphingoid biosynthetic process	NO
GO:0006621	14	2	1.40324	Overrepresented	560.174	protein retention in ER lumen	NO
GO:0009082	14	2	1.40324	Overrepresented	560.174	branched-chain amino acid biosynthetic process	NO
GO:0010928	14	2	1.40324	Overrepresented	560.174	regulation of auxin mediated signaling pathway	NO
GO:0030026	14	2	1.40324	Overrepresented	560.174	cellular manganese ion homeostasis	NO
GO:0035436	14	2	1.40324	Overrepresented	560.174	triose phosphate transmembrane transport	NO
GO:0046621	14	2	1.40324	Overrepresented	560.174	negative regulation of organ growth	NO
GO:0048564	14	2	1.40324	Overrepresented	560.174	photosystem I assembly	NO
GO:0010468	61	3	6.11413	Underrepresented	562.615	regulation of gene expression	NO
GO:0009751	380	29	38.088	Underrepresented	564.085	response to salicylic acid stimulus	NO
GO:0010043	137	9	13.7317	Underrepresented	565.498	response to zinc ion	NO
GO:0007031	62	3	6.21436	Underrepresented	565.917	peroxisome organization	NO
GO:0010311	139	9	13.9322	Underrepresented	568.095	lateral root formation	NO
GO:0030001	247	18	24.7572	Underrepresented	570.414	metal ion transport	NO
GO:0048439	191	21	19.1442	Overrepresented	572.097	flower morphogenesis	NO
GO:0010027	469	48	47.0086	Overrepresented	572.816	thylakoid membrane organization	NO
GO:0009086	251	27	25.1581	Overrepresented	574.749	methionine biosynthetic process	NO
GO:0000738	5	1	0.501158	Overrepresented	576.441	DNA catabolic process, exonucleolytic	NO
GO:0006222	5	1	0.501158	Overrepresented	576.441	UMP biosynthetic process	NO
GO:0006431	5	1	0.501158	Overrepresented	576.441	methionyl-tRNA aminoacylation	NO
GO:0006521	5	1	0.501158	Overrepresented	576.441	regulation of cellular amino acid metabolic process	NO
GO:0006551	5	1	0.501158	Overrepresented	576.441	leucine metabolic process	NO
GO:0006983	5	1	0.501158	Overrepresented	576.441	ER overload response	NO
GO:0008104	5	1	0.501158	Overrepresented	576.441	protein localization	NO
GO:0009067	5	1	0.501158	Overrepresented	576.441	aspartate family amino acid biosynthetic process	NO
GO:0009865	5	1	0.501158	Overrepresented	576.441	pollen tube adhesion	NO
GO:0010133	5	1	0.501158	Overrepresented	576.441	proline catabolic process to glutamate	NO
GO:0010288	5	1	0.501158	Overrepresented	576.441	response to lead ion	NO
GO:0010362	5	1	0.501158	Overrepresented	576.441	negative regulation of anion channel activity by blue light	NO
GO:0010438	5	1	0.501158	Overrepresented	576.441	cellular response to sulfur starvation	NO
GO:0010606	5	1	0.501158	Overrepresented	576.441	positive regulation of cytoplasmic mRNA processing body assembly	NO
GO:0015690	5	1	0.501158	Overrepresented	576.441	aluminum cation transport	NO
GO:0019358	5	1	0.501158	Overrepresented	576.441	nicotinate nucleotide salvage	NO
GO:0019499	5	1	0.501158	Overrepresented	576.441	cyanide metabolic process	NO
GO:0032857	5	1	0.501158	Overrepresented	576.441	activation of ARF GTPase activity	NO
GO:0033962	5	1	0.501158	Overrepresented	576.441	cytoplasmic mRNA processing body assembly	NO
GO:0035437	5	1	0.501158	Overrepresented	576.441	maintenance of protein localization in endoplasmic reticulum	NO
GO:0042276	5	1	0.501158	Overrepresented	576.441	error-prone translesion synthesis	NO
GO:0042776	5	1	0.501158	Overrepresented	576.441	mitochondrial ATP synthesis coupled proton transport	NO
GO:0043066	5	1	0.501158	Overrepresented	576.441	negative regulation of apoptotic process	NO
GO:0043412	5	1	0.501158	Overrepresented	576.441	macromolecule modification	NO
GO:0045337	5	1	0.501158	Overrepresented	576.441	farnesyl diphosphate biosynthetic process	NO
GO:0045597	5	1	0.501158	Overrepresented	576.441	positive regulation of cell differentiation	NO
GO:0048317	5	1	0.501158	Overrepresented	576.441	seed morphogenesis	NO
GO:0048554	5	1	0.501158	Overrepresented	576.441	positive regulation of metalloenzyme activity	NO
GO:0051410	5	1	0.501158	Overrepresented	576.441	detoxification of nitrogen compound	NO
GO:0055070	5	1	0.501158	Overrepresented	576.441	copper ion homeostasis	NO
GO:0061077	5	1	0.501158	Overrepresented	576.441	chaperone-mediated protein folding	NO
GO:0080037	5	1	0.501158	Overrepresented	576.441	negative regulation of cytokinin mediated signaling pathway	NO
GO:0000413	37	5	3.70857	Overrepresented	579.734	protein peptidyl-prolyl isomerization	NO
GO:0006357	37	5	3.70857	Overrepresented	579.734	regulation of transcription from RNA polymerase II promoter	NO
GO:0006862	101	6	10.1234	Underrepresented	583.015	nucleotide transport	NO
GO:0043269	101	6	10.1234	Underrepresented	583.015	regulation of ion transport	NO
GO:0010252	38	5	3.8088	Overrepresented	591.671	auxin homeostasis	NO
GO:0071456	38	5	3.8088	Overrepresented	591.671	cellular response to hypoxia	NO
GO:0009693	270	20	27.0625	Underrepresented	601.833	ethylene biosynthetic process	NO
GO:0048573	342	26	34.2792	Underrepresented	601.975	photoperiodism, flowering	NO
GO:0050665	206	22	20.6477	Overrepresented	603.765	hydrogen peroxide biosynthetic process	NO
GO:0009767	39	5	3.90903	Overrepresented	605.03	photosynthetic electron transport chain	NO
GO:0010152	39	5	3.90903	Overrepresented	605.03	pollen maturation	NO
GO:0010118	108	7	10.825	Underrepresented	616.194	stomatal movement	NO
GO:0006312	110	7	11.0255	Underrepresented	617.156	mitotic recombination	NO
GO:0016049	360	37	36.0834	Overrepresented	622.908	cell growth	NO
GO:0000741	72	4	7.21668	Underrepresented	623.51	karyogamy	NO
GO:0051258	73	4	7.31691	Underrepresented	626.09	protein polymerization	NO
GO:0009697	653	53	65.4513	Underrepresented	627.991	salicylic acid biosynthetic process	NO
GO:0008356	74	4	7.41714	Underrepresented	629.601	asymmetric cell division	NO
GO:0015995	294	22	29.4681	Underrepresented	631.601	chlorophyll biosynthetic process	NO
GO:0008299	41	5	4.1095	Overrepresented	635.482	isoprenoid biosynthetic process	NO
GO:0072593	41	5	4.1095	Overrepresented	635.482	reactive oxygen species metabolic process	NO
GO:0009231	20	3	2.00463	Overrepresented	638.654	riboflavin biosynthetic process	NO
GO:0009904	20	3	2.00463	Overrepresented	638.654	chloroplast accumulation movement	NO
GO:0030007	20	3	2.00463	Overrepresented	638.654	cellular potassium ion homeostasis	NO
GO:0010150	230	17	23.0533	Underrepresented	641.353	leaf senescence	NO
GO:0000165	575	58	57.6332	Overrepresented	643.979	MAPK cascade	NO
GO:0010119	172	12	17.2398	Underrepresented	645.038	regulation of stomatal movement	NO
GO:0010187	77	9	7.71784	Overrepresented	645.379	negative regulation of seed germination	NO
GO:0071472	42	5	4.20973	Overrepresented	652.317	cellular response to salt stress	NO
GO:0006655	176	19	17.6408	Overrepresented	653.622	phosphatidylglycerol biosynthetic process	NO
GO:0016311	44	2	4.41019	Underrepresented	654.887	dephosphorylation	NO
GO:0080156	44	2	4.41019	Underrepresented	654.887	mitochondrial mRNA modification	NO
GO:0009220	315	24	31.573	Underrepresented	656.161	pyrimidine ribonucleotide biosynthetic process	NO
GO:0009850	21	3	2.10486	Overrepresented	657.26	auxin metabolic process	NO
GO:0010048	240	18	24.0556	Underrepresented	657.612	vernalization response	NO
GO:0006826	241	18	24.1558	Underrepresented	657.738	iron ion transport	NO
GO:0009934	45	2	4.51042	Underrepresented	657.954	regulation of meristem structural organization	NO
GO:0000025	6	1	0.60139	Overrepresented	662.22	maltose catabolic process	NO
GO:0000076	6	1	0.60139	Overrepresented	662.22	DNA replication checkpoint	NO
GO:0000209	6	1	0.60139	Overrepresented	662.22	protein polyubiquitination	NO
GO:0006032	6	1	0.60139	Overrepresented	662.22	chitin catabolic process	NO
GO:0006264	6	1	0.60139	Overrepresented	662.22	mitochondrial DNA replication	NO
GO:0006271	6	1	0.60139	Overrepresented	662.22	DNA strand elongation involved in DNA replication	NO
GO:0006617	6	1	0.60139	Overrepresented	662.22	SRP-dependent cotranslational protein targeting to membrane, signal sequence recognition	NO
GO:0006898	6	1	0.60139	Overrepresented	662.22	receptor-mediated endocytosis	NO
GO:0009102	6	1	0.60139	Overrepresented	662.22	biotin biosynthetic process	NO
GO:0009268	6	1	0.60139	Overrepresented	662.22	response to pH	NO
GO:0009446	6	1	0.60139	Overrepresented	662.22	putrescine biosynthetic process	NO
GO:0009856	6	1	0.60139	Overrepresented	662.22	pollination	NO
GO:0010136	6	1	0.60139	Overrepresented	662.22	ureide catabolic process	NO
GO:0010244	6	1	0.60139	Overrepresented	662.22	response to low fluence blue light stimulus by blue low-fluence system	NO
GO:0010450	6	1	0.60139	Overrepresented	662.22	inflorescence meristem growth	NO
GO:0010493	6	1	0.60139	Overrepresented	662.22	Lewis a epitope biosynthetic process	NO
GO:0018279	6	1	0.60139	Overrepresented	662.22	protein N-linked glycosylation via asparagine	NO
GO:0030155	6	1	0.60139	Overrepresented	662.22	regulation of cell adhesion	NO
GO:0031117	6	1	0.60139	Overrepresented	662.22	positive regulation of microtubule depolymerization	NO
GO:0032365	6	1	0.60139	Overrepresented	662.22	intracellular lipid transport	NO
GO:0033259	6	1	0.60139	Overrepresented	662.22	plastid DNA replication	NO
GO:0045604	6	1	0.60139	Overrepresented	662.22	regulation of epidermal cell differentiation	NO
GO:0045931	6	1	0.60139	Overrepresented	662.22	positive regulation of mitotic cell cycle	NO
GO:0046244	6	1	0.60139	Overrepresented	662.22	salicylic acid catabolic process	NO
GO:0050688	6	1	0.60139	Overrepresented	662.22	regulation of defense response to virus	NO
GO:0051016	6	1	0.60139	Overrepresented	662.22	barbed-end actin filament capping	NO
GO:0051446	6	1	0.60139	Overrepresented	662.22	positive regulation of meiotic cell cycle	NO
GO:0072334	6	1	0.60139	Overrepresented	662.22	UDP-galactose transmembrane transport	NO
GO:0090213	6	1	0.60139	Overrepresented	662.22	regulation of radial pattern formation	NO
GO:0090436	6	1	0.60139	Overrepresented	662.22	leaf pavement cell development	NO
GO:1900111	6	1	0.60139	Overrepresented	662.22	positive regulation of histone H3-K9 dimethylation	NO
GO:1901979	6	1	0.60139	Overrepresented	662.22	regulation of inward rectifier potassium channel activity	NO
GO:2000027	6	1	0.60139	Overrepresented	662.22	regulation of organ morphogenesis	NO
GO:0006974	46	2	4.61066	Underrepresented	662.492	response to DNA damage stimulus	NO
GO:0009830	46	2	4.61066	Underrepresented	662.492	cell wall modification involved in abscission	NO
GO:0019684	320	33	32.0741	Overrepresented	662.913	photosynthesis, light reaction	NO
GO:0006099	47	6	4.71089	Overrepresented	668.425	tricarboxylic acid cycle	NO
GO:0006334	128	14	12.8297	Overrepresented	671.297	nucleosome assembly	NO
GO:0009625	83	5	8.31923	Underrepresented	674.127	response to insect	NO
GO:0034660	187	20	18.7433	Overrepresented	674.8	ncRNA metabolic process	NO
GO:0006268	22	3	2.2051	Overrepresented	677.909	DNA unwinding involved in replication	NO
GO:0010148	22	3	2.2051	Overrepresented	677.909	transpiration	NO
GO:0043069	525	53	52.6216	Overrepresented	678.663	negative regulation of programmed cell death	NO
GO:0035304	337	26	33.7781	Underrepresented	679.661	regulation of protein dephosphorylation	NO
GO:0042398	130	9	13.0301	Underrepresented	680.894	cellular modified amino acid biosynthetic process	NO
GO:0007186	49	6	4.91135	Overrepresented	684.116	G-protein coupled receptor signaling pathway	NO
GO:0009791	192	14	19.2445	Underrepresented	685.554	post-embryonic development	NO
GO:0048443	263	20	26.3609	Underrepresented	687.953	stamen development	NO
GO:0071555	448	45	44.9038	Overrepresented	698.711	cell wall organization	NO
GO:0050832	941	92	94.318	Underrepresented	699.381	defense response to fungus	NO
GO:0009073	139	15	13.9322	Overrepresented	699.582	aromatic amino acid family biosynthetic process	NO
GO:0006636	204	15	20.4473	Underrepresented	705.169	unsaturated fatty acid biosynthetic process	NO
GO:0019722	141	10	14.1327	Underrepresented	708.438	calcium-mediated signaling	NO
GO:0006418	91	10	9.12108	Overrepresented	711.556	tRNA aminoacylation for protein translation	NO
GO:0071215	52	6	5.21205	Overrepresented	715.964	cellular response to abscisic acid stimulus	NO
GO:0030048	148	16	14.8343	Overrepresented	718.434	actin filament-based movement	NO
GO:0006944	717	71	71.8661	Underrepresented	719.8	cellular membrane fusion	NO
GO:0006102	24	3	2.40556	Overrepresented	723.945	isocitrate metabolic process	NO
GO:0009903	24	3	2.40556	Overrepresented	723.945	chloroplast avoidance movement	NO
GO:0010158	24	3	2.40556	Overrepresented	723.945	abaxial cell fate specification	NO
GO:0009269	98	11	9.8227	Overrepresented	728.047	response to desiccation	NO
GO:0005992	54	3	5.41251	Underrepresented	731.121	trehalose biosynthetic process	NO
GO:0006546	157	11	15.7364	Underrepresented	737.809	glycine catabolic process	NO
GO:0000956	305	31	30.5707	Overrepresented	738.629	nuclear-transcribed mRNA catabolic process	NO
GO:0006346	306	24	30.6709	Underrepresented	739.892	methylation-dependent chromatin silencing	NO
GO:0006402	7	1	0.701622	Overrepresented	740.185	mRNA catabolic process	NO
GO:0006409	7	1	0.701622	Overrepresented	740.185	tRNA export from nucleus	NO
GO:0006421	7	1	0.701622	Overrepresented	740.185	asparaginyl-tRNA aminoacylation	NO
GO:0006471	7	1	0.701622	Overrepresented	740.185	protein ADP-ribosylation	NO
GO:0006560	7	1	0.701622	Overrepresented	740.185	proline metabolic process	NO
GO:0006656	7	1	0.701622	Overrepresented	740.185	phosphatidylcholine biosynthetic process	NO
GO:0008153	7	1	0.701622	Overrepresented	740.185	para-aminobenzoic acid biosynthetic process	NO
GO:0009450	7	1	0.701622	Overrepresented	740.185	gamma-aminobutyric acid catabolic process	NO
GO:0010186	7	1	0.701622	Overrepresented	740.185	positive regulation of cellular defense response	NO
GO:0010256	7	1	0.701622	Overrepresented	740.185	endomembrane system organization	NO
GO:0010265	7	1	0.701622	Overrepresented	740.185	SCF complex assembly	NO
GO:0010271	7	1	0.701622	Overrepresented	740.185	regulation of chlorophyll catabolic process	NO
GO:0010971	7	1	0.701622	Overrepresented	740.185	positive regulation of G2/M transition of mitotic cell cycle	NO
GO:0015833	7	1	0.701622	Overrepresented	740.185	peptide transport	NO
GO:0017038	7	1	0.701622	Overrepresented	740.185	protein import	NO
GO:0030010	7	1	0.701622	Overrepresented	740.185	establishment of cell polarity	NO
GO:0030308	7	1	0.701622	Overrepresented	740.185	negative regulation of cell growth	NO
GO:0034755	7	1	0.701622	Overrepresented	740.185	iron ion transmembrane transport	NO
GO:0035266	7	1	0.701622	Overrepresented	740.185	meristem growth	NO
GO:0040009	7	1	0.701622	Overrepresented	740.185	regulation of growth rate	NO
GO:0045857	7	1	0.701622	Overrepresented	740.185	negative regulation of molecular function, epigenetic	NO
GO:0051938	7	1	0.701622	Overrepresented	740.185	L-glutamate import	NO
GO:0080117	7	1	0.701622	Overrepresented	740.185	secondary growth	NO
GO:0009873	311	32	31.172	Overrepresented	742.467	ethylene mediated signaling pathway	NO
GO:0009902	230	24	23.0533	Overrepresented	744.459	chloroplast relocation	NO
GO:0043622	59	7	5.91367	Overrepresented	747.337	cortical microtubule organization	NO
GO:0000160	103	7	10.3239	Underrepresented	752.928	phosphorelay signal transduction system	NO
GO:0009744	531	53	53.223	Underrepresented	753.359	response to sucrose stimulus	NO
GO:0019375	234	24	23.4542	Overrepresented	753.751	galactolipid biosynthetic process	NO
GO:0006200	106	7	10.6246	Underrepresented	755.515	ATP catabolic process	NO
GO:0006446	26	1	2.60602	Underrepresented	772.713	regulation of translational initiation	NO
GO:0042128	26	1	2.60602	Underrepresented	772.713	nitrate assimilation	NO
GO:0009938	27	1	2.70625	Underrepresented	772.852	negative regulation of gibberellic acid mediated signaling pathway	NO
GO:0048268	27	1	2.70625	Underrepresented	772.852	clathrin coat assembly	NO
GO:0071369	27	1	2.70625	Underrepresented	772.852	cellular response to ethylene stimulus	NO
GO:0080088	27	1	2.70625	Underrepresented	772.852	spermidine hydroxycinnamate conjugate biosynthetic process	NO
GO:0007243	28	1	2.80649	Underrepresented	775.361	intracellular protein kinase cascade	NO
GO:0009089	28	1	2.80649	Underrepresented	775.361	lysine biosynthetic process via diaminopimelate	NO
GO:0010215	28	1	2.80649	Underrepresented	775.361	cellulose microfibril organization	NO
GO:0019513	28	1	2.80649	Underrepresented	775.361	lactose catabolic process, using glucoside 3-dehydrogenase	NO
GO:0019515	28	1	2.80649	Underrepresented	775.361	lactose catabolic process via UDP-galactose	NO
GO:0043407	28	1	2.80649	Underrepresented	775.361	negative regulation of MAP kinase activity	NO
GO:0009987	29	1	2.90672	Underrepresented	780.055	cellular process	NO
GO:0031047	256	26	25.6593	Overrepresented	782.574	gene silencing by RNA	NO
GO:0016117	259	20	25.96	Underrepresented	783.896	carotenoid biosynthetic process	NO
GO:0031048	261	20	26.1605	Underrepresented	785.461	chromatin silencing by small RNA	NO
GO:0006006	30	1	3.00695	Underrepresented	786.752	glucose metabolic process	NO
GO:0048608	67	4	6.71552	Underrepresented	793.235	reproductive structure development	NO
GO:0009616	267	27	26.7618	Overrepresented	795.827	virus induced gene silencing	NO
GO:0010029	122	13	12.2283	Overrepresented	801.718	regulation of seed germination	NO
GO:0009294	70	8	7.01622	Overrepresented	803.445	DNA mediated transformation	NO
GO:0008652	193	20	19.3447	Overrepresented	805.725	cellular amino acid biosynthetic process	NO
GO:0000338	8	1	0.801853	Overrepresented	811.047	protein deneddylation	NO
GO:0005991	8	1	0.801853	Overrepresented	811.047	trehalose metabolic process	NO
GO:0006086	8	1	0.801853	Overrepresented	811.047	acetyl-CoA biosynthetic process from pyruvate	NO
GO:0006269	8	1	0.801853	Overrepresented	811.047	DNA replication, synthesis of RNA primer	NO
GO:0006419	8	1	0.801853	Overrepresented	811.047	alanyl-tRNA aminoacylation	NO
GO:0008360	8	1	0.801853	Overrepresented	811.047	regulation of cell shape	NO
GO:0010165	8	1	0.801853	Overrepresented	811.047	response to X-ray	NO
GO:0015760	8	1	0.801853	Overrepresented	811.047	glucose-6-phosphate transport	NO
GO:0033591	8	1	0.801853	Overrepresented	811.047	response to L-ascorbic acid	NO
GO:0040014	8	1	0.801853	Overrepresented	811.047	regulation of multicellular organism growth	NO
GO:0040034	8	1	0.801853	Overrepresented	811.047	regulation of development, heterochronic	NO
GO:0046622	8	1	0.801853	Overrepresented	811.047	positive regulation of organ growth	NO
GO:0046653	8	1	0.801853	Overrepresented	811.047	tetrahydrofolate metabolic process	NO
GO:0047484	8	1	0.801853	Overrepresented	811.047	regulation of response to osmotic stress	NO
GO:0080111	8	1	0.801853	Overrepresented	811.047	DNA demethylation	NO
GO:0080141	8	1	0.801853	Overrepresented	811.047	regulation of jasmonic acid biosynthetic process	NO
GO:0080163	8	1	0.801853	Overrepresented	811.047	regulation of protein serine/threonine phosphatase activity	NO
GO:0080175	8	1	0.801853	Overrepresented	811.047	phragmoplast microtubule organization	NO
GO:2000037	8	1	0.801853	Overrepresented	811.047	regulation of stomatal complex patterning	NO
GO:2000072	8	1	0.801853	Overrepresented	811.047	regulation of defense response to fungus, incompatible interaction	NO
GO:0006598	126	9	12.6292	Underrepresented	814.219	polyamine catabolic process	NO
GO:0006779	33	4	3.30764	Overrepresented	817.064	porphyrin-containing compound biosynthetic process	NO
GO:0016051	130	14	13.0301	Overrepresented	819.654	carbohydrate biosynthetic process	NO
GO:0010267	296	30	29.6686	Overrepresented	824.962	production of ta-siRNAs involved in RNA interference	NO
GO:0006367	34	4	3.40788	Overrepresented	829.996	transcription initiation from RNA polymerase II promoter	NO
GO:0008295	34	4	3.40788	Overrepresented	829.996	spermidine biosynthetic process	NO
GO:0009740	212	16	21.2491	Underrepresented	833.832	gibberellic acid mediated signaling pathway	NO
GO:0006904	78	5	7.81807	Underrepresented	840.623	vesicle docking involved in exocytosis	NO
GO:0052541	78	5	7.81807	Underrepresented	840.623	plant-type cell wall cellulose metabolic process	NO
GO:0009911	139	10	13.9322	Underrepresented	841.297	positive regulation of flower development	NO
GO:0044036	222	17	22.2514	Underrepresented	848.053	cell wall macromolecule metabolic process	NO
GO:0009816	143	15	14.3331	Overrepresented	849.464	defense response to bacterium, incompatible interaction	NO
GO:0006995	149	11	14.9345	Underrepresented	863.155	cellular response to nitrogen starvation	NO
GO:0009636	37	4	3.70857	Overrepresented	875.035	response to toxic substance	NO
GO:0006121	9	1	0.902085	Overrepresented	875.454	mitochondrial electron transport, succinate to ubiquinone	NO
GO:0006266	9	1	0.902085	Overrepresented	875.454	DNA ligation	NO
GO:0006452	9	1	0.902085	Overrepresented	875.454	translational frameshifting	NO
GO:0006611	9	1	0.902085	Overrepresented	875.454	protein export from nucleus	NO
GO:0006625	9	1	0.902085	Overrepresented	875.454	protein targeting to peroxisome	NO
GO:0009234	9	1	0.902085	Overrepresented	875.454	menaquinone biosynthetic process	NO
GO:0010239	9	1	0.902085	Overrepresented	875.454	chloroplast mRNA processing	NO
GO:0010255	9	1	0.902085	Overrepresented	875.454	glucose mediated signaling pathway	NO
GO:0010343	9	1	0.902085	Overrepresented	875.454	singlet oxygen-mediated programmed cell death	NO
GO:0010422	9	1	0.902085	Overrepresented	875.454	regulation of brassinosteroid biosynthetic process	NO
GO:0010586	9	1	0.902085	Overrepresented	875.454	miRNA metabolic process	NO
GO:0023052	9	1	0.902085	Overrepresented	875.454	signaling	NO
GO:0035019	9	1	0.902085	Overrepresented	875.454	somatic stem cell maintenance	NO
GO:0043433	9	1	0.902085	Overrepresented	875.454	negative regulation of sequence-specific DNA binding transcription factor activity	NO
GO:0045836	9	1	0.902085	Overrepresented	875.454	positive regulation of meiosis	NO
GO:0045901	9	1	0.902085	Overrepresented	875.454	positive regulation of translational elongation	NO
GO:0045905	9	1	0.902085	Overrepresented	875.454	positive regulation of translational termination	NO
GO:0046373	9	1	0.902085	Overrepresented	875.454	L-arabinose metabolic process	NO
GO:0048838	9	1	0.902085	Overrepresented	875.454	release of seed from dormancy	NO
GO:0071333	9	1	0.902085	Overrepresented	875.454	cellular response to glucose stimulus	NO
GO:0080148	9	1	0.902085	Overrepresented	875.454	negative regulation of response to water deprivation	NO
GO:0080165	9	1	0.902085	Overrepresented	875.454	callose deposition in phloem sieve plate	NO
GO:0080168	38	2	3.8088	Underrepresented	875.999	abscisic acid transport	NO
GO:0007140	39	2	3.90903	Underrepresented	877.421	male meiosis	NO
GO:0030036	88	6	8.82038	Underrepresented	878.725	actin cytoskeleton organization	NO
GO:0010183	40	2	4.00927	Underrepresented	880.28	pollen tube guidance	NO
GO:0052546	91	6	9.12108	Underrepresented	883.752	cell wall pectin metabolic process	NO
GO:0045037	41	2	4.1095	Underrepresented	884.486	protein import into chloroplast stroma	NO
GO:0018208	44	5	4.41019	Overrepresented	904.283	peptidyl-proline modification	NO
GO:0048367	174	18	17.4403	Overrepresented	905.883	shoot system development	NO
GO:0051302	100	7	10.0232	Underrepresented	912.829	regulation of cell division	NO
GO:0006284	45	5	4.51042	Overrepresented	912.965	base-excision repair	NO
GO:0010212	45	5	4.51042	Overrepresented	912.965	response to ionizing radiation	NO
GO:0006333	101	7	10.1234	Underrepresented	914.253	chromatin assembly or disassembly	NO
GO:0006754	101	7	10.1234	Underrepresented	914.253	ATP biosynthetic process	NO
GO:0048825	184	14	18.4426	Underrepresented	921.612	cotyledon development	NO
GO:0015031	286	23	28.6663	Underrepresented	921.656	protein transport	NO
GO:0006839	105	11	10.5243	Overrepresented	925.073	mitochondrial transport	NO
GO:0032204	105	11	10.5243	Overrepresented	925.073	regulation of telomere maintenance	NO
GO:0043247	105	11	10.5243	Overrepresented	925.073	telomere maintenance in response to DNA damage	NO
GO:0080092	47	5	4.71089	Overrepresented	932.915	regulation of pollen tube growth	NO
GO:0009814	196	15	19.6454	Underrepresented	938.54	defense response, incompatible interaction	NO
GO:0006882	49	3	4.91135	Underrepresented	945.294	cellular zinc ion homeostasis	NO
GO:0000003	50	3	5.01158	Underrepresented	946.241	reproduction	NO
GO:0009165	201	20	20.1466	Underrepresented	948.266	nucleotide biosynthetic process	NO
GO:0046855	52	3	5.21205	Underrepresented	951.183	inositol phosphate dephosphorylation	NO
GO:0052542	116	12	11.6269	Overrepresented	951.838	defense response by callose deposition	NO
GO:0009561	53	3	5.31228	Underrepresented	955.074	megagametogenesis	NO
GO:0000398	209	21	20.9484	Overrepresented	955.941	mRNA splicing, via spliceosome	NO
GO:0007067	118	12	11.8273	Overrepresented	959.025	mitosis	NO
GO:0046777	477	40	47.8105	Underrepresented	960.908	protein autophosphorylation	NO
GO:0010014	342	28	34.2792	Underrepresented	968.323	meristem initiation	NO
GO:0006605	56	6	5.61297	Overrepresented	971.776	protein targeting	NO
GO:0009640	502	42	50.3163	Underrepresented	972.981	photomorphogenesis	NO
GO:0001558	15	2	1.50347	Overrepresented	973.353	regulation of cell growth	NO
GO:0006596	15	2	1.50347	Overrepresented	973.353	polyamine biosynthetic process	NO
GO:0009819	15	2	1.50347	Overrepresented	973.353	drought recovery	NO
GO:0010019	15	2	1.50347	Overrepresented	973.353	chloroplast-nucleus signaling pathway	NO
GO:0010021	15	2	1.50347	Overrepresented	973.353	amylopectin biosynthetic process	NO
GO:0035434	15	2	1.50347	Overrepresented	973.353	copper ion transmembrane transport	NO
GO:0042026	15	2	1.50347	Overrepresented	973.353	protein refolding	NO
GO:0042549	15	2	1.50347	Overrepresented	973.353	photosystem II stabilization	NO
GO:0045493	15	2	1.50347	Overrepresented	973.353	xylan catabolic process	NO
GO:0048575	15	2	1.50347	Overrepresented	973.353	short-day photoperiodism, flowering	NO
GO:0019761	349	34	34.9808	Underrepresented	974.61	glucosinolate biosynthetic process	NO
GO:0006012	57	6	5.7132	Overrepresented	978.831	galactose metabolic process	NO
GO:0009684	232	23	23.2537	Underrepresented	983.138	indoleacetic acid biosynthetic process	NO
GO:0007275	236	19	23.6547	Underrepresented	988.398	multicellular organismal development	NO
GO:0010205	16	2	1.60371	Overrepresented	989.97	photoinhibition	NO
GO:0010268	16	2	1.60371	Overrepresented	989.97	brassinosteroid homeostasis	NO
GO:0045910	16	2	1.60371	Overrepresented	989.97	negative regulation of DNA recombination	NO
GO:0080001	16	2	1.60371	Overrepresented	989.97	mucilage extrusion from seed coat	NO
GO:0000096	137	14	13.7317	Overrepresented	993.699	sulfur amino acid metabolic process	NO
GO:0007126	137	14	13.7317	Overrepresented	993.699	meiosis	NO
GO:0009691	60	4	6.0139	Underrepresented	996.021	cytokinin biosynthetic process	NO
GO:0006807	62	4	6.21436	Underrepresented	998.198	nitrogen compound metabolic process	NO
GO:0009567	62	4	6.21436	Underrepresented	998.198	double fertilization forming a zygote and endosperm	NO
GO:0010114	252	25	25.2584	Underrepresented	1002.75	response to red light	NO
GO:0006814	64	4	6.41483	Underrepresented	1003.39	sodium ion transport	NO
GO:0006878	17	2	1.70394	Overrepresented	1008.08	cellular copper ion homeostasis	NO
GO:0009821	17	2	1.70394	Overrepresented	1008.08	alkaloid biosynthetic process	NO
GO:0009961	17	2	1.70394	Overrepresented	1008.08	response to 1-Aminocyclopropane-1-carboxylic Acid	NO
GO:0010031	17	2	1.70394	Overrepresented	1008.08	circumnutation	NO
GO:0016559	17	2	1.70394	Overrepresented	1008.08	peroxisome fission	NO
GO:0019287	17	2	1.70394	Overrepresented	1008.08	isopentenyl diphosphate biosynthetic process, mevalonate pathway	NO
GO:0032544	17	2	1.70394	Overrepresented	1008.08	plastid translation	NO
GO:0019288	581	56	58.2346	Underrepresented	1008.87	isopentenyl diphosphate biosynthetic process, mevalonate-independent pathway	NO
GO:0009553	147	15	14.7341	Overrepresented	1010.68	embryo sac development	NO
GO:0009117	150	15	15.0347	Underrepresented	1016.99	nucleotide metabolic process	NO
GO:0006479	18	2	1.80417	Overrepresented	1027.27	protein methylation	NO
GO:0006796	18	2	1.80417	Overrepresented	1027.27	phosphate-containing compound metabolic process	NO
GO:0010338	18	2	1.80417	Overrepresented	1027.27	leaf formation	NO
GO:0031146	18	2	1.80417	Overrepresented	1027.27	SCF-dependent proteasomal ubiquitin-dependent protein catabolic process	NO
GO:0042753	18	2	1.80417	Overrepresented	1027.27	positive regulation of circadian rhythm	NO
GO:0045787	18	2	1.80417	Overrepresented	1027.27	positive regulation of cell cycle	NO
GO:0042991	71	5	7.11645	Underrepresented	1035.25	transcription factor import into nucleus	NO
GO:0016568	72	5	7.21668	Underrepresented	1035.79	chromatin modification	NO
GO:0006164	75	5	7.51737	Underrepresented	1041.07	purine nucleotide biosynthetic process	NO
GO:0006808	19	2	1.9044	Overrepresented	1047.2	regulation of nitrogen utilization	NO
GO:0009098	19	2	1.9044	Overrepresented	1047.2	leucine biosynthetic process	NO
GO:0016139	19	2	1.9044	Overrepresented	1047.2	glycoside catabolic process	NO
GO:0045039	19	2	1.9044	Overrepresented	1047.2	protein import into mitochondrial inner membrane	NO
GO:0046477	19	2	1.9044	Overrepresented	1047.2	glycosylceramide catabolic process	NO
GO:0051322	19	2	1.9044	Overrepresented	1047.2	anaphase	NO
GO:0009886	79	8	7.9183	Overrepresented	1055.78	post-embryonic morphogenesis	NO
GO:0006563	20	2	2.00463	Underrepresented	1067.57	L-serine metabolic process	NO
GO:0009966	20	2	2.00463	Underrepresented	1067.57	regulation of signal transduction	NO
GO:0010262	20	2	2.00463	Underrepresented	1067.57	somatic embryogenesis	NO
GO:0048830	20	2	2.00463	Underrepresented	1067.57	adventitious root development	NO
GO:0006631	86	6	8.61992	Underrepresented	1071.53	fatty acid metabolic process	NO
GO:0048513	86	6	8.61992	Underrepresented	1071.53	organ development	NO
GO:0006569	193	19	19.3447	Underrepresented	1072.92	tryptophan catabolic process	NO
GO:0009749	195	19	19.5452	Underrepresented	1076.46	response to glucose stimulus	NO
GO:0009808	21	1	2.10486	Underrepresented	1087.12	lignin metabolic process	NO
GO:0010107	21	1	2.10486	Underrepresented	1087.12	potassium ion import	NO
GO:0035194	21	1	2.10486	Underrepresented	1087.12	posttranscriptional gene silencing by RNA	NO
GO:0046939	21	1	2.10486	Underrepresented	1087.12	nucleotide phosphorylation	NO
GO:0006955	22	1	2.2051	Underrepresented	1087.21	immune response	NO
GO:0007205	22	1	2.2051	Underrepresented	1087.21	protein kinase C-activating G-protein coupled receptor signaling pathway	NO
GO:0010497	22	1	2.2051	Underrepresented	1087.21	plasmodesmata-mediated intercellular transport	NO
GO:0045814	22	1	2.2051	Underrepresented	1087.21	negative regulation of gene expression, epigenetic	NO
GO:0050821	22	1	2.2051	Underrepresented	1087.21	protein stabilization	NO
GO:0006085	23	1	2.30533	Underrepresented	1089.16	acetyl-CoA biosynthetic process	NO
GO:0009861	23	1	2.30533	Underrepresented	1089.16	jasmonic acid and ethylene-dependent systemic resistance	NO
GO:1900056	23	1	2.30533	Underrepresented	1089.16	negative regulation of leaf senescence	NO
GO:0045132	208	17	20.8482	Underrepresented	1090.49	meiotic chromosome segregation	NO
GO:0000910	92	9	9.22131	Underrepresented	1092.14	cytokinesis	NO
GO:0006662	92	9	9.22131	Underrepresented	1092.14	glycerol ether metabolic process	NO
GO:0010260	93	7	9.32154	Underrepresented	1092.8	organ senescence	NO
GO:0042761	24	1	2.40556	Underrepresented	1092.8	very long-chain fatty acid biosynthetic process	NO
GO:0006302	96	7	9.62224	Underrepresented	1095.18	double-strand break repair	NO
GO:0006014	25	1	2.50579	Underrepresented	1097.93	D-ribose metabolic process	NO
GO:0010067	25	1	2.50579	Underrepresented	1097.93	procambium histogenesis	NO
GO:0051026	25	1	2.50579	Underrepresented	1097.93	chiasma assembly	NO
GO:0043687	222	18	22.2514	Underrepresented	1101.74	post-translational protein modification	NO
GO:0009694	100	10	10.0232	Underrepresented	1103.97	jasmonic acid metabolic process	NO
GO:0042372	26	3	2.60602	Overrepresented	1104.38	phylloquinone biosynthetic process	NO
GO:0071482	26	3	2.60602	Overrepresented	1104.38	cellular response to light stimulus	NO
GO:0006071	27	3	2.70625	Overrepresented	1111.99	glycerol metabolic process	NO
GO:0009913	27	3	2.70625	Overrepresented	1111.99	epidermal cell differentiation	NO
GO:0090351	27	3	2.70625	Overrepresented	1111.99	seedling development	NO
GO:0000272	106	8	10.6246	Underrepresented	1115.79	polysaccharide catabolic process	NO
GO:0006520	111	11	11.1257	Underrepresented	1124.38	cellular amino acid metabolic process	NO
GO:0009733	1020	96	102.236	Underrepresented	1128.42	response to auxin stimulus	NO
GO:0003333	29	3	2.90672	Overrepresented	1130.04	amino acid transmembrane transport	NO
GO:0006672	29	3	2.90672	Overrepresented	1130.04	ceramide metabolic process	NO
GO:0010337	29	3	2.90672	Overrepresented	1130.04	regulation of salicylic acid metabolic process	NO
GO:0010411	29	3	2.90672	Overrepresented	1130.04	xyloglucan metabolic process	NO
GO:0010492	29	3	2.90672	Overrepresented	1130.04	maintenance of shoot apical meristem identity	NO
GO:0016575	29	3	2.90672	Overrepresented	1130.04	histone deacetylation	NO
GO:0051604	118	9	11.8273	Underrepresented	1135.46	protein maturation	NO
GO:0042545	266	22	26.6616	Underrepresented	1136.52	cell wall modification	NO
GO:0009556	121	12	12.128	Underrepresented	1139.97	microsporogenesis	NO
GO:0009759	30	3	3.00695	Underrepresented	1140.2	indole glucosinolate biosynthetic process	NO
GO:0009826	274	23	27.4635	Underrepresented	1143.24	unidimensional cell growth	NO
GO:0045087	274	23	27.4635	Underrepresented	1143.24	innate immune response	NO
GO:0006298	31	3	3.10718	Underrepresented	1150.94	mismatch repair	NO
GO:0006310	130	10	13.0301	Underrepresented	1152.78	DNA recombination	NO
GO:0009396	32	2	3.20741	Underrepresented	1161.29	folic acid-containing compound biosynthetic process	NO
GO:0009870	32	2	3.20741	Underrepresented	1161.29	defense response signaling pathway, resistance gene-dependent	NO
GO:0042218	32	2	3.20741	Underrepresented	1161.29	1-aminocyclopropane-1-carboxylate biosynthetic process	NO
GO:0010588	33	2	3.30764	Underrepresented	1161.37	cotyledon vascular tissue pattern formation	NO
GO:0080027	33	2	3.30764	Underrepresented	1161.37	response to herbivore	NO
GO:0009699	34	2	3.40788	Underrepresented	1162.49	phenylpropanoid biosynthetic process	NO
GO:0009062	136	13	13.6315	Underrepresented	1164.4	fatty acid catabolic process	NO
GO:0006790	35	2	3.50811	Underrepresented	1164.58	sulfur compound metabolic process	NO
GO:0010325	35	2	3.50811	Underrepresented	1164.58	raffinose family oligosaccharide biosynthetic process	NO
GO:0048446	36	2	3.60834	Underrepresented	1167.58	petal morphogenesis	NO
GO:0000478	37	2	3.70857	Underrepresented	1171.4	endonucleolytic cleavage involved in rRNA processing	NO
GO:0015931	37	2	3.70857	Underrepresented	1171.4	nucleobase-containing compound transport	NO
GO:0048444	37	2	3.70857	Underrepresented	1171.4	floral organ morphogenesis	NO
GO:0009855	326	31	32.6755	Underrepresented	1172.82	determination of bilateral symmetry	NO
GO:0000724	151	12	15.135	Underrepresented	1178.82	double-strand break repair via homologous recombination	NO
GO:0010204	39	4	3.90903	Overrepresented	1181.23	defense response signaling pathway, resistance gene-independent	NO
GO:0009642	41	4	4.1095	Underrepresented	1193.5	response to light intensity	NO
GO:0090333	41	4	4.1095	Underrepresented	1193.5	regulation of stomatal closure	NO
GO:0006342	372	35	37.2862	Underrepresented	1195.07	chromatin silencing	NO
GO:0009735	167	16	16.7387	Underrepresented	1196.03	response to cytokinin stimulus	NO
GO:0042793	169	16	16.9391	Underrepresented	1199.55	transcription from plastid promoter	NO
GO:0031425	42	4	4.20973	Underrepresented	1200.37	chloroplast RNA processing	NO
GO:0009581	44	3	4.41019	Underrepresented	1206.98	detection of external stimulus	NO
GO:0010020	44	3	4.41019	Underrepresented	1206.98	chloroplast fission	NO
GO:0000162	45	3	4.51042	Underrepresented	1207.74	tryptophan biosynthetic process	NO
GO:0009585	45	3	4.51042	Underrepresented	1207.74	red, far-red light phototransduction	NO
GO:0043248	183	15	18.3424	Underrepresented	1209.65	proteasome assembly	NO
GO:0006306	421	36	42.1975	Underrepresented	1212.85	DNA methylation	NO
GO:0032502	48	3	4.81112	Underrepresented	1213.77	developmental process	NO
GO:0010053	49	5	4.91135	Overrepresented	1216.91	root epidermal cell differentiation	NO
GO:0009631	50	5	5.01158	Underrepresented	1220.55	cold acclimation	NO
GO:0048829	50	5	5.01158	Underrepresented	1220.55	root cap development	NO
GO:0071805	50	5	5.01158	Underrepresented	1220.55	potassium ion transmembrane transport	NO
GO:0010073	198	19	19.8459	Underrepresented	1221.03	meristem maintenance	NO
GO:0052544	51	5	5.11181	Underrepresented	1224.64	defense response by callose deposition in cell wall	NO
GO:0010197	52	5	5.21205	Underrepresented	1229.15	polar nucleus fusion	NO
GO:0016926	219	21	21.9507	Underrepresented	1235.29	protein desumoylation	NO
GO:0006887	54	4	5.41251	Underrepresented	1238.59	exocytosis	NO
GO:0006744	55	4	5.51274	Underrepresented	1238.65	ubiquinone biosynthetic process	NO
GO:0032504	58	4	5.81344	Underrepresented	1241.73	multicellular organism reproduction	NO
GO:0048235	59	4	5.91367	Underrepresented	1243.64	pollen sperm cell differentiation	NO
GO:0006626	235	20	23.5544	Underrepresented	1246.6	protein targeting to mitochondrion	NO
GO:0070838	237	20	23.7549	Underrepresented	1246.73	divalent metal ion transport	NO
GO:0007030	539	47	54.0249	Underrepresented	1247.93	Golgi organization	NO
GO:0043900	264	25	26.4612	Underrepresented	1260.31	regulation of multi-organism process	NO
GO:0006073	67	5	6.71552	Underrepresented	1262.7	cellular glucan metabolic process	NO
GO:0019745	69	5	6.91598	Underrepresented	1264.66	pentacyclic triterpenoid biosynthetic process	NO
GO:0010304	70	5	7.01622	Underrepresented	1266.15	PSII associated light-harvesting complex II catabolic process	NO
GO:0009595	278	26	27.8644	Underrepresented	1267.65	detection of biotic stimulus	NO
GO:0006869	279	24	27.9646	Underrepresented	1268.37	lipid transport	NO
GO:0007062	299	28	29.9693	Underrepresented	1276.12	sister chromatid cohesion	NO
GO:0019216	81	6	8.11876	Underrepresented	1283.9	regulation of lipid metabolic process	NO
GO:0006396	330	31	33.0764	Underrepresented	1287.23	RNA processing	NO
GO:0031347	345	30	34.5799	Underrepresented	1293	regulation of defense response	NO
GO:0080167	356	31	35.6825	Underrepresented	1296.43	response to karrikin	NO
GO:0010207	372	32	37.2862	Underrepresented	1300.41	photosystem II assembly	NO
GO:0008380	97	9	9.72247	Underrepresented	1306.48	RNA splicing	NO
GO:0009060	97	9	9.72247	Underrepresented	1306.48	aerobic respiration	NO
GO:0009555	405	38	40.5938	Underrepresented	1309.38	pollen development	NO
GO:0006886	410	38	41.095	Underrepresented	1311.27	intracellular protein transport	NO
GO:0006733	121	10	12.128	Underrepresented	1327.9	oxidoreduction coenzyme metabolic process	NO
GO:0006766	121	10	12.128	Underrepresented	1327.9	vitamin metabolic process	NO
GO:0009106	121	10	12.128	Underrepresented	1327.9	lipoate metabolic process	NO
GO:0009108	121	10	12.128	Underrepresented	1327.9	coenzyme biosynthetic process	NO
GO:0009773	121	10	12.128	Underrepresented	1327.9	photosynthetic electron transport in photosystem I	NO
GO:0044272	121	10	12.128	Underrepresented	1327.9	sulfur compound biosynthetic process	NO
GO:0016579	123	10	12.3285	Underrepresented	1328.44	protein deubiquitination	NO
GO:0019748	135	11	13.5313	Underrepresented	1336.8	secondary metabolic process	NO
GO:0007568	136	11	13.6315	Underrepresented	1337.37	aging	NO
GO:0007033	137	13	13.7317	Underrepresented	1338.07	vacuole organization	NO
GO:0016570	163	15	16.3378	Underrepresented	1354.19	histone modification	NO
GO:0042138	169	14	16.9391	Underrepresented	1355.97	meiotic DNA double-strand break formation	NO
GO:0051510	175	15	17.5405	Underrepresented	1359.94	regulation of unidimensional cell growth	NO
GO:0010050	176	15	17.6408	Underrepresented	1359.98	vegetative phase change	NO
GO:0007264	193	18	19.3447	Underrepresented	1366.52	small GTPase mediated signal transduction	NO
GO:0009657	201	17	20.1466	Underrepresented	1369.47	plastid organization	NO
GO:0010089	225	21	22.5521	Underrepresented	1377.6	xylem development	NO
GO:0006812	266	23	26.6616	Underrepresented	1388.93	cation transport	NO
GO:0043161	282	26	28.2653	Underrepresented	1392.77	proteasomal ubiquitin-dependent protein catabolic process	NO
GO:0009658	316	29	31.6732	Underrepresented	1399.82	chloroplast organization	NO
GO:0006098	421	37	42.1975	Underrepresented	1415.31	pentose-phosphate shunt	NO
GO:0006355	4060	372	406.94	Underrepresented	1418.05	regulation of transcription, DNA-dependent	NO
GO:0048193	457	42	45.8059	Underrepresented	1419.5	Golgi vesicle transport	NO
GO:0000002	10	1	1.00232	Underrepresented	1518	mitochondrial genome maintenance	NO
GO:0000103	32	3	3.20741	Underrepresented	1518	sulfate assimilation	NO
GO:0000256	11	1	1.10255	Underrepresented	1518	allantoin catabolic process	NO
GO:0000266	17	1	1.70394	Underrepresented	1518	mitochondrial fission	NO
GO:0000304	11	1	1.10255	Underrepresented	1518	response to singlet oxygen	NO
GO:0000902	205	18	20.5475	Underrepresented	1518	cell morphogenesis	NO
GO:0000914	14	1	1.40324	Underrepresented	1518	phragmoplast assembly	NO
GO:0000919	16	1	1.60371	Underrepresented	1518	cell plate assembly	NO
GO:0001522	32	3	3.20741	Underrepresented	1518	pseudouridine synthesis	NO
GO:0001708	57	5	5.7132	Underrepresented	1518	cell fate specification	NO
GO:0003002	46	4	4.61066	Underrepresented	1518	regionalization	NO
GO:0003006	15	1	1.50347	Underrepresented	1518	developmental process involved in reproduction	NO
GO:0005982	135	12	13.5313	Underrepresented	1518	starch metabolic process	NO
GO:0005986	35	3	3.50811	Underrepresented	1518	sucrose biosynthetic process	NO
GO:0005990	42	3	4.20973	Underrepresented	1518	lactose catabolic process	NO
GO:0006072	14	1	1.40324	Underrepresented	1518	glycerol-3-phosphate metabolic process	NO
GO:0006109	17	1	1.70394	Underrepresented	1518	regulation of carbohydrate metabolic process	NO
GO:0006165	15	1	1.50347	Underrepresented	1518	nucleoside diphosphate phosphorylation	NO
GO:0006168	14	1	1.40324	Underrepresented	1518	adenine salvage	NO
GO:0006183	15	1	1.50347	Underrepresented	1518	GTP biosynthetic process	NO
GO:0006188	10	1	1.00232	Underrepresented	1518	IMP biosynthetic process	NO
GO:0006207	19	1	1.9044	Underrepresented	1518	'de novo' pyrimidine nucleobase biosynthetic process	NO
GO:0006221	18	1	1.80417	Underrepresented	1518	pyrimidine nucleotide biosynthetic process	NO
GO:0006228	15	1	1.50347	Underrepresented	1518	UTP biosynthetic process	NO
GO:0006241	15	1	1.50347	Underrepresented	1518	CTP biosynthetic process	NO
GO:0006261	234	21	23.4542	Underrepresented	1518	DNA-dependent DNA replication	NO
GO:0006289	48	4	4.81112	Underrepresented	1518	nucleotide-excision repair	NO
GO:0006325	60	5	6.0139	Underrepresented	1518	chromatin organization	NO
GO:0006370	12	1	1.20278	Underrepresented	1518	7-methylguanosine mRNA capping	NO
GO:0006400	23	2	2.30533	Underrepresented	1518	tRNA modification	NO
GO:0006415	27	2	2.70625	Underrepresented	1518	translational termination	NO
GO:0006473	38	3	3.8088	Underrepresented	1518	protein acetylation	NO
GO:0006487	298	27	29.869	Underrepresented	1518	protein N-linked glycosylation	NO
GO:0006536	13	1	1.30301	Underrepresented	1518	glutamate metabolic process	NO
GO:0006540	11	1	1.10255	Underrepresented	1518	glutamate decarboxylation to succinate	NO
GO:0006544	23	2	2.30533	Underrepresented	1518	glycine metabolic process	NO
GO:0006552	10	1	1.00232	Underrepresented	1518	leucine catabolic process	NO
GO:0006559	16	1	1.60371	Underrepresented	1518	L-phenylalanine catabolic process	NO
GO:0006561	30	2	3.00695	Underrepresented	1518	proline biosynthetic process	NO
GO:0006564	11	1	1.10255	Underrepresented	1518	L-serine biosynthetic process	NO
GO:0006571	15	1	1.50347	Underrepresented	1518	tyrosine biosynthetic process	NO
GO:0006614	23	2	2.30533	Underrepresented	1518	SRP-dependent cotranslational protein targeting to membrane	NO
GO:0006694	21	2	2.10486	Underrepresented	1518	steroid biosynthetic process	NO
GO:0006783	48	4	4.81112	Underrepresented	1518	heme biosynthetic process	NO
GO:0006811	49	4	4.91135	Underrepresented	1518	ion transport	NO
GO:0006821	14	1	1.40324	Underrepresented	1518	chloride transport	NO
GO:0006888	311	28	31.172	Underrepresented	1518	ER to Golgi vesicle-mediated transport	NO
GO:0006891	157	14	15.7364	Underrepresented	1518	intra-Golgi vesicle-mediated transport	NO
GO:0006897	57	5	5.7132	Underrepresented	1518	endocytosis	NO
GO:0006954	10	1	1.00232	Underrepresented	1518	inflammatory response	NO
GO:0006997	16	1	1.60371	Underrepresented	1518	nucleus organization	NO
GO:0007020	180	16	18.0417	Underrepresented	1518	microtubule nucleation	NO
GO:0007034	24	2	2.40556	Underrepresented	1518	vacuolar transport	NO
GO:0007059	84	7	8.41946	Underrepresented	1518	chromosome segregation	NO
GO:0007143	10	1	1.00232	Underrepresented	1518	female meiosis	NO
GO:0007154	186	17	18.6431	Underrepresented	1518	cell communication	NO
GO:0007231	19	1	1.9044	Underrepresented	1518	osmosensory signaling pathway	NO
GO:0008612	10	1	1.00232	Underrepresented	1518	peptidyl-lysine modification to hypusine	NO
GO:0008643	11	1	1.10255	Underrepresented	1518	carbohydrate transport	NO
GO:0009072	128	11	12.8297	Underrepresented	1518	aromatic amino acid family metabolic process	NO
GO:0009094	17	1	1.70394	Underrepresented	1518	L-phenylalanine biosynthetic process	NO
GO:0009152	14	1	1.40324	Underrepresented	1518	purine ribonucleotide biosynthetic process	NO
GO:0009168	11	1	1.10255	Underrepresented	1518	purine ribonucleoside monophosphate biosynthetic process	NO
GO:0009226	10	1	1.00232	Underrepresented	1518	nucleotide-sugar biosynthetic process	NO
GO:0009250	15	1	1.50347	Underrepresented	1518	glucan biosynthetic process	NO
GO:0009257	11	1	1.10255	Underrepresented	1518	10-formyltetrahydrofolate biosynthetic process	NO
GO:0009306	45	4	4.51042	Underrepresented	1518	protein secretion	NO
GO:0009308	19	1	1.9044	Underrepresented	1518	amine metabolic process	NO
GO:0009311	31	2	3.10718	Underrepresented	1518	oligosaccharide metabolic process	NO
GO:0009435	18	1	1.80417	Underrepresented	1518	NAD biosynthetic process	NO
GO:0009590	12	1	1.20278	Underrepresented	1518	detection of gravity	NO
GO:0009612	152	13	15.2352	Underrepresented	1518	response to mechanical stimulus	NO
GO:0009629	23	2	2.30533	Underrepresented	1518	response to gravity	NO
GO:0009641	40	3	4.00927	Underrepresented	1518	shade avoidance	NO
GO:0009653	18	1	1.80417	Underrepresented	1518	anatomical structure morphogenesis	NO
GO:0009664	337	30	33.7781	Underrepresented	1518	plant-type cell wall organization	NO
GO:0009682	20	1	2.00463	Underrepresented	1518	induced systemic resistance	NO
GO:0009696	15	1	1.50347	Underrepresented	1518	salicylic acid metabolic process	NO
GO:0009715	21	2	2.10486	Underrepresented	1518	chalcone biosynthetic process	NO
GO:0009741	206	18	20.6477	Underrepresented	1518	response to brassinosteroid stimulus	NO
GO:0009785	29	2	2.90672	Underrepresented	1518	blue light signaling pathway	NO
GO:0009805	186	17	18.6431	Underrepresented	1518	coumarin biosynthetic process	NO
GO:0009846	108	9	10.825	Underrepresented	1518	pollen germination	NO
GO:0009915	25	2	2.50579	Underrepresented	1518	phloem sucrose loading	NO
GO:0009920	12	1	1.20278	Underrepresented	1518	cell plate formation involved in plant-type cell wall biogenesis	NO
GO:0009939	13	1	1.30301	Underrepresented	1518	positive regulation of gibberellic acid mediated signaling pathway	NO
GO:0009942	24	2	2.40556	Underrepresented	1518	longitudinal axis specification	NO
GO:0009944	203	18	20.347	Underrepresented	1518	polarity specification of adaxial/abaxial axis	NO
GO:0009957	33	3	3.30764	Underrepresented	1518	epidermal cell fate specification	NO
GO:0009960	81	7	8.11876	Underrepresented	1518	endosperm development	NO
GO:0009963	300	27	30.0695	Underrepresented	1518	positive regulation of flavonoid biosynthetic process	NO
GO:0010018	10	1	1.00232	Underrepresented	1518	far-red light signaling pathway	NO
GO:0010078	32	3	3.20741	Underrepresented	1518	maintenance of root meristem identity	NO
GO:0010087	74	6	7.41714	Underrepresented	1518	phloem or xylem histogenesis	NO
GO:0010091	67	6	6.71552	Underrepresented	1518	trichome branching	NO
GO:0010100	39	3	3.90903	Underrepresented	1518	negative regulation of photomorphogenesis	NO
GO:0010112	11	1	1.10255	Underrepresented	1518	regulation of systemic acquired resistance	NO
GO:0010189	35	3	3.50811	Underrepresented	1518	vitamin E biosynthetic process	NO
GO:0010190	19	1	1.9044	Underrepresented	1518	cytochrome b6f complex assembly	NO
GO:0010229	49	4	4.91135	Underrepresented	1518	inflorescence development	NO
GO:0010233	26	2	2.60602	Underrepresented	1518	phloem transport	NO
GO:0010236	18	1	1.80417	Underrepresented	1518	plastoquinone biosynthetic process	NO
GO:0010332	157	14	15.7364	Underrepresented	1518	response to gamma radiation	NO
GO:0010358	19	1	1.9044	Underrepresented	1518	leaf shaping	NO
GO:0010374	44	4	4.41019	Underrepresented	1518	stomatal complex development	NO
GO:0010380	38	3	3.8088	Underrepresented	1518	regulation of chlorophyll biosynthetic process	NO
GO:0010387	12	1	1.20278	Underrepresented	1518	signalosome assembly	NO
GO:0010587	11	1	1.10255	Underrepresented	1518	miRNA catabolic process	NO
GO:0010618	10	1	1.00232	Underrepresented	1518	aerenchyma formation	NO
GO:0010942	14	1	1.40324	Underrepresented	1518	positive regulation of cell death	NO
GO:0015691	16	1	1.60371	Underrepresented	1518	cadmium ion transport	NO
GO:0015692	28	2	2.80649	Underrepresented	1518	lead ion transport	NO
GO:0015743	16	1	1.60371	Underrepresented	1518	malate transport	NO
GO:0015746	10	1	1.00232	Underrepresented	1518	citrate transport	NO
GO:0015749	14	1	1.40324	Underrepresented	1518	monosaccharide transport	NO
GO:0015798	14	1	1.40324	Underrepresented	1518	myo-inositol transport	NO
GO:0015812	24	2	2.40556	Underrepresented	1518	gamma-aminobutyric acid transport	NO
GO:0015937	27	2	2.70625	Underrepresented	1518	coenzyme A biosynthetic process	NO
GO:0015994	90	8	9.02085	Underrepresented	1518	chlorophyll metabolic process	NO
GO:0016125	18	1	1.80417	Underrepresented	1518	sterol metabolic process	NO
GO:0016131	15	1	1.50347	Underrepresented	1518	brassinosteroid metabolic process	NO
GO:0016246	203	18	20.347	Underrepresented	1518	RNA interference	NO
GO:0016441	25	2	2.50579	Underrepresented	1518	posttranscriptional gene silencing	NO
GO:0016571	156	14	15.6361	Underrepresented	1518	histone methylation	NO
GO:0016998	78	7	7.81807	Underrepresented	1518	cell wall macromolecule catabolic process	NO
GO:0018119	47	4	4.71089	Underrepresented	1518	peptidyl-cysteine S-nitrosylation	NO
GO:0018401	22	2	2.2051	Underrepresented	1518	peptidyl-proline hydroxylation to 4-hydroxy-L-proline	NO
GO:0019243	186	17	18.6431	Underrepresented	1518	methylglyoxal catabolic process to D-lactate	NO
GO:0019305	15	1	1.50347	Underrepresented	1518	dTDP-rhamnose biosynthetic process	NO
GO:0019318	11	1	1.10255	Underrepresented	1518	hexose metabolic process	NO
GO:0019408	25	2	2.50579	Underrepresented	1518	dolichol biosynthetic process	NO
GO:0019432	43	4	4.30996	Underrepresented	1518	triglyceride biosynthetic process	NO
GO:0019509	13	1	1.30301	Underrepresented	1518	L-methionine salvage from methylthioadenosine	NO
GO:0019676	15	1	1.50347	Underrepresented	1518	ammonia assimilation cycle	NO
GO:0019725	14	1	1.40324	Underrepresented	1518	cellular homeostasis	NO
GO:0019752	29	2	2.90672	Underrepresented	1518	carboxylic acid metabolic process	NO
GO:0019827	18	1	1.80417	Underrepresented	1518	stem cell maintenance	NO
GO:0019853	26	2	2.60602	Underrepresented	1518	L-ascorbic acid biosynthetic process	NO
GO:0019932	33	3	3.30764	Underrepresented	1518	second-messenger-mediated signaling	NO
GO:0022622	19	1	1.9044	Underrepresented	1518	root system development	NO
GO:0030003	274	25	27.4635	Underrepresented	1518	cellular cation homeostasis	NO
GO:0030148	15	1	1.50347	Underrepresented	1518	sphingolipid biosynthetic process	NO
GO:0030154	324	29	32.4751	Underrepresented	1518	cell differentiation	NO
GO:0030422	102	9	10.2236	Underrepresented	1518	production of siRNA involved in RNA interference	NO
GO:0031087	21	2	2.10486	Underrepresented	1518	deadenylation-independent decapping of nuclear-transcribed mRNA	NO
GO:0031408	96	8	9.62224	Underrepresented	1518	oxylipin biosynthetic process	NO
GO:0031507	19	1	1.9044	Underrepresented	1518	heterochromatin assembly	NO
GO:0031540	53	4	5.31228	Underrepresented	1518	regulation of anthocyanin biosynthetic process	NO
GO:0032259	25	2	2.50579	Underrepresented	1518	methylation	NO
GO:0032313	36	3	3.60834	Underrepresented	1518	regulation of Rab GTPase activity	NO
GO:0032922	13	1	1.30301	Underrepresented	1518	circadian regulation of gene expression	NO
GO:0032957	48	4	4.81112	Underrepresented	1518	inositol trisphosphate metabolic process	NO
GO:0033043	44	4	4.41019	Underrepresented	1518	regulation of organelle organization	NO
GO:0033356	11	1	1.10255	Underrepresented	1518	UDP-L-arabinose metabolic process	NO
GO:0033500	19	1	1.9044	Underrepresented	1518	carbohydrate homeostasis	NO
GO:0033523	12	1	1.20278	Underrepresented	1518	histone H2B ubiquitination	NO
GO:0035265	16	1	1.60371	Underrepresented	1518	organ growth	NO
GO:0040008	15	1	1.50347	Underrepresented	1518	regulation of growth	NO
GO:0042176	11	1	1.10255	Underrepresented	1518	regulation of protein catabolic process	NO
GO:0042344	10	1	1.00232	Underrepresented	1518	indole glucosinolate catabolic process	NO
GO:0042362	14	1	1.40324	Underrepresented	1518	fat-soluble vitamin biosynthetic process	NO
GO:0042742	1063	96	106.546	Underrepresented	1518	defense response to bacterium	NO
GO:0042938	22	2	2.2051	Underrepresented	1518	dipeptide transport	NO
GO:0042939	21	2	2.10486	Underrepresented	1518	tripeptide transport	NO
GO:0043067	32	3	3.20741	Underrepresented	1518	regulation of programmed cell death	NO
GO:0043090	266	24	26.6616	Underrepresented	1518	amino acid import	NO
GO:0043484	17	1	1.70394	Underrepresented	1518	regulation of RNA splicing	NO
GO:0043562	13	1	1.30301	Underrepresented	1518	cellular response to nitrogen levels	NO
GO:0043572	10	1	1.00232	Underrepresented	1518	plastid fission	NO
GO:0044070	18	1	1.80417	Underrepresented	1518	regulation of anion transport	NO
GO:0044237	148	13	14.8343	Underrepresented	1518	cellular metabolic process	NO
GO:0044267	46	4	4.61066	Underrepresented	1518	cellular protein metabolic process	NO
GO:0045088	64	5	6.41483	Underrepresented	1518	regulation of innate immune response	NO
GO:0045454	263	24	26.3609	Underrepresented	1518	cell redox homeostasis	NO
GO:0045489	20	1	2.00463	Underrepresented	1518	pectin biosynthetic process	NO
GO:0045727	49	4	4.91135	Underrepresented	1518	positive regulation of translation	NO
GO:0046417	12	1	1.20278	Underrepresented	1518	chorismate metabolic process	NO
GO:0046482	119	10	11.9276	Underrepresented	1518	para-aminobenzoic acid metabolic process	NO
GO:0046786	17	1	1.70394	Underrepresented	1518	viral replication complex formation and maintenance	NO
GO:0046854	79	7	7.9183	Underrepresented	1518	phosphatidylinositol phosphorylation	NO
GO:0046865	23	2	2.30533	Underrepresented	1518	terpenoid transport	NO
GO:0048281	11	1	1.10255	Underrepresented	1518	inflorescence morphogenesis	NO
GO:0048437	27	2	2.70625	Underrepresented	1518	floral organ development	NO
GO:0048442	14	1	1.40324	Underrepresented	1518	sepal development	NO
GO:0048449	190	17	19.044	Underrepresented	1518	floral organ formation	NO
GO:0048497	14	1	1.40324	Underrepresented	1518	maintenance of floral organ identity	NO
GO:0048509	21	2	2.10486	Underrepresented	1518	regulation of meristem development	NO
GO:0048522	53	4	5.31228	Underrepresented	1518	positive regulation of cellular process	NO
GO:0048645	16	1	1.60371	Underrepresented	1518	organ formation	NO
GO:0048827	22	2	2.2051	Underrepresented	1518	phyllome development	NO
GO:0050790	41	3	4.1095	Underrepresented	1518	regulation of catalytic activity	NO
GO:0051170	12	1	1.20278	Underrepresented	1518	nuclear import	NO
GO:0051603	52	4	5.21205	Underrepresented	1518	proteolysis involved in cellular protein catabolic process	NO
GO:0052325	14	1	1.40324	Underrepresented	1518	cell wall pectin biosynthetic process	NO
GO:0055075	19	1	1.9044	Underrepresented	1518	potassium ion homeostasis	NO
GO:0071323	19	1	1.9044	Underrepresented	1518	cellular response to chitin	NO
GO:0071365	17	1	1.70394	Underrepresented	1518	cellular response to auxin stimulus	NO
GO:0071398	17	1	1.70394	Underrepresented	1518	cellular response to fatty acid	NO
GO:0072583	11	1	1.10255	Underrepresented	1518	clathrin-mediated endocytosis	NO
GO:0080086	22	2	2.2051	Underrepresented	1518	stamen filament development	NO
GO:0090332	31	2	3.10718	Underrepresented	1518	stomatal closure	NO
GO:1901684	11	1	1.10255	Underrepresented	1518	arsenate ion transmembrane transport	NO
GO:1902065	10	1	1.00232	Underrepresented	1518	response to L-glutamate	NO
GO:2000012	10	1	1.00232	Underrepresented	1518	regulation of auxin polar transport	NO
GO:2000030	10	1	1.00232	Underrepresented	1518	regulation of response to red or far red light	NO
GO:2000033	16	1	1.60371	Underrepresented	1518	regulation of seed dormancy process	NO
GO:2000377	55	5	5.51274	Underrepresented	1518	regulation of reactive oxygen species metabolic process	NO
GO:2000762	17	1	1.70394	Underrepresented	1518	regulation of phenylpropanoid metabolic process	NO
GO:0003735	733	118	68.9563	Overrepresented	4.89259e-08	structural constituent of ribosome	YES
GO:0004842	619	96	58.2318	Overrepresented	2.02004e-05	ubiquitin-protein ligase activity	YES
GO:0016788	372	7	34.9956	Underrepresented	7.38344e-05	hydrolase activity, acting on ester bonds	YES
GO:0016881	141	33	13.2644	Overrepresented	8.94904e-05	acid-amino acid ligase activity	YES
GO:0004091	297	4	27.94	Underrepresented	0.000116167	carboxylesterase activity	YES
GO:0043531	543	16	51.0822	Underrepresented	0.000124305	ADP binding	YES
GO:0046983	740	28	69.6148	Underrepresented	0.000305708	protein dimerization activity	YES
GO:0003723	1047	138	98.4955	Overrepresented	0.000676814	RNA binding	YES
GO:0008270	3032	336	285.233	Overrepresented	0.00239498	zinc ion binding	YES
GO:0005515	4182	445	393.418	Overrepresented	0.00423264	protein binding	YES
GO:0016614	139	1	13.0763	Underrepresented	0.0959469	oxidoreductase activity, acting on CH-OH group of donors	NO
GO:0004872	74	17	6.96148	Overrepresented	0.137782	receptor activity	NO
GO:0015078	42	12	3.95111	Overrepresented	0.144369	hydrogen ion transmembrane transporter activity	NO
GO:0008020	8	5	0.752593	Overrepresented	0.197496	G-protein coupled photoreceptor activity	NO
GO:0016820	84	18	7.90222	Overrepresented	0.227434	hydrolase activity, acting on acid anhydrides, catalyzing transmembrane movement of substances	NO
GO:0004650	126	1	11.8533	Underrepresented	0.307696	polygalacturonase activity	NO
GO:0050897	107	21	10.0659	Overrepresented	0.326491	cobalt ion binding	NO
GO:0046914	28	9	2.63407	Overrepresented	0.364393	transition metal ion binding	NO
GO:0050660	319	11	30.0096	Underrepresented	0.385685	flavin adenine dinucleotide binding	NO
GO:0001671	9	5	0.846667	Overrepresented	0.412753	ATPase activator activity	NO
GO:0000975	3	3	0.282222	Overrepresented	0.596176	regulatory region DNA binding	NO
GO:0008281	3	3	0.282222	Overrepresented	0.596176	sulfonylurea receptor activity	NO
GO:0042800	14	6	1.31704	Overrepresented	0.618835	histone methyltransferase activity (H3-K4 specific)	NO
GO:0009883	6	4	0.564444	Overrepresented	0.66681	red or far-red light photoreceptor activity	NO
GO:0031516	6	4	0.564444	Overrepresented	0.66681	far-red light photoreceptor activity	NO
GO:0003713	49	12	4.60963	Overrepresented	0.683783	transcription coactivator activity	NO
GO:0004713	796	43	74.883	Underrepresented	0.70076	protein tyrosine kinase activity	NO
GO:0051087	51	12	4.79778	Overrepresented	1.00138	chaperone binding	NO
GO:0016168	58	13	5.4563	Overrepresented	1.02506	chlorophyll binding	NO
GO:0050378	11	5	1.03481	Overrepresented	1.30645	UDP-glucuronate 4-epimerase activity	NO
GO:0003730	16	6	1.50519	Overrepresented	1.4194	mRNA 3'-UTR binding	NO
GO:0003676	1718	185	161.619	Overrepresented	1.66724	nucleic acid binding	NO
GO:0035198	28	8	2.63407	Overrepresented	1.80547	miRNA binding	NO
GO:0001158	4	3	0.376296	Overrepresented	2.23096	enhancer sequence-specific DNA binding	NO
GO:0004096	4	3	0.376296	Overrepresented	2.23096	catalase activity	NO
GO:0004591	4	3	0.376296	Overrepresented	2.23096	oxoglutarate dehydrogenase (succinyl-transferring) activity	NO
GO:0008963	4	3	0.376296	Overrepresented	2.23096	phospho-N-acetylmuramoyl-pentapeptide-transferase activity	NO
GO:0033743	4	3	0.376296	Overrepresented	2.23096	peptide-methionine (R)-S-oxide reductase activity	NO
GO:1901149	4	3	0.376296	Overrepresented	2.23096	salicylic acid binding	NO
GO:0009055	970	58	91.2518	Underrepresented	2.54907	electron carrier activity	NO
GO:0016817	36	9	3.38667	Overrepresented	2.64718	hydrolase activity, acting on acid anhydrides	NO
GO:0046982	118	20	11.1007	Overrepresented	2.68559	protein heterodimerization activity	NO
GO:0004386	300	41	28.2222	Overrepresented	3.38425	helicase activity	NO
GO:0004722	282	39	26.5289	Overrepresented	3.54284	protein serine/threonine phosphatase activity	NO
GO:0016747	260	10	24.4593	Underrepresented	3.55243	transferase activity, transferring acyl groups other than amino-acyl groups	NO
GO:0005506	711	40	66.8867	Underrepresented	3.55437	iron ion binding	NO
GO:0003843	31	8	2.9163	Overrepresented	3.63279	1,3-beta-D-glucan synthase activity	NO
GO:0004124	19	6	1.78741	Overrepresented	3.84057	cysteine synthase activity	NO
GO:0004185	92	1	8.65481	Underrepresented	4.22279	serine-type carboxypeptidase activity	NO
GO:0004012	32	8	3.01037	Overrepresented	4.4839	phospholipid-translocating ATPase activity	NO
GO:0051539	53	11	4.98593	Overrepresented	4.54026	4 iron, 4 sulfur cluster binding	NO
GO:0016857	14	5	1.31704	Overrepresented	4.54683	racemase and epimerase activity, acting on carbohydrates and derivatives	NO
GO:0016705	503	26	47.3193	Underrepresented	4.75672	oxidoreductase activity, acting on paired donors, with incorporation or reduction of molecular oxygen	NO
GO:0016303	5	3	0.47037	Overrepresented	5.21947	1-phosphatidylinositol-3-kinase activity	NO
GO:0045300	5	3	0.47037	Overrepresented	5.21947	acyl-[acyl-carrier-protein] desaturase activity	NO
GO:0004540	48	10	4.51556	Overrepresented	6.44803	ribonuclease activity	NO
GO:0016772	2469	176	232.269	Underrepresented	6.72831	transferase activity, transferring phosphorus-containing groups	NO
GO:0003975	2	2	0.188148	Overrepresented	6.93459	UDP-N-acetylglucosamine-dolichyl-phosphate N-acetylglucosaminephosphotransferase activity	NO
GO:0004768	2	2	0.188148	Overrepresented	6.93459	stearoyl-CoA 9-desaturase activity	NO
GO:0004846	2	2	0.188148	Overrepresented	6.93459	urate oxidase activity	NO
GO:0008251	2	2	0.188148	Overrepresented	6.93459	tRNA-specific adenosine deaminase activity	NO
GO:0008703	2	2	0.188148	Overrepresented	6.93459	5-amino-6-(5-phosphoribosylamino)uracil reductase activity	NO
GO:0015211	2	2	0.188148	Overrepresented	6.93459	purine nucleoside transmembrane transporter activity	NO
GO:0015252	2	2	0.188148	Overrepresented	6.93459	hydrogen ion channel activity	NO
GO:0031517	2	2	0.188148	Overrepresented	6.93459	red light photoreceptor activity	NO
GO:0032441	2	2	0.188148	Overrepresented	6.93459	pheophorbide a oxygenase activity	NO
GO:0042030	2	2	0.188148	Overrepresented	6.93459	ATPase inhibitor activity	NO
GO:0046554	2	2	0.188148	Overrepresented	6.93459	malate dehydrogenase (NADP+) activity	NO
GO:0047251	2	2	0.188148	Overrepresented	6.93459	thiohydroximate beta-D-glucosyltransferase activity	NO
GO:0004066	10	4	0.940741	Overrepresented	7.04337	asparagine synthase (glutamine-hydrolyzing) activity	NO
GO:0003729	49	10	4.60963	Overrepresented	7.48979	mRNA binding	NO
GO:0003887	49	10	4.60963	Overrepresented	7.48979	DNA-directed DNA polymerase activity	NO
GO:0043565	887	99	83.4437	Overrepresented	7.58007	sequence-specific DNA binding	NO
GO:0008106	28	7	2.63407	Overrepresented	7.6437	alcohol dehydrogenase (NADP+) activity	NO
GO:0008142	28	7	2.63407	Overrepresented	7.6437	oxysterol binding	NO
GO:0035251	94	16	8.84296	Overrepresented	7.84846	UDP-glucosyltransferase activity	NO
GO:0022891	107	2	10.0659	Underrepresented	7.95311	substrate-specific transmembrane transporter activity	NO
GO:0044212	43	9	4.04518	Overrepresented	9.18944	transcription regulatory region DNA binding	NO
GO:0046933	43	9	4.04518	Overrepresented	9.18944	proton-transporting ATP synthase activity, rotational mechanism	NO
GO:0008094	62	12	5.83259	Overrepresented	9.19175	DNA-dependent ATPase activity	NO
GO:0000976	36	8	3.38667	Overrepresented	9.48408	transcription regulatory region sequence-specific DNA binding	NO
GO:0031072	282	37	26.5289	Overrepresented	9.6249	heat shock protein binding	NO
GO:0000339	6	3	0.564444	Overrepresented	9.77216	RNA cap binding	NO
GO:0008469	6	3	0.564444	Overrepresented	9.77216	histone-arginine N-methyltransferase activity	NO
GO:0009881	6	3	0.564444	Overrepresented	9.77216	photoreceptor activity	NO
GO:0016277	6	3	0.564444	Overrepresented	9.77216	[myelin basic protein]-arginine N-methyltransferase activity	NO
GO:0016805	6	3	0.564444	Overrepresented	9.77216	dipeptidase activity	NO
GO:0035241	6	3	0.564444	Overrepresented	9.77216	protein-arginine omega-N monomethyltransferase activity	NO
GO:0035242	6	3	0.564444	Overrepresented	9.77216	protein-arginine omega-N asymmetric methyltransferase activity	NO
GO:0080079	6	3	0.564444	Overrepresented	9.77216	cellobiose glucosidase activity	NO
GO:0000175	24	6	2.25778	Overrepresented	13.138	3'-5'-exoribonuclease activity	NO
GO:0004033	24	6	2.25778	Overrepresented	13.138	aldo-keto reductase (NADP) activity	NO
GO:0004129	24	6	2.25778	Overrepresented	13.138	cytochrome-c oxidase activity	NO
GO:0008113	12	4	1.12889	Overrepresented	14.4418	peptide-methionine (S)-S-oxide reductase activity	NO
GO:0004067	7	3	0.658518	Overrepresented	16.0142	asparaginase activity	NO
GO:0004180	7	3	0.658518	Overrepresented	16.0142	carboxypeptidase activity	NO
GO:0004652	7	3	0.658518	Overrepresented	16.0142	polynucleotide adenylyltransferase activity	NO
GO:0045156	19	5	1.78741	Overrepresented	18.3969	electron transporter, transferring electrons within the cyclic electron transport pathway of photosynthesis activity	NO
GO:0010427	13	4	1.22296	Overrepresented	19.4631	abscisic acid binding	NO
GO:0003938	3	2	0.282222	Overrepresented	19.6115	IMP dehydrogenase activity	NO
GO:0003980	3	2	0.282222	Overrepresented	19.6115	UDP-glucose:glycoprotein glucosyltransferase activity	NO
GO:0004567	3	2	0.282222	Overrepresented	19.6115	beta-mannosidase activity	NO
GO:0004822	3	2	0.282222	Overrepresented	19.6115	isoleucine-tRNA ligase activity	NO
GO:0009973	3	2	0.282222	Overrepresented	19.6115	adenylyl-sulfate reductase activity	NO
GO:0047668	3	2	0.282222	Overrepresented	19.6115	amygdalin beta-glucosidase activity	NO
GO:0050242	3	2	0.282222	Overrepresented	19.6115	pyruvate, phosphate dikinase activity	NO
GO:0080081	3	2	0.282222	Overrepresented	19.6115	4-methylumbelliferyl-beta-D-glucopyranoside beta-glucosidase activity	NO
GO:0080082	3	2	0.282222	Overrepresented	19.6115	esculin beta-glucosidase activity	NO
GO:0080083	3	2	0.282222	Overrepresented	19.6115	beta-gentiobiose beta-glucosidase activity	NO
GO:0030599	196	8	18.4385	Underrepresented	19.6833	pectinesterase activity	NO
GO:0004672	2453	180	230.764	Underrepresented	20.3669	protein kinase activity	NO
GO:0004004	20	5	1.88148	Overrepresented	22.832	ATP-dependent RNA helicase activity	NO
GO:0008234	146	5	13.7348	Underrepresented	23.5644	cysteine-type peptidase activity	NO
GO:0042803	259	33	24.3652	Overrepresented	23.9336	protein homodimerization activity	NO
GO:0016760	56	10	5.26815	Overrepresented	24.8756	cellulose synthase (UDP-forming) activity	NO
GO:0032549	14	4	1.31704	Overrepresented	25.4297	ribonucleoside binding	NO
GO:0008137	58	10	5.4563	Overrepresented	28.6548	NADH dehydrogenase (ubiquinone) activity	NO
GO:0020037	750	48	70.5555	Underrepresented	28.8605	heme binding	NO
GO:0019894	36	7	3.38667	Overrepresented	29.54	kinesin binding	NO
GO:0003916	15	4	1.41111	Overrepresented	32.3708	DNA topoisomerase activity	NO
GO:0004435	15	4	1.41111	Overrepresented	32.3708	phosphatidylinositol phospholipase C activity	NO
GO:0008121	15	4	1.41111	Overrepresented	32.3708	ubiquinol-cytochrome-c reductase activity	NO
GO:0008289	187	8	17.5919	Underrepresented	33.2791	lipid binding	NO
GO:0030246	417	24	39.2289	Underrepresented	33.3652	carbohydrate binding	NO
GO:0001664	22	5	2.06963	Overrepresented	33.6209	G-protein coupled receptor binding	NO
GO:0019001	22	5	2.06963	Overrepresented	33.6209	guanyl nucleotide binding	NO
GO:0031683	22	5	2.06963	Overrepresented	33.6209	G-protein beta/gamma-subunit complex binding	NO
GO:0008066	9	3	0.846667	Overrepresented	33.7363	glutamate receptor activity	NO
GO:0016229	9	3	0.846667	Overrepresented	33.7363	steroid dehydrogenase activity	NO
GO:0016813	9	3	0.846667	Overrepresented	33.7363	hydrolase activity, acting on carbon-nitrogen (but not peptide) bonds, in linear amidines	NO
GO:0070401	9	3	0.846667	Overrepresented	33.7363	NADP+ binding	NO
GO:0015250	91	14	8.56074	Overrepresented	33.9003	water channel activity	NO
GO:0016671	51	9	4.79778	Overrepresented	36.2997	oxidoreductase activity, acting on a sulfur group of donors, disulfide as acceptor	NO
GO:0004379	4	2	0.376296	Overrepresented	36.992	glycylpeptide N-tetradecanoyltransferase activity	NO
GO:0004654	4	2	0.376296	Overrepresented	36.992	polyribonucleotide nucleotidyltransferase activity	NO
GO:0004818	4	2	0.376296	Overrepresented	36.992	glutamate-tRNA ligase activity	NO
GO:0008937	4	2	0.376296	Overrepresented	36.992	ferredoxin-NAD(P) reductase activity	NO
GO:0015089	4	2	0.376296	Overrepresented	36.992	high affinity copper ion transmembrane transporter activity	NO
GO:0019107	4	2	0.376296	Overrepresented	36.992	myristoyltransferase activity	NO
GO:0019776	4	2	0.376296	Overrepresented	36.992	Atg8 ligase activity	NO
GO:0019786	4	2	0.376296	Overrepresented	36.992	APG8-specific protease activity	NO
GO:0030385	4	2	0.376296	Overrepresented	36.992	ferredoxin:thioredoxin reductase activity	NO
GO:0030544	4	2	0.376296	Overrepresented	36.992	Hsp70 protein binding	NO
GO:0030785	4	2	0.376296	Overrepresented	36.992	[ribulose-bisphosphate carboxylase]-lysine N-methyltransferase activity	NO
GO:0032934	4	2	0.376296	Overrepresented	36.992	sterol binding	NO
GO:0033843	4	2	0.376296	Overrepresented	36.992	xyloglucan 6-xylosyltransferase activity	NO
GO:0046429	4	2	0.376296	Overrepresented	36.992	4-hydroxy-3-methylbut-2-en-1-yl diphosphate synthase activity	NO
GO:0019825	441	26	41.4867	Underrepresented	38.366	oxygen binding	NO
GO:0005471	16	4	1.50519	Overrepresented	40.3013	ATP:ADP antiporter activity	NO
GO:0015171	178	23	16.7452	Overrepresented	41.8165	amino acid transmembrane transporter activity	NO
GO:0004674	2183	162	205.364	Underrepresented	42.0964	protein serine/threonine kinase activity	NO
GO:0005315	31	6	2.9163	Overrepresented	43.0154	inorganic phosphate transmembrane transporter activity	NO
GO:2001070	31	6	2.9163	Overrepresented	43.0154	starch binding	NO
GO:0005198	159	21	14.9578	Overrepresented	43.4372	structural molecule activity	NO
GO:0004553	546	34	51.3644	Underrepresented	43.5929	hydrolase activity, hydrolyzing O-glycosyl compounds	NO
GO:0046961	54	9	5.08	Overrepresented	44.4584	proton-transporting ATPase activity, rotational mechanism	NO
GO:0015631	10	3	0.940741	Overrepresented	45.1762	tubulin binding	NO
GO:0030295	10	3	0.940741	Overrepresented	45.1762	protein kinase activator activity	NO
GO:0047325	10	3	0.940741	Overrepresented	45.1762	inositol tetrakisphosphate 1-kinase activity	NO
GO:0052726	10	3	0.940741	Overrepresented	45.1762	inositol-1,3,4-trisphosphate 5-kinase activity	NO
GO:0016706	298	16	28.0341	Underrepresented	45.5172	oxidoreductase activity, acting on paired donors, with incorporation or reduction of molecular oxygen, 2-oxoglutarate as one donor, and incorporation of one atom each of oxygen into both donors	NO
GO:0016717	24	5	2.25778	Overrepresented	47.0853	oxidoreductase activity, acting on paired donors, with oxidation of a pair of donors resulting in the reduction of molecular oxygen to two molecules of water	NO
GO:0004857	166	7	15.6163	Underrepresented	47.3569	enzyme inhibitor activity	NO
GO:0008536	45	8	4.23333	Overrepresented	50.4481	Ran GTPase binding	NO
GO:0016301	2134	159	200.754	Underrepresented	52.437	kinase activity	NO
GO:0003899	126	17	11.8533	Overrepresented	52.4977	DNA-directed RNA polymerase activity	NO
GO:0051082	257	31	24.177	Overrepresented	53.6097	unfolded protein binding	NO
GO:0016836	25	5	2.35185	Overrepresented	54.8427	hydro-lyase activity	NO
GO:0022857	177	8	16.6511	Underrepresented	55.043	transmembrane transporter activity	NO
GO:0052716	58	1	5.4563	Underrepresented	56.44	hydroquinone:oxygen oxidoreductase activity	NO
GO:0003840	5	2	0.47037	Overrepresented	58.1738	gamma-glutamyltransferase activity	NO
GO:0003844	5	2	0.47037	Overrepresented	58.1738	1,4-alpha-glucan branching enzyme activity	NO
GO:0004657	5	2	0.47037	Overrepresented	58.1738	proline dehydrogenase activity	NO
GO:0005496	5	2	0.47037	Overrepresented	58.1738	steroid binding	NO
GO:0008898	5	2	0.47037	Overrepresented	58.1738	homocysteine S-methyltransferase activity	NO
GO:0015099	5	2	0.47037	Overrepresented	58.1738	nickel cation transmembrane transporter activity	NO
GO:0019172	5	2	0.47037	Overrepresented	58.1738	glyoxalase III activity	NO
GO:0019779	5	2	0.47037	Overrepresented	58.1738	APG8 activating enzyme activity	NO
GO:0003983	11	3	1.03481	Overrepresented	58.2468	UTP:glucose-1-phosphate uridylyltransferase activity	NO
GO:0010279	11	3	1.03481	Overrepresented	58.2468	indole-3-acetic acid amido synthetase activity	NO
GO:0030332	11	3	1.03481	Overrepresented	58.2468	cyclin binding	NO
GO:0052725	11	3	1.03481	Overrepresented	58.2468	inositol-1,3,4-trisphosphate 6-kinase activity	NO
GO:0016208	18	4	1.69333	Overrepresented	59.125	AMP binding	NO
GO:0030145	95	3	8.93704	Underrepresented	60.5848	manganese ion binding	NO
GO:0016874	65	10	6.11481	Overrepresented	66.3985	ligase activity	NO
GO:0080025	19	4	1.78741	Overrepresented	69.986	phosphatidylinositol-3,5-bisphosphate binding	NO
GO:0005375	27	5	2.54	Overrepresented	72.4022	copper ion transmembrane transporter activity	NO
GO:0004445	12	3	1.12889	Overrepresented	72.8486	inositol-polyphosphate 5-phosphatase activity	NO
GO:0004594	12	3	1.12889	Overrepresented	72.8486	pantothenate kinase activity	NO
GO:0008199	12	3	1.12889	Overrepresented	72.8486	ferric iron binding	NO
GO:0009001	12	3	1.12889	Overrepresented	72.8486	serine O-acetyltransferase activity	NO
GO:0016157	12	3	1.12889	Overrepresented	72.8486	sucrose synthase activity	NO
GO:0008017	85	12	7.9963	Overrepresented	74.2746	microtubule binding	NO
GO:0016298	105	4	9.87778	Underrepresented	76.887	lipase activity	NO
GO:0016746	153	7	14.3933	Underrepresented	77.194	transferase activity, transferring acyl groups	NO
GO:0004673	41	7	3.85704	Overrepresented	78.3932	protein histidine kinase activity	NO
GO:0016829	109	4	10.2541	Underrepresented	78.7975	lyase activity	NO
GO:0015144	181	9	17.0274	Underrepresented	79.2649	carbohydrate transmembrane transporter activity	NO
GO:0000403	1	1	0.0940741	Overrepresented	80.6548	Y-form DNA binding	NO
GO:0000406	1	1	0.0940741	Overrepresented	80.6548	double-strand/single-strand DNA junction binding	NO
GO:0003905	1	1	0.0940741	Overrepresented	80.6548	alkylbase DNA N-glycosylase activity	NO
GO:0004015	1	1	0.0940741	Overrepresented	80.6548	adenosylmethionine-8-amino-7-oxononanoate transaminase activity	NO
GO:0004141	1	1	0.0940741	Overrepresented	80.6548	dethiobiotin synthase activity	NO
GO:0004417	1	1	0.0940741	Overrepresented	80.6548	hydroxyethylthiazole kinase activity	NO
GO:0004694	1	1	0.0940741	Overrepresented	80.6548	eukaryotic translation initiation factor 2alpha kinase activity	NO
GO:0008808	1	1	0.0940741	Overrepresented	80.6548	cardiolipin synthase activity	NO
GO:0015288	1	1	0.0940741	Overrepresented	80.6548	porin activity	NO
GO:0015370	1	1	0.0940741	Overrepresented	80.6548	solute:sodium symporter activity	NO
GO:0016532	1	1	0.0940741	Overrepresented	80.6548	superoxide dismutase copper chaperone activity	NO
GO:0016657	1	1	0.0940741	Overrepresented	80.6548	oxidoreductase activity, acting on NAD(P)H, nitrogenous group as acceptor	NO
GO:0018580	1	1	0.0940741	Overrepresented	80.6548	nitronate monooxygenase activity	NO
GO:0016688	20	4	1.88148	Overrepresented	81.7748	L-ascorbate peroxidase activity	NO
GO:0000822	6	2	0.564444	Overrepresented	82.3748	inositol hexakisphosphate binding	NO
GO:0003987	6	2	0.564444	Overrepresented	82.3748	acetate-CoA ligase activity	NO
GO:0004618	6	2	0.564444	Overrepresented	82.3748	phosphoglycerate kinase activity	NO
GO:0008883	6	2	0.564444	Overrepresented	82.3748	glutamyl-tRNA reductase activity	NO
GO:0008886	6	2	0.564444	Overrepresented	82.3748	glyceraldehyde-3-phosphate dehydrogenase (NADP+) (non-phosphorylating) activity	NO
GO:0009978	6	2	0.564444	Overrepresented	82.3748	allene oxide synthase activity	NO
GO:0015172	6	2	0.564444	Overrepresented	82.3748	acidic amino acid transmembrane transporter activity	NO
GO:0016279	6	2	0.564444	Overrepresented	82.3748	protein-lysine N-methyltransferase activity	NO
GO:0016595	6	2	0.564444	Overrepresented	82.3748	glutamate binding	NO
GO:0016992	6	2	0.564444	Overrepresented	82.3748	lipoate synthase activity	NO
GO:0031386	6	2	0.564444	Overrepresented	82.3748	protein tag	NO
GO:0047216	6	2	0.564444	Overrepresented	82.3748	inositol 3-alpha-galactosyltransferase activity	NO
GO:0047760	6	2	0.564444	Overrepresented	82.3748	butyrate-CoA ligase activity	NO
GO:0048027	6	2	0.564444	Overrepresented	82.3748	mRNA 5'-UTR binding	NO
GO:0071614	6	2	0.564444	Overrepresented	82.3748	linoleic acid epoxygenase activity	NO
GO:0090448	6	2	0.564444	Overrepresented	82.3748	glucosinolate:hydrogen symporter activity	NO
GO:0016887	585	62	55.0333	Overrepresented	83.2256	ATPase activity	NO
GO:0005484	72	2	6.77333	Underrepresented	84.4269	SNAP receptor activity	NO
GO:0004693	73	2	6.86741	Underrepresented	85.234	cyclin-dependent protein serine/threonine kinase activity	NO
GO:0016491	1468	108	138.101	Underrepresented	85.6677	oxidoreductase activity	NO
GO:0000062	13	3	1.22296	Overrepresented	88.8644	fatty-acyl-CoA binding	NO
GO:0004784	13	3	1.22296	Overrepresented	88.8644	superoxide dismutase activity	NO
GO:0004965	13	3	1.22296	Overrepresented	88.8644	G-protein coupled GABA receptor activity	NO
GO:0016818	59	9	5.55037	Overrepresented	90.5347	hydrolase activity, acting on acid anhydrides, in phosphorus-containing anhydrides	NO
GO:0030976	29	5	2.72815	Overrepresented	92.6197	thiamine pyrophosphate binding	NO
GO:0008194	233	27	21.9193	Overrepresented	95.7609	UDP-glycosyltransferase activity	NO
GO:0004601	237	13	22.2956	Underrepresented	96.5621	peroxidase activity	NO
GO:0016779	99	13	9.31333	Overrepresented	100.471	nucleotidyltransferase activity	NO
GO:0001053	14	3	1.31704	Overrepresented	106.165	plastid sigma factor activity	NO
GO:0016615	14	3	1.31704	Overrepresented	106.165	malate dehydrogenase activity	NO
GO:0016987	14	3	1.31704	Overrepresented	106.165	sigma factor activity	NO
GO:0003712	22	4	2.06963	Overrepresented	107.97	transcription cofactor activity	NO
GO:0004869	22	4	2.06963	Overrepresented	107.97	cysteine-type endopeptidase inhibitor activity	NO
GO:0004103	7	2	0.658518	Overrepresented	108.919	choline kinase activity	NO
GO:0004385	7	2	0.658518	Overrepresented	108.919	guanylate kinase activity	NO
GO:0004645	7	2	0.658518	Overrepresented	108.919	phosphorylase activity	NO
GO:0004751	7	2	0.658518	Overrepresented	108.919	ribose-5-phosphate isomerase activity	NO
GO:0015193	7	2	0.658518	Overrepresented	108.919	L-proline transmembrane transporter activity	NO
GO:0019200	7	2	0.658518	Overrepresented	108.919	carbohydrate kinase activity	NO
GO:0042054	7	2	0.658518	Overrepresented	108.919	histone methyltransferase activity	NO
GO:0045157	7	2	0.658518	Overrepresented	108.919	electron transporter, transferring electrons within the noncyclic electron transport pathway of photosynthesis activity	NO
GO:0046524	7	2	0.658518	Overrepresented	108.919	sucrose-phosphate synthase activity	NO
GO:0046863	7	2	0.658518	Overrepresented	108.919	ribulose-1,5-bisphosphate carboxylase/oxygenase activator activity	NO
GO:0015238	133	6	12.5119	Underrepresented	111.502	drug transmembrane transporter activity	NO
GO:0019901	86	3	8.09037	Underrepresented	112.253	protein kinase binding	NO
GO:0005351	192	10	18.0622	Underrepresented	112.5	sugar:hydrogen symporter activity	NO
GO:0000155	47	7	4.42148	Overrepresented	112.645	phosphorelay sensor kinase activity	NO
GO:0015299	65	2	6.11481	Underrepresented	116.371	solute:hydrogen antiporter activity	NO
GO:0005451	48	1	4.51556	Underrepresented	116.616	monovalent cation:hydrogen antiporter activity	NO
GO:0080043	71	10	6.67926	Overrepresented	123.727	quercetin 3-O-glucosyltransferase activity	NO
GO:0003989	15	3	1.41111	Overrepresented	124.614	acetyl-CoA carboxylase activity	NO
GO:0008242	15	3	1.41111	Overrepresented	124.614	omega peptidase activity	NO
GO:0008422	15	3	1.41111	Overrepresented	124.614	beta-glucosidase activity	NO
GO:0009678	15	3	1.41111	Overrepresented	124.614	hydrogen-translocating pyrophosphatase activity	NO
GO:0016004	15	3	1.41111	Overrepresented	124.614	phospholipase activator activity	NO
GO:0045735	143	7	13.4526	Underrepresented	125.902	nutrient reservoir activity	NO
GO:0003746	72	10	6.77333	Overrepresented	126.589	translation elongation factor activity	NO
GO:0003697	55	8	5.17407	Overrepresented	132.228	single-stranded DNA binding	NO
GO:0016759	74	10	6.96148	Overrepresented	133.624	cellulose synthase activity	NO
GO:0003951	8	2	0.752593	Overrepresented	137.225	NAD+ kinase activity	NO
GO:0004420	8	2	0.752593	Overrepresented	137.225	hydroxymethylglutaryl-CoA reductase (NADPH) activity	NO
GO:0004679	8	2	0.752593	Overrepresented	137.225	AMP-activated protein kinase activity	NO
GO:0004802	8	2	0.752593	Overrepresented	137.225	transketolase activity	NO
GO:0008373	8	2	0.752593	Overrepresented	137.225	sialyltransferase activity	NO
GO:0008420	8	2	0.752593	Overrepresented	137.225	CTD phosphatase activity	NO
GO:0030414	8	2	0.752593	Overrepresented	137.225	peptidase inhibitor activity	NO
GO:0035252	8	2	0.752593	Overrepresented	137.225	UDP-xylosyltransferase activity	NO
GO:0042282	8	2	0.752593	Overrepresented	137.225	hydroxymethylglutaryl-CoA reductase activity	NO
GO:0008135	24	4	2.25778	Overrepresented	137.315	translation factor activity, nucleic acid binding	NO
GO:0004364	125	6	11.7593	Underrepresented	141.07	glutathione transferase activity	NO
GO:0005262	16	3	1.50519	Overrepresented	144.071	calcium channel activity	NO
GO:0051020	16	3	1.50519	Overrepresented	144.071	GTPase binding	NO
GO:0003924	269	30	25.3059	Overrepresented	145.698	GTPase activity	NO
GO:0008408	41	6	3.85704	Overrepresented	151.677	3'-5' exonuclease activity	NO
GO:0051536	105	13	9.87778	Overrepresented	152.996	iron-sulfur cluster binding	NO
GO:0015204	25	4	2.35185	Overrepresented	153.025	urea transmembrane transporter activity	NO
GO:0050662	164	19	15.4281	Overrepresented	153.984	coenzyme binding	NO
GO:0005215	955	70	89.8407	Underrepresented	154.142	transporter activity	NO
GO:0000248	2	1	0.188148	Overrepresented	154.375	C-5 sterol desaturase activity	NO
GO:0003688	2	1	0.188148	Overrepresented	154.375	DNA replication origin binding	NO
GO:0003991	2	1	0.188148	Overrepresented	154.375	acetylglutamate kinase activity	NO
GO:0004056	2	1	0.188148	Overrepresented	154.375	argininosuccinate lyase activity	NO
GO:0004107	2	1	0.188148	Overrepresented	154.375	chorismate synthase activity	NO
GO:0004121	2	1	0.188148	Overrepresented	154.375	cystathionine beta-lyase activity	NO
GO:0004366	2	1	0.188148	Overrepresented	154.375	glycerol-3-phosphate O-acyltransferase activity	NO
GO:0004425	2	1	0.188148	Overrepresented	154.375	indole-3-glycerol-phosphate synthase activity	NO
GO:0004441	2	1	0.188148	Overrepresented	154.375	inositol-1,4-bisphosphate 1-phosphatase activity	NO
GO:0004638	2	1	0.188148	Overrepresented	154.375	phosphoribosylaminoimidazole carboxylase activity	NO
GO:0004639	2	1	0.188148	Overrepresented	154.375	phosphoribosylaminoimidazolesuccinocarboxamide synthase activity	NO
GO:0004642	2	1	0.188148	Overrepresented	154.375	phosphoribosylformylglycinamidine synthase activity	NO
GO:0005048	2	1	0.188148	Overrepresented	154.375	signal sequence binding	NO
GO:0005053	2	1	0.188148	Overrepresented	154.375	peroxisome matrix targeting signal-2 binding	NO
GO:0008379	2	1	0.188148	Overrepresented	154.375	thioredoxin peroxidase activity	NO
GO:0008446	2	1	0.188148	Overrepresented	154.375	GDP-mannose 4,6-dehydratase activity	NO
GO:0008470	2	1	0.188148	Overrepresented	154.375	isovaleryl-CoA dehydrogenase activity	NO
GO:0008676	2	1	0.188148	Overrepresented	154.375	3-deoxy-8-phosphooctulonate synthase activity	NO
GO:0008685	2	1	0.188148	Overrepresented	154.375	2-C-methyl-D-erythritol 2,4-cyclodiphosphate synthase activity	NO
GO:0008756	2	1	0.188148	Overrepresented	154.375	o-succinylbenzoate-CoA ligase activity	NO
GO:0008792	2	1	0.188148	Overrepresented	154.375	arginine decarboxylase activity	NO
GO:0008837	2	1	0.188148	Overrepresented	154.375	diaminopimelate epimerase activity	NO
GO:0009673	2	1	0.188148	Overrepresented	154.375	low affinity phosphate transmembrane transporter activity	NO
GO:0010297	2	1	0.188148	Overrepresented	154.375	heteropolysaccharide binding	NO
GO:0010349	2	1	0.188148	Overrepresented	154.375	L-galactose dehydrogenase activity	NO
GO:0010488	2	1	0.188148	Overrepresented	154.375	UDP-galactose:N-glycan beta-1,3-galactosyltransferase activity	NO
GO:0015088	2	1	0.188148	Overrepresented	154.375	copper uptake transmembrane transporter activity	NO
GO:0015926	2	1	0.188148	Overrepresented	154.375	glucosidase activity	NO
GO:0015932	2	1	0.188148	Overrepresented	154.375	nucleobase-containing compound transmembrane transporter activity	NO
GO:0016018	2	1	0.188148	Overrepresented	154.375	cyclosporin A binding	NO
GO:0016719	2	1	0.188148	Overrepresented	154.375	carotene 7,8-desaturase activity	NO
GO:0019787	2	1	0.188148	Overrepresented	154.375	small conjugating protein ligase activity	NO
GO:0019788	2	1	0.188148	Overrepresented	154.375	NEDD8 ligase activity	NO
GO:0019903	2	1	0.188148	Overrepresented	154.375	protein phosphatase binding	NO
GO:0030504	2	1	0.188148	Overrepresented	154.375	inorganic diphosphate transmembrane transporter activity	NO
GO:0033971	2	1	0.188148	Overrepresented	154.375	hydroxyisourate hydrolase activity	NO
GO:0034023	2	1	0.188148	Overrepresented	154.375	5-(carboxyamino)imidazole ribonucleotide mutase activity	NO
GO:0034618	2	1	0.188148	Overrepresented	154.375	arginine binding	NO
GO:0046820	2	1	0.188148	Overrepresented	154.375	4-amino-4-deoxychorismate synthase activity	NO
GO:0047652	2	1	0.188148	Overrepresented	154.375	allantoate deiminase activity	NO
GO:0050521	2	1	0.188148	Overrepresented	154.375	alpha-glucan, water dikinase activity	NO
GO:0051745	2	1	0.188148	Overrepresented	154.375	4-hydroxy-3-methylbut-2-en-1-yl diphosphate reductase activity	NO
GO:0051752	2	1	0.188148	Overrepresented	154.375	phosphoglucan, water dikinase activity	NO
GO:0051997	2	1	0.188148	Overrepresented	154.375	2-oxo-4-hydroxy-4-carboxy-5-ureidoimidazoline decarboxylase activity	NO
GO:0090409	2	1	0.188148	Overrepresented	154.375	malonyl-CoA synthetase activity	NO
GO:0090416	2	1	0.188148	Overrepresented	154.375	nicotinate transporter activity	NO
GO:0090417	2	1	0.188148	Overrepresented	154.375	N-methylnicotinate transporter activity	NO
GO:0042626	248	15	23.3304	Underrepresented	162.346	ATPase activity, coupled to transmembrane movement of substances	NO
GO:0004396	17	3	1.59926	Overrepresented	164.396	hexokinase activity	NO
GO:0004430	17	3	1.59926	Overrepresented	164.396	1-phosphatidylinositol 4-kinase activity	NO
GO:0004723	17	3	1.59926	Overrepresented	164.396	calcium-dependent protein serine/threonine phosphatase activity	NO
GO:0015103	17	3	1.59926	Overrepresented	164.396	inorganic anion transmembrane transporter activity	NO
GO:0016621	17	3	1.59926	Overrepresented	164.396	cinnamoyl-CoA reductase activity	NO
GO:0070300	17	3	1.59926	Overrepresented	164.396	phosphatidic acid binding	NO
GO:0000400	9	2	0.846667	Overrepresented	166.794	four-way junction DNA binding	NO
GO:0003857	9	2	0.846667	Overrepresented	166.794	3-hydroxyacyl-CoA dehydrogenase activity	NO
GO:0004014	9	2	0.846667	Overrepresented	166.794	adenosylmethionine decarboxylase activity	NO
GO:0004861	9	2	0.846667	Overrepresented	166.794	cyclin-dependent protein serine/threonine kinase inhibitor activity	NO
GO:0005221	9	2	0.846667	Overrepresented	166.794	intracellular cyclic nucleotide activated cation channel activity	NO
GO:0019789	9	2	0.846667	Overrepresented	166.794	SUMO ligase activity	NO
GO:0032137	9	2	0.846667	Overrepresented	166.794	guanine/thymine mispair binding	NO
GO:0032138	9	2	0.846667	Overrepresented	166.794	single base insertion or deletion binding	NO
GO:0042389	9	2	0.846667	Overrepresented	166.794	omega-3 fatty acid desaturase activity	NO
GO:0051920	9	2	0.846667	Overrepresented	166.794	peroxiredoxin activity	NO
GO:0070628	9	2	0.846667	Overrepresented	166.794	proteasome binding	NO
GO:0008047	30	5	2.82222	Overrepresented	166.86	enzyme activator activity	NO
GO:0016209	30	5	2.82222	Overrepresented	166.86	antioxidant activity	NO
GO:0004298	43	1	4.04518	Underrepresented	166.956	threonine-type endopeptidase activity	NO
GO:0005388	43	1	4.04518	Underrepresented	166.956	calcium-transporting ATPase activity	NO
GO:0003743	176	20	16.557	Overrepresented	168.359	translation initiation factor activity	NO
GO:0015116	47	1	4.42148	Underrepresented	173.207	sulfate transmembrane transporter activity	NO
GO:0010181	94	4	8.84296	Underrepresented	181.195	FMN binding	NO
GO:0015120	18	3	1.69333	Overrepresented	185.45	phosphoglycerate transmembrane transporter activity	NO
GO:0080044	50	7	4.7037	Overrepresented	186.089	quercetin 7-O-glucosyltransferase activity	NO
GO:0015662	127	15	11.9474	Overrepresented	190.298	ATPase activity, coupled to transmembrane movement of ions, phosphorylative mechanism	NO
GO:0016616	129	15	12.1356	Overrepresented	195.919	oxidoreductase activity, acting on the CH-OH group of donors, NAD or NADP as acceptor	NO
GO:0000149	10	2	0.940741	Overrepresented	197.198	SNARE binding	NO
GO:0003917	10	2	0.940741	Overrepresented	197.198	DNA topoisomerase type I activity	NO
GO:0004392	10	2	0.940741	Overrepresented	197.198	heme oxygenase (decyclizing) activity	NO
GO:0005483	10	2	0.940741	Overrepresented	197.198	soluble NSF attachment protein activity	NO
GO:0015175	10	2	0.940741	Overrepresented	197.198	neutral amino acid transmembrane transporter activity	NO
GO:0016756	10	2	0.940741	Overrepresented	197.198	glutathione gamma-glutamylcysteinyltransferase activity	NO
GO:0016811	10	2	0.940741	Overrepresented	197.198	hydrolase activity, acting on carbon-nitrogen (but not peptide) bonds, in linear amides	NO
GO:0005200	72	9	6.77333	Overrepresented	197.739	structural constituent of cytoskeleton	NO
GO:0003774	34	5	3.19852	Overrepresented	197.774	motor activity	NO
GO:0016161	19	3	1.78741	Overrepresented	207.1	beta-amylase activity	NO
GO:0043682	19	3	1.78741	Overrepresented	207.1	copper-transporting ATPase activity	NO
GO:0047800	19	3	1.78741	Overrepresented	207.1	cysteamine dioxygenase activity	NO
GO:0016307	35	5	3.29259	Overrepresented	207.762	phosphatidylinositol phosphate kinase activity	NO
GO:0000404	3	1	0.282222	Overrepresented	221.757	loop DNA binding	NO
GO:0003861	3	1	0.282222	Overrepresented	221.757	3-isopropylmalate dehydratase activity	NO
GO:0003867	3	1	0.282222	Overrepresented	221.757	4-aminobutyrate transaminase activity	NO
GO:0003868	3	1	0.282222	Overrepresented	221.757	4-hydroxyphenylpyruvate dioxygenase activity	NO
GO:0004109	3	1	0.282222	Overrepresented	221.757	coproporphyrinogen oxidase activity	NO
GO:0004368	3	1	0.282222	Overrepresented	221.757	glycerol-3-phosphate dehydrogenase activity	NO
GO:0004370	3	1	0.282222	Overrepresented	221.757	glycerol kinase activity	NO
GO:0004451	3	1	0.282222	Overrepresented	221.757	isocitrate lyase activity	NO
GO:0004474	3	1	0.282222	Overrepresented	221.757	malate synthase activity	NO
GO:0004482	3	1	0.282222	Overrepresented	221.757	mRNA (guanine-N7-)-methyltransferase activity	NO
GO:0008301	3	1	0.282222	Overrepresented	221.757	DNA binding, bending	NO
GO:0008752	3	1	0.282222	Overrepresented	221.757	FMN reductase activity	NO
GO:0009940	3	1	0.282222	Overrepresented	221.757	amino-terminal vacuolar sorting propeptide binding	NO
GO:0010178	3	1	0.282222	Overrepresented	221.757	IAA-amino acid conjugate hydrolase activity	NO
GO:0010491	3	1	0.282222	Overrepresented	221.757	UTP:arabinose-1-phosphate uridylyltransferase activity	NO
GO:0015228	3	1	0.282222	Overrepresented	221.757	coenzyme A transmembrane transporter activity	NO
GO:0016630	3	1	0.282222	Overrepresented	221.757	protochlorophyllide reductase activity	NO
GO:0017056	3	1	0.282222	Overrepresented	221.757	structural constituent of nuclear pore	NO
GO:0017103	3	1	0.282222	Overrepresented	221.757	UTP:galactose-1-phosphate uridylyltransferase activity	NO
GO:0019829	3	1	0.282222	Overrepresented	221.757	cation-transporting ATPase activity	NO
GO:0030572	3	1	0.282222	Overrepresented	221.757	phosphatidyltransferase activity	NO
GO:0030604	3	1	0.282222	Overrepresented	221.757	1-deoxy-D-xylulose-5-phosphate reductoisomerase activity	NO
GO:0032791	3	1	0.282222	Overrepresented	221.757	lead ion binding	NO
GO:0034387	3	1	0.282222	Overrepresented	221.757	4-aminobutyrate:pyruvate transaminase activity	NO
GO:0045158	3	1	0.282222	Overrepresented	221.757	electron transporter, transferring electrons within cytochrome b6/f complex of photosystem II activity	NO
GO:0046522	3	1	0.282222	Overrepresented	221.757	S-methyl-5-thioribose kinase activity	NO
GO:0047209	3	1	0.282222	Overrepresented	221.757	coniferyl-alcohol glucosyltransferase activity	NO
GO:0047338	3	1	0.282222	Overrepresented	221.757	UTP:xylose-1-phosphate uridylyltransferase activity	NO
GO:0047350	3	1	0.282222	Overrepresented	221.757	glucuronate-1-phosphate uridylyltransferase activity	NO
GO:0050017	3	1	0.282222	Overrepresented	221.757	L-3-cyanoalanine synthase activity	NO
GO:0050072	3	1	0.282222	Overrepresented	221.757	m7G(5')pppN diphosphatase activity	NO
GO:0050342	3	1	0.282222	Overrepresented	221.757	tocopherol O-methyltransferase activity	NO
GO:0051748	3	1	0.282222	Overrepresented	221.757	UTP-monosaccharide-1-phosphate uridylyltransferase activity	NO
GO:0052640	3	1	0.282222	Overrepresented	221.757	salicylic acid glucosyltransferase (glucoside-forming) activity	NO
GO:0052641	3	1	0.282222	Overrepresented	221.757	benzoic acid glucosyltransferase activity	NO
GO:0070009	3	1	0.282222	Overrepresented	221.757	serine-type aminopeptidase activity	NO
GO:0070180	3	1	0.282222	Overrepresented	221.757	LSU rRNA binding	NO
GO:0080002	3	1	0.282222	Overrepresented	221.757	UDP-glucose:4-aminobenzoate acylglucosyltransferase activity	NO
GO:0004190	187	11	17.5919	Underrepresented	223.287	aspartic-type endopeptidase activity	NO
GO:0001872	11	2	1.03481	Overrepresented	228.077	(1->3)-beta-D-glucan binding	NO
GO:0004075	11	2	1.03481	Overrepresented	228.077	biotin carboxylase activity	NO
GO:0004340	11	2	1.03481	Overrepresented	228.077	glucokinase activity	NO
GO:0004888	11	2	1.03481	Overrepresented	228.077	transmembrane signaling receptor activity	NO
GO:0005319	11	2	1.03481	Overrepresented	228.077	lipid transporter activity	NO
GO:0008526	11	2	1.03481	Overrepresented	228.077	phosphatidylinositol transporter activity	NO
GO:0008865	11	2	1.03481	Overrepresented	228.077	fructokinase activity	NO
GO:0017137	11	2	1.03481	Overrepresented	228.077	Rab GTPase binding	NO
GO:0003727	20	3	1.88148	Overrepresented	229.217	single-stranded RNA binding	NO
GO:0005086	20	3	1.88148	Overrepresented	229.217	ARF guanyl-nucleotide exchange factor activity	NO
GO:0010011	20	3	1.88148	Overrepresented	229.217	auxin binding	NO
GO:0019201	20	3	1.88148	Overrepresented	229.217	nucleotide kinase activity	NO
GO:0019205	20	3	1.88148	Overrepresented	229.217	nucleobase-containing compound kinase activity	NO
GO:0016308	37	5	3.48074	Overrepresented	229.973	1-phosphatidylinositol-4-phosphate 5-kinase activity	NO
GO:0003725	63	8	5.92667	Overrepresented	239.603	double-stranded RNA binding	NO
GO:0008060	40	1	3.76296	Underrepresented	239.913	ARF GTPase activator activity	NO
GO:0030570	40	1	3.76296	Underrepresented	239.913	pectate lyase activity	NO
GO:0004683	65	8	6.11481	Overrepresented	250.664	calmodulin-dependent protein kinase activity	NO
GO:0003994	12	2	1.12889	Overrepresented	259.123	aconitate hydratase activity	NO
GO:0004300	12	2	1.12889	Overrepresented	259.123	enoyl-CoA hydratase activity	NO
GO:0004478	12	2	1.12889	Overrepresented	259.123	methionine adenosyltransferase activity	NO
GO:0010277	12	2	1.12889	Overrepresented	259.123	chlorophyllide a oxygenase [overall] activity	NO
GO:0015217	12	2	1.12889	Overrepresented	259.123	ADP transmembrane transporter activity	NO
GO:0016984	12	2	1.12889	Overrepresented	259.123	ribulose-bisphosphate carboxylase activity	NO
GO:0047501	12	2	1.12889	Overrepresented	259.123	(+)-neomenthol dehydrogenase activity	NO
GO:0047504	12	2	1.12889	Overrepresented	259.123	(-)-menthol dehydrogenase activity	NO
GO:0008026	224	24	21.0726	Overrepresented	263.689	ATP-dependent helicase activity	NO
GO:0004866	46	6	4.32741	Overrepresented	267.818	endopeptidase inhibitor activity	NO
GO:0004402	27	4	2.54	Overrepresented	268.949	histone acetyltransferase activity	NO
GO:0004407	27	4	2.54	Overrepresented	268.949	histone deacetylase activity	NO
GO:0016758	408	41	38.3822	Overrepresented	270.423	transferase activity, transferring hexosyl groups	NO
GO:0004427	28	4	2.63407	Overrepresented	279.168	inorganic diphosphatase activity	NO
GO:0001882	4	1	0.376296	Overrepresented	283.346	nucleoside binding	NO
GO:0003849	4	1	0.376296	Overrepresented	283.346	3-deoxy-7-phosphoheptulonate synthase activity	NO
GO:0003985	4	1	0.376296	Overrepresented	283.346	acetyl-CoA C-acetyltransferase activity	NO
GO:0004053	4	1	0.376296	Overrepresented	283.346	arginase activity	NO
GO:0004126	4	1	0.376296	Overrepresented	283.346	cytidine deaminase activity	NO
GO:0004146	4	1	0.376296	Overrepresented	283.346	dihydrofolate reductase activity	NO
GO:0004165	4	1	0.376296	Overrepresented	283.346	dodecenoyl-CoA delta-isomerase activity	NO
GO:0004306	4	1	0.376296	Overrepresented	283.346	ethanolamine-phosphate cytidylyltransferase activity	NO
GO:0004348	4	1	0.376296	Overrepresented	283.346	glucosylceramidase activity	NO
GO:0004476	4	1	0.376296	Overrepresented	283.346	mannose-6-phosphate isomerase activity	NO
GO:0004561	4	1	0.376296	Overrepresented	283.346	alpha-N-acetylglucosaminidase activity	NO
GO:0004648	4	1	0.376296	Overrepresented	283.346	O-phospho-L-serine:2-oxoglutarate aminotransferase activity	NO
GO:0004719	4	1	0.376296	Overrepresented	283.346	protein-L-isoaspartate (D-aspartate) O-methyltransferase activity	NO
GO:0004792	4	1	0.376296	Overrepresented	283.346	thiosulfate sulfurtransferase activity	NO
GO:0004799	4	1	0.376296	Overrepresented	283.346	thymidylate synthase activity	NO
GO:0004823	4	1	0.376296	Overrepresented	283.346	leucine-tRNA ligase activity	NO
GO:0004828	4	1	0.376296	Overrepresented	283.346	serine-tRNA ligase activity	NO
GO:0004853	4	1	0.376296	Overrepresented	283.346	uroporphyrinogen decarboxylase activity	NO
GO:0005095	4	1	0.376296	Overrepresented	283.346	GTPase inhibitor activity	NO
GO:0005098	4	1	0.376296	Overrepresented	283.346	RAN GTPase activator activity	NO
GO:0005476	4	1	0.376296	Overrepresented	283.346	carnitine:acyl carnitine antiporter activity	NO
GO:0008481	4	1	0.376296	Overrepresented	283.346	sphinganine kinase activity	NO
GO:0008783	4	1	0.376296	Overrepresented	283.346	agmatinase activity	NO
GO:0008809	4	1	0.376296	Overrepresented	283.346	carnitine racemase activity	NO
GO:0015121	4	1	0.376296	Overrepresented	283.346	phosphoenolpyruvate:phosphate antiporter activity	NO
GO:0015276	4	1	0.376296	Overrepresented	283.346	ligand-gated ion channel activity	NO
GO:0016247	4	1	0.376296	Overrepresented	283.346	channel regulator activity	NO
GO:0016603	4	1	0.376296	Overrepresented	283.346	glutaminyl-peptide cyclotransferase activity	NO
GO:0016656	4	1	0.376296	Overrepresented	283.346	monodehydroascorbate reductase (NADH) activity	NO
GO:0032947	4	1	0.376296	Overrepresented	283.346	protein complex scaffold	NO
GO:0033862	4	1	0.376296	Overrepresented	283.346	UMP kinase activity	NO
GO:0042736	4	1	0.376296	Overrepresented	283.346	NADH kinase activity	NO
GO:0045140	4	1	0.376296	Overrepresented	283.346	inositol phosphoceramide synthase activity	NO
[truncated: 454 more rows]

## Sheet: 3_ GO Soybase 03.20.19
GO_id	Genome_GO_count	Expressed_GO	Expected_expression	Status	Corrected_P	GO_desc	p≤0.05
GO:0006412	763	590	390.837	Overrepresented	1.3958e-129	translation	YES
GO:0006511	619	498	317.075	Overrepresented	1.1166e-121	ubiquitin-dependent protein catabolic process	YES
GO:0009793	1180	791	604.441	Overrepresented	2.87634e-115	embryo development ending in seed dormancy	YES
GO:0009651	1845	1073	945.079	Overrepresented	1.05776e-96	response to salt stress	YES
GO:0046686	1310	805	671.031	Overrepresented	2.86188e-88	response to cadmium ion	YES
GO:0001510	418	343	214.115	Overrepresented	7.00702e-88	RNA methylation	YES
GO:0006457	779	519	399.033	Overrepresented	8.08463e-74	protein folding	YES
GO:0016192	549	393	281.219	Overrepresented	7.36041e-69	vesicle-mediated transport	YES
GO:0009853	337	271	172.624	Overrepresented	2.06182e-65	photorespiration	YES
GO:0048193	457	337	234.093	Overrepresented	2.79014e-64	Golgi vesicle transport	YES
GO:0010228	754	490	386.227	Overrepresented	3.01926e-64	vegetative to reproductive phase transition of meristem	YES
GO:0051788	426	319	218.213	Overrepresented	1.84829e-63	response to misfolded protein	YES
GO:0006635	455	332	233.068	Overrepresented	2.19608e-61	fatty acid beta-oxidation	YES
GO:0009640	502	356	257.143	Overrepresented	1.12305e-60	photomorphogenesis	YES
GO:0080129	319	254	163.404	Overrepresented	1.40922e-59	proteasome core complex assembly	YES
GO:0042254	264	221	135.231	Overrepresented	3.84755e-59	ribosome biogenesis	YES
GO:0045893	1080	632	553.217	Overrepresented	7.83235e-58	positive regulation of transcription, DNA-dependent	YES
GO:0009220	315	249	161.355	Overrepresented	3.18177e-57	pyrimidine ribonucleotide biosynthetic process	YES
GO:0006886	410	296	210.017	Overrepresented	8.84589e-53	intracellular protein transport	YES
GO:0006486	348	262	178.259	Overrepresented	1.18989e-52	protein glycosylation	YES
GO:0016567	597	391	305.806	Overrepresented	2.70885e-52	protein ubiquitination	YES
GO:0006096	661	421	338.589	Overrepresented	1.92301e-51	glycolysis	YES
GO:0006499	1045	601	535.288	Overrepresented	2.40106e-51	N-terminal protein myristoylation	YES
GO:0006623	319	243	163.404	Overrepresented	3.57766e-50	protein targeting to vacuole	YES
GO:0006355	4060	1844	2079.69	Underrepresented	1.78304e-47	regulation of transcription, DNA-dependent	YES
GO:0006094	463	315	237.166	Overrepresented	3.92698e-47	gluconeogenesis	YES
GO:0006626	235	189	120.376	Overrepresented	4.0285e-45	protein targeting to mitochondrion	YES
GO:0000398	209	173	107.058	Overrepresented	1.58035e-44	mRNA splicing, via spliceosome	YES
GO:0009408	659	406	337.565	Overrepresented	4.02619e-44	response to heat	YES
GO:0009630	358	256	183.381	Overrepresented	4.14249e-44	gravitropism	YES
GO:0016558	258	200	132.157	Overrepresented	4.0986e-43	protein import into peroxisome matrix	YES
GO:0000956	305	226	156.233	Overrepresented	5.85772e-43	nuclear-transcribed mRNA catabolic process	YES
GO:0009658	316	231	161.867	Overrepresented	1.76091e-42	chloroplast organization	YES
GO:0009560	289	216	148.037	Overrepresented	3.14419e-42	embryo sac egg cell differentiation	YES
GO:0006606	243	189	124.474	Overrepresented	3.90232e-41	protein import into nucleus	YES
GO:0006396	330	234	169.038	Overrepresented	2.94663e-39	RNA processing	YES
GO:0006487	298	216	152.647	Overrepresented	1.3778e-38	protein N-linked glycosylation	YES
GO:0000394	343	239	175.698	Overrepresented	4.60022e-38	RNA splicing, via endonucleolytic cleavage and ligation	YES
GO:0051604	118	109	60.4441	Overrepresented	3.09482e-37	protein maturation	YES
GO:0010182	272	199	139.329	Overrepresented	1.92685e-36	sugar mediated signaling pathway	YES
GO:0042542	511	318	261.753	Overrepresented	1.87497e-35	response to hydrogen peroxide	YES
GO:0048573	342	234	175.185	Overrepresented	4.59961e-35	photoperiodism, flowering	YES
GO:0009644	582	350	298.122	Overrepresented	9.27742e-35	response to high light intensity	YES
GO:0006470	181	146	92.715	Overrepresented	9.79122e-35	protein dephosphorylation	YES
GO:0006364	532	325	272.51	Overrepresented	4.91801e-34	rRNA processing	YES
GO:0010388	238	177	121.913	Overrepresented	9.13037e-34	cullin deneddylation	YES
GO:0009737	1254	645	642.346	Overrepresented	9.96925e-34	response to abscisic acid stimulus	YES
GO:0007030	539	327	276.096	Overrepresented	2.83236e-33	Golgi organization	YES
GO:0010162	406	261	207.969	Overrepresented	2.86933e-32	seed dormancy process	YES
GO:0006888	311	211	159.306	Overrepresented	9.01692e-31	ER to Golgi vesicle-mediated transport	YES
GO:0043161	282	196	144.451	Overrepresented	1.55964e-30	proteasomal ubiquitin-dependent protein catabolic process	YES
GO:0007623	315	212	161.355	Overrepresented	3.45935e-30	circadian rhythm	YES
GO:0009845	482	293	246.899	Overrepresented	5.74731e-30	seed germination	YES
GO:0006406	136	114	69.6643	Overrepresented	9.72057e-30	mRNA export from nucleus	YES
GO:0006944	717	400	367.274	Overrepresented	1.05568e-29	cellular membrane fusion	YES
GO:0010027	469	286	240.24	Overrepresented	1.51164e-29	thylakoid membrane organization	YES
GO:0043687	222	162	113.717	Overrepresented	3.98626e-29	post-translational protein modification	YES
GO:0019288	581	337	297.61	Overrepresented	5.55745e-29	isopentenyl diphosphate biosynthetic process, mevalonate-independent pathway	YES
GO:0015031	286	195	146.5	Overrepresented	9.34263e-29	protein transport	YES
GO:0050826	221	161	113.205	Overrepresented	1.49563e-28	response to freezing	YES
GO:0016049	360	230	184.406	Overrepresented	1.07687e-27	cell growth	YES
GO:0019915	222	159	113.717	Overrepresented	5.87197e-27	lipid storage	YES
GO:0009933	233	165	119.351	Overrepresented	6.60249e-27	meristem structural organization	YES
GO:0006891	157	123	80.4213	Overrepresented	1.07232e-26	intra-Golgi vesicle-mediated transport	YES
GO:0009409	1117	564	572.17	Underrepresented	1.19526e-26	response to cold	YES
GO:0009165	201	146	102.96	Overrepresented	1.04978e-25	nucleotide biosynthetic process	YES
GO:0007062	299	196	153.159	Overrepresented	2.05447e-25	sister chromatid cohesion	YES
GO:0006007	261	176	133.694	Overrepresented	7.15818e-25	glucose catabolic process	YES
GO:0048366	332	211	170.063	Overrepresented	1.00326e-24	leaf development	YES
GO:0006972	305	197	156.233	Overrepresented	2.25038e-24	hyperosmotic response	YES
GO:0051301	211	149	108.082	Overrepresented	4.66297e-24	cell division	YES
GO:0006661	183	134	93.7395	Overrepresented	5.1442e-24	phosphatidylinositol biosynthetic process	YES
GO:0010090	387	236	198.236	Overrepresented	5.41032e-24	trichome morphogenesis	YES
GO:0008284	187	136	95.7885	Overrepresented	8.07734e-24	positive regulation of cell proliferation	YES
GO:0006810	883	454	452.306	Overrepresented	3.75194e-23	transport	YES
GO:0007033	137	107	70.1766	Overrepresented	8.79652e-23	vacuole organization	YES
GO:0006952	1116	219	571.657	Underrepresented	1.25876e-22	defense response	YES
GO:0000741	72	67	36.8811	Overrepresented	1.40302e-22	karyogamy	YES
GO:0009266	362	221	185.43	Overrepresented	1.68479e-22	response to temperature stimulus	YES
GO:0009790	263	173	134.719	Overrepresented	1.70195e-22	embryo development	YES
GO:0009086	251	167	128.572	Overrepresented	1.78335e-22	methionine biosynthetic process	YES
GO:0009909	744	392	381.105	Overrepresented	2.26706e-22	regulation of flower development	YES
GO:0019243	186	133	95.2762	Overrepresented	3.85959e-22	methylglyoxal catabolic process to D-lactate	YES
GO:0035196	342	210	175.185	Overrepresented	9.14546e-22	production of miRNAs involved in gene silencing by miRNA	YES
GO:0006351	187	133	95.7885	Overrepresented	1.36907e-21	transcription, DNA-dependent	YES
GO:0010498	244	162	124.986	Overrepresented	1.53921e-21	proteasomal protein catabolic process	YES
GO:0016226	227	153	116.278	Overrepresented	2.27983e-21	iron-sulfur cluster assembly	YES
GO:0009414	888	450	454.867	Underrepresented	2.58957e-21	response to water deprivation	YES
GO:0034976	483	271	247.411	Overrepresented	5.93988e-20	response to endoplasmic reticulum stress	YES
GO:0006413	131	100	67.1031	Overrepresented	8.96722e-20	translational initiation	YES
GO:0006914	138	104	70.6888	Overrepresented	9.27065e-20	autophagy	YES
GO:0033044	208	141	106.545	Overrepresented	9.49643e-20	regulation of chromosome organization	YES
GO:0009965	489	272	250.484	Overrepresented	2.08787e-19	leaf morphogenesis	YES
GO:0000278	398	231	203.871	Overrepresented	2.47323e-19	mitotic cell cycle	YES
GO:0007010	282	176	144.451	Overrepresented	4.66841e-19	cytoskeleton organization	YES
GO:0006833	451	254	231.019	Overrepresented	5.13325e-19	water transport	YES
GO:0045036	114	89	58.3951	Overrepresented	1.29877e-18	protein targeting to chloroplast	YES
GO:0043248	183	126	93.7395	Overrepresented	1.75129e-18	proteasome assembly	YES
GO:0006970	345	204	176.722	Overrepresented	2.84092e-18	response to osmotic stress	YES
GO:0006281	290	178	148.549	Overrepresented	4.02225e-18	DNA repair	YES
GO:0045454	263	165	134.719	Overrepresented	5.26184e-18	cell redox homeostasis	YES
GO:0006366	119	91	60.9563	Overrepresented	6.94657e-18	transcription from RNA polymerase II promoter	YES
GO:0007264	193	130	98.8619	Overrepresented	7.39301e-18	small GTPase mediated signal transduction	YES
GO:0008380	97	78	49.6871	Overrepresented	1.58402e-17	RNA splicing	YES
GO:0010074	54	51	27.6608	Overrepresented	1.87701e-17	maintenance of meristem identity	YES
GO:0006399	82	69	42.0035	Overrepresented	1.99628e-17	tRNA metabolic process	YES
GO:0010638	124	93	63.5175	Overrepresented	3.1549e-17	positive regulation of organelle organization	YES
GO:0030244	285	173	145.988	Overrepresented	8.11031e-17	cellulose biosynthetic process	YES
GO:0042793	169	116	86.5682	Overrepresented	8.86262e-17	transcription from plastid promoter	YES
GO:0030968	501	269	256.631	Overrepresented	3.1224e-16	endoplasmic reticulum unfolded protein response	YES
GO:0035556	479	259	245.362	Overrepresented	4.28061e-16	intracellular signal transduction	YES
GO:0006397	76	64	38.9301	Overrepresented	4.70324e-16	mRNA processing	YES
GO:0009073	139	99	71.201	Overrepresented	9.8893e-16	aromatic amino acid family biosynthetic process	YES
GO:0000902	205	132	105.009	Overrepresented	1.61957e-15	cell morphogenesis	YES
GO:0007155	272	164	139.329	Overrepresented	1.63886e-15	cell adhesion	YES
GO:0009887	289	172	148.037	Overrepresented	1.85702e-15	organ morphogenesis	YES
GO:0010267	296	175	151.622	Overrepresented	2.88204e-15	production of ta-siRNAs involved in RNA interference	YES
GO:0006098	421	231	215.652	Overrepresented	3.33215e-15	pentose-phosphate shunt	YES
GO:0006414	81	66	41.4913	Overrepresented	4.18979e-15	translational elongation	YES
GO:0009616	267	161	136.767	Overrepresented	4.20741e-15	virus induced gene silencing	YES
GO:0006464	87	69	44.5647	Overrepresented	1.13431e-14	cellular protein modification process	YES
GO:0046777	477	254	244.337	Overrepresented	1.33693e-14	protein autophosphorylation	YES
GO:0009902	230	142	117.815	Overrepresented	1.82204e-14	chloroplast relocation	YES
GO:0016571	156	106	79.9091	Overrepresented	1.88571e-14	histone methylation	YES
GO:0009407	535	277	274.047	Overrepresented	6.07643e-14	toxin catabolic process	YES
GO:0045595	129	91	66.0787	Overrepresented	6.57962e-14	regulation of cell differentiation	YES
GO:0042744	189	121	96.8129	Overrepresented	8.17995e-14	hydrogen peroxide catabolic process	YES
GO:0006839	105	78	53.785	Overrepresented	9.50881e-14	mitochondrial transport	YES
GO:0030163	103	77	52.7605	Overrepresented	1.06155e-13	protein catabolic process	YES
GO:0045132	208	130	106.545	Overrepresented	1.13332e-13	meiotic chromosome segregation	YES
GO:0009611	1031	480	528.117	Underrepresented	1.23494e-13	response to wounding	YES
GO:0009755	100	75	51.2238	Overrepresented	1.27321e-13	hormone-mediated signaling pathway	YES
GO:0019252	372	205	190.552	Overrepresented	1.50518e-13	starch biosynthetic process	YES
GO:0048825	184	118	94.2517	Overrepresented	2.1108e-13	cotyledon development	YES
GO:0016579	123	87	63.0052	Overrepresented	3.28555e-13	protein deubiquitination	YES
GO:0016126	363	200	185.942	Overrepresented	4.14301e-13	sterol biosynthetic process	YES
GO:0051603	52	46	26.6364	Overrepresented	1.03688e-12	proteolysis involved in cellular protein catabolic process	YES
GO:0045892	468	244	239.727	Overrepresented	1.73782e-12	negative regulation of transcription, DNA-dependent	YES
GO:0000303	81	63	41.4913	Overrepresented	1.80726e-12	response to superoxide	YES
GO:0045010	312	175	159.818	Overrepresented	3.30597e-12	actin nucleation	YES
GO:0010200	1135	514	581.39	Underrepresented	5.69871e-12	response to chitin	YES
GO:0009888	121	84	61.9808	Overrepresented	7.31721e-12	tissue development	YES
GO:0006312	110	78	56.3462	Overrepresented	7.43977e-12	mitotic recombination	YES
GO:0042752	101	73	51.736	Overrepresented	1.15899e-11	regulation of circadian rhythm	YES
GO:0006816	324	178	165.965	Overrepresented	2.15123e-11	calcium ion transport	YES
GO:0006418	91	67	46.6136	Overrepresented	3.22799e-11	tRNA aminoacylation for protein translation	YES
GO:0071555	448	231	229.483	Overrepresented	3.95548e-11	cell wall organization	YES
GO:0009750	362	194	185.43	Overrepresented	4.29306e-11	response to fructose stimulus	YES
GO:0034660	187	115	95.7885	Overrepresented	5.15556e-11	ncRNA metabolic process	YES
GO:0043069	525	263	268.925	Underrepresented	5.42549e-11	negative regulation of programmed cell death	YES
GO:0009738	634	308	324.759	Underrepresented	6.31889e-11	abscisic acid mediated signaling pathway	YES
GO:0010048	240	139	122.937	Overrepresented	7.4436e-11	vernalization response	YES
GO:0015996	140	91	71.7133	Overrepresented	1.61891e-10	chlorophyll catabolic process	YES
GO:0007154	186	113	95.2762	Overrepresented	1.91621e-10	cell communication	YES
GO:0009880	112	77	57.3706	Overrepresented	2.27377e-10	embryonic pattern specification	YES
GO:0010286	184	112	94.2517	Overrepresented	2.29963e-10	heat acclimation	YES
GO:0009553	147	94	75.2989	Overrepresented	3.25091e-10	embryo sac development	YES
GO:0015995	294	162	150.598	Overrepresented	3.29819e-10	chlorophyll biosynthetic process	YES
GO:0006164	75	57	38.4178	Overrepresented	3.35079e-10	purine nucleotide biosynthetic process	YES
GO:0010431	139	90	71.201	Overrepresented	4.6877e-10	seed maturation	YES
GO:0009863	458	232	234.605	Underrepresented	5.18024e-10	salicylic acid mediated signaling pathway	YES
GO:0009743	57	46	29.1976	Overrepresented	1.26083e-09	response to carbohydrate stimulus	YES
GO:0010072	135	87	69.1521	Overrepresented	1.79362e-09	primary shoot apical meristem specification	YES
GO:0006084	178	107	91.1783	Overrepresented	2.28856e-09	acetyl-CoA metabolic process	YES
GO:0006633	237	134	121.4	Overrepresented	2.45462e-09	fatty acid biosynthetic process	YES
GO:0009873	311	167	159.306	Overrepresented	2.64815e-09	ethylene mediated signaling pathway	YES
GO:0048316	161	99	82.4703	Overrepresented	2.66536e-09	seed development	YES
GO:0009555	405	206	207.456	Underrepresented	5.88353e-09	pollen development	YES
GO:0016926	219	125	112.18	Overrepresented	6.41739e-09	protein desumoylation	YES
GO:0010050	176	105	90.1538	Overrepresented	9.1157e-09	vegetative phase change	YES
GO:0042742	1063	470	544.509	Underrepresented	9.44054e-09	defense response to bacterium	YES
GO:0009451	75	55	38.4178	Overrepresented	1.15585e-08	RNA modification	YES
GO:0006913	59	46	30.222	Overrepresented	1.23958e-08	nucleocytoplasmic transport	YES
GO:0016246	203	117	103.984	Overrepresented	1.31615e-08	RNA interference	YES
GO:0000023	304	162	155.72	Overrepresented	1.37654e-08	maltose metabolic process	YES
GO:0009723	726	336	371.885	Underrepresented	1.5582e-08	response to ethylene stimulus	YES
GO:0043090	266	145	136.255	Overrepresented	1.79123e-08	amino acid import	YES
GO:0050665	206	118	105.521	Overrepresented	1.92087e-08	hydrogen peroxide biosynthetic process	YES
GO:0006655	176	104	90.1538	Overrepresented	3.00193e-08	phosphatidylglycerol biosynthetic process	YES
GO:0048364	401	202	205.407	Underrepresented	3.08015e-08	root development	YES
GO:0010363	1019	450	521.97	Underrepresented	3.44282e-08	regulation of plant-type hypersensitive response	YES
GO:0006352	73	53	37.3934	Overrepresented	4.65e-08	DNA-dependent transcription, initiation	YES
GO:0006301	92	63	47.1259	Overrepresented	4.79467e-08	postreplication repair	YES
GO:0006612	1020	449	522.483	Underrepresented	5.63134e-08	protein targeting to membrane	YES
GO:0019344	459	225	235.117	Underrepresented	6.33946e-08	cysteine biosynthetic process	YES
GO:0030154	324	168	165.965	Overrepresented	1.0052e-07	cell differentiation	YES
GO:0016051	130	81	66.5909	Overrepresented	1.06894e-07	carbohydrate biosynthetic process	YES
GO:0048449	190	109	97.3252	Overrepresented	1.16037e-07	floral organ formation	YES
GO:0016197	63	47	32.271	Overrepresented	1.25236e-07	endosomal transport	YES
GO:0006357	37	32	18.9528	Overrepresented	1.29824e-07	regulation of transcription from RNA polymerase II promoter	YES
GO:0040029	37	32	18.9528	Overrepresented	1.29824e-07	regulation of gene expression, epigenetic	YES
GO:0009725	76	54	38.9301	Overrepresented	1.42529e-07	response to hormone stimulus	YES
GO:0016036	330	170	169.038	Overrepresented	1.53666e-07	cellular response to phosphate starvation	YES
GO:0032880	122	77	62.493	Overrepresented	1.60434e-07	regulation of protein localization	YES
GO:0016311	44	36	22.5385	Overrepresented	2.08332e-07	dephosphorylation	YES
GO:0008219	157	93	80.4213	Overrepresented	2.32714e-07	cell death	YES
GO:0009410	174	101	89.1294	Overrepresented	2.34428e-07	response to xenobiotic stimulus	YES
GO:0007031	62	46	31.7587	Overrepresented	2.68912e-07	peroxisome organization	YES
GO:0015991	64	47	32.7832	Overrepresented	2.94282e-07	ATP hydrolysis coupled proton transport	YES
GO:0048481	415	203	212.579	Underrepresented	8.18695e-07	ovule development	YES
GO:0007020	180	102	92.2028	Overrepresented	9.95442e-07	microtubule nucleation	YES
GO:0006334	128	78	65.5664	Overrepresented	1.11925e-06	nucleosome assembly	YES
GO:0000302	97	63	49.6871	Overrepresented	1.20203e-06	response to reactive oxygen species	YES
GO:0009060	97	63	49.6871	Overrepresented	1.20203e-06	aerobic respiration	YES
GO:0042023	257	136	131.645	Overrepresented	1.23366e-06	DNA endoreduplication	YES
GO:0010020	44	35	22.5385	Overrepresented	1.6582e-06	chloroplast fission	YES
GO:0044265	46	36	23.5629	Overrepresented	2.16101e-06	cellular macromolecule catabolic process	YES
GO:0048522	53	40	27.1486	Overrepresented	2.46976e-06	positive regulation of cellular process	YES
GO:0010351	98	63	50.1993	Overrepresented	2.79546e-06	lithium ion transport	YES
GO:0031348	766	341	392.374	Underrepresented	3.21382e-06	negative regulation of defense response	YES
GO:0007131	263	137	134.719	Overrepresented	3.27608e-06	reciprocal meiotic recombination	YES
GO:0009742	80	54	40.979	Overrepresented	3.36239e-06	brassinosteroid mediated signaling pathway	YES
GO:0048589	103	65	52.7605	Overrepresented	4.22689e-06	developmental growth	YES
GO:0009695	417	201	213.603	Underrepresented	4.79447e-06	jasmonic acid biosynthetic process	YES
GO:0010099	22	21	11.2692	Overrepresented	4.80775e-06	regulation of photomorphogenesis	YES
GO:0009306	45	35	23.0507	Overrepresented	5.01406e-06	protein secretion	YES
GO:0016925	45	35	23.0507	Overrepresented	5.01406e-06	protein sumoylation	YES
GO:0006605	56	41	28.6853	Overrepresented	5.32802e-06	protein targeting	YES
GO:0019538	47	36	24.0752	Overrepresented	6.20283e-06	protein metabolic process	YES
GO:0019375	234	124	119.864	Overrepresented	6.32239e-06	galactolipid biosynthetic process	YES
GO:0009744	531	246	271.998	Underrepresented	8.45937e-06	response to sucrose stimulus	YES
GO:0010154	90	58	46.1014	Overrepresented	9.80317e-06	fruit development	YES
GO:0042138	169	95	86.5682	Overrepresented	9.81245e-06	meiotic DNA double-strand break formation	YES
GO:0048767	504	235	258.168	Underrepresented	1.0184e-05	root hair elongation	YES
GO:0010207	372	181	190.552	Underrepresented	1.15292e-05	photosystem II assembly	YES
GO:0042538	461	217	236.142	Underrepresented	1.24006e-05	hyperosmotic salinity response	YES
GO:0006979	632	285	323.734	Underrepresented	1.35348e-05	response to oxidative stress	YES
GO:0042787	32	27	16.3916	Overrepresented	1.36448e-05	protein ubiquitination involved in ubiquitin-dependent protein catabolic process	YES
GO:0007126	137	80	70.1766	Overrepresented	1.43365e-05	meiosis	YES
GO:0007067	118	71	60.4441	Overrepresented	1.69144e-05	mitosis	YES
GO:0009416	440	208	225.385	Underrepresented	1.78268e-05	response to light stimulus	YES
GO:0051510	175	97	89.6416	Overrepresented	1.89383e-05	regulation of unidimensional cell growth	YES
GO:0006367	34	28	17.4161	Overrepresented	2.0736e-05	transcription initiation from RNA polymerase II promoter	YES
GO:0006139	91	58	46.6136	Overrepresented	2.37367e-05	nucleobase-containing compound metabolic process	YES
GO:0010564	125	74	64.0297	Overrepresented	2.66181e-05	regulation of cell cycle process	YES
GO:0019761	349	170	178.771	Underrepresented	2.89209e-05	glucosinolate biosynthetic process	YES
GO:0032313	36	29	18.4406	Overrepresented	2.92629e-05	regulation of Rab GTPase activity	YES
GO:0042732	79	52	40.4668	Overrepresented	3.07017e-05	D-xylose metabolic process	YES
GO:0043085	232	121	118.839	Overrepresented	3.08401e-05	positive regulation of catalytic activity	YES
GO:0001666	195	105	99.8864	Overrepresented	3.18908e-05	response to hypoxia	YES
GO:0007267	200	107	102.448	Overrepresented	3.2841e-05	cell-cell signaling	YES
GO:0000059	31	26	15.8794	Overrepresented	3.41085e-05	protein import into nucleus, docking	YES
GO:0009753	756	331	387.252	Underrepresented	4.25177e-05	response to jasmonic acid stimulus	YES
GO:0048574	49	36	25.0996	Overrepresented	4.60213e-05	long-day photoperiodism, flowering	YES
GO:0006333	101	62	51.736	Overrepresented	4.68211e-05	chromatin assembly or disassembly	YES
GO:0006779	33	27	16.9038	Overrepresented	5.06165e-05	porphyrin-containing compound biosynthetic process	YES
GO:0006744	55	39	28.1731	Overrepresented	6.46594e-05	ubiquinone biosynthetic process	YES
GO:0008652	193	103	98.8619	Overrepresented	7.08189e-05	cellular amino acid biosynthetic process	YES
GO:0007346	69	46	35.3444	Overrepresented	7.46538e-05	regulation of mitotic cell cycle	YES
GO:0009846	108	65	55.3217	Overrepresented	7.63438e-05	pollen germination	YES
GO:0009749	195	104	99.8864	Overrepresented	7.87656e-05	response to glucose stimulus	YES
GO:0009827	322	64	164.941	Underrepresented	8.25636e-05	plant-type cell wall modification	YES
GO:0055114	2341	923	1199.15	Underrepresented	8.85903e-05	oxidation-reduction process	YES
GO:0016117	259	131	132.67	Underrepresented	8.89321e-05	carotenoid biosynthetic process	YES
GO:0009862	688	303	352.42	Underrepresented	8.98833e-05	systemic acquired resistance, salicylic acid mediated signaling pathway	YES
GO:0044237	148	83	75.8112	Overrepresented	9.95031e-05	cellular metabolic process	YES
GO:0016070	44	33	22.5385	Overrepresented	0.000101334	RNA metabolic process	YES
GO:0042594	19	18	9.73252	Overrepresented	0.000107217	response to starvation	YES
GO:0030243	107	64	54.8094	Overrepresented	0.000125309	cellulose metabolic process	YES
GO:0006346	306	150	156.745	Underrepresented	0.000141146	methylation-dependent chromatin silencing	YES
GO:0032204	105	63	53.785	Overrepresented	0.000163028	regulation of telomere maintenance	YES
GO:0043247	105	63	53.785	Overrepresented	0.000163028	telomere maintenance in response to DNA damage	YES
GO:0000373	24	21	12.2937	Overrepresented	0.00020283	Group II intron splicing	YES
GO:0009987	29	24	14.8549	Overrepresented	0.000209429	cellular process	YES
GO:0030422	102	61	52.2483	Overrepresented	0.000223411	production of siRNA involved in RNA interference	YES
GO:0009664	337	162	172.624	Underrepresented	0.00022793	plant-type cell wall organization	YES
GO:0010039	62	42	31.7587	Overrepresented	0.000231087	response to iron ion	YES
GO:0048544	161	24	82.4703	Underrepresented	0.000234172	recognition of pollen	YES
GO:0009693	270	134	138.304	Underrepresented	0.000253395	ethylene biosynthetic process	YES
GO:0006184	100	60	51.2238	Overrepresented	0.000270975	GTP catabolic process	YES
GO:0051302	100	60	51.2238	Overrepresented	0.000270975	regulation of cell division	YES
GO:0009788	71	46	36.3689	Overrepresented	0.000282298	negative regulation of abscisic acid mediated signaling pathway	YES
GO:0045727	49	35	25.0996	Overrepresented	0.00031581	positive regulation of translation	YES
GO:0006897	57	39	29.1976	Overrepresented	0.000323077	endocytosis	YES
GO:0055085	1061	442	543.484	Underrepresented	0.000385092	transmembrane transport	YES
GO:0019932	33	26	16.9038	Overrepresented	0.00039088	second-messenger-mediated signaling	YES
GO:0010105	44	32	22.5385	Overrepresented	0.000422271	negative regulation of ethylene mediated signaling pathway	YES
GO:0033043	44	32	22.5385	Overrepresented	0.000422271	regulation of organelle organization	YES
GO:0006662	92	56	47.1259	Overrepresented	0.000455573	glycerol ether metabolic process	YES
GO:0016570	163	88	83.4948	Overrepresented	0.00045558	histone modification	YES
GO:0007243	28	23	14.3427	Overrepresented	0.000513974	intracellular protein kinase cascade	YES
GO:0043407	28	23	14.3427	Overrepresented	0.000513974	negative regulation of MAP kinase activity	YES
GO:0006400	23	20	11.7815	Overrepresented	0.000525716	tRNA modification	YES
GO:0006310	130	73	66.5909	Overrepresented	0.000527981	DNA recombination	YES
GO:0006289	48	34	24.5874	Overrepresented	0.000607107	nucleotide-excision repair	YES
GO:0009620	310	149	158.794	Underrepresented	0.000671778	response to fungus	YES
GO:0051049	54	37	27.6608	Overrepresented	0.000715049	regulation of transport	YES
GO:0003002	46	33	23.5629	Overrepresented	0.000751077	regionalization	YES
GO:0009294	70	45	35.8566	Overrepresented	0.000801067	DNA mediated transformation	YES
GO:0006878	17	16	8.70804	Overrepresented	0.000838665	cellular copper ion homeostasis	YES
GO:0001522	32	25	16.3916	Overrepresented	0.000914223	pseudouridine synthesis	YES
GO:0009058	348	164	178.259	Underrepresented	0.000933803	biosynthetic process	YES
GO:0000910	92	55	47.1259	Overrepresented	0.00099465	cytokinesis	YES
GO:0009062	136	75	69.6643	Overrepresented	0.00100622	fatty acid catabolic process	YES
GO:0006099	47	33	24.0752	Overrepresented	0.00118709	tricarboxylic acid cycle	YES
GO:0031048	261	128	133.694	Underrepresented	0.00128656	chromatin silencing by small RNA	YES
GO:0033014	22	19	11.2692	Overrepresented	0.0013546	tetrapyrrole biosynthetic process	YES
GO:0046520	59	39	30.222	Overrepresented	0.00135499	sphingoid biosynthetic process	YES
GO:0009867	800	339	409.79	Underrepresented	0.00150303	jasmonic acid mediated signaling pathway	YES
GO:0009825	265	129	135.743	Underrepresented	0.00165245	multidimensional cell growth	YES
GO:0045039	19	17	9.73252	Overrepresented	0.0019416	protein import into mitochondrial inner membrane	YES
GO:0009910	106	61	54.2972	Overrepresented	0.00202628	negative regulation of flower development	YES
GO:0006783	48	33	24.5874	Overrepresented	0.00223677	heme biosynthetic process	YES
GO:0032502	48	33	24.5874	Overrepresented	0.00223677	developmental process	YES
GO:0044267	46	32	23.5629	Overrepresented	0.00234736	cellular protein metabolic process	YES
GO:0009734	107	61	54.8094	Overrepresented	0.00252325	auxin mediated signaling pathway	YES
GO:0006338	33	25	16.9038	Overrepresented	0.00254977	chromatin remodeling	YES
GO:0010029	122	68	62.493	Overrepresented	0.00270395	regulation of seed germination	YES
GO:0010332	157	83	80.4213	Overrepresented	0.00275464	response to gamma radiation	YES
GO:0006446	26	21	13.3182	Overrepresented	0.00302899	regulation of translational initiation	YES
GO:0006468	2386	924	1222.2	Underrepresented	0.00306245	protein phosphorylation	YES
GO:0019953	59	4	30.222	Underrepresented	0.00325574	sexual reproduction	YES
GO:0031087	21	18	10.757	Overrepresented	0.00346794	deadenylation-independent decapping of nuclear-transcribed mRNA	YES
GO:0006325	60	39	30.7343	Overrepresented	0.00358731	chromatin organization	YES
GO:0009789	67	42	34.3199	Overrepresented	0.00418852	positive regulation of abscisic acid mediated signaling pathway	YES
GO:0007017	86	51	44.0524	Overrepresented	0.00421593	microtubule-based process	YES
GO:0009225	45	31	23.0507	Overrepresented	0.00467001	nucleotide-sugar metabolic process	YES
GO:0048768	18	16	9.22028	Overrepresented	0.0051457	root hair cell tip growth	YES
GO:0006890	12	12	6.14685	Overrepresented	0.00550097	retrograde vesicle-mediated transport, Golgi to ER	YES
GO:0033523	12	12	6.14685	Overrepresented	0.00550097	histone H2B ubiquitination	YES
GO:0045037	41	29	21.0017	Overrepresented	0.0061468	protein import into chloroplast stroma	YES
GO:0019430	15	14	7.68357	Overrepresented	0.00647458	removal of superoxide radicals	YES
GO:0030148	15	14	7.68357	Overrepresented	0.00647458	sphingolipid biosynthetic process	YES
GO:0048367	174	89	89.1294	Underrepresented	0.00676966	shoot system development	YES
GO:0009561	53	35	27.1486	Overrepresented	0.00682401	megagametogenesis	YES
GO:0006508	938	387	480.479	Underrepresented	0.00718057	proteolysis	YES
GO:0032259	25	20	12.8059	Overrepresented	0.00726495	methylation	YES
GO:0010155	191	96	97.8374	Underrepresented	0.00875556	regulation of proton transport	YES
GO:0010073	198	99	101.423	Underrepresented	0.00902212	meristem maintenance	YES
GO:0007005	27	21	13.8304	Overrepresented	0.00924704	mitochondrion organization	YES
GO:0090351	27	21	13.8304	Overrepresented	0.00924704	seedling development	YES
GO:0018208	44	30	22.5385	Overrepresented	0.00930758	peptidyl-proline modification	YES
GO:0000003	50	33	25.6119	Overrepresented	0.0094223	reproduction	YES
GO:0016310	84	49	43.028	Overrepresented	0.0115415	phosphorylation	YES
GO:0051258	73	44	37.3934	Overrepresented	0.0120862	protein polymerization	YES
GO:0016559	17	15	8.70804	Overrepresented	0.0135538	peroxisome fission	YES
GO:0048765	396	178	202.846	Underrepresented	0.0138789	root hair cell differentiation	YES
GO:0046685	82	48	42.0035	Overrepresented	0.0142797	response to arsenic-containing substance	YES
GO:0009855	326	150	166.99	Underrepresented	0.0144364	determination of bilateral symmetry	YES
GO:0000226	379	171	194.138	Underrepresented	0.0146437	microtubule cytoskeleton organization	YES
GO:0006114	11	11	5.63462	Overrepresented	0.01624	glycerol biosynthetic process	YES
GO:0008643	11	11	5.63462	Overrepresented	0.01624	carbohydrate transport	YES
GO:0009826	274	129	140.353	Underrepresented	0.0167232	unidimensional cell growth	YES
GO:0015780	14	13	7.17133	Overrepresented	0.017882	nucleotide-sugar transport	YES
GO:0006012	57	36	29.1976	Overrepresented	0.018783	galactose metabolic process	YES
GO:0044262	31	23	15.8794	Overrepresented	0.0193133	cellular carbohydrate metabolic process	YES
GO:0046274	64	6	32.7832	Underrepresented	0.0193632	lignin catabolic process	YES
GO:0008299	41	28	21.0017	Overrepresented	0.0196138	isoprenoid biosynthetic process	YES
GO:0043086	138	23	70.6888	Underrepresented	0.0200244	negative regulation of catalytic activity	YES
GO:0055072	72	43	36.8811	Overrepresented	0.020253	iron ion homeostasis	YES
GO:0016485	26	20	13.3182	Overrepresented	0.0213855	protein processing	YES
GO:0006777	19	16	9.73252	Overrepresented	0.0222348	Mo-molybdopterin cofactor biosynthetic process	YES
GO:0051645	81	47	41.4913	Overrepresented	0.0233122	Golgi localization	YES
GO:0051646	81	47	41.4913	Overrepresented	0.0233122	mitochondrion localization	YES
GO:0060151	81	47	41.4913	Overrepresented	0.0233122	peroxisome localization	YES
GO:0009615	90	51	46.1014	Overrepresented	0.0247225	response to virus	YES
GO:0010304	70	42	35.8566	Overrepresented	0.0257	PSII associated light-harvesting complex II catabolic process	YES
GO:0000478	37	26	18.9528	Overrepresented	0.0271705	endonucleolytic cleavage involved in rRNA processing	YES
GO:0009850	21	17	10.757	Overrepresented	0.0315441	auxin metabolic process	YES
GO:0070370	21	17	10.757	Overrepresented	0.0315441	cellular heat acclimation	YES
GO:0008033	56	35	28.6853	Overrepresented	0.0333177	tRNA processing	YES
GO:0006997	16	14	8.1958	Overrepresented	0.0354558	nucleus organization	YES
GO:0043039	30	22	15.3671	Overrepresented	0.0381289	tRNA aminoacylation	YES
GO:0006614	23	18	11.7815	Overrepresented	0.0406504	SRP-dependent cotranslational protein targeting to membrane	YES
GO:0010017	65	39	33.2955	Overrepresented	0.0446065	red or far-red light signaling pathway	YES
GO:0010225	10	10	5.12238	Overrepresented	0.0479437	response to UV-C	YES
GO:0010054	51	4	26.1241	Underrepresented	0.0501536	trichoblast differentiation	NO
GO:0051607	145	74	74.2745	Underrepresented	0.0525539	defense response to virus	NO
GO:0016114	52	33	26.6364	Overrepresented	0.0542645	terpenoid biosynthetic process	NO
GO:0006820	143	73	73.25	Underrepresented	0.0658143	anion transport	NO
GO:0048527	138	71	70.6888	Overrepresented	0.0688113	lateral root development	NO
GO:0010468	61	37	31.2465	Overrepresented	0.07438	regulation of gene expression	NO
GO:0006672	29	21	14.8549	Overrepresented	0.0766889	ceramide metabolic process	NO
GO:0009610	134	69	68.6399	Overrepresented	0.0791149	response to symbiotic fungus	NO
GO:0050832	941	380	482.016	Underrepresented	0.0826043	defense response to fungus	NO
GO:0010106	237	51	121.4	Underrepresented	0.0845703	cellular response to iron ion starvation	NO
GO:0006568	15	13	7.68357	Overrepresented	0.0920324	tryptophan metabolic process	NO
GO:0016573	15	13	7.68357	Overrepresented	0.0920324	histone acetylation	NO
GO:0042026	15	13	7.68357	Overrepresented	0.0920324	protein refolding	NO
GO:0015992	62	37	31.7587	Overrepresented	0.0929839	proton transport	NO
GO:0009639	232	109	118.839	Underrepresented	0.0935432	response to red or far red light	NO
GO:0050790	41	27	21.0017	Overrepresented	0.0945443	regulation of catalytic activity	NO
GO:0006354	225	106	115.253	Underrepresented	0.098191	DNA-dependent transcription, elongation	NO
GO:0042991	71	41	36.3689	Overrepresented	0.105582	transcription factor import into nucleus	NO
GO:0005983	45	29	23.0507	Overrepresented	0.109337	starch catabolic process	NO
GO:0006108	33	23	16.9038	Overrepresented	0.120015	malate metabolic process	NO
GO:0055046	33	23	16.9038	Overrepresented	0.120015	microgametogenesis	NO
GO:0010075	450	194	230.507	Underrepresented	0.12447	regulation of meristem growth	NO
GO:0009735	167	82	85.5437	Underrepresented	0.130878	response to cytokinin stimulus	NO
GO:0009107	12	11	6.14685	Overrepresented	0.134372	lipoate biosynthetic process	NO
GO:0010387	12	11	6.14685	Overrepresented	0.134372	signalosome assembly	NO
GO:0032527	12	11	6.14685	Overrepresented	0.134372	protein exit from endoplasmic reticulum	NO
GO:0006625	9	9	4.61014	Overrepresented	0.14154	protein targeting to peroxisome	NO
GO:0044375	9	9	4.61014	Overrepresented	0.14154	regulation of peroxisome size	NO
GO:0048579	9	9	4.61014	Overrepresented	0.14154	negative regulation of long-day photoperiodism, flowering	NO
GO:0051090	9	9	4.61014	Overrepresented	0.14154	regulation of sequence-specific DNA binding transcription factor activity	NO
GO:0009908	269	123	137.792	Underrepresented	0.145338	flower development	NO
GO:0009117	150	75	76.8357	Underrepresented	0.148469	nucleotide metabolic process	NO
GO:0031425	42	27	21.514	Overrepresented	0.14956	chloroplast RNA processing	NO
GO:0034605	28	20	14.3427	Overrepresented	0.15597	cellular response to heat	NO
GO:0048519	139	70	71.201	Underrepresented	0.167577	negative regulation of biological process	NO
GO:0006826	241	53	123.449	Underrepresented	0.172966	iron ion transport	NO
GO:0019853	26	19	13.3182	Overrepresented	0.175227	L-ascorbic acid biosynthetic process	NO
GO:0006342	372	163	190.552	Underrepresented	0.181614	chromatin silencing	NO
GO:0006520	111	58	56.8584	Overrepresented	0.185601	cellular amino acid metabolic process	NO
GO:0051865	44	28	22.5385	Overrepresented	0.188357	protein autoubiquitination	NO
GO:0005982	135	68	69.1521	Underrepresented	0.197459	starch metabolic process	NO
GO:0006694	21	16	10.757	Overrepresented	0.217902	steroid biosynthetic process	NO
GO:0015914	32	22	16.3916	Overrepresented	0.218531	phospholipid transport	NO
GO:0043067	32	22	16.3916	Overrepresented	0.218531	regulation of programmed cell death	NO
GO:0010051	193	92	98.8619	Underrepresented	0.225887	xylem and phloem pattern formation	NO
GO:0010264	140	70	71.7133	Underrepresented	0.255624	myo-inositol hexakisphosphate biosynthetic process	NO
GO:0006259	84	46	43.028	Overrepresented	0.268406	DNA metabolic process	NO
GO:0045087	274	124	140.353	Underrepresented	0.285861	innate immune response	NO
GO:0010100	39	25	19.9773	Overrepresented	0.318392	negative regulation of photomorphogenesis	NO
GO:0006415	27	19	13.8304	Overrepresented	0.318605	translational termination	NO
GO:0009646	91	49	46.6136	Overrepresented	0.321234	response to absence of light	NO
GO:0006461	16	13	8.1958	Overrepresented	0.337205	protein complex assembly	NO
GO:0017004	16	13	8.1958	Overrepresented	0.337205	cytochrome complex assembly	NO
GO:0017148	16	13	8.1958	Overrepresented	0.337205	negative regulation of translation	NO
GO:0010289	11	10	5.63462	Overrepresented	0.364987	homogalacturonan biosynthetic process	NO
GO:0043255	11	10	5.63462	Overrepresented	0.364987	regulation of carbohydrate biosynthetic process	NO
GO:0000413	37	24	18.9528	Overrepresented	0.384049	protein peptidyl-prolyl isomerization	NO
GO:0032875	37	24	18.9528	Overrepresented	0.384049	regulation of DNA endoreduplication	NO
GO:0000911	471	199	241.264	Underrepresented	0.410506	cytokinesis by cell plate formation	NO
GO:0000338	8	8	4.0979	Overrepresented	0.417853	protein deneddylation	NO
GO:0000913	8	8	4.0979	Overrepresented	0.417853	preprophase band assembly	NO
GO:0007032	8	8	4.0979	Overrepresented	0.417853	endosome organization	NO
GO:0016554	8	8	4.0979	Overrepresented	0.417853	cytidine to uridine editing	NO
GO:0018345	8	8	4.0979	Overrepresented	0.417853	protein palmitoylation	NO
GO:0043132	8	8	4.0979	Overrepresented	0.417853	NAD transport	NO
GO:0045040	8	8	4.0979	Overrepresented	0.417853	protein import into mitochondrial outer membrane	NO
GO:0060359	8	8	4.0979	Overrepresented	0.417853	response to ammonium ion	NO
GO:2000037	8	8	4.0979	Overrepresented	0.417853	regulation of stomatal complex patterning	NO
GO:2000038	8	8	4.0979	Overrepresented	0.417853	regulation of stomatal complex development	NO
GO:0006378	18	14	9.22028	Overrepresented	0.424933	mRNA polyadenylation	NO
GO:0010449	18	14	9.22028	Overrepresented	0.424933	root meristem growth	NO
GO:0031146	18	14	9.22028	Overrepresented	0.424933	SCF-dependent proteasomal ubiquitin-dependent protein catabolic process	NO
GO:0044030	18	14	9.22028	Overrepresented	0.424933	regulation of DNA methylation	NO
GO:0046907	18	14	9.22028	Overrepresented	0.424933	intracellular transport	NO
GO:0072593	41	26	21.0017	Overrepresented	0.428201	reactive oxygen species metabolic process	NO
GO:0000096	137	68	70.1766	Underrepresented	0.452894	sulfur amino acid metabolic process	NO
GO:0010014	342	149	175.185	Underrepresented	0.476064	meristem initiation	NO
GO:0009612	152	74	77.8601	Underrepresented	0.490556	response to mechanical stimulus	NO
GO:0000165	575	238	294.537	Underrepresented	0.496507	MAPK cascade	NO
GO:0016575	29	20	14.8549	Overrepresented	0.528606	histone deacetylation	NO
GO:0022900	29	20	14.8549	Overrepresented	0.528606	electron transport chain	NO
GO:0042631	190	89	97.3252	Underrepresented	0.532331	cellular response to water deprivation	NO
GO:0009631	50	30	25.6119	Overrepresented	0.570534	cold acclimation	NO
GO:0016132	271	121	138.816	Underrepresented	0.583889	brassinosteroid biosynthetic process	NO
GO:0009939	13	11	6.65909	Overrepresented	0.603083	positive regulation of gibberellic acid mediated signaling pathway	NO
GO:0034599	13	11	6.65909	Overrepresented	0.603083	cellular response to oxidative stress	NO
GO:0048015	13	11	6.65909	Overrepresented	0.603083	phosphatidylinositol-mediated signaling	NO
GO:0007129	143	70	73.25	Underrepresented	0.625382	synapsis	NO
GO:0006812	266	119	136.255	Underrepresented	0.648531	cation transport	NO
GO:0048523	26	18	13.3182	Overrepresented	0.649956	negative regulation of cellular process	NO
GO:0010150	230	105	117.815	Underrepresented	0.65261	leaf senescence	NO
GO:0009932	248	112	127.035	Underrepresented	0.65593	cell tip growth	NO
GO:0009396	32	21	16.3916	Overrepresented	0.659195	folic acid-containing compound biosynthetic process	NO
GO:0006102	24	17	12.2937	Overrepresented	0.698004	isocitrate metabolic process	NO
GO:0006506	24	17	12.2937	Overrepresented	0.698004	GPI anchor biosynthetic process	NO
GO:0009637	269	120	137.792	Underrepresented	0.703035	response to blue light	NO
GO:0010218	251	113	128.572	Underrepresented	0.715028	response to far red light	NO
GO:0000272	106	54	54.2972	Underrepresented	0.725112	polysaccharide catabolic process	NO
GO:0048439	191	89	97.8374	Underrepresented	0.731482	flower morphogenesis	NO
GO:0006261	234	106	119.864	Underrepresented	0.749566	DNA-dependent DNA replication	NO
GO:0010114	252	113	129.084	Underrepresented	0.752245	response to red light	NO
GO:0006349	30	20	15.3671	Overrepresented	0.759135	regulation of gene expression by genetic imprinting	NO
GO:0019745	69	38	35.3444	Overrepresented	0.767152	pentacyclic triterpenoid biosynthetic process	NO
GO:0016973	15	12	7.68357	Overrepresented	0.815824	poly(A)+ mRNA export from nucleus	NO
GO:0009072	128	63	65.5664	Underrepresented	0.86007	aromatic amino acid family metabolic process	NO
GO:0010817	212	97	108.594	Underrepresented	0.860367	regulation of hormone levels	NO
GO:0006546	157	75	80.4213	Underrepresented	0.878271	glycine catabolic process	NO
GO:0032940	28	19	14.3427	Overrepresented	0.948829	secretion by cell	NO
GO:0048467	28	19	14.3427	Overrepresented	0.948829	gynoecium development	NO
GO:0006555	10	9	5.12238	Overrepresented	0.983918	methionine metabolic process	NO
GO:0043572	10	9	5.12238	Overrepresented	0.983918	plastid fission	NO
GO:0046786	17	13	8.70804	Overrepresented	0.985719	viral replication complex formation and maintenance	NO
GO:0000271	274	121	140.353	Underrepresented	1.03369	polysaccharide biosynthetic process	NO
GO:0042274	19	14	9.73252	Overrepresented	1.1088	ribosomal small subunit biogenesis	NO
GO:0010087	74	40	37.9056	Overrepresented	1.16711	phloem or xylem histogenesis	NO
GO:0007059	84	44	43.028	Overrepresented	1.19564	chromosome segregation	NO
GO:0000380	7	7	3.58566	Overrepresented	1.23359	alternative mRNA splicing, via spliceosome	NO
GO:0006163	7	7	3.58566	Overrepresented	1.23359	purine nucleotide metabolic process	NO
GO:0010256	7	7	3.58566	Overrepresented	1.23359	endomembrane system organization	NO
GO:0010971	7	7	3.58566	Overrepresented	1.23359	positive regulation of G2/M transition of mitotic cell cycle	NO
GO:0031123	7	7	3.58566	Overrepresented	1.23359	RNA 3'-end processing	NO
GO:0006984	39	24	19.9773	Overrepresented	1.24859	ER-nucleus signaling pathway	NO
GO:0007140	39	24	19.9773	Overrepresented	1.24859	male meiosis	NO
GO:0010152	39	24	19.9773	Overrepresented	1.24859	pollen maturation	NO
GO:0046034	35	22	17.9283	Overrepresented	1.25162	ATP metabolic process	NO
GO:0043622	59	33	30.222	Overrepresented	1.25632	cortical microtubule organization	NO
GO:0000724	151	72	77.3479	Underrepresented	1.29035	double-strand break repair via homologous recombination	NO
GO:0006417	70	38	35.8566	Overrepresented	1.31609	regulation of translation	NO
GO:0010043	137	66	70.1766	Underrepresented	1.36412	response to zinc ion	NO
GO:0009648	29	19	14.8549	Overrepresented	1.43019	photoperiodism	NO
GO:0009740	212	96	108.594	Underrepresented	1.48643	gibberellic acid mediated signaling pathway	NO
GO:0006370	12	10	6.14685	Overrepresented	1.51809	7-methylguanosine mRNA capping	NO
GO:0009687	12	10	6.14685	Overrepresented	1.51809	abscisic acid metabolic process	NO
GO:0009729	12	10	6.14685	Overrepresented	1.51809	detection of brassinosteroid stimulus	NO
GO:0010071	12	10	6.14685	Overrepresented	1.51809	root meristem specification	NO
GO:0018342	12	10	6.14685	Overrepresented	1.51809	protein prenylation	NO
GO:0048826	12	10	6.14685	Overrepresented	1.51809	cotyledon morphogenesis	NO
GO:0071486	12	10	6.14685	Overrepresented	1.51809	cellular response to high light intensity	NO
GO:0006862	101	51	51.736	Underrepresented	1.64994	nucleotide transport	NO
GO:0043269	101	51	51.736	Underrepresented	1.64994	regulation of ion transport	NO
GO:0010118	108	54	55.3217	Underrepresented	1.70677	stomatal movement	NO
GO:0031047	256	113	131.133	Underrepresented	1.74446	gene silencing by RNA	NO
GO:0043481	310	134	158.794	Underrepresented	1.79701	anthocyanin accumulation in tissues in response to UV light	NO
GO:0010928	14	11	7.17133	Overrepresented	1.9462	regulation of auxin mediated signaling pathway	NO
GO:0009733	1020	397	522.483	Underrepresented	1.96423	response to auxin stimulus	NO
GO:0010167	479	128	245.362	Underrepresented	2.027	response to nitrate	NO
GO:0006535	31	20	15.8794	Overrepresented	2.05254	cysteine biosynthetic process from serine	NO
GO:0010380	38	23	19.465	Overrepresented	2.15338	regulation of chlorophyll biosynthetic process	NO
GO:0051276	51	29	26.1241	Overrepresented	2.24042	chromosome organization	NO
GO:0000184	16	12	8.1958	Overrepresented	2.25172	nuclear-transcribed mRNA catabolic process, nonsense-mediated decay	NO
GO:0002679	420	175	215.14	Underrepresented	2.272	respiratory burst involved in defense response	NO
GO:0009694	100	50	51.2238	Underrepresented	2.3338	jasmonic acid metabolic process	NO
GO:0015802	102	51	52.2483	Underrepresented	2.5642	basic amino acid transport	NO
GO:0010091	67	36	34.3199	Overrepresented	2.57998	trichome branching	NO
GO:0006636	204	92	104.497	Underrepresented	2.5908	unsaturated fatty acid biosynthetic process	NO
GO:0016568	72	38	36.8811	Overrepresented	2.59411	chromatin modification	NO
GO:0006121	9	8	4.61014	Overrepresented	2.6284	mitochondrial electron transport, succinate to ubiquinone	NO
GO:0006513	9	8	4.61014	Overrepresented	2.6284	protein monoubiquitination	NO
GO:0006611	9	8	4.61014	Overrepresented	2.6284	protein export from nucleus	NO
GO:0006896	9	8	4.61014	Overrepresented	2.6284	Golgi to vacuole transport	NO
GO:0010501	9	8	4.61014	Overrepresented	2.6284	RNA secondary structure unwinding	NO
GO:0032508	9	8	4.61014	Overrepresented	2.6284	DNA duplex unwinding	NO
GO:0051205	9	8	4.61014	Overrepresented	2.6284	protein insertion into membrane	NO
GO:0009641	40	24	20.4895	Overrepresented	2.77202	shade avoidance	NO
GO:0009911	139	66	71.201	Underrepresented	2.80334	positive regulation of flower development	NO
GO:0018401	22	15	11.2692	Overrepresented	2.83205	peptidyl-proline hydroxylation to 4-hydroxy-L-proline	NO
GO:0015986	58	32	29.7098	Overrepresented	2.85857	ATP synthesis coupled proton transport	NO
GO:0032504	58	32	29.7098	Overrepresented	2.85857	multicellular organism reproduction	NO
GO:0005513	20	14	10.2448	Overrepresented	3.15663	detection of calcium ion	NO
GO:0009966	20	14	10.2448	Overrepresented	3.15663	regulation of signal transduction	NO
GO:0006526	26	17	13.3182	Overrepresented	3.18897	arginine biosynthetic process	NO
GO:0006733	121	58	61.9808	Underrepresented	3.49852	oxidoreduction coenzyme metabolic process	NO
GO:0006766	121	58	61.9808	Underrepresented	3.49852	vitamin metabolic process	NO
GO:0009106	121	58	61.9808	Underrepresented	3.49852	lipoate metabolic process	NO
GO:0009108	121	58	61.9808	Underrepresented	3.49852	coenzyme biosynthetic process	NO
GO:0044272	121	58	61.9808	Underrepresented	3.49852	sulfur compound biosynthetic process	NO
GO:0006122	6	6	3.07343	Overrepresented	3.64181	mitochondrial electron transport, ubiquinol to cytochrome c	NO
GO:0009088	6	6	3.07343	Overrepresented	3.64181	threonine biosynthetic process	NO
GO:0009446	6	6	3.07343	Overrepresented	3.64181	putrescine biosynthetic process	NO
GO:0010113	6	6	3.07343	Overrepresented	3.64181	negative regulation of systemic acquired resistance	NO
GO:0010450	6	6	3.07343	Overrepresented	3.64181	inflorescence meristem growth	NO
GO:0010452	6	6	3.07343	Overrepresented	3.64181	histone H3-K36 methylation	NO
GO:0018377	6	6	3.07343	Overrepresented	3.64181	protein myristoylation	NO
GO:0019395	6	6	3.07343	Overrepresented	3.64181	fatty acid oxidation	NO
GO:0019919	6	6	3.07343	Overrepresented	3.64181	peptidyl-arginine methylation, to asymmetrical-dimethyl arginine	NO
GO:0035278	6	6	3.07343	Overrepresented	3.64181	negative regulation of translation involved in gene silencing by miRNA	NO
GO:0043044	6	6	3.07343	Overrepresented	3.64181	ATP-dependent chromatin remodeling	NO
GO:0043153	6	6	3.07343	Overrepresented	3.64181	entrainment of circadian clock by photoperiod	NO
GO:0043157	6	6	3.07343	Overrepresented	3.64181	response to cation stress	NO
GO:0044419	6	6	3.07343	Overrepresented	3.64181	interspecies interaction between organisms	NO
GO:0045604	6	6	3.07343	Overrepresented	3.64181	regulation of epidermal cell differentiation	NO
GO:0045931	6	6	3.07343	Overrepresented	3.64181	positive regulation of mitotic cell cycle	NO
GO:0051211	6	6	3.07343	Overrepresented	3.64181	anisotropic cell growth	NO
GO:0090213	6	6	3.07343	Overrepresented	3.64181	regulation of radial pattern formation	NO
GO:0090421	6	6	3.07343	Overrepresented	3.64181	embryonic meristem initiation	NO
GO:0009832	313	133	160.33	Underrepresented	3.67063	plant-type cell wall biogenesis	NO
GO:0032312	37	22	18.9528	Overrepresented	3.71567	regulation of ARF GTPase activity	NO
GO:0010187	77	40	39.4423	Overrepresented	3.71955	negative regulation of seed germination	NO
GO:0006407	11	9	5.63462	Overrepresented	3.76916	rRNA export from nucleus	NO
GO:0010587	11	9	5.63462	Overrepresented	3.76916	miRNA catabolic process	NO
GO:0030433	11	9	5.63462	Overrepresented	3.76916	ER-associated protein catabolic process	NO
GO:0031053	11	9	5.63462	Overrepresented	3.76916	primary miRNA processing	NO
GO:0032784	11	9	5.63462	Overrepresented	3.76916	regulation of DNA-dependent transcription, elongation	NO
GO:0042176	11	9	5.63462	Overrepresented	3.76916	regulation of protein catabolic process	NO
GO:0010338	18	13	9.22028	Overrepresented	3.8522	leaf formation	NO
GO:0042753	18	13	9.22028	Overrepresented	3.8522	positive regulation of circadian rhythm	NO
GO:0044070	18	13	9.22028	Overrepresented	3.8522	regulation of anion transport	NO
GO:0051568	18	13	9.22028	Overrepresented	3.8522	histone H3-K4 methylation	NO
GO:0009657	201	90	102.96	Underrepresented	4.01976	plastid organization	NO
GO:0010030	46	26	23.5629	Overrepresented	4.05591	positive regulation of seed germination	NO
GO:0009959	24	16	12.2937	Overrepresented	4.09304	negative gravitropism	NO
GO:0010197	52	29	26.6364	Overrepresented	4.23214	polar nucleus fusion	NO
GO:0071215	52	29	26.6364	Overrepresented	4.23214	cellular response to abscisic acid stimulus	NO
GO:0010310	535	216	274.047	Underrepresented	4.47284	regulation of hydrogen peroxide metabolic process	NO
GO:0009833	13	10	6.65909	Overrepresented	4.5682	primary cell wall biogenesis	NO
GO:0010117	13	10	6.65909	Overrepresented	4.5682	photoprotection	NO
GO:0015696	105	51	53.785	Underrepresented	4.58043	ammonium transport	NO
GO:0007275	236	103	120.888	Underrepresented	4.61309	multicellular organismal development	NO
GO:0009834	135	29	69.1521	Underrepresented	4.6248	secondary cell wall biogenesis	NO
GO:0006790	35	21	17.9283	Overrepresented	4.63711	sulfur compound metabolic process	NO
GO:0009061	35	21	17.9283	Overrepresented	4.63711	anaerobic respiration	NO
GO:0090332	31	19	15.8794	Overrepresented	4.83025	stomatal closure	NO
GO:0006631	86	43	44.0524	Underrepresented	4.8876	fatty acid metabolic process	NO
GO:0048510	53	29	27.1486	Overrepresented	4.9387	regulation of timing of transition from vegetative to reproductive phase	NO
GO:0007169	348	91	178.259	Underrepresented	5.23473	transmembrane receptor protein tyrosine kinase signaling pathway	NO
GO:0048653	173	78	88.6171	Underrepresented	5.35958	anther development	NO
GO:0048509	21	14	10.757	Overrepresented	5.65372	regulation of meristem development	NO
GO:0010183	40	23	20.4895	Overrepresented	5.67983	pollen tube guidance	NO
GO:0006302	96	47	49.1748	Underrepresented	5.79437	double-strand break repair	NO
GO:0034968	258	111	132.157	Underrepresented	5.81689	histone lysine methylation	NO
GO:0052546	91	45	46.6136	Underrepresented	6.20341	cell wall pectin metabolic process	NO
GO:0006808	19	13	9.73252	Overrepresented	6.26771	regulation of nitrogen utilization	NO
GO:0009955	19	13	9.73252	Overrepresented	6.26771	adaxial/abaxial pattern specification	NO
GO:0031507	19	13	9.73252	Overrepresented	6.26771	heterochromatin assembly	NO
GO:0035304	337	141	172.624	Underrepresented	6.49178	regulation of protein dephosphorylation	NO
GO:0080022	56	30	28.6853	Overrepresented	6.59869	primary root development	NO
GO:0000041	201	48	102.96	Underrepresented	6.66467	transition metal ion transport	NO
GO:0002098	8	7	4.0979	Overrepresented	6.94382	tRNA wobble uridine modification	NO
GO:0006086	8	7	4.0979	Overrepresented	6.94382	acetyl-CoA biosynthetic process from pyruvate	NO
GO:0010508	8	7	4.0979	Overrepresented	6.94382	positive regulation of autophagy	NO
GO:0016122	8	7	4.0979	Overrepresented	6.94382	xanthophyll metabolic process	NO
GO:0032509	8	7	4.0979	Overrepresented	6.94382	endosome transport via multivesicular body sorting pathway	NO
GO:0033345	8	7	4.0979	Overrepresented	6.94382	asparagine catabolic process via L-aspartate	NO
GO:0042149	8	7	4.0979	Overrepresented	6.94382	cellular response to glucose starvation	NO
GO:0080111	8	7	4.0979	Overrepresented	6.94382	DNA demethylation	NO
GO:2000072	8	7	4.0979	Overrepresented	6.94382	regulation of defense response to fungus, incompatible interaction	NO
GO:0006544	23	15	11.7815	Overrepresented	7.33858	glycine metabolic process	NO
GO:0009861	23	15	11.7815	Overrepresented	7.33858	jasmonic acid and ethylene-dependent systemic resistance	NO
GO:0010161	23	15	11.7815	Overrepresented	7.33858	red light signaling pathway	NO
GO:0000266	17	12	8.70804	Overrepresented	7.42023	mitochondrial fission	NO
GO:0009094	17	12	8.70804	Overrepresented	7.42023	L-phenylalanine biosynthetic process	NO
GO:0043484	17	12	8.70804	Overrepresented	7.42023	regulation of RNA splicing	NO
GO:0019722	141	65	72.2255	Underrepresented	7.61465	calcium-mediated signaling	NO
GO:0008295	34	20	17.4161	Overrepresented	7.83342	spermidine biosynthetic process	NO
GO:0006629	534	149	273.535	Underrepresented	8.12589	lipid metabolic process	NO
GO:0000188	10	8	5.12238	Overrepresented	9.20646	inactivation of MAPK activity	NO
GO:0001887	10	8	5.12238	Overrepresented	9.20646	selenium compound metabolic process	NO
GO:0006432	10	8	5.12238	Overrepresented	9.20646	phenylalanyl-tRNA aminoacylation	NO
GO:0006529	10	8	5.12238	Overrepresented	9.20646	asparagine biosynthetic process	NO
GO:0006552	10	8	5.12238	Overrepresented	9.20646	leucine catabolic process	NO
GO:0008615	10	8	5.12238	Overrepresented	9.20646	pyridoxine biosynthetic process	NO
GO:0043405	10	8	5.12238	Overrepresented	9.20646	regulation of MAP kinase activity	NO
GO:0045165	10	8	5.12238	Overrepresented	9.20646	cell fate commitment	NO
[truncated: 3,576 more rows]

## Sheet: 4_GO Soybase 03.20.19
GO_id	Genome_GO_count	Expressed_GO	Expected_expression	Status	Corrected_P	GO_desc	p≤0.05
[truncated: 2,255 more rows]

[truncated: 16 more sheets: 5_ GO Soybase 7.05.16, 6_ GO Soybase 7.05.16, 7_ GO Soybase 6.14.16, 8_ GO Soybase 6.14.16, 9_ GO Soybase 6.14.16, 10_ GO Soybase 7.05.16, 11_ GO Soybase 7.05.16, 12_ GO Soybase 7.05.16, 13_ GO Soybase 03.20.19, 14_ GO Soybase 6.16.16, 15_GO Soybase 03.20.19, 16_ GO Soybase 6.16.16, 21_GO Soybase 03.20.19, 22_GO Soybase 03.20.19, 23_GO Soybase 03.20.19, 24_GO Soybase 03.20.19]
