# Supplementary material for: A seed germination transcriptomic study contrasting two soybean genotypes that differ in terms of their tolerance to the deleterious impacts of elevated temperatures during seed fill
Source: BMC Res Notes. 2019 Aug 19;12:522. doi: 10.1186/s13104-019-4559-7 (PMC6700996; doi:10.1186/s13104-019-4559-7)
Supplement: Supplementary file 7 — Additional file 7. Weighted gene co-expression network analysis (WGCNA) for gene function for differentially expressed genes (≥ twofold difference on a log2 scale). [file 13104_2019_4559_MOESM7_ESM.xlsx]

## Sheet: WGCNA_Module_GeneFunction
Gene	Module	Glyma 1.1 ID (1)	KOG IDs (10)	KOG_Desctiptions	Gene Ontology Biological Process IDs (5)	Gene Ontology Biological Process Descriptions	Gene Ontology Molecular Function IDs (6)	Gene Ontology Molecular Function Descriptions	Gene Ontology Cellular Component IDs (7)	Gene Ontology Cellular Component Descriptions	PFAM IDs (8)	PFAM_Descriptions	Panther IDs (9)	Panther_Descriptions	EC IDs (11)	EC_Descriptions	KO IDs (12)	KO_Descriptions
GLYMA0041S00290	black	GLYMA0041S00290	KOG1134	Uncharacterized_conserved_protein	GO:0006629	lipid metabolic process	GO:0016298 GO:0016788	lipase activity; hydrolase activity, acting on ester bonds	GO:0005576 GO:0009507 GO:0016020	extracellular region; chloroplast; membrane	PF02714	Domain of unknown function DUF221	PTHR13018 PTHR13018:SF5	PROBABLE MEMBRANE PROTEIN DUF221-RELATED; RSN1(YEAST)-RELATED PROBABLE MEMBRANE PROTEIN	NA	NA	NA	NA
GLYMA01G04250	black	GLYMA01G04250	KOG1192	UDP-glucuronosyl_and_UDP-glucosyl_transferase	GO:0006569 GO:0008152 GO:0009684 GO:0019761 GO:0042742 GO:0048767 GO:0052544	tryptophan catabolic process; metabolic process; indoleacetic acid biosynthetic process; glucosinolate biosynthetic process; defense response to bacterium; root hair elongation; defense response by callose deposition in cell wall	GO:0008194 GO:0016757 GO:0016758 GO:0047251	UDP-glycosyltransferase activity; transferase activity, transferring glycosyl groups; transferase activity, transferring hexosyl groups; thiohydroximate beta-D-glucosyltransferase activity	GO:0005634	nucleus	PF00201	UDP-glucoronosyl and UDP-glucosyl transferase	PTHR11926 PTHR11926:SF15	GLUCOSYL/GLUCURONOSYL TRANSFERASES; UDP-GLUCURONOSYLTRANSFERASE RELATED	2.4.1.195	Thiohydroximate_beta-D-glucosyltransferase	K11820	N-hydroxythioamide_S-beta-glucosyltransferase_[EC:2.4.1.195]
GLYMA01G07780	black	GLYMA01G07780	KOG2855	Ribokinase	GO:0006364 GO:0006399 GO:0009220 GO:0009658 GO:0009662 GO:0042793 GO:0045036 GO:0045893	rRNA processing; tRNA metabolic process; pyrimidine ribonucleotide biosynthetic process; chloroplast organization; etioplast organization; transcription from plastid promoter; protein targeting to chloroplast; positive regulation of transcription, DNA-dependent	GO:0016301	kinase activity	GO:0005737 GO:0009295 GO:0042644	cytoplasm; nucleoid; chloroplast nucleoid	PF00294	pfkB family carbohydrate kinase	PTHR10584 PTHR10584:SF34	SUGAR KINASE RELATED; RIBOKINASE-RELATED	NA	NA	NA	NA
GLYMA01G10081	black	GLYMA01G10081	KOG0788	S-adenosylmethionine_decarboxylase	GO:0006597 GO:0008295	spermine biosynthetic process; spermidine biosynthetic process	GO:0004014	adenosylmethionine decarboxylase activity	GO:0005575	cellular component	PF01536	Adenosylmethionine decarboxylase	PTHR11570	S-ADENOSYLMETHIONINE DECARBOXYLASE	4.1.1.50	Adenosylmethionine_decarboxylase	K01611	S-adenosylmethionine_decarboxylase_[EC:4.1.1.50]
GLYMA01G36840	black	GLYMA01G36840	NA	NA	GO:0008150	biological process	NA	NA	GO:0005739	mitochondrion	PF01535	PPR repeat	PTHR24015	FAMILY NOT NAMED	NA	NA	NA	NA
GLYMA01G44950	black	GLYMA01G44950	KOG0474	Cl-_channel_CLC-7_and_related_proteins_(CLC_superfamily)	GO:0006821 GO:0007155 GO:0009826 GO:0010038 GO:0010090 GO:0045010 GO:0048765 GO:0055085 GO:0071555	chloride transport; cell adhesion; unidimensional cell growth; response to metal ion; trichome morphogenesis; actin nucleation; root hair cell differentiation; transmembrane transport; cell wall organization	GO:0005216 GO:0005247 GO:0005253	ion channel activity; chloride transport; anion channel activity	GO:0005622 GO:0005802 GO:0016020	intracellular; trans-Golgi network; membrane	PF00571 PF00654	CBS domain; Voltage gated chloride channel	PTHR11689 PTHR11689:SF11	CHLORIDE CHANNEL; CHLORIDE CHANNEL	NA	NA	NA	NA
GLYMA02G01250	black	GLYMA02G01250	NA	NA	NA	NA	NA	NA	NA	NA	NA	NA	NA	NA	NA	NA	NA	NA
GLYMA02G01300	black	GLYMA02G01300	KOG0048	Transcription_factor,_Myb_superfamily	GO:0007165 GO:0009409 GO:0009414 GO:0009611 GO:0009651 GO:0009723 GO:0009733 GO:0009737 GO:0009738 GO:0009751 GO:0009753 GO:0010260 GO:0016036 GO:0042538 GO:0045893 GO:0046686	signal transduction; response to cold; response to water deprivation; response to wounding; response to salt stress; response to ethylene stimulus; response to auxin stimulus; response to abscisic acid stimulus; abscisic acid mediated signaling pathway; response to salicylic acid stimulus; response to jasmonic acid stimulus; organ senescence; cellular response to phosphate starvation; hyperosmoti…	GO:0001046 GO:0003677 GO:0003700 GO:0005516	core promoter sequence-specific DNA binding; DNA binding; sequence-specific DNA binding transcription factor activity; calmodulin binding	GO:0005634	nucleus	PF00249	Myb-like DNA-binding domain	PTHR10641	MYB-RELATED	NA	NA	NA	NA
GLYMA02G08835	black	GLYMA02G08835	NA	NA	GO:0002679 GO:0006355 GO:0009723 GO:0010200 GO:0035556	respiratory burst involved in defense response; regulation of transcription, DNA-dependent; response to ethylene stimulus; response to chitin; intracellular signal transduction	GO:0003677 GO:0003700	DNA binding; sequence-specific DNA binding transcription factor activity	GO:0005634 GO:0005730	nucleus; nucleolus	PF00847	AP2 domain	NA	NA	NA	NA	K09286	EREBP-like_factor
GLYMA02G10530	black	GLYMA02G10530	KOG0058	Peptide_exporter,_ABC_superfamily	GO:0006200 GO:0006810 GO:0010048 GO:0010315 GO:0010540 GO:0010541 GO:0043481 GO:0048440 GO:0055085	ATP catabolic process; transport; vernalization response; auxin efflux; basipetal auxin transport; acropetal auxin transport; anthocyanin accumulation in tissues in response to UV light; carpel development; transmembrane transport	GO:0000166 GO:0005524 GO:0016887 GO:0017111 GO:0042626	nucleotide binding; ATP binding; ATPase activity; nucleoside-triphosphatase activity; ATPase activity, coupled to transmembrane movement of substances	GO:0005634 GO:0005886 GO:0016021	nucleus; plasma membrane; integral to membrane	PF00664 PF00005	ABC transporter transmembrane region; ABC transporter	PTHR24221 PTHR24221:SF96	FAMILY NOT NAMED;	NA	NA	NA	NA
GLYMA02G38395	black	GLYMA02G38395	NA	NA	GO:0002237 GO:0002679 GO:0008150 GO:0010200	response to molecule of bacterial origin; respiratory burst involved in defense response; biological process; response to chitin	GO:0003674	molecular function	GO:0005634	nucleus	PF11331	Protein of unknown function (DUF3133)	NA	NA	NA	NA	NA	NA
GLYMA02G38790	black	GLYMA02G38790	NA	NA	GO:0008150	biological process	GO:0003674	molecular function	GO:0005634	nucleus	PF06972	Protein of unknown function (DUF1296)	PTHR12758 PTHR12758:SF13	APOPTOSIS INHIBITOR 5-RELATED; APOPTOSIS INHIBITOR 5-RELATED	NA	NA	NA	NA
GLYMA02G46610	black	GLYMA02G46610	KOG1595	CCCH-type_Zn-finger_protein	GO:0002679 GO:0006355 GO:0006612 GO:0006944 GO:0009409 GO:0009863 GO:0010200 GO:0010363 GO:0030968 GO:0035556 GO:0043069 GO:0050832	respiratory burst involved in defense response; regulation of transcription, DNA-dependent; protein targeting to membrane; cellular membrane fusion; response to cold; salicylic acid mediated signaling pathway; response to chitin; regulation of plant-type hypersensitive response; endoplasmic reticulum unfolded protein response; intracellular signal transduction; negative regulation of programmed c…	GO:0003676 GO:0003700 GO:0008270	nucleic acid binding; sequence-specific DNA binding transcription factor activity; zinc ion binding	GO:0005634	nucleus	PF00023 PF00642	Ankyrin repeat; Zinc finger C-x8-C-x5-C-x3-H type (and similar)	PTHR14493 PTHR14493:SF20	UNKEMPT-RELATED; CZF1/ZFAR1, TRANSCRIPTION FACTOR	NA	NA	NA	NA
GLYMA03G00850	black	GLYMA03G00850	KOG0702 KOG0703	Predicted_GTPase-activating_protein Predicted_GTPase-activating_protein	GO:0032312 GO:0046777	regulation of ARF GTPase activity; protein autophosphorylation	GO:0003677 GO:0004674 GO:0008060 GO:0008270	DNA binding; protein serine/threonine kinase activity; ARF GTPase activator activity; zinc ion binding	GO:0005634 GO:0005886	nucleus; plasma membrane	PF01412	Putative GTPase activating protein for Arf	PTHR23180 PTHR23180:SF87	CENTAURIN/ARF; SUBFAMILY NOT NAMED	NA	NA	NA	NA
GLYMA03G04560	black	GLYMA03G04560	KOG4658	Apoptotic_ATPase	GO:0006952 GO:0009627 GO:0009697	defense response; systemic acquired resistance; salicylic acid biosynthetic process	GO:0005515 GO:0043531	protein binding; ADP binding	GO:0005576	extracellular region	PF00560 PF00931	Leucine Rich Repeat; NB-ARC domain	PTHR23155 PTHR23155:SF236	LEUCINE-RICH REPEAT-CONTAINING PROTEIN; DISEASE RESISTANCE PROTEIN (NBS-LRR CLASS), PUTATI	NA	NA	NA	NA
GLYMA03G05650	black	GLYMA03G05650	NA	NA	GO:0006007 GO:0006499 GO:0010193 GO:0030244	glucose catabolic process; N-terminal protein myristoylation; response to ozone; cellulose biosynthetic process	GO:0003824 GO:0004722	catalytic activity; protein serine/threonine phosphatase activity	GO:0005739	mitochondrion	NA	NA	PTHR13832 PTHR13832:SF94	PROTEIN PHOSPHATASE 2C; PROTEIN PHOSPHATASE 2C DELTA	NA	NA	NA	NA
GLYMA03G12200	black	GLYMA03G12200	NA	NA	NA	NA	NA	NA	NA	NA	NA	NA	NA	NA	NA	NA	NA	NA
GLYMA03G12210	black	GLYMA03G12210	NA	NA	NA	NA	NA	NA	NA	NA	NA	NA	NA	NA	NA	NA	NA	NA
GLYMA03G22721	black	GLYMA03G22721	NA	NA	GO:0006355	regulation of transcription, DNA-dependent	GO:0003677 GO:0003700 GO:0043565	DNA binding; sequence-specific DNA binding transcription factor activity; sequence-specific DNA binding	GO:0005622 GO:0005634	intracellular; nucleus	PF00808	Histone-like transcription factor (CBF/NF-Y) and archaeal histone	PTHR11064 PTHR11064:SF9	TATA-BINDING PROTEIN-ASSOCIATED PHOSPHOPROTEIN; CCAAT-BINDING TRANSCRIPTION FACTOR SUBUNIT A	NA	NA	NA	NA
GLYMA04G01130	black	GLYMA04G01130	NA	NA	GO:0006096 GO:0006833 GO:0006970 GO:0006972 GO:0007030 GO:0009266 GO:0009409 GO:0009414 GO:0009415 GO:0009631 GO:0009651 GO:0009737 GO:0010286 GO:0046686 GO:0050832	glycolysis; water transport; response to osmotic stress; hyperosmotic response; Golgi organization; response to temperature stimulus; response to cold; response to water deprivation; response to water stimulus; cold acclimation; response to salt stress; response to abscisic acid stimulus; heat acclimation; response to cadmium ion; defense response to fungus	GO:0003674	molecular function	GO:0005634 GO:0005829	nucleus; cytosol	PF00257	Dehydrin	NA	NA	NA	NA	NA	NA
GLYMA04G01910	black	GLYMA04G01910	NA	NA	GO:0009877	nodulation	GO:0003700	sequence-specific DNA binding transcription factor activity	GO:0005634	nucleus	PF02042 PF00564	RWP-RK domain; PB1 domain	NA	NA	NA	NA	NA	NA
GLYMA04G04190	black	GLYMA04G04190	NA	NA	GO:0006355 GO:0010500 GO:0048445 GO:0048462	regulation of transcription, DNA-dependent; transmitting tissue development; carpel morphogenesis; carpel formation	GO:0003700	sequence-specific DNA binding transcription factor activity	GO:0005634	nucleus	PF00010	Helix-loop-helix DNA-binding domain	PTHR12565	STEROL REGULATORY ELEMENT-BINDING PROTEIN	NA	NA	NA	NA
GLYMA04G04240	black	GLYMA04G04240	NA	NA	NA	NA	GO:0016740 GO:0016747	transferase activity; transferase activity, transferring acyl groups other than amino-acyl groups	GO:0005737 GO:0005829	cytoplasm; cytosol	PF02458	Transferase family	NA	NA	NA	NA	NA	NA
GLYMA04G08480	black	GLYMA04G08480	KOG1061	Vesicle_coat_complex_AP-1/AP-2/AP-4,_beta_subunit	GO:0006487 GO:0006886 GO:0015031 GO:0016192 GO:0030244 GO:0048193	protein N-linked glycosylation; intracellular protein transport; protein transport; vesicle-mediated transport; cellulose biosynthetic process; Golgi vesicle transport	GO:0008565 GO:0043424	protein transporter activity; protein histidine kinase binding	GO:0005622 GO:0005634	intracellular; nucleus	PF09066 PF01602	Beta2-adaptin appendage, C-terminal sub-domain; Adaptin N terminal region	PTHR11134 PTHR11134:SF4	ADAPTER-RELATED PROTEIN COMPLEX, BETA SUBUNIT; ADAPTER-RELATED PROTEIN COMPLEX 4, BETA SUBUNIT	NA	NA	NA	NA
GLYMA04G10481	black	GLYMA04G10481	KOG0939	E3_ubiquitin-protein_ligase/Putative_upstream_regulatory_element_binding_protein	GO:0006464 GO:0006511 GO:0016567 GO:0042787	cellular protein modification process; ubiquitin-dependent protein catabolic process; protein ubiquitination; protein ubiquitination involved in ubiquitin-dependent protein catabolic process	GO:0004842 GO:0016881	ubiquitin-protein ligase activity; acid-amino acid ligase activity	GO:0000151 GO:0005622 GO:0005634 GO:0005739 GO:0005829 GO:0009506 GO:0016020	ubiquitin ligase complex; intracellular; nucleus; mitochondrion; cytosol; plasmodesma; membrane	PF00632 PF06025 PF00627 PF06012	HECT-domain (ubiquitin-transferase); Domain of Unknown Function (DUF913); UBA/TS-N domain; Domain of Unknown Function (DUF908)	PTHR11254 PTHR11254:SF124	UBIQUITIN-PROTEIN LIGASE; SUBFAMILY NOT NAMED	NA	NA	NA	NA
GLYMA04G35190	black	GLYMA04G35190	KOG1050	Trehalose-6-phosphate_synthase_component_TPS1_and_related_subunits	GO:0005992 GO:0008152 GO:0009744 GO:0009750	trehalose biosynthetic process; metabolic process; response to sucrose stimulus; response to fructose stimulus	GO:0003824 GO:0004805 GO:0016757	catalytic activity; trehalose-phosphatase activity; transferase activity, transferring glycosyl groups	GO:0005634	nucleus	PF02358 PF00982	Trehalose-phosphatase; Glycosyltransferase family 20	PTHR10788	TREHALOSE-6-PHOSPHATE SYNTHASE	NA	NA	NA	NA
GLYMA04G38560	black	GLYMA04G38560	NA	NA	GO:0006355 GO:0007275 GO:0009414 GO:0009611 GO:0009620 GO:0009695 GO:0009737 GO:0009753 GO:0009788 GO:0010200 GO:0042538	regulation of transcription, DNA-dependent; multicellular organismal development; response to water deprivation; response to wounding; response to fungus; jasmonic acid biosynthetic process; response to abscisic acid stimulus; response to jasmonic acid stimulus; negative regulation of abscisic acid mediated signaling pathway; response to chitin; hyperosmotic salinity response	GO:0003677 GO:0003700	DNA binding; sequence-specific DNA binding transcription factor activity	GO:0005634	nucleus	PF02365	No apical meristem (NAM) protein	NA	NA	NA	NA	NA	NA
GLYMA05G08060	black	GLYMA05G08060	NA	NA	GO:0006633 GO:0008152	fatty acid biosynthetic process; metabolic process	GO:0000036 GO:0016297 GO:0016790	ACP phosphopantetheine attachment site binding involved in fatty acid biosynthetic process; acyl-[acyl-carrier-protein] hydrolase activity; thiolester hydrolase activity	GO:0009507 GO:0009536	chloroplast; plastid	PF01643 PF12590	Acyl-ACP thioesterase; Acyl-ATP thioesterase	NA	NA	3.1.2.- 3.1.2.14	Thiolester_hydrolases. Oleoyl-[acyl-carrier_protein]_hydrolase.	K10781	fatty_acyl-ACP_thioesterase_B_[EC:3.1.2.14_3.1.2.-]
GLYMA05G08630	black	GLYMA05G08630	KOG0206	P-type_ATPase	GO:0006812 GO:0008152 GO:0015914	cation transport; metabolic process; phospholipid transport	GO:0000166 GO:0000287 GO:0003824 GO:0004012 GO:0005524 GO:0015662 GO:0016820 GO:0046872	nucleotide binding; magnesium ion binding; catalytic activity; phospholipid-translocating ATPase activity; ATP binding; ATPase activity, coupled to transmembrane movement of ions, phosphorylative mechanism; hydrolase activity, acting on acid anhydrides, catalyzing transmembrane movement of substances; metal ion binding	GO:0016020 GO:0016021	membrane; integral to membrane	PF00702 PF00122	haloacid dehalogenase-like hydrolase; E1-E2 ATPase	PTHR24092 PTHR24092:SF18	FAMILY NOT NAMED; SUBFAMILY NOT NAMED	3.6.3.1	Magnesium-ATPase	K01530	phospholipid-translocating_ATPase_[EC:3.6.3.1]
GLYMA05G25260	black	GLYMA05G25260	NA	NA	NA	NA	NA	NA	GO:0005634	nucleus	NA	NA	NA	NA	NA	NA	NA	NA
GLYMA05G27060	black	GLYMA05G27060	NA	NA	GO:0008150	biological process	GO:0003674	molecular function	GO:0005737	cytoplasm	PF04576	Protein of unknown function, DUF593	NA	NA	NA	NA	NA	NA
GLYMA05G30980	black	GLYMA05G30980	NA	NA	GO:0038032	termination of G-protein coupled receptor signaling pathway	NA	NA	GO:0005739	mitochondrion	PF12070	Protein of unknown function (DUF3550/UPF0682)	PTHR21243 PTHR21243:SF12	FAMILY NOT NAMED;	NA	NA	NA	NA
GLYMA05G31410	black	GLYMA05G31410	NA	NA	GO:0006355 GO:0009686 GO:0009740 GO:0043687 GO:0045893 GO:0080167	regulation of transcription, DNA-dependent; gibberellin biosynthetic process; gibberellic acid mediated signaling pathway; post-translational protein modification; positive regulation of transcription, DNA-dependent; response to karrikin	GO:0003700	sequence-specific DNA binding transcription factor activity	GO:0005634	nucleus	PF04873	Ethylene insensitive 3	NA	NA	NA	NA	NA	NA
GLYMA05G33040	black	GLYMA05G33040	NA	NA	GO:0006499	N-terminal protein myristoylation	NA	NA	GO:0005886 GO:0009507	plasma membrane; chloroplast	PF11961 PF05003	Domain of unknown function (DUF3475); Protein of unknown function (DUF668)	NA	NA	NA	NA	NA	NA
GLYMA06G13420	black	GLYMA06G13420	KOG0034	Ca2+/calmodulin-dependent_protein_phosphatase_(calcineurin_subunit_B),_EF-Hand_superfamily_protein	GO:0005513 GO:0006499 GO:0010118 GO:0019722 GO:0030007 GO:0042539	detection of calcium ion; N-terminal protein myristoylation; stomatal movement; calcium-mediated signaling; cellular potassium ion homeostasis; hypotonic salinity response	GO:0004723 GO:0005509 GO:0005515	calcium-dependent protein serine/threonine phosphatase activity; calcium ion binding; protein binding	GO:0005737 GO:0005886 GO:0005955	cytoplasm; plasma membrane; calcineurin complex	NA	NA	PTHR23056 PTHR23056:SF17	CALCINEURIN B;	NA	NA	NA	NA
GLYMA06G15270	black	GLYMA06G15270	KOG1187	Serine/threonine_protein_kinase	GO:0000271 GO:0002237 GO:0007165 GO:0009729 GO:0009742 GO:0009825 GO:0009826 GO:0009911 GO:0009932 GO:0010103 GO:0010224 GO:0010268 GO:0010584 GO:0010817 GO:0016310 GO:0042742 GO:0043481 GO:0048366 GO:0048443 GO:0048657 GO:0048767 GO:0060548 GO:0071555 GO:1900140	polysaccharide biosynthetic process; response to molecule of bacterial origin; signal transduction; detection of brassinosteroid stimulus; brassinosteroid mediated signaling pathway; multidimensional cell growth; unidimensional cell growth; positive regulation of flower development; cell tip growth; stomatal complex morphogenesis; response to UV-B; brassinosteroid homeostasis; pollen exine format…	GO:0004672 GO:0004674 GO:0005496 GO:0005515 GO:0016301 GO:0042802 GO:0042803 GO:0046982	protein kinase activity; protein serine/threonine kinase activity; steroid binding; protein binding; kinase activity; identical protein binding; protein homodimerization activity; protein heterodimerization activity	GO:0005768 GO:0005886 GO:0043234	endosome; plasma membrane; protein complex	PF00069 PF00560 PF08263	Protein kinase domain; Leucine Rich Repeat; Leucine rich repeat N-terminal domain	PTHR24420 PTHR24420:SF122	FAMILY NOT NAMED; SUBFAMILY NOT NAMED	2.7.11.1 2.7.10.1	non-specific_serine/threonine_protein_kinase	K13415	protein_brassinosteroid_insensitive_1_[EC:2.7.10.1_2.7.11.1]
GLYMA06G16440	black	GLYMA06G16440	NA	NA	GO:0006355 GO:0007275 GO:0009414 GO:0009611 GO:0009620 GO:0009695 GO:0009737 GO:0009753 GO:0009788 GO:0010200 GO:0042538	regulation of transcription, DNA-dependent; multicellular organismal development; response to water deprivation; response to wounding; response to fungus; jasmonic acid biosynthetic process; response to abscisic acid stimulus; response to jasmonic acid stimulus; negative regulation of abscisic acid mediated signaling pathway; response to chitin; hyperosmotic salinity response	GO:0003677 GO:0003700	DNA binding; sequence-specific DNA binding transcription factor activity	GO:0005634	nucleus	PF02365	No apical meristem (NAM) protein	NA	NA	NA	NA	NA	NA
GLYMA06G43650	black	GLYMA06G43650	KOG1474	Transcription_initiation_factor_TFIID,_subunit_BDF1_and_related_bromodomain_proteins	GO:0000956 GO:0007049 GO:0009294 GO:0048364	nuclear-transcribed mRNA catabolic process; cell cycle; DNA mediated transformation; root development	GO:0003677	DNA binding	GO:0005575	cellular component	PF00439	Bromodomain	PTHR22880 PTHR22880:SF31	FALZ-RELATED BROMODOMAIN-CONTAINING PROTEINS; BROMODOMAIN-CONTAINING PROTEIN	NA	NA	NA	NA
GLYMA06G45740	black	GLYMA06G45740	KOG1080	Histone_H3_(Lys4)_methyltransferase_complex,_subunit_SET1_and_related_methyltransferases	GO:0009791 GO:0010228 GO:0048440 GO:0048443	post-embryonic development; vegetative to reproductive phase transition of meristem; carpel development; stamen development	GO:0042800	histone methyltransferase activity (H3-K4 specific)	GO:0005634	nucleus	PF00856	SET domain	PTHR22884 PTHR22884:SF57	SET DOMAIN PROTEINS; UNKNOWN PROTEIN	NA	NA	NA	NA
GLYMA07G09410	black	GLYMA07G09410	KOG4266	Subtilisin_kexin_isozyme-1/site_1_protease,_subtilase_superfamily	GO:0006486 GO:0006508 GO:0006629 GO:0006888 GO:0006972 GO:0042538	protein glycosylation; proteolysis; lipid metabolic process; ER to Golgi vesicle-mediated transport; hyperosmotic response; hyperosmotic salinity response	GO:0004175 GO:0004252	endopeptidase activity; serine-type endopeptidase activity	GO:0005576 GO:0005783 GO:0005794	extracellular region; endoplasmic reticulum; Golgi apparatus	PF00082	Subtilase family	PTHR10795 PTHR10795:SF30	SUBTILISIN/KEXIN-RELATED SERINE PROTEASE; SUBTILISIN-RELATED	3.4.21.112	NA	K08653	membrane-bound_transcription_factor_site-1_protease_[EC:3.4.21.112]
GLYMA07G33060	black	GLYMA07G33060	NA	NA	NA	NA	NA	NA	GO:0005739	mitochondrion	PF01535	PPR repeat	PTHR24015	FAMILY NOT NAMED	NA	NA	NA	NA
GLYMA08G02990	black	GLYMA08G02990	KOG0283	WD40_repeat-containing_protein	GO:0007165 GO:0010228 GO:0016926 GO:0050665	signal transduction; vegetative to reproductive phase transition of meristem; protein desumoylation; hydrogen peroxide biosynthetic process	GO:0004871	signal transducer activity	GO:0005737 GO:0005834	cytoplasm; heterotrimeric G-protein complex	PF00400	WD domain, G-beta repeat	PTHR14221	WD REPEAT DOMAIN 44	NA	NA	NA	NA
GLYMA08G07970	black	GLYMA08G07970	NA	NA	NA	NA	GO:0003674	molecular function	GO:0005634	nucleus	NA	NA	NA	NA	NA	NA	NA	NA
GLYMA08G13940	black	GLYMA08G13940	KOG1718	Dual_specificity_phosphatase	GO:0006470 GO:0006487 GO:0006499 GO:0006888 GO:0006970 GO:0009409 GO:0009651 GO:0010224 GO:0010225 GO:0010374 GO:0016311 GO:0035556 GO:0043090 GO:0048481	protein dephosphorylation; protein N-linked glycosylation; N-terminal protein myristoylation; ER to Golgi vesicle-mediated transport; response to osmotic stress; response to cold; response to salt stress; response to UV-B; response to UV-C; stomatal complex development; dephosphorylation; intracellular signal transduction; amino acid import; ovule development	GO:0004725 GO:0008138 GO:0016791 GO:0017017	protein tyrosine phosphatase activity; protein tyrosine/serine/threonine phosphatase activity; phosphatase activity; MAP kinase tyrosine/serine/threonine phosphatase activity	GO:0005634 GO:0005829	nucleus; cytosol	PF00782	Dual specificity phosphatase, catalytic domain	PTHR10159	DUAL SPECIFICITY PROTEIN PHOSPHATASE	NA	NA	NA	NA
GLYMA08G16660	black	GLYMA08G16660	KOG0916	1,3-beta-glucan_synthase/callose_synthase_catalytic_subunit	GO:0006075 GO:0009556 GO:0009827 GO:0009846 GO:0009860 GO:0010208 GO:0010584 GO:0080092	(1->3)-beta-D-glucan biosynthetic process; microsporogenesis; plant-type cell wall modification; pollen germination; pollen tube growth; pollen wall assembly; pollen exine formation; regulation of pollen tube growth	GO:0003843	1,3-beta-D-glucan synthase activity	GO:0000148 GO:0005886 GO:0016020	1,3-beta-D-glucan synthase complex; plasma membrane; membrane	PF04652 PF02364	Vta1 like; 1,3-beta-glucan synthase component	PTHR12741 PTHR12741:SF4	UNCHARACTERIZED DUF605; gb def: Hypothetical protein F10M23.90 (AT4g26750/F10M23 90) (Hypothetical protein AT4g2	NA	NA	NA	NA
GLYMA08G18280	black	GLYMA08G18280	NA	NA	GO:0006486 GO:0008150	protein glycosylation; biological process	GO:0003674	molecular function	GO:0005737	cytoplasm	PF09770	Topoisomerase II-associated protein PAT1	PTHR21551	TOPOISOMERASE II-ASSOCIATED PROTEIN PAT1	NA	NA	NA	NA
GLYMA08G45150	black	GLYMA08G45150	NA	NA	GO:0009793	embryo development ending in seed dormancy	GO:0003674	molecular function	GO:0005634	nucleus	NA	NA	NA	NA	NA	NA	NA	NA
GLYMA09G02430	black	GLYMA09G02430	NA	NA	GO:0006612 GO:0006944 GO:0009410 GO:0009617 GO:0009627 GO:0009697 GO:0009816 GO:0009817 GO:0009862 GO:0009863 GO:0009867 GO:0010200 GO:0010363 GO:0031348 GO:0043069 GO:0045087 GO:0050832 GO:0052542 GO:0080185	protein targeting to membrane; cellular membrane fusion; response to xenobiotic stimulus; response to bacterium; systemic acquired resistance; salicylic acid biosynthetic process; defense response to bacterium, incompatible interaction; defense response to fungus, incompatible interaction; systemic acquired resistance, salicylic acid mediated signaling pathway; salicylic acid mediated signaling p…	GO:0005515 GO:1901149	protein binding; salicylic acid binding	NA	NA	PF11900 PF00651 PF12313	Domain of unknown function (DUF3420); BTB/POZ domain; NPR1/NIM1 like defence protein C terminal	NA	NA	NA	NA	NA	NA
GLYMA09G04980	black	GLYMA09G04980	KOG0054	Multidrug_resistance-associated_protein/mitoxantrone_resistance_protein,_ABC_superfamily	GO:0006810 GO:0006855 GO:0009414 GO:0009611 GO:0009624 GO:0009627 GO:0010118 GO:0034976 GO:0055085	transport; drug transmembrane transport; response to water deprivation; response to wounding; response to nematode; systemic acquired resistance; stomatal movement; response to endoplasmic reticulum stress; transmembrane transport	GO:0000166 GO:0005524 GO:0008517 GO:0016887 GO:0017111 GO:0042626	nucleotide binding; ATP binding; folic acid transporter activity; ATPase activity; nucleoside-triphosphatase activity; ATPase activity, coupled to transmembrane movement of substances	GO:0000325 GO:0005773 GO:0005774 GO:0005794 GO:0005886 GO:0009506 GO:0016021	plant-type vacuole; vacuole; vacuolar membrane; Golgi apparatus; plasma membrane; plasmodesma; integral to membrane	PF00005 PF00664	ABC transporter; ABC transporter transmembrane region	PTHR24223 PTHR24223:SF201	FAMILY NOT NAMED;	NA	NA	NA	NA
GLYMA09G06860	black	GLYMA09G06860	KOG3184	60S_ribosomal_protein_L7	GO:0006412	translation	GO:0003735	structural constituent of ribosome	GO:0005618 GO:0005622 GO:0005737 GO:0005773 GO:0005774 GO:0005829 GO:0005840 GO:0005886 GO:0009507 GO:0015934 GO:0016020 GO:0022625 GO:0022626	cell wall; intracellular; cytoplasm; vacuole; vacuolar membrane; cytosol; ribosome; plasma membrane; chloroplast; large ribosomal subunit; membrane; cytosolic large ribosomal subunit; cytosolic ribosome	PF00327 PF08079	Ribosomal protein L30p/L7e; Ribosomal L30 N-terminal domain	PTHR11524	60S RIBOSOMAL PROTEIN L7	NA	NA	K02937	large_subunit_ribosomal_protein_L7e
GLYMA09G08350	black	GLYMA09G08350	NA	NA	GO:0006355 GO:0007155 GO:0009723 GO:0009725 GO:0009733 GO:0009741 GO:0010090 GO:0010311 GO:0010583 GO:0045010 GO:0048366 GO:0048527 GO:0048765 GO:0071555	regulation of transcription, DNA-dependent; cell adhesion; response to ethylene stimulus; response to hormone stimulus; response to auxin stimulus; response to brassinosteroid stimulus; trichome morphogenesis; lateral root formation; response to cyclopentenone; actin nucleation; leaf development; lateral root development; root hair cell differentiation; cell wall organization	GO:0003677 GO:0003700 GO:0046983	DNA binding; sequence-specific DNA binding transcription factor activity; protein dimerization activity	GO:0005634	nucleus	PF02309 PF06507 PF02362	AUX/IAA family; Auxin response factor; B3 DNA binding domain	NA	NA	NA	NA	K14486	auxin_response_factor
GLYMA09G29960	black	GLYMA09G29960	KOG1278	Endosomal_membrane_proteins,_EMP70	GO:0006810	transport	NA	NA	GO:0005768 GO:0005794 GO:0005802 GO:0016020 GO:0016021	endosome; Golgi apparatus; trans-Golgi network; membrane; integral to membrane	PF02990	Endomembrane protein 70	PTHR10766 PTHR10766:SF14	TRANSMEMBRANE 9 SUPERFAMILY PROTEIN MEMBER; TRANSMEMBRANE 9 SUPERFAMILY PROTEIN MEMBER 1	NA	NA	NA	NA
GLYMA09G36230	black	GLYMA09G36230	NA	NA	GO:0001708 GO:0009880 GO:0090421	cell fate specification; embryonic pattern specification; embryonic meristem initiation	GO:0005515	protein binding	GO:0005634	nucleus	PF07227	Protein of unknown function (DUF1423)	PTHR21736 PTHR21736:SF16	VERNALIZATION-INSENSITIVE PROTEIN 3; SUBFAMILY NOT NAMED	NA	NA	NA	NA
GLYMA09G36420	black	GLYMA09G36420	KOG1947	Leucine_rich_repeat_proteins,_some_proteins_contain_F-box	GO:0008150	biological process	GO:0003674	molecular function	GO:0005634	nucleus	NA	NA	PTHR23125 PTHR23125:SF148	F-BOX/LEUCINE RICH REPEAT PROTEIN; SUBFAMILY NOT NAMED	NA	NA	NA	NA
GLYMA09G39551	black	GLYMA09G39551	KOG4522	RNA_polymerase_II_transcription_mediator	GO:0006357 GO:0006487 GO:0040034 GO:0048573 GO:0090213	regulation of transcription from RNA polymerase II promoter; protein N-linked glycosylation; regulation of development, heterochronic; photoperiodism, flowering; regulation of radial pattern formation	GO:0001104	RNA polymerase II transcription cofactor activity	GO:0005634 GO:0016592	nucleus; mediator complex	PF09497	Transcription mediator complex subunit Med12	NA	NA	NA	NA	NA	NA
GLYMA09G41880	black	GLYMA09G41880	NA	NA	NA	NA	GO:0005524 GO:0008270	ATP binding; zinc ion binding	GO:0005737 GO:0009506	cytoplasm; plasmodesma	NA	NA	PTHR15600 PTHR15600:SF1	FAMILY NOT NAMED; gb def: putative protein [arabidopsis thaliana]	NA	NA	NA	NA
GLYMA10G03560	black	GLYMA10G03560	KOG1788	Uncharacterized_conserved_protein	GO:0007033 GO:0007165 GO:0009737 GO:0009825 GO:0010090	vacuole organization; signal transduction; response to abscisic acid stimulus; multidimensional cell growth; trichome morphogenesis	NA	NA	GO:0005634	nucleus	PF00400 PF02138	WD domain, G-beta repeat; Beige/BEACH domain	PTHR13743 PTHR13743:SF19	BEIGE/BEACH-RELATED; NEUTRAL SPHINGOMYELINASE (N-SMASE) ACTIVATION ASSOCIATED FACTOR FAN	NA	NA	NA	NA
GLYMA10G31570	black	GLYMA10G31570	NA	NA	GO:0006396 GO:0009410 GO:0010413 GO:0022402 GO:0045492 GO:0048522	RNA processing; response to xenobiotic stimulus; glucuronoxylan metabolic process; cell cycle process; xylan biosynthetic process; positive regulation of cellular process	GO:0008270	zinc ion binding	GO:0005634	nucleus	NA	NA	PTHR14571 PTHR14571:SF6	FYVE/PHD ZINC FINGER-CONTAINING PROTEIN JUNE1-RELATED; PHD FINGER FAMILY PROTEIN	NA	NA	NA	NA
GLYMA10G43040	black	GLYMA10G43040	KOG0890	Protein_kinase_of_the_PI-3_kinase_family_involved_in_mitotic_growth,_DNA_repair_and_meiotic_recombination	GO:0006281 GO:0006310 GO:0007004 GO:0007062 GO:0007126 GO:0007129 GO:0007131 GO:0010044 GO:0010332 GO:0032204 GO:0032504 GO:0033044 GO:0042138 GO:0043247 GO:0045132	DNA repair; DNA recombination; telomere maintenance via telomerase; sister chromatid cohesion; meiosis; synapsis; reciprocal meiotic recombination; response to aluminum ion; response to gamma radiation; regulation of telomere maintenance; multicellular organism reproduction; regulation of chromosome organization; meiotic DNA double-strand break formation; telomere maintenance in response to DNA d…	GO:0004674 GO:0016772 GO:0016773	protein serine/threonine kinase activity; transferase activity, transferring phosphorus-containing groups; phosphotransferase activity, alcohol group as acceptor	GO:0005634 GO:0009506	nucleus; plasmodesma	PF02259 PF00454 PF02260 PF08064	FAT domain; Phosphatidylinositol 3- and 4-kinase; FATC domain; UME (NUC010) domain	PTHR11139 PTHR11139:SF7	ATAXIA TELANGIECTASIA MUTATED (ATM)-RELATED; PHOSPHATIDYLINOSITOL 3-KINASE PTOR	2.7.11.1	non-specific_serine/threonine_protein_kinase	K06640	ataxia_telangiectasia_and_Rad3_related_[EC:2.7.11.1]
GLYMA10G43700	black	GLYMA10G43700	KOG0058	Peptide_exporter,_ABC_superfamily	GO:0006200 GO:0006810 GO:0010048 GO:0010315 GO:0010540 GO:0010541 GO:0043481 GO:0048440 GO:0055085	ATP catabolic process; transport; vernalization response; auxin efflux; basipetal auxin transport; acropetal auxin transport; anthocyanin accumulation in tissues in response to UV light; carpel development; transmembrane transport	GO:0000166 GO:0005524 GO:0016887 GO:0017111 GO:0042626	nucleotide binding; ATP binding; ATPase activity; nucleoside-triphosphatase activity; ATPase activity, coupled to transmembrane movement of substances	GO:0005634 GO:0005886 GO:0016021	nucleus; plasma membrane; integral to membrane	PF00664 PF00005	ABC transporter transmembrane region; ABC transporter	PTHR24221 PTHR24221:SF96	FAMILY NOT NAMED;	NA	NA	NA	NA
GLYMA11G00670	black	GLYMA11G00670	NA	NA	GO:0009741	response to brassinosteroid stimulus	GO:0019210	kinase inhibitor activity	GO:0005634	nucleus	NA	NA	NA	NA	NA	NA	NA	NA
GLYMA11G06430	black	GLYMA11G06430	NA	NA	NA	NA	NA	NA	NA	NA	NA	NA	NA	NA	NA	NA	NA	NA
GLYMA11G13152	black	GLYMA11G13152	NA	NA	GO:0000911 GO:0007062 GO:0007131 GO:0007155 GO:0009303 GO:0009407 GO:0009790 GO:0009791 GO:0009793 GO:0009880 GO:0009887 GO:0009888 GO:0010072 GO:0010090 GO:0010228 GO:0010431 GO:0010507 GO:0010638 GO:0030307 GO:0033044 GO:0040019 GO:0042138 GO:0045010 GO:0045132 GO:0045595 GO:0045893 GO:0048316 GO:0048765 GO:0051301 GO:0071555 GO:2000234	cytokinesis by cell plate formation; sister chromatid cohesion; reciprocal meiotic recombination; cell adhesion; rRNA transcription; toxin catabolic process; embryo development; post-embryonic development; embryo development ending in seed dormancy; embryonic pattern specification; organ morphogenesis; tissue development; primary shoot apical meristem specification; trichome morphogenesis; vegeta…	GO:0000975 GO:0005515 GO:0016303 GO:0016772 GO:0016773 GO:0042802 GO:0043621	regulatory region DNA binding; protein binding; 1-phosphatidylinositol-3-kinase activity; transferase activity, transferring phosphorus-containing groups; phosphotransferase activity, alcohol group as acceptor; identical protein binding; protein self-association	GO:0005634 GO:0005737 GO:0005886	nucleus; cytoplasm; plasma membrane	PF02260 PF02985 PF00454	FATC domain; HEAT repeat; Phosphatidylinositol 3- and 4-kinase	PTHR11139 PTHR11139:SF47	ATAXIA TELANGIECTASIA MUTATED (ATM)-RELATED;	NA	NA	K08873	PI-3-kinase-related_kinase_SMG-1
GLYMA11G29430	black	GLYMA11G29430	NA	NA	GO:0008150	biological process	GO:0000166 GO:0003676 GO:0008270	nucleotide binding; nucleic acid binding; zinc ion binding	GO:0005622 GO:0009507	intracellular; chloroplast	PF00076	RNA recognition motif. (a.k.a. RRM, RBD, or RNP domain)	PTHR23238 PTHR23238:SF17	RNA BINDING PROTEIN;	NA	NA	NA	NA
GLYMA12G01570	black	GLYMA12G01570	KOG4182	Uncharacterized_conserved_protein	GO:0007030 GO:0009793 GO:0009933 GO:0010016 GO:0016049 GO:0045053 GO:0048507	Golgi organization; embryo development ending in seed dormancy; meristem structural organization; shoot morphogenesis; cell growth; protein retention in Golgi apparatus; meristem development	GO:0003674	molecular function	GO:0005794 GO:0005829	Golgi apparatus; cytosol	PF10191	Golgi complex component 7 (COG7)	PTHR21443	CONSERVED OLIGOMERIC GOLGI COMPLEX COMPONENT 7	NA	NA	NA	NA
GLYMA12G02520	black	GLYMA12G02520	KOG0978 KOG0018	E3_ubiquitin_ligase_involved_in_syntaxin_degradation Structural_maintenance_of_chromosome_protein_1_(sister_chromatid_cohesion_complex_Cohesin,_subunit_SMC1)	GO:0009737 GO:0046686	response to abscisic acid stimulus; response to cadmium ion	GO:0003674	molecular function	GO:0005737 GO:0005886	cytoplasm; plasma membrane	NA	NA	NA	NA	NA	NA	NA	NA
GLYMA12G02981	black	GLYMA12G02981	KOG1904	Transcription_coactivator	GO:0008150	biological process	GO:0003674	molecular function	GO:0005634 GO:0009506	nucleus; plasmodesma	PF00855	PWWP domain	PTHR12550 PTHR12550:SF4	HEPATOMA-DERIVED GROWTH FACTOR-RELATED; UNCHARACTERIZED	NA	NA	NA	NA
GLYMA12G08110	black	GLYMA12G08110	NA	NA	GO:0006355 GO:0007389 GO:0009725 GO:0009734 GO:0009738 GO:0009743 GO:0010154 GO:0031540 GO:0048366 GO:0048441 GO:0048442 GO:0048589 GO:0048829 GO:0051301	regulation of transcription, DNA-dependent; pattern specification process; response to hormone stimulus; auxin mediated signaling pathway; abscisic acid mediated signaling pathway; response to carbohydrate stimulus; fruit development; regulation of anthocyanin biosynthetic process; leaf development; petal development; sepal development; developmental growth; root cap development; cell division	GO:0003677 GO:0003700 GO:0035198 GO:0046983	DNA binding; sequence-specific DNA binding transcription factor activity; miRNA binding; protein dimerization activity	GO:0005634	nucleus	PF02309 PF06507 PF02362	AUX/IAA family; Auxin response factor; B3 DNA binding domain	NA	NA	NA	NA	NA	NA
GLYMA13G01160	black	GLYMA13G01160	NA	NA	GO:0006487 GO:0008150	protein N-linked glycosylation; biological process	GO:0005516	calmodulin binding	GO:0005634	nucleus	PF07887	Calmodulin binding protein-like	NA	NA	NA	NA	K02183	calmodulin
GLYMA13G02760	black	GLYMA13G02760	KOG2102	Exosomal_3'-5'_exoribonuclease_complex,_subunit_Rrp44/Dis3	NA	NA	GO:0003723 GO:0004540	RNA binding; ribonuclease activity	GO:0005737	cytoplasm	PF00773	RNB domain	PTHR23355 PTHR23355:SF10	RIBONUCLEASE; RIBONUCLEASE II-RELATED	NA	NA	NA	NA
GLYMA13G07941	black	GLYMA13G07941	KOG0131	Splicing_factor_3b,_subunit_4	GO:0009611 GO:0009651 GO:0009737 GO:0015908 GO:0080051	response to wounding; response to salt stress; response to abscisic acid stimulus; fatty acid transport; cutin transport	GO:0000166 GO:0005524 GO:0015245 GO:0016887 GO:0017111 GO:0042626	nucleotide binding; ATP binding; fatty acid transporter activity; ATPase activity; nucleoside-triphosphatase activity; ATPase activity, coupled to transmembrane movement of substances	GO:0005886 GO:0009897 GO:0016020	plasma membrane; external side of plasma membrane; membrane	PF00076 PF01061 PF00005	RNA recognition motif. (a.k.a. RRM, RBD, or RNP domain); ABC-2 type transporter; ABC transporter	PTHR19241 PTHR19241:SF20	ATP-BINDING CASSETTE TRANSPORTER; ABC TRANSPORTER	NA	NA	NA	NA
GLYMA13G09610	black	GLYMA13G09610	NA	NA	GO:0008150	biological process	GO:0003676 GO:0008270	nucleic acid binding; zinc ion binding	GO:0005634	nucleus	NA	NA	PTHR23102 PTHR23102:SF13	ZINC FINGER (CLIPPER)-RELATED; ZINC FINGER CCCH TYPE DOMAIN CONTAINING PROTEIN 3	NA	NA	NA	NA
GLYMA13G16470	black	GLYMA13G16470	KOG4667	Predicted_esterase	GO:0008150	biological process	GO:0003824	catalytic activity	GO:0005575	cellular component	PF08840	BAAT / Acyl-CoA thioester hydrolase C terminal	PTHR10992 PTHR10992:SF234	ALPHA/BETA HYDROLASE RELATED; ESTERASE/LIPASE/THIOESTERASE FAMILY PROTEIN	NA	NA	K06889	hemoglobin
GLYMA13G19941	black	GLYMA13G19941	KOG2068	MOT2_transcription_factor	NA	NA	GO:0000166 GO:0003676 GO:0003723 GO:0008270	nucleotide binding; nucleic acid binding; RNA binding; zinc ion binding	GO:0005634 GO:0009506	nucleus; plasmodesma	PF00076	RNA recognition motif. (a.k.a. RRM, RBD, or RNP domain)	PTHR12603	CCR4-NOT TRANSCRIPTION COMPLEX RELATED	NA	NA	NA	NA
GLYMA13G21460	black	GLYMA13G21460	NA	NA	GO:0006281 GO:0006284 GO:0006306 GO:0006342 GO:0031936 GO:0080111	DNA repair; base-excision repair; DNA methylation; chromatin silencing; negative regulation of chromatin silencing; DNA demethylation	GO:0003906 GO:0005515 GO:0019104	DNA-(apurinic or apyrimidinic site) lyase activity; protein binding; DNA N-glycosylase activity	GO:0005634	nucleus	PF00730	HhH-GPD superfamily base excision DNA repair protein	PTHR10359 PTHR10359:SF3	A/G-SPECIFIC ADENINE GLYCOSYLASE/ENDONUCLEASE III; A/G-SPECIFIC ADENINE GLYCOSYLASE	NA	NA	NA	NA
GLYMA13G22670	black	GLYMA13G22670	KOG0266	WD40_repeat-containing_protein	GO:0006486 GO:0006487 GO:0008150	protein glycosylation; protein N-linked glycosylation; biological process	GO:0000166	nucleotide binding	GO:0005634	nucleus	NA	NA	PTHR14593 PTHR14593:SF2	FAMILY NOT NAMED; SUBFAMILY NOT NAMED	NA	NA	NA	NA
GLYMA13G23530	black	GLYMA13G23530	KOG4122	Mitochondrial/chloroplast_ribosomal_protein_L36	GO:0006354 GO:0006412 GO:0042254	DNA-dependent transcription, elongation; translation; ribosome biogenesis	GO:0003735	structural constituent of ribosome	GO:0005622 GO:0005739 GO:0005840	intracellular; mitochondrion; ribosome	PF00444	Ribosomal protein L36	PTHR18804 PTHR18804:SF7	FAMILY NOT NAMED; SUBFAMILY NOT NAMED	NA	NA	K02919	large_subunit_ribosomal_protein_L36
GLYMA13G23910	black	GLYMA13G23910	NA	NA	GO:0006355 GO:0007155 GO:0009793 GO:0010090 GO:0010223 GO:0010228 GO:0016573 GO:0043966 GO:0043967 GO:0045010 GO:0048573 GO:0048765 GO:0071555	regulation of transcription, DNA-dependent; cell adhesion; embryo development ending in seed dormancy; trichome morphogenesis; secondary shoot formation; vegetative to reproductive phase transition of meristem; histone acetylation; histone H3 acetylation; histone H4 acetylation; actin nucleation; photoperiodism, flowering; root hair cell differentiation; cell wall organization	GO:0003677 GO:0004402 GO:0008270 GO:0008327 GO:0042393	DNA binding; histone acetyltransferase activity; zinc ion binding; methyl-CpG binding; histone binding	GO:0005634 GO:0009506	nucleus; plasmodesma	PF01429 PF05964 PF00628 PF00439	Methyl-CpG binding domain; F/Y-rich N-terminus; PHD-finger; Bromodomain	PTHR10615 PTHR10615:SF70	MYST-RELATED PROTEINS; MBD9 (METHYL-CPG-BINDING DOMAIN 9), DNA BINDING	NA	NA	NA	NA
GLYMA13G29140	black	GLYMA13G29140	NA	NA	GO:0010286	heat acclimation	GO:0003674	molecular function	GO:0005634	nucleus	NA	NA	NA	NA	NA	NA	NA	NA
GLYMA13G38980	black	GLYMA13G38980	KOG0589	Serine/threonine_protein_kinase	GO:0007017 GO:0007155 GO:0009913 GO:0010090 GO:0043622 GO:0045010 GO:0048765 GO:0071555	microtubule-based process; cell adhesion; epidermal cell differentiation; trichome morphogenesis; cortical microtubule organization; actin nucleation; root hair cell differentiation; cell wall organization	GO:0004672 GO:0016301	protein kinase activity; kinase activity	GO:0005634 GO:0055028	nucleus; cortical microtubule	PF00069	Protein kinase domain	PTHR24362 PTHR24362:SF158	SERINE/THREONINE-PROTEIN KINASE NEK;	2.7.11.1	non-specific_serine/threonine_protein_kinase	K08857	NIMA_(never_in_mitosis_gene_a)-related_kinase_[EC:2.7.11.1]
GLYMA13G39935	black	GLYMA13G39935	NA	NA	GO:0006342 GO:0006344	chromatin silencing; maintenance of chromatin silencing	GO:0042803	protein homodimerization activity	GO:0005634	nucleus	NA	NA	PTHR10799 PTHR10799:SF131	ATP-DEPENDENT HELICASE SMARCA (SWI/SNF-RELATED MATRIX-ASSOCIATED ACTIN-DEPENDENT REGULATOR OF CHROMATIN A)-RELATED; SWI/SNF CHROMATIN REMODELING COMPLEX COMPONENT	NA	NA	NA	NA
GLYMA14G06730	black	GLYMA14G06730	NA	NA	GO:0008150	biological process	GO:0003674	molecular function	GO:0005634	nucleus	NA	NA	NA	NA	NA	NA	NA	NA
GLYMA14G08220	black	GLYMA14G08220	KOG1862	GYF_domain_containing_proteins	GO:0009737	response to abscisic acid stimulus	GO:0003674	molecular function	GO:0009507	chloroplast	PF02213	GYF domain	PTHR14445 PTHR14445:SF24	GRB10 INTERACTING GYF PROTEIN; SUBFAMILY NOT NAMED	NA	NA	NA	NA
GLYMA14G17800	black	GLYMA14G17800	KOG4674	Uncharacterized_conserved_coiled-coil_protein	GO:0008150	biological process	GO:0003674	molecular function	GO:0005737 GO:0009506	cytoplasm; plasmodesma	NA	NA	NA	NA	NA	NA	NA	NA
GLYMA14G24710	black	GLYMA14G24710	NA	NA	GO:0008150	biological process	GO:0003676 GO:0008270	nucleic acid binding; zinc ion binding	GO:0005634	nucleus	NA	NA	PTHR23102 PTHR23102:SF13	ZINC FINGER (CLIPPER)-RELATED; ZINC FINGER CCCH TYPE DOMAIN CONTAINING PROTEIN 3	NA	NA	NA	NA
GLYMA14G33170	black	GLYMA14G33170	KOG2102	Exosomal_3'-5'_exoribonuclease_complex,_subunit_Rrp44/Dis3	NA	NA	GO:0003723 GO:0004540	RNA binding; ribonuclease activity	GO:0005737	cytoplasm	PF00773	RNB domain	PTHR23355 PTHR23355:SF10	RIBONUCLEASE; RIBONUCLEASE II-RELATED	NA	NA	NA	NA
GLYMA14G38010	black	GLYMA14G38010	NA	NA	GO:0000165 GO:0002679 GO:0006355 GO:0006612 GO:0006944 GO:0006970 GO:0009408 GO:0009409 GO:0009414 GO:0009595 GO:0009651 GO:0009697 GO:0009862 GO:0009863 GO:0009867 GO:0010120 GO:0010200 GO:0010310 GO:0010363 GO:0010508 GO:0031348 GO:0034605 GO:0035556 GO:0042742 GO:0043069 GO:0043900 GO:0050832 GO:0070370	MAPK cascade; respiratory burst involved in defense response; regulation of transcription, DNA-dependent; protein targeting to membrane; cellular membrane fusion; response to osmotic stress; response to heat; response to cold; response to water deprivation; detection of biotic stimulus; response to salt stress; salicylic acid biosynthetic process; systemic acquired resistance, salicylic acid medi…	GO:0003700 GO:0005515 GO:0043565	sequence-specific DNA binding transcription factor activity; protein binding; sequence-specific DNA binding	GO:0005634	nucleus	PF03106	WRKY DNA -binding domain	NA	NA	NA	NA	K13424	WRKY_transcription_factor_33
GLYMA15G08690	black	GLYMA15G08690	NA	NA	GO:0009611 GO:0009627 GO:0009805 GO:0009963 GO:0034976	response to wounding; systemic acquired resistance; coumarin biosynthetic process; positive regulation of flavonoid biosynthetic process; response to endoplasmic reticulum stress	GO:0016740 GO:0016747	transferase activity; transferase activity, transferring acyl groups other than amino-acyl groups	GO:0005737	cytoplasm	NA	NA	NA	NA	NA	NA	NA	NA
GLYMA15G12190	black	GLYMA15G12190	NA	NA	GO:0031348 GO:0042177	negative regulation of defense response; negative regulation of protein catabolic process	GO:0003674 GO:0005515	molecular function; protein binding	GO:0005634 GO:0005737	nucleus; cytoplasm	PF07734 PF00646	F-box associated; F-box domain	PTHR10775 PTHR10775:SF7	AC-LIKE TRANSPOSASE-RELATED; TRANSPOSASE-LIKE PROTEIN	NA	NA	NA	NA
GLYMA15G16500	black	GLYMA15G16500	NA	NA	GO:0008150	biological process	GO:0008270	zinc ion binding	GO:0005634 GO:0009506	nucleus; plasmodesma	PF07496	CW-type Zinc Finger	PTHR23336 PTHR23336:SF6	ZINC FINGER CW-TYPE COILED-COIL DOMAIN PROTEIN 3.; ZINC ION BINDING	NA	NA	NA	NA
GLYMA15G19540	black	GLYMA15G19540	KOG1947	Leucine_rich_repeat_proteins,_some_proteins_contain_F-box	GO:0008150	biological process	GO:0003674	molecular function	GO:0005634	nucleus	NA	NA	PTHR23125 PTHR23125:SF2	F-BOX/LEUCINE RICH REPEAT PROTEIN; gb def: Hypothetical protein At2g06040	NA	NA	NA	NA
GLYMA15G27480	black	GLYMA15G27480	KOG1050	Trehalose-6-phosphate_synthase_component_TPS1_and_related_subunits	GO:0005991 GO:0005992 GO:0009664 GO:0009790 GO:0009793 GO:0009832 GO:0010182 GO:0051301	trehalose metabolic process; trehalose biosynthetic process; plant-type cell wall organization; embryo development; embryo development ending in seed dormancy; plant-type cell wall biogenesis; sugar mediated signaling pathway; cell division	GO:0003824 GO:0003825 GO:0016757	catalytic activity; alpha,alpha-trehalose-phosphate synthase (UDP-forming) activity; transferase activity, transferring glycosyl groups	GO:0005737	cytoplasm	PF00982 PF02358	Glycosyltransferase family 20; Trehalose-phosphatase	PTHR10788	TREHALOSE-6-PHOSPHATE SYNTHASE	2.4.1.15	Alpha,alpha-trehalose-phosphate_synthase_(UDP-forming)	K00697	alpha,alpha-trehalose-phosphate_synthase_(UDP-forming)_[EC:2.4.1.15]
GLYMA15G40250	black	GLYMA15G40250	KOG0406	Glutathione_S-transferase	GO:0006094 GO:0006096 GO:0006635 GO:0006979 GO:0009407 GO:0009651 GO:0010583 GO:0016036 GO:0019375 GO:0042631 GO:0043161 GO:0046686 GO:0051788 GO:0080129	gluconeogenesis; glycolysis; fatty acid beta-oxidation; response to oxidative stress; toxin catabolic process; response to salt stress; response to cyclopentenone; cellular response to phosphate starvation; galactolipid biosynthetic process; cellular response to water deprivation; proteasomal ubiquitin-dependent protein catabolic process; response to cadmium ion; response to misfolded protein; pr…	GO:0004364 GO:0043295	glutathione transferase activity; glutathione binding	GO:0005737 GO:0005774 GO:0005829 GO:0005886 GO:0009507 GO:0009570	cytoplasm; vacuolar membrane; cytosol; plasma membrane; chloroplast; chloroplast stroma	PF02798 PF00043	Glutathione S-transferase, N-terminal domain; Glutathione S-transferase, C-terminal domain	PTHR11260 PTHR11260:SF54	GLUTATHIONE S-TRANSFERASE, GST, SUPERFAMILY, GST DOMAIN CONTAINING; SUBFAMILY NOT NAMED	NA	NA	NA	NA
GLYMA16G01951	black	GLYMA16G01951	NA	NA	GO:0006355 GO:0009908 GO:0048366	regulation of transcription, DNA-dependent; flower development; leaf development	GO:0003677 GO:0003700	DNA binding; sequence-specific DNA binding transcription factor activity	GO:0005634	nucleus	PF02362	B3 DNA binding domain	NA	NA	NA	NA	NA	NA
GLYMA16G05800	black	GLYMA16G05800	NA	NA	NA	NA	NA	NA	GO:0005737 GO:0009507	cytoplasm; chloroplast	PF02213	GYF domain	PTHR14445 PTHR14445:SF25	GRB10 INTERACTING GYF PROTEIN; GYF DOMAIN-CONTAINING PROTEIN	NA	NA	NA	NA
GLYMA16G07980	black	GLYMA16G07980	NA	NA	NA	NA	GO:0003674	molecular function	GO:0005634 GO:0005730 GO:0009506	nucleus; nucleolus; plasmodesma	PF00855	PWWP domain	PTHR22981 PTHR22981:SF12	3-HYDROXYISOBUTYRATE DEHYDROGENASE-RELATED; CYTOKINE LIKE NUCLEAR FACTOR	NA	NA	NA	NA
GLYMA16G33100	black	GLYMA16G33100	NA	NA	GO:0006457	protein folding	GO:0031072 GO:0051082	heat shock protein binding; unfolded protein binding	GO:0005737	cytoplasm	PF11926 PF00226	Domain of unknown function (DUF3444); DnaJ domain	PTHR25040 PTHR25040:SF41	FAMILY NOT NAMED; SUBFAMILY NOT NAMED	NA	NA	NA	NA
GLYMA16G34060	black	GLYMA16G34060	NA	NA	GO:0006952 GO:0007165	defense response; signal transduction	GO:0043531	ADP binding	GO:0005622 GO:0005737	intracellular; cytoplasm	PF01582 PF00036	TIR domain; EF hand	PTHR23050 PTHR23050:SF20	CALCIUM BINDING PROTEIN; CALMODULIN	NA	NA	NA	NA
GLYMA17G05000	black	GLYMA17G05000	KOG0230	Phosphatidylinositol-4-phosphate_5-kinase_and_related_FYVE_finger-containing_proteins	GO:0007033 GO:0007165 GO:0009555 GO:0010256 GO:0044267 GO:0046488	vacuole organization; signal transduction; pollen development; endomembrane system organization; cellular protein metabolic process; phosphatidylinositol metabolic process	GO:0000285 GO:0005524 GO:0008270 GO:0016307 GO:0016308 GO:0035091 GO:0046872	1-phosphatidylinositol-3-phosphate 5-kinase activity; ATP binding; zinc ion binding; phosphatidylinositol phosphate kinase activity; 1-phosphatidylinositol-4-phosphate 5-kinase activity; phosphatidylinositol binding; metal ion binding	GO:0005737 GO:0005739 GO:0005768	cytoplasm; mitochondrion; endosome	PF01504 PF01363 PF00118	Phosphatidylinositol-4-phosphate 5-Kinase; FYVE zinc finger; TCP-1/cpn60 chaperonin family	PTHR11353 PTHR11353:SF14	CHAPERONIN; FYVE FINGER-CONTAINING PHOSPHOINOSITIDE KINASE, FYV1	2.7.1.150	1-phosphatidylinositol-3-phosphate_5-kinase	K00921	1-phosphatidylinositol-3-phosphate_5-kinase_[EC:2.7.1.150]
GLYMA17G05220	black	GLYMA17G05220	NA	NA	GO:0006355 GO:0009630 GO:0009638 GO:0009723 GO:0009725 GO:0009733 GO:0009741 GO:0009785 GO:0010311 GO:0040008 GO:0045893 GO:0048366 GO:0048527	regulation of transcription, DNA-dependent; gravitropism; phototropism; response to ethylene stimulus; response to hormone stimulus; response to auxin stimulus; response to brassinosteroid stimulus; blue light signaling pathway; lateral root formation; regulation of growth; positive regulation of transcription, DNA-dependent; leaf development; lateral root development	GO:0003677 GO:0003700 GO:0005515 GO:0046983	DNA binding; sequence-specific DNA binding transcription factor activity; protein binding; protein dimerization activity	GO:0005634	nucleus	PF02309 PF06507 PF02362	AUX/IAA family; Auxin response factor; B3 DNA binding domain	NA	NA	NA	NA	NA	NA
GLYMA17G05400	black	GLYMA17G05400	KOG1473	Nucleosome_remodeling_factor,_subunit_NURF301/BPTF	GO:0006355 GO:0009630	regulation of transcription, DNA-dependent; gravitropism	GO:0003677 GO:0008270	DNA binding; zinc ion binding	GO:0005634	nucleus	PF00628 PF02791	PHD-finger; DDT domain	PTHR22880 PTHR22880:SF56	FALZ-RELATED BROMODOMAIN-CONTAINING PROTEINS; PHD FINGER FAMILY PROTEIN	NA	NA	NA	NA
GLYMA17G10380	black	GLYMA17G10380	KOG1865	Ubiquitin_carboxyl-terminal_hydrolase	GO:0006511	ubiquitin-dependent protein catabolic process	GO:0004221 GO:0008270	ubiquitin thiolesterase activity; zinc ion binding	GO:0005622 GO:0005634	intracellular; nucleus	PF04780 PF00443 PF04781	Protein of unknown function (DUF629); Ubiquitin carboxyl-terminal hydrolase; Protein of unknown function (DUF627)	PTHR22975 PTHR22975:SF1	UBIQUITIN SPECIFIC PROTEINASE; UNCHARACTERIZED	NA	NA	NA	NA
GLYMA17G12100	black	GLYMA17G12100	NA	NA	GO:0006487	protein N-linked glycosylation	GO:0003830 GO:0008375 GO:0016757	beta-1,4-mannosylglycoprotein 4-beta-N-acetylglucosaminyltransferase activity; acetylglucosaminyltransferase activity; transferase activity, transferring glycosyl groups	GO:0005794 GO:0016020	Golgi apparatus; membrane	PF04724	Glycosyltransferase family 17	PTHR12224	BETA-1,4-MANNOSYL-GLYCOPROTEIN BETA-1,4-N-ACETYLGLUCOSAMINYL-TRANSFERASE	2.4.1.144	Beta-1,4-mannosyl-glycoprotein_beta-1,4-N-acetylglucosaminyltransferase.	K00737	beta-1,4-mannosyl-glycoprotein_beta-1,4-N-acetylglucosaminyltransferase_[EC:2.4.1.144]
GLYMA17G16000	black	GLYMA17G16000	KOG1187	Serine/threonine_protein_kinase	GO:0006468 GO:0009627 GO:0009697	protein phosphorylation; systemic acquired resistance; salicylic acid biosynthetic process	GO:0004672 GO:0004674 GO:0005524 GO:0016301 GO:0016772	protein kinase activity; protein serine/threonine kinase activity; ATP binding; kinase activity; transferase activity, transferring phosphorus-containing groups	GO:0005886	plasma membrane	PF07714	Protein tyrosine kinase	PTHR24420 PTHR24420:SF793	FAMILY NOT NAMED;	2.7.1.-	Phosphotransferases_with_an_alcohol_group_as_acceptor	K00924	phosphatidylinositol-4-phosphate_3-kinase_[EC:2.7.1.154]
GLYMA17G16850	black	GLYMA17G16850	NA	NA	GO:0008150	biological process	GO:0003674	molecular function	GO:0005768 GO:0005794 GO:0005802	endosome; Golgi apparatus; trans-Golgi network	NA	NA	NA	NA	NA	NA	NA	NA
GLYMA17G20000	black	GLYMA17G20000	NA	NA	NA	NA	GO:0003677	DNA binding	GO:0005886 GO:0009507	plasma membrane; chloroplast	PF03763	Remorin, C-terminal region	NA	NA	NA	NA	NA	NA
GLYMA17G29210	black	GLYMA17G29210	KOG2344	Exocyst_component_protein_and_related_proteins	GO:0006887 GO:0006904	exocytosis; vesicle docking involved in exocytosis	NA	NA	GO:0000145 GO:0005737 GO:0005829	exocyst; cytoplasm; cytosol	PF03081	Exo70 exocyst complex subunit	PTHR12542 PTHR12542:SF7	EXOCYST COMPLEX PROTEIN EXO70-RELATED; EXOCYST COMPLEX PROTEIN EXO70	NA	NA	K07195	exocyst_complex_component_7
GLYMA17G33370	black	GLYMA17G33370	KOG1187	Serine/threonine_protein_kinase	GO:0006468	protein phosphorylation	GO:0004672 GO:0004674 GO:0005524 GO:0016301 GO:0016772	protein kinase activity; protein serine/threonine kinase activity; ATP binding; kinase activity; transferase activity, transferring phosphorus-containing groups	GO:0005886	plasma membrane	PF00069 PF00139	Protein kinase domain; Legume lectin domain	PTHR24420 PTHR24420:SF438	FAMILY NOT NAMED; SUBFAMILY NOT NAMED	NA	NA	NA	NA
GLYMA17G33610	black	GLYMA17G33610	KOG4176	Uncharacterized_conserved_protein	GO:0055114	oxidation-reduction process	GO:0016491 GO:0016706	oxidoreductase activity; oxidoreductase activity, acting on paired donors, with incorporation or reduction of molecular oxygen, 2-oxoglutarate as one donor, and incorporation of one atom each of oxygen into both donors	GO:0005634 GO:0009506	nucleus; plasmodesma	PF03171	2OG-Fe(II) oxygenase superfamily	NA	NA	NA	NA	NA	NA
GLYMA17G34550	black	GLYMA17G34550	KOG1752	Glutaredoxin_and_related_proteins	GO:0045454 GO:0048653	cell redox homeostasis; anther development	GO:0009055 GO:0015035	electron carrier activity; protein disulfide oxidoreductase activity	GO:0005737	cytoplasm	PF00462	Glutaredoxin	PTHR10168 PTHR10168:SF47	GLUTAREDOXIN; GLUTAREDOXIN	NA	NA	NA	NA
GLYMA18G02610	black	GLYMA18G02610	NA	NA	GO:0007568 GO:0009620	aging; response to fungus	GO:0003674	molecular function	GO:0005575	cellular component	PF07107	Wound-induced protein WI12	NA	NA	NA	NA	NA	NA
GLYMA18G02850	black	GLYMA18G02850	KOG1187	Serine/threonine_protein_kinase	GO:0006468 GO:0007155 GO:0007169 GO:0010090 GO:0010228 GO:0016926 GO:0045010 GO:0048527 GO:0048589 GO:0048765 GO:0050665 GO:0071555	protein phosphorylation; cell adhesion; transmembrane receptor protein tyrosine kinase signaling pathway; trichome morphogenesis; vegetative to reproductive phase transition of meristem; protein desumoylation; actin nucleation; lateral root development; developmental growth; root hair cell differentiation; hydrogen peroxide biosynthetic process; cell wall organization	GO:0004672 GO:0004674 GO:0005524 GO:0016772	protein kinase activity; protein serine/threonine kinase activity; ATP binding; transferase activity, transferring phosphorus-containing groups	GO:0009507	chloroplast	PF07714 PF08263	Protein tyrosine kinase; Leucine rich repeat N-terminal domain	PTHR24420 PTHR24420:SF458	FAMILY NOT NAMED; SUBFAMILY NOT NAMED	NA	NA	NA	NA
GLYMA18G35964	black	GLYMA18G35964	NA	NA	GO:0008150	biological process	GO:0003674	molecular function	GO:0005794 GO:0005886 GO:0009506 GO:0009507 GO:0016020	Golgi apparatus; plasma membrane; plasmodesma; chloroplast; membrane	PF02714	Domain of unknown function DUF221	PTHR13018 PTHR13018:SF5	PROBABLE MEMBRANE PROTEIN DUF221-RELATED; RSN1(YEAST)-RELATED PROBABLE MEMBRANE PROTEIN	NA	NA	NA	NA
GLYMA18G49510	black	GLYMA18G49510	NA	NA	GO:0006412	translation	GO:0003735	structural constituent of ribosome	GO:0005622 GO:0005840	intracellular; ribosome	NA	NA	PTHR10759 PTHR10759:SF2	60S RIBOSOMAL PROTEIN L34; STRUCTURAL CONSTITUENT OF RIBOSOME	NA	NA	NA	NA
GLYMA18G50813	black	GLYMA18G50813	NA	NA	GO:0006468 GO:0009860 GO:0051510	protein phosphorylation; pollen tube growth; regulation of unidimensional cell growth	GO:0004672 GO:0004674 GO:0005524 GO:0016301 GO:0016772	protein kinase activity; protein serine/threonine kinase activity; ATP binding; kinase activity; transferase activity, transferring phosphorus-containing groups	GO:0005886 GO:0016324 GO:0090404	plasma membrane; apical plasma membrane; pollen tube tip	PF00069	Protein kinase domain	PTHR24420	FAMILY NOT NAMED	NA	NA	NA	NA
GLYMA18G52350	black	GLYMA18G52350	KOG0058	Peptide_exporter,_ABC_superfamily	GO:0006200 GO:0006810 GO:0010048 GO:0010315 GO:0010540 GO:0010541 GO:0043481 GO:0048440 GO:0055085	ATP catabolic process; transport; vernalization response; auxin efflux; basipetal auxin transport; acropetal auxin transport; anthocyanin accumulation in tissues in response to UV light; carpel development; transmembrane transport	GO:0000166 GO:0005524 GO:0016887 GO:0017111 GO:0042626	nucleotide binding; ATP binding; ATPase activity; nucleoside-triphosphatase activity; ATPase activity, coupled to transmembrane movement of substances	GO:0005634 GO:0005886 GO:0016021	nucleus; plasma membrane; integral to membrane	PF00664 PF00005	ABC transporter transmembrane region; ABC transporter	PTHR24221 PTHR24221:SF96	FAMILY NOT NAMED;	NA	NA	NA	NA
GLYMA19G01310	black	GLYMA19G01310	NA	NA	GO:0006355 GO:0007155 GO:0009793 GO:0010090 GO:0010223 GO:0010228 GO:0016573 GO:0043966 GO:0043967 GO:0045010 GO:0048573 GO:0048765 GO:0071555	regulation of transcription, DNA-dependent; cell adhesion; embryo development ending in seed dormancy; trichome morphogenesis; secondary shoot formation; vegetative to reproductive phase transition of meristem; histone acetylation; histone H3 acetylation; histone H4 acetylation; actin nucleation; photoperiodism, flowering; root hair cell differentiation; cell wall organization	GO:0003677 GO:0004402 GO:0008270 GO:0008327 GO:0042393	DNA binding; histone acetyltransferase activity; zinc ion binding; methyl-CpG binding; histone binding	GO:0005634 GO:0009506	nucleus; plasmodesma	PF00439 PF00628 PF01429 PF05964	Bromodomain; PHD-finger; Methyl-CpG binding domain; F/Y-rich N-terminus	PTHR10615 PTHR10615:SF70	MYST-RELATED PROTEINS; MBD9 (METHYL-CPG-BINDING DOMAIN 9), DNA BINDING	NA	NA	NA	NA
GLYMA19G03563	black	GLYMA19G03563	NA	NA	GO:0007062 GO:0007131 GO:0009790 GO:0009793 GO:0009880 GO:0010072 GO:0010228 GO:0010431 GO:0016926 GO:0033044 GO:0034508 GO:0042138 GO:0045132 GO:0045595 GO:0048316 GO:0050665 GO:0051177 GO:0051301	sister chromatid cohesion; reciprocal meiotic recombination; embryo development; embryo development ending in seed dormancy; embryonic pattern specification; primary shoot apical meristem specification; vegetative to reproductive phase transition of meristem; seed maturation; protein desumoylation; regulation of chromosome organization; centromere complex assembly; meiotic DNA double-strand break…	GO:0008270	zinc ion binding	GO:0005634	nucleus	NA	NA	PTHR21704 PTHR21704:SF13	NIPPED-B-LIKE PROTEIN (DELANGIN) SCC2-RELATED; EMB2773 (EMBRYO DEFECTIVE 2773), BINDING / PROTEIN	NA	NA	NA	NA
GLYMA19G28250	black	GLYMA19G28250	KOG0290	Conserved_WD40_repeat-containing_protein_AN11	GO:0009718 GO:0043153 GO:0048573	anthocyanin-containing compound biosynthetic process; entrainment of circadian clock by photoperiod; photoperiodism, flowering	GO:0000166 GO:0044212	nucleotide binding; transcription regulatory region DNA binding	GO:0005634	nucleus	PF00400	WD domain, G-beta repeat	PTHR19919	WD REPEAT CONTAINING PROTEIN	NA	NA	K11805	WD_repeat-containing_protein_68
GLYMA19G31745	black	GLYMA19G31745	NA	NA	NA	NA	NA	NA	NA	NA	PF07498	Rho termination factor, N-terminal domain	NA	NA	NA	NA	NA	NA
GLYMA19G33451	black	GLYMA19G33451	KOG1187	Serine/threonine_protein_kinase	GO:0006468	protein phosphorylation	GO:0004672 GO:0004674 GO:0004702 GO:0005524 GO:0016301 GO:0016772	protein kinase activity; protein serine/threonine kinase activity; receptor signaling protein serine/threonine kinase activity; ATP binding; kinase activity; transferase activity, transferring phosphorus-containing groups	GO:0005576 GO:0005886	extracellular region; plasma membrane	PF00069	Protein kinase domain	PTHR24420 PTHR24420:SF895	FAMILY NOT NAMED;	NA	NA	NA	NA
GLYMA19G43520	black	GLYMA19G43520	NA	NA	GO:0008150	biological process	GO:0003674	molecular function	GO:0005634	nucleus	PF06886	Targeting protein for Xklp2 (TPX2)	NA	NA	NA	NA	NA	NA
GLYMA20G23860	black	GLYMA20G23860	KOG1356	Putative_transcription_factor_5qNCA,_contains_JmjC_domain	GO:0006355 GO:0006487 GO:0009555 GO:0009908 GO:0032776 GO:0033169 GO:0048366	regulation of transcription, DNA-dependent; protein N-linked glycosylation; pollen development; flower development; DNA methylation on cytosine; histone H3-K9 demethylation; leaf development	GO:0003700 GO:0032454	sequence-specific DNA binding transcription factor activity; histone demethylase activity (H3-K9 specific)	GO:0005634	nucleus	NA	NA	PTHR12549 PTHR12549:SF1	JUMONJI DOMAIN CONTAINING PROTEIN-RELATED INCLUDING HAIRLESS; HAIRLESS PROTEIN	NA	NA	NA	NA
GLYMA20G24990	black	GLYMA20G24990	KOG0846	Mitochondrial/chloroplast_ribosomal_protein_L15/L10	GO:0006354 GO:0006412	DNA-dependent transcription, elongation; translation	GO:0003735	structural constituent of ribosome	GO:0000311 GO:0005622 GO:0005840 GO:0009507 GO:0009570 GO:0009941 GO:0015934	plastid large ribosomal subunit; intracellular; ribosome; chloroplast; chloroplast stroma; chloroplast envelope; large ribosomal subunit	PF00828	Ribosomal protein L18e/L15	PTHR12934 PTHR12934:SF2	50S RIBOSOMAL PROTEIN L15; 50S RIBOSOMAL PROTEIN L15	NA	NA	K02876	large_subunit_ribosomal_protein_L15
GLYMA20G35280	black	GLYMA20G35280	NA	NA	GO:0006355 GO:0006417 GO:0007020 GO:0009733 GO:0009736 GO:0010583	regulation of transcription, DNA-dependent; regulation of translation; microtubule nucleation; response to auxin stimulus; cytokinin mediated signaling pathway; response to cyclopentenone	GO:0003677 GO:0003700 GO:0046983	DNA binding; sequence-specific DNA binding transcription factor activity; protein dimerization activity	GO:0005622 GO:0005634	intracellular; nucleus	PF02309	AUX/IAA family	NA	NA	NA	NA	K14484	auxin-responsive_protein_IAA
GLYMA20G38810	black	GLYMA20G38810	KOG2058	Ypt/Rab_GTPase_activating_protein	GO:0032313	regulation of Rab GTPase activity	GO:0005097	RAB GTPase activator activity	GO:0005622 GO:0005634 GO:0005829	intracellular; nucleus; cytosol	PF00566	TBC domain	PTHR22957 PTHR22957:SF51	TBC1 DOMAIN FAMILY MEMBER GTPASE-ACTIVATING PROTEIN; RUN AND TBC1 DOMAIN CONTAINING 3, PLANT	NA	NA	NA	NA
GLYMA07G33730	black	GLYMA07G33730	NA	NA	GO:0016567	protein ubiquitination	GO:0004842	ubiquitin-protein ligase activity	GO:0000151 GO:0005737	ubiquitin ligase complex; cytoplasm	PF04564	U-box domain	PTHR22849	WDSAM1 PROTEIN	NA	NA	NA	NA
GLYMA09G15750	black	GLYMA09G15750	KOG3400	RNA_polymerase_subunit_8	GO:0006351	transcription, DNA-dependent	GO:0003899	DNA-directed RNA polymerase activity	GO:0005634 GO:0005665	nucleus; DNA-directed RNA polymerase II, core complex	PF03870	RNA polymerase Rpb8	PTHR10917	DNA-DIRECTED RNA POLYMERASE SUBUNIT RPB8	NA	NA	K03016	DNA-directed_RNA_polymerases_I,_II,_and_III_subunit_RPABC3
GLYMA14G00230	black	GLYMA14G00230	KOG0929	Guanine_nucleotide_exchange_factor	GO:0000226 GO:0000911 GO:0009630 GO:0016192 GO:0032012 GO:0050790	microtubule cytoskeleton organization; cytokinesis by cell plate formation; gravitropism; vesicle-mediated transport; regulation of ARF protein signal transduction; regulation of catalytic activity	GO:0005085 GO:0005086	guanyl-nucleotide exchange factor activity; ARF guanyl-nucleotide exchange factor activity	GO:0005622 GO:0005634 GO:0009507	intracellular; nucleus; chloroplast	PF09324 PF01369	Domain of unknown function (DUF1981); Sec7 domain	PTHR10663 PTHR10663:SF42	GUANYL-NUCLEOTIDE EXCHANGE FACTOR; SEC7 DOMAIN PROTEIN	NA	NA	NA	NA
GLYMA15G09130	black	GLYMA15G09130	NA	NA	GO:0007165	signal transduction	NA	NA	GO:0005886	plasma membrane	PF00560	Leucine Rich Repeat	PTHR24420 PTHR24420:SF497	FAMILY NOT NAMED; SUBFAMILY NOT NAMED	NA	NA	NA	NA
GLYMA17G12340	black	GLYMA17G12340	KOG1161	Protein_involved_in_vacuolar_polyphosphate_accumulation,_contains_SPX_domain	GO:0006817 GO:0016036 GO:0019375 GO:0045892	phosphate ion transport; cellular response to phosphate starvation; galactolipid biosynthetic process; negative regulation of transcription, DNA-dependent	GO:0003674	molecular function	GO:0005634	nucleus	PF03105	SPX domain	PTHR10783 PTHR10783:SF5	XENOTROPIC AND POLYTROPIC MURINE LEUKEMIA VIRUS RECEPTOR; XENOTROPIC AND POLYTROPIC MURINE LEUKEMIA VIRUS RECEPTOR IDS-4	NA	NA	NA	NA
GLYMA18G00470	black	GLYMA18G00470	NA	NA	GO:0008150	biological process	GO:0003674	molecular function	GO:0005575	cellular component	NA	NA	NA	NA	NA	NA	NA	NA
GLYMA03G28450	black	GLYMA03G28450	NA	NA	GO:0006612 GO:0008150 GO:0009963 GO:0010363	protein targeting to membrane; biological process; positive regulation of flavonoid biosynthetic process; regulation of plant-type hypersensitive response	GO:0003674	molecular function	GO:0005886	plasma membrane	NA	NA	NA	NA	NA	NA	NA	NA
GLYMA07G30090	black	GLYMA07G30090	KOG0808	Carbon-nitrogen_hydrolase	GO:0006212 GO:0006807 GO:0043562	uracil catabolic process; nitrogen compound metabolic process; cellular response to nitrogen levels	GO:0003837 GO:0016810	beta-ureidopropionase activity; hydrolase activity, acting on carbon-nitrogen (but not peptide) bonds	GO:0005737 GO:0005829	cytoplasm; cytosol	PF00795	Carbon-nitrogen hydrolase	PTHR23088	NITRILASE-RELATED	3.5.1.6	Beta-ureidopropionase	K01431	beta-ureidopropionase_[EC:3.5.1.6]
GLYMA09G09430	black	GLYMA09G09430	KOG1018	Cytosine_deaminase_FCY1_and_related_enzymes	GO:0009061 GO:0009218 GO:0019690 GO:0019692	anaerobic respiration; pyrimidine ribonucleotide metabolic process; pyrimidine deoxyribonucleoside interconversion; deoxyribose phosphate metabolic process	GO:0003824 GO:0008270 GO:0016787	catalytic activity; zinc ion binding; hydrolase activity	GO:0005829 GO:0009507	cytosol; chloroplast	PF00383	Cytidine and deoxycytidylate deaminase zinc-binding region	PTHR11079 PTHR11079:SF18	CYTOSINE DEAMINASE; SUBFAMILY NOT NAMED	NA	NA	NA	NA
GLYMA11G08450	black	GLYMA11G08450	NA	NA	GO:0008150	biological process	NA	NA	GO:0005739	mitochondrion	PF01535	PPR repeat	PTHR24015	FAMILY NOT NAMED	NA	NA	NA	NA
GLYMA14G14290	black	GLYMA14G14290	NA	NA	GO:0000302 GO:0010039 GO:0055072	response to reactive oxygen species; response to iron ion; iron ion homeostasis	NA	NA	NA	NA	NA	NA	NA	NA	NA	NA	NA	NA
GLYMA14G35380	black	GLYMA14G35380	KOG0583	Serine/threonine_protein_kinase	GO:0006468 GO:0006970 GO:0080167	protein phosphorylation; response to osmotic stress; response to karrikin	GO:0004672 GO:0004674 GO:0005524 GO:0016301 GO:0016772	protein kinase activity; protein serine/threonine kinase activity; ATP binding; kinase activity; transferase activity, transferring phosphorus-containing groups	GO:0005634 GO:0005737	nucleus; cytoplasm	PF00069	Protein kinase domain	PTHR24343 PTHR24343:SF58	SERINE/THREONINE KINASE; SUBFAMILY NOT NAMED	2.7.11.1	non-specific_serine/threonine_protein_kinase	K14498	serine/threonine-protein_kinase_SRK2_[EC:2.7.11.1]
GLYMA14G40080	black	GLYMA14G40080	NA	NA	GO:0006468 GO:0009627 GO:0009697	protein phosphorylation; systemic acquired resistance; salicylic acid biosynthetic process	GO:0004672 GO:0004674 GO:0004683 GO:0004713 GO:0005509 GO:0005524 GO:0016301 GO:0016772	protein kinase activity; protein serine/threonine kinase activity; calmodulin-dependent protein kinase activity; protein tyrosine kinase activity; calcium ion binding; ATP binding; kinase activity; transferase activity, transferring phosphorus-containing groups	GO:0005634 GO:0005737 GO:0005886	nucleus; cytoplasm; plasma membrane	PF00069	Protein kinase domain	PTHR24347 PTHR24347:SF13	FAMILY NOT NAMED; CALCIUM/CALMODULIN-DEPENDENT PROTEIN KINASE TYPE I	NA	NA	NA	NA
GLYMA14G40580	black	GLYMA14G40580	NA	NA	GO:0006355 GO:0009410 GO:0030968	regulation of transcription, DNA-dependent; response to xenobiotic stimulus; endoplasmic reticulum unfolded protein response	GO:0003677 GO:0003700 GO:0043565 GO:0046983	DNA binding; sequence-specific DNA binding transcription factor activity; sequence-specific DNA binding; protein dimerization activity	GO:0005634 GO:0005829	nucleus; cytosol	PF00170	bZIP transcription factor	PTHR13301 PTHR13301:SF13	X-BOX TRANSCRIPTION FACTOR-RELATED; TRANSCRIPTIONAL ACTIVATOR HACA	NA	NA	NA	NA
GLYMA15G10660	black	GLYMA15G10660	KOG4747	Two-component_phosphorelay_intermediate_involved_in_MAP_kinase_cascade_regulation	GO:0000041 GO:0000160 GO:0009553 GO:0009736 GO:0010029 GO:0015698 GO:0016049 GO:0031537 GO:0048831 GO:0051301 GO:0080036	transition metal ion transport; phosphorelay signal transduction system; embryo sac development; cytokinin mediated signaling pathway; regulation of seed germination; inorganic anion transport; cell growth; regulation of anthocyanin metabolic process; regulation of shoot development; cell division; regulation of cytokinin mediated signaling pathway	GO:0004871 GO:0005515 GO:0009927 GO:0043424	signal transducer activity; protein binding; histidine phosphotransfer kinase activity; protein histidine kinase binding	GO:0005634 GO:0005737	nucleus; cytoplasm	PF01627	Hpt domain	NA	NA	NA	NA	K14490	histidine-containing_phosphotransfer_peotein
GLYMA19G33870	black	GLYMA19G33870	NA	NA	GO:0000023 GO:0006655 GO:0008150 GO:0009902 GO:0010027 GO:0019252 GO:0019288 GO:0034660	maltose metabolic process; phosphatidylglycerol biosynthetic process; biological process; chloroplast relocation; thylakoid membrane organization; starch biosynthetic process; isopentenyl diphosphate biosynthetic process, mevalonate-independent pathway; ncRNA metabolic process	GO:0005525	GTP binding	NA	NA	PF01926	GTPase of unknown function	PTHR11089 PTHR11089:SF38	GTP-BINDING PROTEIN-RELATED;	NA	NA	NA	NA
GLYMA19G41440	black	GLYMA19G41440	KOG4755	Predicted_pyroglutamyl_peptidase	GO:0006508	proteolysis	NA	NA	GO:0005737	cytoplasm	PF01470	Pyroglutamyl peptidase	PTHR23402	PROTEASE FAMILY C15 PYROGLUTAMYL-PEPTIDASE I-RELATED	NA	NA	NA	NA
GLYMA06G22730	black	GLYMA06G22730	NA	NA	NA	NA	GO:0016757 GO:0047262	transferase activity, transferring glycosyl groups; polygalacturonate 4-alpha-galacturonosyltransferase activity	GO:0005794	Golgi apparatus	PF01501	Glycosyl transferase family 8	PTHR13778 PTHR13778:SF2	GLYCOSYL TRANSFERASE-RELATED; GLYCOSYL TRANSFERASE-RELATED	2.4.1.43	Polygalacturonate_4-alpha-galacturonosyltransferase	K13648	alpha-1,4-galacturonosyltransferase_[EC:2.4.1.43]
GLYMA08G16210	black	GLYMA08G16210	NA	NA	GO:0006396 GO:0006995 GO:0016114	RNA processing; cellular response to nitrogen starvation; terpenoid biosynthetic process	GO:0003677 GO:0003700 GO:0003723 GO:0008173 GO:0046983	DNA binding; sequence-specific DNA binding transcription factor activity; RNA binding; RNA methyltransferase activity; protein dimerization activity	GO:0009507	chloroplast	PF00588	SpoU rRNA Methylase family	PTHR12029 PTHR12029:SF26	RNA METHYLASE;	NA	NA	NA	NA
GLYMA09G40420	black	GLYMA09G40420	NA	NA	NA	NA	NA	NA	GO:0005886 GO:0031225 GO:0046658	plasma membrane; anchored to membrane; anchored to plasma membrane	PF02469	Fasciclin domain	PTHR10900 PTHR10900:SF23	TRANSFORMING GROWTH FACTOR; FLA (FASCICLIN-LIKE ARABINOGALACTAN PROTEIN)	NA	NA	NA	NA
GLYMA18G48860	black	GLYMA18G48860	KOG1286	Amino_acid_transporters	GO:0003333 GO:0006635 GO:0006810 GO:0016558 GO:0055085	amino acid transmembrane transport; fatty acid beta-oxidation; transport; protein import into peroxisome matrix; transmembrane transport	GO:0015171 GO:0015326	amino acid transmembrane transporter activity; cationic amino acid transmembrane transporter activity	GO:0005774 GO:0009507	vacuolar membrane; chloroplast	PF00324	Amino acid permease	PTHR11785 PTHR11785:SF131	AMINO ACID TRANSPORTER; SUBFAMILY NOT NAMED	NA	NA	NA	NA
GLYMA18G53005	black	GLYMA18G53005	KOG0967	ATP-dependent_DNA_ligase_I	GO:0006260 GO:0006266 GO:0006281 GO:0006310 GO:0009845 GO:0051103	DNA replication; DNA ligation; DNA repair; DNA recombination; seed germination; DNA ligation involved in DNA repair	GO:0003677 GO:0003909 GO:0003910 GO:0005524	DNA binding; DNA ligase activity; DNA ligase (ATP) activity; ATP binding	GO:0005634	nucleus	PF04679 PF04675 PF07522 PF01068	ATP dependent DNA ligase C terminal region; DNA ligase N terminus; DNA repair metallo-beta-lactamase; ATP dependent DNA ligase domain	PTHR10459	ATP-DEPENDENT DNA LIGASE FAMILY	NA	NA	NA	NA
GLYMA02G10630	black	GLYMA02G10630	NA	NA	NA	NA	NA	NA	NA	NA	NA	NA	PTHR21726 PTHR21726:SF16	PHOSPHATIDYLINOSITOL N-ACETYLGLUCOSAMINYLTRANSFERASE SUBUNIT P (DOWN SYNDROME CRITICAL REGION PROTEIN 5)-RELATED; UNKNOWN PROTEIN	NA	NA	NA	NA
GLYMA04G09160	black	GLYMA04G09160	KOG1187	Serine/threonine_protein_kinase	GO:0002679 GO:0006468 GO:0006612 GO:0006944 GO:0009723 GO:0009738 GO:0010200 GO:0010363 GO:0035556 GO:0043069 GO:0052542	respiratory burst involved in defense response; protein phosphorylation; protein targeting to membrane; cellular membrane fusion; response to ethylene stimulus; abscisic acid mediated signaling pathway; response to chitin; regulation of plant-type hypersensitive response; intracellular signal transduction; negative regulation of programmed cell death; defense response by callose deposition	GO:0004672 GO:0004674 GO:0005524 GO:0016301 GO:0016772	protein kinase activity; protein serine/threonine kinase activity; ATP binding; kinase activity; transferase activity, transferring phosphorus-containing groups	GO:0005886 GO:0016020	plasma membrane; membrane	PF00560 PF08263 PF00069	Leucine Rich Repeat; Leucine rich repeat N-terminal domain; Protein kinase domain	PTHR24420 PTHR24420:SF789	FAMILY NOT NAMED;	2.7.1.-	Phosphotransferases_with_an_alcohol_group_as_acceptor	K00924	phosphatidylinositol-4-phosphate_3-kinase_[EC:2.7.1.154]
GLYMA10G04610	black	GLYMA10G04610	NA	NA	GO:0006355 GO:0009733 GO:0010583	regulation of transcription, DNA-dependent; response to auxin stimulus; response to cyclopentenone	GO:0003700 GO:0005515 GO:0046983	sequence-specific DNA binding transcription factor activity; protein binding; protein dimerization activity	GO:0005634 GO:0009506	nucleus; plasmodesma	PF02309	AUX/IAA family	NA	NA	NA	NA	NA	NA
GLYMA19G01580	black	GLYMA19G01580	NA	NA	GO:0006098 GO:0019288 GO:0030001 GO:0045036	pentose-phosphate shunt; isopentenyl diphosphate biosynthetic process, mevalonate-independent pathway; metal ion transport; protein targeting to chloroplast	GO:0046872	metal ion binding	GO:0009507 GO:0009535 GO:0009570 GO:0009579 GO:0009941	chloroplast; chloroplast thylakoid membrane; chloroplast stroma; thylakoid; chloroplast envelope	NA	NA	NA	NA	NA	NA	NA	NA
GLYMA06G17790	black	GLYMA06G17790	KOG4166	Thiamine_pyrophosphate-requiring_enzyme	GO:0009082	branched-chain amino acid biosynthetic process	GO:0000287 GO:0003824 GO:0003984 GO:0004737 GO:0016740 GO:0030976 GO:0050660	magnesium ion binding; catalytic activity; acetolactate synthase activity; pyruvate decarboxylase activity; transferase activity; thiamine pyrophosphate binding; flavin adenine dinucleotide binding	GO:0009507 GO:0009570	chloroplast; chloroplast stroma	PF00205 PF02775 PF02776	Thiamine pyrophosphate enzyme, central domain; Thiamine pyrophosphate enzyme, C-terminal TPP binding domain; Thiamine pyrophosphate enzyme, N-terminal TPP binding domain	PTHR18968 PTHR18968:SF13	THIAMINE PYROPHOSPHATE ENZYMES; INDOLEPYRUVATE DECARBOXYLASE	2.2.1.6	acetolactate_synthase	K01652	acetolactate_synthase_I/II/III_large_subunit_[EC:2.2.1.6]
GLYMA10G06450	black	GLYMA10G06450	NA	NA	GO:0008150 GO:0019288	biological process; isopentenyl diphosphate biosynthetic process, mevalonate-independent pathway	GO:0003674	molecular function	GO:0005575	cellular component	NA	NA	NA	NA	NA	NA	NA	NA
GLYMA15G21990	black	GLYMA15G21990	KOG1585	Protein_required_for_fusion_of_vesicles_in_vesicular_transport,_gamma-SNAP	GO:0006886	intracellular protein transport	GO:0005215	transporter activity	GO:0005783 GO:0005794 GO:0005886	endoplasmic reticulum; Golgi apparatus; plasma membrane	NA	NA	PTHR13768 PTHR13768:SF2	SOLUBLE NSF ATTACMENT PROTEIN (SNAP); GAMMA-SOLUBLE NSF ATTACHMENT PROTEIN (SNAP)	NA	NA	NA	NA
GLYMA02G08277	black	GLYMA02G08277	KOG1347	Uncharacterized_membrane_protein,_predicted_efflux_pump	GO:0006855 GO:0009062 GO:0055085	drug transmembrane transport; fatty acid catabolic process; transmembrane transport	GO:0005215 GO:0015238 GO:0015297	transporter activity; drug transmembrane transporter activity; antiporter activity	GO:0005886 GO:0016020	plasma membrane; membrane	PF01554	MatE	PTHR11206 PTHR11206:SF38	MULTIDRUG RESISTANCE PUMP; NA+ DRIVEN MULTIDRUG EFFLUX PUMP	NA	NA	NA	NA
GLYMA03G02661	black	GLYMA03G02661	NA	NA	GO:0008150	biological process	GO:0003674	molecular function	GO:0005634	nucleus	NA	NA	NA	NA	NA	NA	NA	NA
GLYMA13G09240	black	GLYMA13G09240	NA	NA	GO:0000165 GO:0008150 GO:0009814 GO:0048767	MAPK cascade; biological process; defense response, incompatible interaction; root hair elongation	GO:0003674	molecular function	GO:0005768 GO:0005794 GO:0005802 GO:0009507	endosome; Golgi apparatus; trans-Golgi network; chloroplast	NA	NA	NA	NA	NA	NA	NA	NA
GLYMA01G44321	black	GLYMA01G44321	KOG3122	DNA-directed_RNA_polymerase_III_subunit	GO:0006351	transcription, DNA-dependent	GO:0003899	DNA-directed RNA polymerase activity	GO:0005634	nucleus	PF04801 PF05132	Sin-like protein conserved region; RNA polymerase III RPC4	PTHR13408	DNA-DIRECTED RNA POLYMERASE III	NA	NA	NA	NA
GLYMA14G09460	black	GLYMA14G09460	KOG1947	Leucine_rich_repeat_proteins,_some_proteins_contain_F-box	GO:0006499	N-terminal protein myristoylation	GO:0004842	ubiquitin-protein ligase activity	GO:0005634	nucleus	PF00646	F-box domain	PTHR23125 PTHR23125:SF44	F-BOX/LEUCINE RICH REPEAT PROTEIN; SKIP-2, ARATH	NA	NA	NA	NA
GLYMA18G44620	black	GLYMA18G44620	NA	NA	GO:0006414 GO:0009793 GO:0016226 GO:0043043 GO:0045036	translational elongation; embryo development ending in seed dormancy; iron-sulfur cluster assembly; peptide biosynthetic process; protein targeting to chloroplast	GO:0003746	translation elongation factor activity	GO:0009507 GO:0009570	chloroplast; chloroplast stroma	PF01132 PF08207 PF09285	Elongation factor P (EF-P) OB domain; Elongation factor P (EF-P) KOW-like domain; Elongation factor P, C-terminal	NA	NA	NA	NA	K02356	elongation_factor_EF-P
GLYMA13G06550	black	GLYMA13G06550	NA	NA	NA	NA	GO:0016740 GO:0016747	transferase activity; transferase activity, transferring acyl groups other than amino-acyl groups	NA	NA	PF02458	Transferase family	NA	NA	NA	NA	NA	NA
GLYMA03G00310	black	GLYMA03G00310	NA	NA	GO:0008150	biological process	GO:0003674	molecular function	GO:0005634 GO:0005886 GO:0009506 GO:0046658	nucleus; plasma membrane; plasmodesma; anchored to plasma membrane	PF03168	Late embryogenesis abundant protein	NA	NA	NA	NA	NA	NA
GLYMA03G41550	black	GLYMA03G41550	NA	NA	GO:0008150	biological process	GO:0003674	molecular function	GO:0005737 GO:0005886 GO:0009507	cytoplasm; plasma membrane; chloroplast	NA	NA	NA	NA	NA	NA	NA	NA
GLYMA05G35501	black	GLYMA05G35501	KOG3430	Dynein_light_chain_type_1	GO:0000226 GO:0007017 GO:0009860 GO:0048364 GO:0080147	microtubule cytoskeleton organization; microtubule-based process; pollen tube growth; root development; root hair cell development	GO:0005089	Rho guanyl-nucleotide exchange factor activity	GO:0005634 GO:0005737 GO:0005875	nucleus; cytoplasm; microtubule associated complex	PF01221	Dynein light chain type 1	PTHR11886 PTHR11886:SF22	DYNEIN LIGHT CHAIN; SUBFAMILY NOT NAMED	NA	NA	NA	NA
GLYMA15G07910	black	GLYMA15G07910	KOG2584	Dihydroorotase_and_related_enzymes	GO:0000256 GO:0006995 GO:0010136	allantoin catabolic process; cellular response to nitrogen starvation; ureide catabolic process	GO:0004038 GO:0008270 GO:0016787 GO:0016810 GO:0050897	allantoinase activity; zinc ion binding; hydrolase activity; hydrolase activity, acting on carbon-nitrogen (but not peptide) bonds; cobalt ion binding	GO:0005783	endoplasmic reticulum	PF01979	Amidohydrolase family	PTHR11647 PTHR11647:SF4	AMINOHYDROLASE; DIHYDROOROTASE-RELATED	3.5.2.5	Allantoinase	K01466	allantoinase_[EC:3.5.2.5]
GLYMA15G03670	black	GLYMA15G03670	KOG1192	UDP-glucuronosyl_and_UDP-glucosyl_transferase	GO:0008152	metabolic process	GO:0008194 GO:0016757 GO:0016758	UDP-glycosyltransferase activity; transferase activity, transferring glycosyl groups; transferase activity, transferring hexosyl groups	NA	NA	PF00201	UDP-glucoronosyl and UDP-glucosyl transferase	PTHR11926 PTHR11926:SF15	GLUCOSYL/GLUCURONOSYL TRANSFERASES; UDP-GLUCURONOSYLTRANSFERASE RELATED	NA	NA	NA	NA
GLYMA03G24260	black	GLYMA03G24260	KOG3115	Methyltransferase-like_protein	GO:0006400	tRNA modification	GO:0008176	tRNA (guanine-N7-)-methyltransferase activity	GO:0005634	nucleus	PF02390	Putative methyltransferase	PTHR23417 PTHR23417:SF1	3-DEOXY-D-MANNO-OCTULOSONIC-ACID TRANSFERASE/TRNA (GUANINE-N(7)-)-METHYLTRANSFERASE; TRNA (GUANINE-N(7)-)-METHYLTRANSFERASE	NA	NA	NA	NA
GLYMA11G06300	black	GLYMA11G06300	NA	NA	GO:0006355	regulation of transcription, DNA-dependent	GO:0003677 GO:0003700 GO:0008270	DNA binding; sequence-specific DNA binding transcription factor activity; zinc ion binding	GO:0005634	nucleus	PF02701	Dof domain, zinc finger	NA	NA	NA	NA	NA	NA
GLYMA17G12470	black	GLYMA17G12470	NA	NA	GO:0006661 GO:0008150	phosphatidylinositol biosynthetic process; biological process	GO:0003674	molecular function	GO:0005739	mitochondrion	NA	NA	NA	NA	NA	NA	NA	NA
GLYMA02G16870	black	GLYMA02G16870	KOG4176	Uncharacterized_conserved_protein	GO:0055114 GO:0080167	oxidation-reduction process; response to karrikin	GO:0016491 GO:0016706	oxidoreductase activity; oxidoreductase activity, acting on paired donors, with incorporation or reduction of molecular oxygen, 2-oxoglutarate as one donor, and incorporation of one atom each of oxygen into both donors	NA	NA	PF03171	2OG-Fe(II) oxygenase superfamily	NA	NA	NA	NA	NA	NA
GLYMA10G42700	black	GLYMA10G42700	NA	NA	GO:0008150	biological process	GO:0003674	molecular function	GO:0009507 GO:0009543	chloroplast; chloroplast thylakoid lumen	PF03407	Nucleotide-diphospho-sugar transferase	PTHR24015 PTHR24015:SF6	FAMILY NOT NAMED; SUBFAMILY NOT NAMED	NA	NA	NA	NA
GLYMA16G28630	black	GLYMA16G28630	NA	NA	GO:0010200 GO:0016567	response to chitin; protein ubiquitination	GO:0004842 GO:0005515	ubiquitin-protein ligase activity; protein binding	GO:0000151 GO:0005737	ubiquitin ligase complex; cytoplasm	PF04564	U-box domain	PTHR22849	WDSAM1 PROTEIN	NA	NA	NA	NA
GLYMA13G30670	black	GLYMA13G30670	KOG3323	D-Tyr-tRNA_(Tyr)_deacylase	GO:0019478	D-amino acid catabolic process	GO:0016788	hydrolase activity, acting on ester bonds	GO:0005737	cytoplasm	PF02580	D-Tyr-tRNA(Tyr) deacylase	PTHR10472 PTHR10472:SF3	D-TYROSYL-TRNA(TYR) DEACYLASE; HISTIDYL-TRNA SYNTHETASE-RELATED	3.1.-.-	Acting_on_ester_bonds	K07560	D-tyrosyl-tRNA(Tyr)_deacylase_[EC:3.1.-.-]
GLYMA14G10830	black	GLYMA14G10830	NA	NA	GO:0006355 GO:0007623 GO:0009416 GO:0009735 GO:0009740 GO:0009910 GO:0010187 GO:0010380 GO:0010468	regulation of transcription, DNA-dependent; circadian rhythm; response to light stimulus; response to cytokinin stimulus; gibberellic acid mediated signaling pathway; negative regulation of flower development; negative regulation of seed germination; regulation of chlorophyll biosynthetic process; regulation of gene expression	GO:0003700 GO:0008270 GO:0043565 GO:0044212	sequence-specific DNA binding transcription factor activity; zinc ion binding; sequence-specific DNA binding; transcription regulatory region DNA binding	GO:0005634	nucleus	PF00320	GATA zinc finger	PTHR10071	TRANSCRIPTION FACTOR GATA (GATA BINDING FACTOR)	NA	NA	NA	NA
GLYMA15G37290	black	GLYMA15G37290	KOG4658	Apoptotic_ATPase	GO:0006952 GO:0009627 GO:0009697	defense response; systemic acquired resistance; salicylic acid biosynthetic process	GO:0005515 GO:0043531	protein binding; ADP binding	GO:0005576	extracellular region	PF00931 PF00560	NB-ARC domain; Leucine Rich Repeat	PTHR23155 PTHR23155:SF236	LEUCINE-RICH REPEAT-CONTAINING PROTEIN; DISEASE RESISTANCE PROTEIN (NBS-LRR CLASS), PUTATI	NA	NA	NA	NA
GLYMA16G27060	black	GLYMA16G27060	NA	NA	GO:0000096 GO:0006520 GO:0006546 GO:0006569 GO:0006636 GO:0006733 GO:0006766 GO:0008652 GO:0009072 GO:0009073 GO:0009106 GO:0009108 GO:0009117 GO:0009658 GO:0009684 GO:0009695 GO:0009965 GO:0010027 GO:0015995 GO:0016226 GO:0019288 GO:0019344 GO:0019748 GO:0030154 GO:0044272 GO:0045893	sulfur amino acid metabolic process; cellular amino acid metabolic process; glycine catabolic process; tryptophan catabolic process; unsaturated fatty acid biosynthetic process; oxidoreduction coenzyme metabolic process; vitamin metabolic process; cellular amino acid biosynthetic process; aromatic amino acid family metabolic process; aromatic amino acid family biosynthetic process; lipoate metabo…	GO:0004765 GO:0005524	shikimate kinase activity; ATP binding	GO:0009507 GO:0009570	chloroplast; chloroplast stroma	PF01202	Shikimate kinase	PTHR21087	SHIKIMATE KINASE	NA	NA	NA	NA
GLYMA01G27005	black	GLYMA01G27005	NA	NA	GO:0008150 GO:0030968	biological process; endoplasmic reticulum unfolded protein response	GO:0016757	transferase activity, transferring glycosyl groups	GO:0005794	Golgi apparatus	PF10250	GDP-fucose protein O-fucosyltransferase	NA	NA	NA	NA	NA	NA
GLYMA11G20920	black	GLYMA11G20920	NA	NA	GO:0006661 GO:0010190	phosphatidylinositol biosynthetic process; cytochrome b6f complex assembly	GO:0003674	molecular function	GO:0009507 GO:0042651	chloroplast; thylakoid membrane	NA	NA	NA	NA	NA	NA	NA	NA
GLYMA11G03230	black	GLYMA11G03230	KOG1300	Vesicle_trafficking_protein_Sec1	GO:0000910 GO:0006623 GO:0006904 GO:0006944 GO:0009306 GO:0010200 GO:0016192 GO:0030968 GO:0048193	cytokinesis; protein targeting to vacuole; vesicle docking involved in exocytosis; cellular membrane fusion; protein secretion; response to chitin; vesicle-mediated transport; endoplasmic reticulum unfolded protein response; Golgi vesicle transport	GO:0005515 GO:0008565	protein binding; protein transporter activity	GO:0005773 GO:0005829 GO:0005886 GO:0019898	vacuole; cytosol; plasma membrane; extrinsic to membrane	PF00995	Sec1 family	PTHR11679 PTHR11679:SF5	VESICLE PROTEIN SORTING-ASSOCIATED; gb def: vacuolar sorting protein essential for vacuolar morphogenesis and function, vps3	NA	NA	NA	NA
GLYMA15G17330	black	GLYMA15G17330	KOG3275	Zinc-binding_protein_of_the_histidine_triad_(HIT)_family	NA	NA	GO:0003824 GO:0005080 GO:0008270	catalytic activity; protein kinase C binding; zinc ion binding	GO:0005739 GO:0009507	mitochondrion; chloroplast	PF01230	HIT domain	PTHR23089	HISTIDINE TRIAD (HIT) PROTEIN	NA	NA	NA	NA
GLYMA18G06990	black	GLYMA18G06990	NA	NA	NA	NA	NA	NA	GO:0005737	cytoplasm	PF07724	AAA domain (Cdc48 subfamily)	PTHR11638 PTHR11638:SF64	ATP-DEPENDENT CLP PROTEASE; SUBFAMILY NOT NAMED	NA	NA	NA	NA
GLYMA20G32720	black	GLYMA20G32720	NA	NA	NA	NA	NA	NA	GO:0005768 GO:0005773 GO:0005794 GO:0005802 GO:0005886	endosome; vacuole; Golgi apparatus; trans-Golgi network; plasma membrane	PF11721	Di-glucose binding within endoplasmic reticulum	PTHR24420	FAMILY NOT NAMED	NA	NA	NA	NA
GLYMA10G07620	black	GLYMA10G07620	KOG0627	Heat_shock_transcription_factor	GO:0006355 GO:0009408 GO:0010200	regulation of transcription, DNA-dependent; response to heat; response to chitin	GO:0003677 GO:0003700 GO:0043565	DNA binding; sequence-specific DNA binding transcription factor activity; sequence-specific DNA binding	GO:0005634	nucleus	PF00447	HSF-type DNA-binding	PTHR10015 PTHR10015:SF7	HEAT SHOCK TRANSCRIPTION FACTOR; HEAT SHOCK TRANSCRIPTION FACTOR	NA	NA	NA	NA
GLYMA15G10420	black	GLYMA15G10420	KOG3392	Exon-exon_junction_complex,_Magoh_component	GO:0007067 GO:0007530 GO:0009793 GO:0010183 GO:0010628	mitosis; sex determination; embryo development ending in seed dormancy; pollen tube guidance; positive regulation of gene expression	GO:0005515	protein binding	GO:0005634 GO:0005654 GO:0005730 GO:0009507 GO:0016607 GO:0035145	nucleus; nucleoplasm; nucleolus; chloroplast; nuclear speck; exon-exon junction complex	PF02792	Mago nashi protein	PTHR12638	FAMILY NOT NAMED	NA	NA	K12877	protein_mago_nashi
GLYMA18G31665	black	GLYMA18G31665	KOG3465	Signal_recognition_particle,_subunit_Srp9	GO:0006614 GO:0045900	SRP-dependent cotranslational protein targeting to membrane; negative regulation of translational elongation	GO:0005047 GO:0008312	signal recognition particle binding; 7S RNA binding	GO:0005737 GO:0048500	cytoplasm; signal recognition particle	PF05486	Signal recognition particle 9 kDa protein (SRP9)	PTHR12834 PTHR12834:SF1	SIGNAL RECOGNITION PARTICLE 9 KDA PROTEIN; SIGNAL RECOGNITION PARTICLE 9 KD PROTEIN	NA	NA	K03109	signal_recognition_particle_subunit_SRP9
GLYMA14G36860	black	GLYMA14G36860	KOG1603	Copper_chaperone	GO:0006825 GO:0030001	copper ion transport; metal ion transport	GO:0005507 GO:0046872	copper ion binding; metal ion binding	GO:0005634	nucleus	PF00403	Heavy-metal-associated domain	PTHR22814 PTHR22814:SF57	COPPER TRANSPORT PROTEIN ATOX1-RELATED; SUBFAMILY NOT NAMED	NA	NA	NA	NA
GLYMA17G32980	black	GLYMA17G32980	KOG0773	Transcription_factor_MEIS1_and_related_HOX_domain_proteins	GO:0006355 GO:0009416 GO:0009722 GO:0048513 GO:0071345	regulation of transcription, DNA-dependent; response to light stimulus; detection of cytokinin stimulus; organ development; cellular response to cytokine stimulus	GO:0003677 GO:0003700 GO:0005515 GO:0043565	DNA binding; sequence-specific DNA binding transcription factor activity; protein binding; sequence-specific DNA binding	GO:0005634 GO:0005829	nucleus; cytosol	PF00046 PF03790 PF03791 PF03789	Homeobox domain; KNOX1 domain; KNOX2 domain; ELK domain	PTHR11850 PTHR11850:SF15	HOMEOBOX PROTEIN; HOMEOBOX PROTEIN KNOTTED-1	NA	NA	NA	NA
GLYMA09G28050	black	GLYMA09G28050	NA	NA	GO:0019538	protein metabolic process	GO:0005524	ATP binding	GO:0009507 GO:0009532 GO:0009570 GO:0009579 GO:0009941	chloroplast; plastid stroma; chloroplast stroma; thylakoid; chloroplast envelope	PF02861	Clp amino terminal domain	PTHR11638 PTHR11638:SF62	ATP-DEPENDENT CLP PROTEASE; SUBFAMILY NOT NAMED	NA	NA	NA	NA
GLYMA08G42900	black	GLYMA08G42900	KOG1531	F0F1-type_ATP_synthase,_gamma_subunit	GO:0015986 GO:2000067	ATP synthesis coupled proton transport; regulation of root morphogenesis	GO:0030234 GO:0046933 GO:0046961	enzyme regulator activity; hydrogen ion transporting ATP synthase activity, rotational mechanism; proton-transporting ATPase activity, rotational mechanism	GO:0009507 GO:0009544 GO:0045261	chloroplast; chloroplast ATP synthase complex; proton-transporting ATP synthase complex, catalytic core F(1)	PF00231	ATP synthase	PTHR11693 PTHR11693:SF9	ATP SYNTHASE GAMMA CHAIN; ATP SYNTHASE GAMMA-RELATED	NA	NA	NA	NA
GLYMA10G02900	black	GLYMA10G02900	KOG4176	Uncharacterized_conserved_protein	GO:0055114 GO:0080167	oxidation-reduction process; response to karrikin	GO:0016491 GO:0016706	oxidoreductase activity; oxidoreductase activity, acting on paired donors, with incorporation or reduction of molecular oxygen, 2-oxoglutarate as one donor, and incorporation of one atom each of oxygen into both donors	NA	NA	PF03171	2OG-Fe(II) oxygenase superfamily;	NA	NA	NA	NA	NA	NA
GLYMA13G26460	black	GLYMA13G26460	KOG4658	Apoptotic_ATPase	GO:0006952 GO:0007165	defense response; signal transduction	GO:0043531	ADP binding	GO:0005622	intracellular	PF01582 PF00931	TIR domain; NB-ARC domain	PTHR11017 PTHR11017:SF20	LEUCINE RICH REPEAT PROTEIN; DISEASE RESISTANCE PROTEIN	NA	NA	NA	NA
GLYMA06G08660	black	GLYMA06G08660	KOG0048	Transcription_factor,_Myb_superfamily	GO:0000911 GO:0006355	cytokinesis by cell plate formation; regulation of transcription, DNA-dependent	GO:0003677 GO:0003700 GO:0003713	DNA binding; sequence-specific DNA binding transcription factor activity; transcription coactivator activity	GO:0005634	nucleus	PF00249	Myb-like DNA-binding domain	PTHR10641	MYB-RELATED	NA	NA	NA	NA
GLYMA15G13990	black	GLYMA15G13990	NA	NA	NA	NA	NA	NA	GO:0005634	nucleus	NA	NA	NA	NA	NA	NA	NA	NA
GLYMA04G43591	black	GLYMA04G43591	NA	NA	GO:0008150	biological process	GO:0016757	transferase activity, transferring glycosyl groups	GO:0005794	Golgi apparatus	PF10250	GDP-fucose protein O-fucosyltransferase	NA	NA	NA	NA	NA	NA
GLYMA04G00630	black	GLYMA04G00630	NA	NA	GO:0008150	biological process	NA	NA	GO:0005634	nucleus	PF00249	Myb-like DNA-binding domain	PTHR21717	TELOMERIC REPEAT BINDING PROTEIN	NA	NA	NA	NA
GLYMA05G34060	black	GLYMA05G34060	KOG0318	WD40_repeat_stress_protein/actin_interacting_protein	GO:0006816 GO:0006833 GO:0007030 GO:0007033 GO:0008150 GO:0009651 GO:0009750 GO:0009832 GO:0016049 GO:0030243 GO:0048767	calcium ion transport; water transport; Golgi organization; vacuole organization; biological process; response to salt stress; response to fructose stimulus; plant-type cell wall biogenesis; cell growth; cellulose metabolic process; root hair elongation	GO:0000166	nucleotide binding	GO:0005737 GO:0005829 GO:0080008	cytoplasm; cytosol; CUL4-RING ubiquitin ligase complex	PF00400	WD domain, G-beta repeat	PTHR19856	WD-REPEATCONTAINING PROTEIN (WDR1)	NA	NA	NA	NA
GLYMA20G26190	black	GLYMA20G26190	NA	NA	GO:0008150	biological process	NA	NA	GO:0005739	mitochondrion	PF01535	PPR repeat	PTHR24015	FAMILY NOT NAMED	NA	NA	NA	NA
GLYMA08G11080	black	GLYMA08G11080	KOG0520	Uncharacterized_conserved_protein,_contains_IPT/TIG_domain	GO:0006355	regulation of transcription, DNA-dependent	GO:0003677 GO:0005516	DNA binding; calmodulin binding	GO:0005634 GO:0005829	nucleus; cytosol	PF01833 PF00023 PF00612 PF03859	IPT/TIG domain; Ankyrin repeat; IQ calmodulin-binding motif; CG-1 domain	PTHR23335	IQ CALMODULIN-BINDING MOTIF PROTEINS	NA	NA	NA	NA
GLYMA09G39541	black	GLYMA09G39541	NA	NA	NA	NA	NA	NA	NA	NA	PF11595	Protein of unknown function (DUF3245)	NA	NA	NA	NA	NA	NA
GLYMA03G34580	black	GLYMA03G34580	KOG0123	Polyadenylate-binding_protein_(RRM_superfamily)	NA	NA	GO:0000166 GO:0003676 GO:0003723 GO:0003743	nucleotide binding; nucleic acid binding; RNA binding; translation initiation factor activity	NA	NA	PF00076 PF00658	RNA recognition motif. (a.k.a. RRM, RBD, or RNP domain); Poly-adenylate binding protein, unique domain	PTHR24011 PTHR24011:SF69	FAMILY NOT NAMED; SUBFAMILY NOT NAMED	NA	NA	NA	NA
GLYMA09G41330	black	GLYMA09G41330	KOG3302	TATA-box_binding_protein_(TBP),_component_of_TFIID_and_TFIIIB	GO:0006352 GO:0006355 GO:0006367	DNA-dependent transcription, initiation; regulation of transcription, DNA-dependent; transcription initiation from RNA polymerase II promoter	GO:0003677 GO:0005515 GO:0017025	DNA binding; protein binding; TBP-class protein binding	GO:0005634	nucleus	PF00352	Transcription factor TFIID (or TATA-binding protein, TBP)	PTHR10126	TATA-BOX BINDING PROTEIN	NA	NA	K03120	transcription_initiation_factor_TFIID_TATA-box-binding_protein
GLYMA13G28040	black	GLYMA13G28040	NA	NA	GO:0008150	biological process	NA	NA	GO:0009507	chloroplast	PF04819	Family of unknown function (DUF716)	PTHR16007 PTHR16007:SF5	EPIDIDYMAL MEMBRANE PROTEIN E9-RELATED; SUBFAMILY NOT NAMED	NA	NA	NA	NA
GLYMA15G24560	black	GLYMA15G24560	KOG0880	Peptidyl-prolyl_cis-trans_isomerase	GO:0006457 GO:0018119	protein folding; peptidyl-cysteine S-nitrosylation	GO:0003755	peptidyl-prolyl cis-trans isomerase activity	GO:0009507 GO:0031977	chloroplast; thylakoid lumen	PF00160	Cyclophilin type peptidyl-prolyl cis-trans isomerase/CLD	PTHR11071 PTHR11071:SF11	CYCLOPHILIN; COP-COATED VESICLE MEMBRANE PROTEIN P24	NA	NA	NA	NA
GLYMA13G37210	black	GLYMA13G37210	KOG1187	Serine/threonine_protein_kinase	GO:0006468 GO:0010200 GO:0050832	protein phosphorylation; response to chitin; defense response to fungus	GO:0004672 GO:0004674 GO:0005524 GO:0016301 GO:0016772 GO:0030246	protein kinase activity; protein serine/threonine kinase activity; ATP binding; kinase activity; transferase activity, transferring phosphorus-containing groups; carbohydrate binding	GO:0005886	plasma membrane	PF00069 PF00139	Protein kinase domain; Legume lectin domain	PTHR24420 PTHR24420:SF638	FAMILY NOT NAMED;	NA	NA	NA	NA
GLYMA14G39783	black	GLYMA14G39783	KOG1132	Helicase_of_the_DEAD_superfamily	GO:0006139 GO:0006261	nucleobase-containing compound metabolic process; DNA-dependent DNA replication	GO:0003676 GO:0003677 GO:0004003 GO:0005524 GO:0008026 GO:0016817 GO:0016818	nucleic acid binding; DNA binding; ATP-dependent DNA helicase activity; ATP binding; ATP-dependent helicase activity; hydrolase activity, acting on acid anhydrides; hydrolase activity, acting on acid anhydrides, in phosphorus-containing anhydrides	GO:0005634 GO:0005739	nucleus; mitochondrion	PF06733	DEAD 2	PTHR11472 PTHR11472:SF6	DNA REPAIR DEAD HELICASE RAD3/XP-D SUBFAMILY MEMBER; gb def: helicase, rad3b [halobacterium sp. nrc-1]	NA	NA	NA	NA
GLYMA12G29041	black	GLYMA12G29041	NA	NA	NA	NA	NA	NA	NA	NA	NA	NA	NA	NA	NA	NA	NA	NA
GLYMA02G05440	black	GLYMA02G05440	KOG0032	Ca2+/calmodulin-dependent_protein_kinase,_EF-Hand_protein_superfamily	GO:0006468 GO:0010200	protein phosphorylation; response to chitin	GO:0004672 GO:0004674 GO:0004683 GO:0004713 GO:0005509 GO:0005524 GO:0016772	protein kinase activity; protein serine/threonine kinase activity; calmodulin-dependent protein kinase activity; protein tyrosine kinase activity; calcium ion binding; ATP binding; transferase activity, transferring phosphorus-containing groups	GO:0005886 GO:0009507	plasma membrane; chloroplast	PF00069	Protein kinase domain	PTHR24349 PTHR24349:SF13	SERINE/THREONINE-PROTEIN KINASE;	NA	NA	NA	NA
GLYMA12G11556	black	GLYMA12G11556	NA	NA	GO:0008150	biological process	GO:0003674	molecular function	GO:0005886 GO:0031225 GO:0046658	plasma membrane; anchored to membrane; anchored to plasma membrane	NA	NA	NA	NA	NA	NA	NA	NA
GLYMA19G29670	black	GLYMA19G29670	NA	NA	GO:0006355 GO:0010199	regulation of transcription, DNA-dependent; organ boundary specification between lateral organs and the meristem	GO:0003677 GO:0003700	DNA binding; sequence-specific DNA binding transcription factor activity	GO:0005634	nucleus	PF00249	Myb-like DNA-binding domain	PTHR10641	MYB-RELATED	NA	NA	K09422	myb_proto-oncogene_protein,_plant
GLYMA15G21340	black	GLYMA15G21340	KOG0583	Serine/threonine_protein_kinase	GO:0006468 GO:0006970 GO:0007165 GO:0009651 GO:0009737 GO:0010118 GO:0019722	protein phosphorylation; response to osmotic stress; signal transduction; response to salt stress; response to abscisic acid stimulus; stomatal movement; calcium-mediated signaling	GO:0004672 GO:0004674 GO:0004713 GO:0005515 GO:0005524 GO:0016301 GO:0016772	protein kinase activity; protein serine/threonine kinase activity; protein tyrosine kinase activity; protein binding; ATP binding; kinase activity; transferase activity, transferring phosphorus-containing groups	GO:0005886	plasma membrane	PF03822 PF00069 PF07714	NAF domain; Protein kinase domain; Protein tyrosine kinase	PTHR24344 PTHR24344:SF45	SERINE/THREONINE-PROTEIN KINASE CDS1;	NA	NA	NA	NA
GLYMA02G04350	black	GLYMA02G04350	NA	NA	GO:0008150	biological process	NA	NA	GO:0009506	plasmodesma	NA	NA	PTHR23315 PTHR23315:SF34	BETA CATENIN-RELATED ARMADILLO REPEAT-CONTAINING; ARMADILLO/BETA-CATENIN REPEAT FAMILY PROTEIN	NA	NA	NA	NA
GLYMA06G46470	black	GLYMA06G46470	NA	NA	GO:0008150 GO:0009616 GO:0010050	biological process; virus induced gene silencing; vegetative phase change	GO:0003674	molecular function	GO:0005768 GO:0005794 GO:0005802	endosome; Golgi apparatus; trans-Golgi network	PF06364	Protein of unknown function (DUF1068)	PTHR17695 PTHR17695:SF1	UNCHARACTERIZED; gb def: putative protein [arabidopsis thaliana]	NA	NA	NA	NA
GLYMA01G32810	black	GLYMA01G32810	NA	NA	GO:0006355 GO:0007062 GO:0009630 GO:0009790 GO:0009880 GO:0010030 GO:0010072 GO:0010162 GO:0010431 GO:0010564 GO:0043687 GO:0045595 GO:0045893 GO:0048316 GO:0048366 GO:0048825 GO:0051301 GO:2000034	regulation of transcription, DNA-dependent; sister chromatid cohesion; gravitropism; embryo development; embryonic pattern specification; positive regulation of seed germination; primary shoot apical meristem specification; seed dormancy process; seed maturation; regulation of cell cycle process; post-translational protein modification; regulation of cell differentiation; positive regulation of t…	GO:0003677 GO:0003700 GO:0008270	DNA binding; sequence-specific DNA binding transcription factor activity; zinc ion binding	GO:0005634	nucleus	PF07496 PF02362	CW-type Zinc Finger; B3 DNA binding domain	PTHR23336 PTHR23336:SF2	ZINC FINGER CW-TYPE COILED-COIL DOMAIN PROTEIN 3.; SUBFAMILY NOT NAMED	NA	NA	NA	NA
GLYMA05G28430	black	GLYMA05G28430	NA	NA	GO:0080156	mitochondrial mRNA modification	GO:0003676 GO:0004386 GO:0005524	nucleic acid binding; helicase activity; ATP binding	GO:0005739	mitochondrion	PF01535	PPR repeat	PTHR24015	FAMILY NOT NAMED	NA	NA	NA	NA
GLYMA07G05910	black	GLYMA07G05910	KOG0028	Ca2+-binding_protein_(centrin/caltractin),_EF-Hand_superfamily_protein	GO:0010091 GO:0042744	trichome branching; hydrogen peroxide catabolic process	GO:0005509 GO:0005515	calcium ion binding; protein binding	GO:0005634	nucleus	NA	NA	PTHR10891 PTHR10891:SF148	CALMODULIN; CALCIUM-BINDING EF HAND FAMILY PROTEIN	NA	NA	NA	NA
GLYMA20G36540	black	GLYMA20G36540	NA	NA	GO:0008150 GO:0010103	biological process; stomatal complex morphogenesis	NA	NA	GO:0005739 GO:0009507	mitochondrion; chloroplast	PF01535	PPR repeat	PTHR24015	FAMILY NOT NAMED	NA	NA	NA	NA
GLYMA20G23930	black	GLYMA20G23930	KOG2614	Kynurenine_3-monooxygenase_and_related_flavoprotein_monooxygenases	GO:0008152 GO:0009617 GO:0045087	metabolic process; response to bacterium; innate immune response	GO:0004497 GO:0016491	monooxygenase activity; oxidoreductase activity	GO:0005575	cellular component	PF01494	FAD binding domain	PTHR13789 PTHR13789:SF6	MONOOXYGENASE; gb def: putative oxidoreductase [streptomyces coelicolor a3(2)]	NA	NA	NA	NA
GLYMA01G42970	black	GLYMA01G42970	NA	NA	GO:0008150	biological process	GO:0003674	molecular function	GO:0005634	nucleus	NA	NA	NA	NA	NA	NA	NA	NA
GLYMA15G08480	black	GLYMA15G08480	NA	NA	GO:0006355 GO:0007275 GO:0010413 GO:0045492 GO:0045893 GO:2000652	regulation of transcription, DNA-dependent; multicellular organismal development; glucuronoxylan metabolic process; xylan biosynthetic process; positive regulation of transcription, DNA-dependent; regulation of secondary cell wall biogenesis	GO:0003677 GO:0003700	DNA binding; sequence-specific DNA binding transcription factor activity	GO:0005634	nucleus	PF02365	No apical meristem (NAM) protein	NA	NA	NA	NA	NA	NA
GLYMA05G27311	black	GLYMA05G27311	NA	NA	GO:0031425	chloroplast RNA processing	NA	NA	GO:0009507	chloroplast	NA	NA	PTHR24015 PTHR24015:SF76	FAMILY NOT NAMED; SUBFAMILY NOT NAMED	NA	NA	NA	NA
GLYMA01G39860	black	GLYMA01G39860	KOG0700	Protein_phosphatase_2C/pyruvate_dehydrogenase_(lipoamide)_phosphatase	GO:0006470 GO:0006612 GO:0006944 GO:0010200 GO:0010363 GO:0030968 GO:0043069 GO:0052542	protein dephosphorylation; protein targeting to membrane; cellular membrane fusion; response to chitin; regulation of plant-type hypersensitive response; endoplasmic reticulum unfolded protein response; negative regulation of programmed cell death; defense response by callose deposition	GO:0003824 GO:0004722	catalytic activity; protein serine/threonine phosphatase activity	NA	NA	PF00481	Protein phosphatase 2C	PTHR13832 PTHR13832:SF97	PROTEIN PHOSPHATASE 2C; PROTEIN PHOSPHATASE-2C	NA	NA	NA	NA
GLYMA01G38970	black	GLYMA01G38970	NA	NA	GO:0006355	regulation of transcription, DNA-dependent	GO:0003677 GO:0003700 GO:0008270	DNA binding; sequence-specific DNA binding transcription factor activity; zinc ion binding	GO:0005634	nucleus	PF02701	Dof domain, zinc finger	NA	NA	NA	NA	NA	NA
GLYMA08G43570	black	GLYMA08G43570	NA	NA	GO:0008150	biological process	GO:0016746	transferase activity, transferring acyl groups	NA	NA	PF03062	MBOAT family	NA	NA	NA	NA	NA	NA
GLYMA03G36300	black	GLYMA03G36300	KOG0305	Anaphase_promoting_complex,_Cdc20,_Cdh1,_and_Ama1_subunits	GO:0007165	signal transduction	GO:0004871 GO:0005515	signal transducer activity; protein binding	GO:0005634 GO:0005834 GO:0033597	nucleus; heterotrimeric G-protein complex; mitotic checkpoint complex	PF00400	WD domain, G-beta repeat	PTHR19918	CELL DIVISION CYCLE 20 (CDC20) (FIZZY)-RELATED	NA	NA	NA	NA
GLYMA12G01130	black	GLYMA12G01130	KOG0143	Iron/ascorbate_family_oxidoreductases	GO:0008150	biological process	GO:0003674	molecular function	GO:0009507	chloroplast	PF03171	2OG-Fe(II) oxygenase superfamily;	PTHR10209 PTHR10209:SF53	FE(II)/ ASCORBATE OXIDASE SUPERFAMILY; SUBFAMILY NOT NAMED;	NA	NA	NA	NA
GLYMA13G28090	black	GLYMA13G28090	KOG3043	Predicted_hydrolase_related_to_dienelactone_hydrolase	GO:0006096 GO:0006833 GO:0006972 GO:0007030 GO:0009266 GO:0009651 GO:0046686	glycolysis; water transport; hyperosmotic response; Golgi organization; response to temperature stimulus; response to salt stress; response to cadmium ion	GO:0016787	hydrolase activity	GO:0005634 GO:0005737 GO:0005829 GO:0005886 GO:0048046	nucleus; cytoplasm; cytosol; plasma membrane; apoplast	PF01738	Dienelactone hydrolase family	PTHR17630 PTHR17630:SF19	DIENELACTONE HYDROLASE; ENDO-1,3-1,4-BETA-D-GLUCANASE	NA	NA	NA	NA
GLYMA16G01220	black	GLYMA16G01220	NA	NA	GO:0009611 GO:0009620 GO:0009694 GO:0009695 GO:0009753 GO:0009867	response to wounding; response to fungus; jasmonic acid metabolic process; jasmonic acid biosynthetic process; response to jasmonic acid stimulus; jasmonic acid mediated signaling pathway	GO:0005515	protein binding	GO:0005634	nucleus	PF09425 PF06200	Divergent CCT motif; tify domain	NA	NA	NA	NA	NA	NA
GLYMA12G28570	black	GLYMA12G28570	NA	NA	NA	NA	GO:0016757	transferase activity, transferring glycosyl groups	GO:0005739 GO:0016020	mitochondrion; membrane	PF02485	Core-2/I-Branching enzyme	NA	NA	NA	NA	NA	NA
GLYMA18G35976	black	GLYMA18G35976	KOG1962	B-cell_receptor-associated_protein_and_related_proteins	GO:0006886	intracellular protein transport	GO:0003674	molecular function	GO:0005783 GO:0009507 GO:0016021	endoplasmic reticulum; chloroplast; integral to membrane	PF05266 PF05529	Protein of unknown function (DUF724); B-cell receptor-associated protein 31-like	PTHR12701 PTHR12701:SF1	BCR-ASSOCIATED PROTEIN, BAP; B-CELL RECEPTOR-ASSOCIATED PROTEIN 31RELATED	NA	NA	NA	NA
GLYMA11G32931	black	GLYMA11G32931	KOG1801	tRNA-splicing_endonuclease_positive_effector_(SEN1)	GO:0008150 GO:0048451 GO:0048453	biological process; petal formation; sepal formation	NA	NA	GO:0005737	cytoplasm	PF04851	Type III restriction enzyme, res subunit	PTHR10887 PTHR10887:SF27	DNA2/NAM7 HELICASE FAMILY; SPLICING ENDONUCLEASE POSITIVE EFFECTOR SEN1	NA	NA	NA	NA
GLYMA15G01330	black	GLYMA15G01330	NA	NA	GO:0006626 GO:0008150	protein targeting to mitochondrion; biological process	GO:0003674	molecular function	GO:0005634 GO:0009506	nucleus; plasmodesma	PF04003	Dip2/Utp12 Family	NA	NA	NA	NA	NA	NA
GLYMA10G05530	black	GLYMA10G05530	KOG3078	Adenylate_kinase	GO:0006139 GO:0006354 GO:0008652 GO:0046939 GO:0048364 GO:0048367	nucleobase-containing compound metabolic process; DNA-dependent transcription, elongation; cellular amino acid biosynthetic process; nucleotide phosphorylation; root development; shoot development	GO:0004017 GO:0005524 GO:0016776 GO:0019201 GO:0019205	adenylate kinase activity; ATP binding; phosphotransferase activity, phosphate group as acceptor; nucleotide kinase activity; nucleobase-containing compound kinase activity	GO:0005634 GO:0005737 GO:0005739 GO:0009507 GO:0009570	nucleus; cytoplasm; mitochondrion; chloroplast; chloroplast stroma	PF00406	Adenylate kinase	PTHR23359	ADENYLATE KINASE	2.7.4.3	Adenylate_kinase	K00939	adenylate_kinase_[EC:2.7.4.3]
GLYMA03G30480	black	GLYMA03G30480	NA	NA	GO:0008150	biological process	GO:0003674	molecular function	GO:0005739	mitochondrion	PF01535	PPR repeat	PTHR24015 PTHR24015:SF94	FAMILY NOT NAMED; PENTATRICOPEPTIDE (PPR) REPEAT-CONTAINING PROTEIN	NA	NA	NA	NA
GLYMA13G21490	black	GLYMA13G21490	KOG0627	Heat_shock_transcription_factor	GO:0006355 GO:0009408 GO:0010200	regulation of transcription, DNA-dependent; response to heat; response to chitin	GO:0003677 GO:0003700 GO:0043565	DNA binding; sequence-specific DNA binding transcription factor activity; sequence-specific DNA binding	GO:0005634	nucleus	PF00447	HSF-type DNA-binding	PTHR10015 PTHR10015:SF7	HEAT SHOCK TRANSCRIPTION FACTOR; HEAT SHOCK TRANSCRIPTION FACTOR	NA	NA	NA	NA
GLYMA05G33670	black	GLYMA05G33670	NA	NA	GO:0006355 GO:0006914 GO:0009610 GO:0009642 GO:0009651 GO:0009697 GO:0010188 GO:0010310 GO:0042742	regulation of transcription, DNA-dependent; autophagy; response to symbiotic fungus; response to light intensity; response to salt stress; salicylic acid biosynthetic process; response to microbial phytotoxin; regulation of hydrogen peroxide metabolic process; defense response to bacterium	GO:0003700 GO:0008270	sequence-specific DNA binding transcription factor activity; zinc ion binding	GO:0005634	nucleus	NA	NA	PTHR12360	NUCLEAR TRANSCRIPTION FACTOR, X-BOX BINDING 1 (NFX1)	NA	NA	NA	NA
GLYMA03G34420	black	GLYMA03G34420	KOG1192	UDP-glucuronosyl_and_UDP-glucosyl_transferase	GO:0008152 GO:0010224	metabolic process; response to UV-B	GO:0008194 GO:0016757 GO:0016758 GO:0035251 GO:0050403 GO:0050502	UDP-glycosyltransferase activity; transferase activity, transferring glycosyl groups; transferase activity, transferring hexosyl groups; UDP-glucosyltransferase activity; trans-zeatin O-beta-D-glucosyltransferase activity; cis-zeatin O-beta-D-glucosyltransferase activity	GO:0009507	chloroplast	PF00201	UDP-glucoronosyl and UDP-glucosyl transferase	PTHR11926 PTHR11926:SF15	GLUCOSYL/GLUCURONOSYL TRANSFERASES; UDP-GLUCURONOSYLTRANSFERASE RELATED	2.4.1.-	Hexosyltransferases	K13496	UDP-glucosyl_transferase_73C_[EC:2.4.1.-]
GLYMA01G44980	black	GLYMA01G44980	KOG1515	Arylacetamide_deacetylase	GO:0008152 GO:0048765	metabolic process; root hair cell differentiation	GO:0016787	hydrolase activity	GO:0005634	nucleus	PF07859	alpha/beta hydrolase fold	PTHR23024 PTHR23024:SF10	MEMBER OF 'GDXG' FAMILY OF LIPOLYTIC ENZYMES; CARBOXYLESTERASE-RELATED	NA	NA	NA	NA
GLYMA01G44760	black	GLYMA01G44760	NA	NA	GO:0008150	biological process	GO:0003674	molecular function	GO:0009507	chloroplast	PF01535	PPR repeat	PTHR24015 PTHR24015:SF182	FAMILY NOT NAMED; SUBFAMILY NOT NAMED	NA	NA	NA	NA
GLYMA02G13910	black	GLYMA02G13910	NA	NA	GO:0009733 GO:0009741 GO:0010583	response to auxin stimulus; response to brassinosteroid stimulus; response to cyclopentenone	GO:0003674	molecular function	GO:0005737	cytoplasm	PF03321	GH3 auxin-responsive promoter	NA	NA	NA	NA	K14487	auxin_responsive_GH3_gene_family
GLYMA02G14040	black	GLYMA02G14040	KOG1607	Protein_transporter_of_the_TRAM_(translocating_chain-associating_membrane)_superfamily	GO:0006499 GO:0016126 GO:0042761 GO:0046520	N-terminal protein myristoylation; sterol biosynthetic process; very long-chain fatty acid biosynthetic process; sphingoid biosynthetic process	GO:0050291	sphingosine N-acyltransferase activity	GO:0005783 GO:0016021	endoplasmic reticulum; integral to membrane	PF03798	TLC domain	PTHR12560	LONGEVITY ASSURANCE FACTOR 1 (LAG1)	NA	NA	NA	NA
GLYMA02G37460	black	GLYMA02G37460	KOG0756	Mitochondrial_tricarboxylate/dicarboxylate_carrier_proteins	GO:0006810 GO:0006839 GO:0015744 GO:0055085	transport; mitochondrial transport; succinate transport; transmembrane transport	GO:0005215 GO:0015141	transporter activity; succinate transmembrane transporter activity	GO:0005739 GO:0005743	mitochondrion; mitochondrial inner membrane	PF00153	Mitochondrial carrier protein	PTHR24089 PTHR24089:SF95	FAMILY NOT NAMED; SUBFAMILY NOT NAMED	NA	NA	NA	NA
GLYMA02G44200	black	GLYMA02G44200	NA	NA	GO:0008150	biological process	GO:0003674	molecular function	GO:0005886 GO:0009506	plasma membrane; plasmodesma	PF03168	Late embryogenesis abundant protein	NA	NA	NA	NA	NA	NA
GLYMA03G05220	black	GLYMA03G05220	NA	NA	GO:0000165 GO:0002679 GO:0006355 GO:0006612 GO:0006944 GO:0006970 GO:0009408 GO:0009409 GO:0009414 GO:0009595 GO:0009651 GO:0009697 GO:0009862 GO:0009863 GO:0009867 GO:0010120 GO:0010200 GO:0010310 GO:0010363 GO:0010508 GO:0031348 GO:0034605 GO:0035556 GO:0042742 GO:0043069 GO:0043900 GO:0050832 GO:0070370	MAPK cascade; respiratory burst involved in defense response; regulation of transcription, DNA-dependent; protein targeting to membrane; cellular membrane fusion; response to osmotic stress; response to heat; response to cold; response to water deprivation; detection of biotic stimulus; response to salt stress; salicylic acid biosynthetic process; systemic acquired resistance, salicylic acid medi…	GO:0003700 GO:0005515 GO:0043565	sequence-specific DNA binding transcription factor activity; protein binding; sequence-specific DNA binding	GO:0005634	nucleus	PF03106	WRKY DNA -binding domain	NA	NA	NA	NA	NA	NA
GLYMA03G05744	black	GLYMA03G05744	NA	NA	GO:0000956 GO:0007346 GO:0008150	nuclear-transcribed mRNA catabolic process; regulation of mitotic cell cycle; biological process	GO:0004812	aminoacyl-tRNA ligase activity	GO:0005634	nucleus	NA	NA	NA	NA	NA	NA	NA	NA
GLYMA03G07121	black	GLYMA03G07121	KOG4658	Apoptotic_ATPase	GO:0006952 GO:0007165	defense response; signal transduction	GO:0043531	ADP binding	GO:0005622 GO:0005737	intracellular; cytoplasm	PF01582 PF00931	TIR domain; NB-ARC domain	PTHR11017 PTHR11017:SF130	LEUCINE RICH REPEAT PROTEIN; DISEASE RESISTANCE PROTEIN (TIR-NBS-LRR CLASS), PU	NA	NA	NA	NA
GLYMA03G29330	black	GLYMA03G29330	NA	NA	GO:0009058 GO:0015995 GO:0019684	biosynthetic process; chlorophyll biosynthetic process; photosynthesis, light reaction	GO:0016851	magnesium chelatase activity	GO:0005739 GO:0009507 GO:0009706 GO:0010007	mitochondrion; chloroplast; chloroplast inner membrane; magnesium chelatase complex	PF11965 PF02514	Domain of unknown function (DUF3479); CobN/Magnesium Chelatase	PTHR23304 PTHR23304:SF77	UNCHARACTERIZED; SUBFAMILY NOT NAMED	6.6.1.1	magnesium_chelatase	K03403	magnesium_chelatase_subunit_H_[EC:6.6.1.1]
GLYMA04G04120	black	GLYMA04G04120	KOG2395	Protein_involved_in_vacuole_import_and_degradation	GO:0000085 GO:0006260 GO:0006275 GO:0006306 GO:0006342 GO:0006499 GO:0008283 GO:0009640 GO:0009909 GO:0010388 GO:0010389 GO:0016458 GO:0016567 GO:0016571 GO:0016572 GO:0016579 GO:0031047 GO:0034968 GO:0045893 GO:0051567	G2 phase of mitotic cell cycle; DNA replication; regulation of DNA replication; DNA methylation; chromatin silencing; N-terminal protein myristoylation; cell proliferation; photomorphogenesis; regulation of flower development; cullin deneddylation; regulation of G2/M transition of mitotic cell cycle; gene silencing; protein ubiquitination; histone methylation; histone phosphorylation; protein deu…	GO:0003674	molecular function	GO:0005634 GO:0005737 GO:0005829 GO:0005886	nucleus; cytoplasm; cytosol; plasma membrane	PF08553	VID27 cytoplasmic protein	NA	NA	NA	NA	NA	NA
GLYMA05G29580	black	GLYMA05G29580	NA	NA	GO:0006388 GO:0016070	tRNA splicing, via endonucleolytic cleavage and ligation; RNA metabolic process	GO:0003824 GO:0004112	catalytic activity; cyclic-nucleotide phosphodiesterase activity	GO:0005622 GO:0005737	intracellular; cytoplasm	PF07823	Cyclic phosphodiesterase-like protein	NA	NA	NA	NA	NA	NA
GLYMA06G08930	black	GLYMA06G08930	NA	NA	GO:0010043	response to zinc ion	GO:0008270	zinc ion binding	NA	NA	PF00097	Zinc finger, C3HC4 type (RING finger)	PTHR14155	RING FINGER PROTEIN 6/12/38	NA	NA	NA	NA
GLYMA06G09370	black	GLYMA06G09370	KOG4372	Predicted_alpha/beta_hydrolase	NA	NA	NA	NA	GO:0005634	nucleus	PF05057	Putative serine esterase (DUF676)	PTHR12482	UNCHARACTERIZED	NA	NA	NA	NA
GLYMA06G17451	black	GLYMA06G17451	NA	NA	GO:0008150	biological process	GO:0003674	molecular function	GO:0009507	chloroplast	NA	NA	PTHR13199 PTHR13199:SF7 PTHR13199:SF9	FAMILY NOT NAMED; OS08G0536100 PROTEIN; UNKNOWN PROTEIN	NA	NA	NA	NA
GLYMA06G43840	black	GLYMA06G43840	KOG0135	Pristanoyl-CoA/acyl-CoA_oxidase	GO:0006631 GO:0006635 GO:0008152 GO:0051791 GO:0055114	fatty acid metabolic process; fatty acid beta-oxidation; metabolic process; medium-chain fatty acid metabolic process; oxidation-reduction process	GO:0003995 GO:0003997 GO:0016627 GO:0050660	acyl-CoA dehydrogenase activity; acyl-CoA oxidase activity; oxidoreductase activity, acting on the CH-CH group of donors; flavin adenine dinucleotide binding	GO:0005777	peroxisome	PF02770 PF00441 PF01756	Acyl-CoA dehydrogenase, middle domain; Acyl-CoA dehydrogenase, C-terminal domain; Acyl-CoA oxidase	PTHR10909 PTHR10909:SF94	ELECTRON TRANSPORT OXIDOREDUCTASE; SUBFAMILY NOT NAMED	1.3.3.6	Acyl-CoA_oxidase	K00232	acyl-CoA_oxidase_[EC:1.3.3.6]
GLYMA06G45240	black	GLYMA06G45240	NA	NA	GO:0009611	response to wounding	GO:0003674	molecular function	GO:0005634	nucleus	PF12609	Wound-induced protein	NA	NA	NA	NA	NA	NA
GLYMA08G03620	black	GLYMA08G03620	NA	NA	GO:0008150	biological process	GO:0003674	molecular function	GO:0005634 GO:0009505	nucleus; plant-type cell wall	PF06219	Protein of unknown function (DUF1005)	NA	NA	NA	NA	NA	NA
GLYMA08G20810	black	GLYMA08G20810	KOG3120	Predicted_haloacid_dehalogenase-like_hydrolase	GO:0008152 GO:0016036 GO:0019375 GO:0045892	metabolic process; cellular response to phosphate starvation; galactolipid biosynthetic process; negative regulation of transcription, DNA-dependent	GO:0016791 GO:0052731 GO:0052732	phosphatase activity; phosphocholine phosphatase activity; phosphoethanolamine phosphatase activity	GO:0005634	nucleus	PF06888	Putative Phosphatase	PTHR20889	PHOSPHATASE, ORPHAN 1, 2	NA	NA	NA	NA
GLYMA10G05920	black	GLYMA10G05920	NA	NA	GO:0008150	biological process	GO:0003674	molecular function	GO:0005576	extracellular region	PF08241	Methyltransferase domain	NA	NA	NA	NA	NA	NA
GLYMA11G09250	black	GLYMA11G09250	KOG2722	Predicted_membrane_protein	GO:0009926 GO:0055085	auxin polar transport; transmembrane transport	GO:0009672	auxin:hydrogen symporter activity	GO:0016021	integral to membrane	PF03547	Membrane transport protein	NA	NA	NA	NA	K07088	putative_transport_protein
GLYMA11G11550	black	GLYMA11G11550	KOG1021	Acetylglucosaminyltransferase_EXT1/exostosin_1	GO:0008150	biological process	GO:0003824	catalytic activity	GO:0005794 GO:0016020	Golgi apparatus; membrane	PF03016	Exostosin family	PTHR11062 PTHR11062:SF32	EXOSTOSIN (HEPARAN SULFATE GLYCOSYLTRANSFERASE)-RELATED;	NA	NA	NA	NA
GLYMA11G14580	black	GLYMA11G14580	NA	NA	GO:0002679 GO:0009414 GO:0009693 GO:0009737 GO:0009873 GO:0010200 GO:0030968 GO:0035556 GO:0051865	respiratory burst involved in defense response; response to water deprivation; ethylene biosynthetic process; response to abscisic acid stimulus; ethylene mediated signaling pathway; response to chitin; endoplasmic reticulum unfolded protein response; intracellular signal transduction; protein autoubiquitination	GO:0004842 GO:0008270	ubiquitin-protein ligase activity; zinc ion binding	GO:0005634	nucleus	PF06547 PF00097	Protein of unknown function (DUF1117); Zinc finger, C3HC4 type (RING finger)	PTHR22763	RING ZINC FINGER PROTEIN	NA	NA	NA	NA
GLYMA11G14740	black	GLYMA11G14740	NA	NA	GO:0000956 GO:0006355 GO:0006486 GO:0009410 GO:0045893	nuclear-transcribed mRNA catabolic process; regulation of transcription, DNA-dependent; protein glycosylation; response to xenobiotic stimulus; positive regulation of transcription, DNA-dependent	GO:0003700	sequence-specific DNA binding transcription factor activity	GO:0005634 GO:0005829	nucleus; cytosol	PF03514	GRAS family transcription factor	NA	NA	NA	NA	NA	NA
GLYMA11G31995	black	GLYMA11G31995	KOG1187	Serine/threonine_protein_kinase	GO:0006468 GO:0009627 GO:0031347	protein phosphorylation; systemic acquired resistance; regulation of defense response	GO:0004672 GO:0004674 GO:0005524 GO:0016301 GO:0016772	protein kinase activity; protein serine/threonine kinase activity; ATP binding; kinase activity; transferase activity, transferring phosphorus-containing groups	GO:0005576 GO:0005886	extracellular region; plasma membrane	PF07714 PF01657	Protein tyrosine kinase; Domain of unknown function DUF26	PTHR24420 PTHR24420:SF580	FAMILY NOT NAMED;	NA	NA	NA	NA
GLYMA13G23730	black	GLYMA13G23730	NA	NA	GO:0006661 GO:0008150	phosphatidylinositol biosynthetic process; biological process	GO:0003674	molecular function	GO:0005739	mitochondrion	NA	NA	NA	NA	NA	NA	NA	NA
GLYMA13G26250	black	GLYMA13G26250	KOG4658	Apoptotic_ATPase	GO:0006952 GO:0009627 GO:0009697	defense response; systemic acquired resistance; salicylic acid biosynthetic process	GO:0005515 GO:0043531	protein binding; ADP binding	GO:0005576	extracellular region	PF00560 PF00931	Leucine Rich Repeat; NB-ARC domain	PTHR23155 PTHR23155:SF236	LEUCINE-RICH REPEAT-CONTAINING PROTEIN; DISEASE RESISTANCE PROTEIN (NBS-LRR CLASS), PUTATI	NA	NA	NA	NA
GLYMA13G43930	black	GLYMA13G43930	KOG1454	Predicted_hydrolase/acyltransferase_(alpha/beta_hydrolase_superfamily)	NA	NA	GO:0016787	hydrolase activity	GO:0005737	cytoplasm	PF00561	alpha/beta hydrolase fold	PTHR10992 PTHR10992:SF149	ALPHA/BETA HYDROLASE RELATED; HYDROLASE, ALPHA/BETA FOLD FAMILY PROTEIN	NA	NA	NA	NA
GLYMA13G44730	black	GLYMA13G44730	NA	NA	GO:0000165 GO:0002237 GO:0002679 GO:0006355 GO:0006612 GO:0006944 GO:0009595 GO:0009611 GO:0009612 GO:0009620 GO:0009646 GO:0009695 GO:0009697 GO:0009723 GO:0009738 GO:0009751 GO:0009753 GO:0009862 GO:0009863 GO:0009867 GO:0009873 GO:0010200 GO:0010310 GO:0010363 GO:0016045 GO:0030968 GO:0031347 GO:0031348 GO:0035556 GO:0042742 GO:0043069 GO:0043900 GO:0050691 GO:0050776 GO:0050832	MAPK cascade; response to molecule of bacterial origin; respiratory burst involved in defense response; regulation of transcription, DNA-dependent; protein targeting to membrane; cellular membrane fusion; detection of biotic stimulus; response to wounding; response to mechanical stimulus; response to fungus; response to absence of light; jasmonic acid biosynthetic process; salicylic acid biosynth…	GO:0003700 GO:0005515 GO:0043565	sequence-specific DNA binding transcription factor activity; protein binding; sequence-specific DNA binding	GO:0005634	nucleus	PF03106	WRKY DNA -binding domain	NA	NA	NA	NA	NA	NA
GLYMA14G07280	black	GLYMA14G07280	NA	NA	GO:0006355	regulation of transcription, DNA-dependent	GO:0003677 GO:0003700	DNA binding; sequence-specific DNA binding transcription factor activity	GO:0005634 GO:0009507	nucleus; chloroplast	NA	NA	PTHR25040 PTHR25040:SF162	FAMILY NOT NAMED;	NA	NA	NA	NA
GLYMA15G04910	black	GLYMA15G04910	NA	NA	NA	NA	NA	NA	NA	NA	NA	NA	NA	NA	NA	NA	NA	NA
GLYMA15G37140	black	GLYMA15G37140	KOG4658	Apoptotic_ATPase	GO:0006952 GO:0009627 GO:0009697	defense response; systemic acquired resistance; salicylic acid biosynthetic process	GO:0005515 GO:0043531	protein binding; ADP binding	GO:0005576	extracellular region	PF00560 PF00931	Leucine Rich Repeat; NB-ARC domain	PTHR23155 PTHR23155:SF121	LEUCINE-RICH REPEAT-CONTAINING PROTEIN; SUBFAMILY NOT NAMED	NA	NA	NA	NA
GLYMA15G37310	black	GLYMA15G37310	KOG4658	Apoptotic_ATPase	GO:0006952 GO:0009627 GO:0009697	defense response; systemic acquired resistance; salicylic acid biosynthetic process	GO:0005515 GO:0043531	protein binding; ADP binding	GO:0005576	extracellular region	PF00560 PF00931	Leucine Rich Repeat; NB-ARC domain	PTHR23155 PTHR23155:SF121	LEUCINE-RICH REPEAT-CONTAINING PROTEIN; SUBFAMILY NOT NAMED	NA	NA	NA	NA
GLYMA15G37320	black	GLYMA15G37320	KOG4658	Apoptotic_ATPase	GO:0006952 GO:0009627 GO:0009697	defense response; systemic acquired resistance; salicylic acid biosynthetic process	GO:0005515 GO:0043531	protein binding; ADP binding	GO:0005576	extracellular region	PF00560 PF00931	Leucine Rich Repeat; NB-ARC domain	PTHR23155 PTHR23155:SF121	LEUCINE-RICH REPEAT-CONTAINING PROTEIN; SUBFAMILY NOT NAMED	NA	NA	NA	NA
GLYMA15G37390	black	GLYMA15G37390	KOG4658	Apoptotic_ATPase	GO:0006952 GO:0009627 GO:0009697	defense response; systemic acquired resistance; salicylic acid biosynthetic process	GO:0005515 GO:0043531	protein binding; ADP binding	GO:0005576	extracellular region	PF00560 PF00931	Leucine Rich Repeat; NB-ARC domain	PTHR23155 PTHR23155:SF121	LEUCINE-RICH REPEAT-CONTAINING PROTEIN; SUBFAMILY NOT NAMED	NA	NA	NA	NA
GLYMA16G08020	black	GLYMA16G08020	NA	NA	GO:0008150	biological process	GO:0003674	molecular function	GO:0005634	nucleus	PF07816	Protein of unknown function (DUF1645)	NA	NA	NA	NA	NA	NA
GLYMA16G27380	black	GLYMA16G27380	KOG1187	Serine/threonine_protein_kinase	GO:0006468 GO:0006487 GO:0048544	protein phosphorylation; protein N-linked glycosylation; recognition of pollen	GO:0004672 GO:0004674 GO:0005524 GO:0016301 GO:0016772 GO:0030246	protein kinase activity; protein serine/threonine kinase activity; ATP binding; kinase activity; transferase activity, transferring phosphorus-containing groups; carbohydrate binding	GO:0005886	plasma membrane	PF00954 PF00069 PF01453	S-locus glycoprotein family; Protein kinase domain; D-mannose binding lectin	PTHR24420 PTHR24420:SF814	FAMILY NOT NAMED;	NA	NA	NA	NA
GLYMA17G07160	black	GLYMA17G07160	NA	NA	GO:0010200 GO:0071456	response to chitin; cellular response to hypoxia	GO:0003674	molecular function	GO:0005634	nucleus	NA	NA	NA	NA	NA	NA	NA	NA
GLYMA17G11720	black	GLYMA17G11720	NA	NA	GO:0005975 GO:0006631 GO:0009247 GO:0016036 GO:0019374 GO:0019375 GO:0030259 GO:0045892	carbohydrate metabolic process; fatty acid metabolic process; glycolipid biosynthetic process; cellular response to phosphate starvation; galactolipid metabolic process; galactolipid biosynthetic process; lipid glycosylation; negative regulation of transcription, DNA-dependent	GO:0016757 GO:0016758 GO:0030246 GO:0035250 GO:0046509	transferase activity, transferring glycosyl groups; transferase activity, transferring hexosyl groups; carbohydrate binding; UDP-galactosyltransferase activity; 1,2-diacylglycerol 3-beta-galactosyltransferase activity	GO:0009507 GO:0009707	chloroplast; chloroplast outer membrane	PF04101 PF06925	Glycosyltransferase family 28 C-terminal domain; Monogalactosyldiacylglycerol (MGDG) synthase	PTHR21015 PTHR21015:SF21	GLYCOSYLTRANSFERASE; GLYCOSYLTRANSFERASE 1 FAMILY	2.4.1.46	1,2-diacylglycerol_3-beta-galactosyltransferase	K03715	1,2-diacylglycerol_3-beta-galactosyltransferase_[EC:2.4.1.46]
GLYMA17G15200	black	GLYMA17G15200	NA	NA	GO:0007165	signal transduction	GO:0005543 GO:0035091	phospholipid binding; phosphatidylinositol binding	GO:0005634	nucleus	PF05703 PF08458	Plant protein of unknown function (DUF828); Plant pleckstrin homology-like region	PTHR24730 PTHR24730:SF7	FAMILY NOT NAMED;	NA	NA	NA	NA
GLYMA18G01700	black	GLYMA18G01700	NA	NA	GO:0016226 GO:0051176	iron-sulfur cluster assembly; positive regulation of sulfur metabolic process	GO:0008047	iron-sulfur cluster assembly	GO:0009507	chloroplast	PF02657	Fe-S metabolism associated domain	PTHR12735 PTHR12735:SF3	BOLA-LIKE PROTEIN-RELATED; BOLA-LIKE PROTEIN CGI-143	NA	NA	NA	NA
GLYMA18G03540	black	GLYMA18G03540	NA	NA	GO:0000271 GO:0007389 GO:0008150 GO:0008361 GO:0009825 GO:0009926 GO:0009932 GO:0010015 GO:0010817 GO:0019344 GO:0040007 GO:0043481 GO:0048767 GO:0071555	polysaccharide biosynthetic process; pattern specification process; biological process; regulation of cell size; multidimensional cell growth; auxin polar transport; cell tip growth; root morphogenesis; regulation of hormone levels; cysteine biosynthetic process; growth; anthocyanin accumulation in tissues in response to UV light; root hair elongation; cell wall organization	GO:0030246	carbohydrate binding	GO:0005886	plasma membrane	PF00139	Legume lectin domain	NA	NA	NA	NA	NA	NA
GLYMA18G11512	black	GLYMA18G11512	NA	NA	NA	NA	NA	NA	NA	NA	NA	NA	NA	NA	NA	NA	NA	NA
GLYMA18G37635	black	GLYMA18G37635	NA	NA	GO:0006355	regulation of transcription, DNA-dependent	GO:0003700 GO:0005516 GO:0043565	sequence-specific DNA binding transcription factor activity; calmodulin binding; sequence-specific DNA binding	GO:0005634	nucleus	NA	NA	NA	NA	NA	NA	NA	NA
GLYMA18G45363	black	GLYMA18G45363	NA	NA	GO:0009561 GO:0016192 GO:0032012 GO:0050790	megagametogenesis; vesicle-mediated transport; regulation of ARF protein signal transduction; regulation of catalytic activity	GO:0005085 GO:0005086	guanyl-nucleotide exchange factor activity; ARF guanyl-nucleotide exchange factor activity	GO:0005622 GO:0005634 GO:0005829	intracellular; nucleus; cytosol	PF09324	Domain of unknown function (DUF1981)	PTHR10663 PTHR10663:SF42	GUANYL-NUCLEOTIDE EXCHANGE FACTOR; SEC7 DOMAIN PROTEIN	NA	NA	NA	NA
GLYMA18G47060	black	GLYMA18G47060	NA	NA	GO:0009617 GO:0009735 GO:0015688 GO:0055072 GO:0055114	response to bacterium; response to cytokinin stimulus; iron chelate transport; iron ion homeostasis; oxidation-reduction process	GO:0000293 GO:0005506 GO:0009055 GO:0016491 GO:0050660	ferric-chelate reductase activity; iron ion binding; electron carrier activity; oxidoreductase activity; flavin adenine dinucleotide binding	GO:0005634 GO:0005886 GO:0016020 GO:0016021	nucleus; plasma membrane; membrane; integral to membrane	PF08022 PF08030 PF01794	FAD-binding domain; Ferric reductase NAD binding domain; Ferric reductase like transmembrane component	PTHR11972 PTHR11972:SF3	NADPH OXIDASE; UNCHARACTERIZED	NA	NA	NA	NA
GLYMA19G38361	black	GLYMA19G38361	NA	NA	NA	NA	NA	NA	GO:0005886	plasma membrane	NA	NA	NA	NA	NA	NA	NA	NA
GLYMA20G26680	black	GLYMA20G26680	NA	NA	GO:0006355	regulation of transcription, DNA-dependent	GO:0003676 GO:0003700 GO:0008270	nucleic acid binding; sequence-specific DNA binding transcription factor activity; zinc ion binding	GO:0005622 GO:0005634	intracellular; nucleus	NA	NA	PTHR10032 PTHR10032:SF119	ZINC FINGER PROTEIN-RELATED; ZFP1 (ARABIDOPSIS THALIANA ZINC-FINGER PROTEIN 1),	NA	NA	NA	NA
GLYMA01G06260	black	GLYMA01G06260	NA	NA	GO:0008150	biological process	GO:0003674	molecular function	GO:0005575	cellular component	NA	NA	NA	NA	NA	NA	NA	NA
GLYMA01G35570	black	GLYMA01G35570	NA	NA	NA	NA	NA	NA	NA	NA	NA	NA	NA	NA	NA	NA	NA	NA
GLYMA03G32610	black	GLYMA03G32610	NA	NA	GO:0008150	biological process	GO:0003674	molecular function	GO:0009507	chloroplast	PF05899	Protein of unknown function (DUF861)	NA	NA	NA	NA	NA	NA
GLYMA04G07340	black	GLYMA04G07340	NA	NA	GO:0006865 GO:0008150	amino acid transport; biological process	GO:0003674	molecular function	GO:0005886	plasma membrane	PF03140	Plant protein of unknown function	NA	NA	NA	NA	NA	NA
GLYMA04G08210	black	GLYMA04G08210	NA	NA	GO:0008150 GO:0010264	biological process; myo-inositol hexakisphosphate biosynthetic process	NA	NA	GO:0005575	cellular component	PF06094	AIG2-like family	NA	NA	NA	NA	NA	NA
GLYMA04G24054	black	GLYMA04G24054	NA	NA	GO:0015979 GO:0055114	photosynthesis; oxidation-reduction process	GO:0016491 GO:0050660	oxidoreductase activity; flavin adenine dinucleotide binding	GO:0009507	chloroplast	PF07992 PF00070	Pyridine nucleotide-disulphide oxidoreductase; Pyridine nucleotide-disulphide oxidoreductase	PTHR10617 PTHR10617:SF52	FLAVOPROTEIN-UBIQUINONE OXIDOREDUCTASE; SUBFAMILY NOT NAMED	NA	NA	NA	NA
GLYMA04G39455	black	GLYMA04G39455	NA	NA	GO:0006606	protein import into nucleus	NA	NA	GO:0005739 GO:0009507	mitochondrion; chloroplast	PF01936	Protein of unknown function DUF88	NA	NA	NA	NA	NA	NA
GLYMA04G43230	black	GLYMA04G43230	KOG0229	Phosphatidylinositol-4-phosphate_5-kinase	GO:0046488	phosphatidylinositol metabolic process	GO:0003785 GO:0005524 GO:0016307 GO:0016308 GO:0051015	actin monomer binding; ATP binding; phosphatidylinositol phosphate kinase activity; 1-phosphatidylinositol-4-phosphate 5-kinase activity; actin filament binding	GO:0005634 GO:0005886	nucleus; plasma membrane	PF01504 PF02493	Phosphatidylinositol-4-phosphate 5-Kinase; MORN repeat	PTHR23086 PTHR23086:SF6	PHOSPHATIDYLINOSITOL-4-PHOSPHATE 5-KINASE; PHOSPHATIDYLINOSITOL-4-PHOSPHATE 5-KINASE	2.7.1.68	1-phosphatidylinositol-4-phosphate_kinase	K00889	1-phosphatidylinositol-4-phosphate_5-kinase_[EC:2.7.1.68]
GLYMA05G03640	black	GLYMA05G03640	NA	NA	GO:0010253 GO:0019305 GO:0045226	UDP-rhamnose biosynthetic process; dTDP-rhamnose biosynthetic process; extracellular polysaccharide biosynthetic process	GO:0000166 GO:0008830 GO:0008831 GO:0010489 GO:0010490	nucleotide binding; dTDP-4-dehydrorhamnose 3,5-epimerase activity; dTDP-4-dehydrorhamnose reductase activity; UDP-4-keto-6-deoxy-glucose-3,5-epimerase activity; UDP-4-keto-rhamnose-4-keto-reductase activity	GO:0005829 GO:0005886 GO:0009506 GO:0048046	cytosol; plasma membrane; plasmodesma; apoplast	PF04321	RmlD substrate binding domain	PTHR10366 PTHR10366:SF55	NAD DEPENDENT EPIMERASE/DEHYDRATASE; UDP-GLUCOSE 4-EPIMERASE	NA	NA	NA	NA
GLYMA05G22020	black	GLYMA05G22020	NA	NA	GO:0008150	biological process	GO:0003674	molecular function	GO:0005634	nucleus	NA	NA	NA	NA	NA	NA	NA	NA
GLYMA06G00275	black	GLYMA06G00275	KOG0653	Cyclin_B_and_related_kinase-activating_proteins	GO:0000079 GO:0051726	regulation of cyclin-dependent protein kinase activity; regulation of cell cycle	GO:0005515 GO:0016538 GO:0019901	protein binding; cyclin-dependent protein kinase regulator activity; protein kinase binding	GO:0005634	nucleus	PF02984 PF00134	Cyclin, C-terminal domain; Cyclin, N-terminal domain	PTHR10177 PTHR10177:SF24	CYCLINS; G2/MITOTIC-SPECIFIC CYCLIN B	NA	NA	NA	NA
GLYMA06G12950	black	GLYMA06G12950	NA	NA	GO:0006355	regulation of transcription, DNA-dependent	GO:0003677 GO:0003700 GO:0008270	DNA binding; sequence-specific DNA binding transcription factor activity; zinc ion binding	GO:0005634	nucleus	PF02701	Dof domain, zinc finger	NA	NA	NA	NA	NA	NA
GLYMA06G13480	black	GLYMA06G13480	NA	NA	GO:0000023 GO:0001666 GO:0009058 GO:0009250 GO:0010021 GO:0019252 GO:0019375 GO:0043085	maltose metabolic process; response to hypoxia; biosynthetic process; glucan biosynthetic process; amylopectin biosynthetic process; starch biosynthetic process; galactolipid biosynthetic process; positive regulation of catalytic activity	GO:0009011 GO:0016757	starch synthase activity; transferase activity, transferring glycosyl groups	GO:0005739 GO:0009507 GO:0009570	mitochondrion; chloroplast; chloroplast stroma	PF08323 PF00534	Starch synthase catalytic domain; Glycosyl transferases group 1	PTHR12526 PTHR12526:SF17	GLYCOSYLTRANSFERASE; STARCH SYNTHASE	2.4.1.21	Starch_(bacterial_glycogen)_synthase	K00703	starch_synthase_[EC:2.4.1.21]
GLYMA06G24300	black	GLYMA06G24300	NA	NA	NA	NA	NA	NA	NA	NA	NA	NA	NA	NA	NA	NA	NA	NA
GLYMA08G01910	black	GLYMA08G01910	NA	NA	GO:0008150	biological process	GO:0003674	molecular function	GO:0005886	plasma membrane	NA	NA	NA	NA	NA	NA	NA	NA
GLYMA08G08430	black	GLYMA08G08430	KOG3002	Zn_finger_protein	GO:0006511 GO:0007275 GO:0016567	ubiquitin-dependent protein catabolic process; multicellular organismal development; protein ubiquitination	GO:0004842 GO:0008270	ubiquitin-protein ligase activity; zinc ion binding	GO:0005622 GO:0005634 GO:0005737	intracellular; nucleus; cytoplasm	PF03145	Seven in absentia protein family	PTHR10315 PTHR10315:SF3	SEVEN IN ABSENTIA HOMOLOG; SEVEN IN ABSENTIA HOMOLOG	NA	NA	NA	NA
GLYMA08G21840	black	GLYMA08G21840	KOG1176	Acyl-CoA_synthetase	GO:0008152 GO:0090410	metabolic process; malonate catabolic process	GO:0003824 GO:0016208 GO:0090409	catalytic activity; AMP binding; malonyl-CoA synthetase activity	GO:0005634 GO:0005739 GO:0005829 GO:0016020	nucleus; mitochondrion; cytosol; membrane	PF00501	AMP-binding enzyme	PTHR24095 PTHR24095:SF48	FAMILY NOT NAMED; SUBFAMILY NOT NAMED	NA	NA	NA	NA
GLYMA08G44001	black	GLYMA08G44001	NA	NA	NA	NA	NA	NA	NA	NA	NA	NA	NA	NA	NA	NA	NA	NA
GLYMA09G33700	black	GLYMA09G33700	NA	NA	GO:0009738 GO:0010029 GO:0080163	abscisic acid mediated signaling pathway; regulation of seed germination; regulation of protein serine/threonine phosphatase activity	GO:0004872 GO:0005515 GO:0010427 GO:0042803	receptor activity; protein binding; abscisic acid binding; protein homodimerization activity	GO:0005634	nucleus	PF10604	Polyketide cyclase / dehydrase and lipid transport	NA	NA	NA	NA	K14496	abscisic_acid_receptor_PYR/PYL_family
GLYMA10G40030	black	GLYMA10G40030	NA	NA	GO:0008150	biological process	GO:0003674	molecular function	GO:0005634	nucleus	NA	NA	NA	NA	NA	NA	NA	NA
GLYMA11G04970	black	GLYMA11G04970	NA	NA	GO:0010224	response to UV-B	GO:0003674	molecular function	GO:0005634	nucleus	PF05678	VQ motif	NA	NA	NA	NA	NA	NA
GLYMA11G11310	black	GLYMA11G11310	KOG1303	Amino_acid_transporters	GO:0006865 GO:0009624 GO:0010075 GO:0010588 GO:0048829	amino acid transport; response to nematode; regulation of meristem growth; cotyledon vascular tissue pattern formation; root cap development	GO:0005215 GO:0015171	transporter activity; amino acid transmembrane transporter activity	GO:0005886 GO:0016020	plasma membrane; membrane	PF01490	Transmembrane amino acid transporter protein	PTHR22950 PTHR22950:SF3	AMINO ACID TRANSPORTER; AMINO ACID TRANSPORTER	NA	NA	K13946	auxin_influx_carrier_(AUX1_LAX_family)
GLYMA11G15550	black	GLYMA11G15550	KOG1187	Serine/threonine_protein_kinase	GO:0006468 GO:0006499	protein phosphorylation; N-terminal protein myristoylation	GO:0004672 GO:0004674 GO:0004713 GO:0005524 GO:0016301 GO:0016772	protein kinase activity; protein serine/threonine kinase activity; protein tyrosine kinase activity; ATP binding; kinase activity; transferase activity, transferring phosphorus-containing groups	GO:0005634 GO:0005886	nucleus; plasma membrane	PF00069	Protein kinase domain	PTHR24420 PTHR24420:SF799	FAMILY NOT NAMED;	NA	NA	NA	NA
GLYMA13G30620	black	GLYMA13G30620	KOG1052	Glutamate-gated_kainate-type_ion_channel_receptor_subunit_GluR5_and_related_subunits	GO:0006810 GO:0006874 GO:0009416 GO:0009627 GO:0034976	transport; cellular calcium ion homeostasis; response to light stimulus; systemic acquired resistance; response to endoplasmic reticulum stress	GO:0004970 GO:0005215 GO:0005217 GO:0005234	ionotropic glutamate receptor activity; transporter activity; intracellular ligand-gated ion channel activity; extracellular-glutamate-gated ion channel activity	GO:0005634 GO:0005773 GO:0016020	nucleus; vacuole; membrane	PF01094 PF00060 PF00497	Receptor family ligand binding region; Ligand-gated ion channel; Bacterial extracellular solute-binding proteins, family 3	PTHR18966 PTHR18966:SF6	IONOTROPIC GLUTAMATE RECEPTOR-RELATED; gb def: agcp9714 [anopheles gambiae str. pest]	NA	NA	NA	NA
GLYMA13G43800	black	GLYMA13G43800	NA	NA	GO:0006355 GO:0009733 GO:0009734	regulation of transcription, DNA-dependent; response to auxin stimulus; auxin mediated signaling pathway	GO:0003700 GO:0005515 GO:0042802 GO:0046983	sequence-specific DNA binding transcription factor activity; protein binding; identical protein binding; protein dimerization activity	GO:0000502 GO:0005634 GO:0008180 GO:0019005	proteasome complex; nucleus; signalosome; SCF ubiquitin ligase complex	PF02309	AUX/IAA family	NA	NA	NA	NA	NA	NA
GLYMA14G27835	black	GLYMA14G27835	NA	NA	NA	NA	NA	NA	NA	NA	NA	NA	NA	NA	NA	NA	NA	NA
GLYMA15G01300	black	GLYMA15G01300	NA	NA	GO:0030003 GO:0070838	cellular cation homeostasis; divalent metal ion transport	NA	NA	GO:0009507	chloroplast	PF00364	Biotin-requiring enzyme	PTHR18866 PTHR18866:SF35	CARBOXYLASE:PYRUVATE/ACETYL-COA/PROPIONYL-COA; ACETYL-COA CARBOXYLASE	NA	NA	NA	NA
GLYMA15G12060	black	GLYMA15G12060	NA	NA	GO:0008150	biological process	GO:0003674	molecular function	GO:0005575	cellular component	PF04720	Protein of unknown function (DUF506)	NA	NA	NA	NA	NA	NA
GLYMA15G36990	black	GLYMA15G36990	KOG4658	Apoptotic_ATPase	GO:0006952 GO:0009627 GO:0009697	defense response; systemic acquired resistance; salicylic acid biosynthetic process	GO:0005515 GO:0043531	protein binding; ADP binding	GO:0005576	extracellular region	PF00931	NB-ARC domain	PTHR23155 PTHR23155:SF236	LEUCINE-RICH REPEAT-CONTAINING PROTEIN; DISEASE RESISTANCE PROTEIN (NBS-LRR CLASS), PUTATI	NA	NA	NA	NA
GLYMA16G27361	black	GLYMA16G27361	NA	NA	GO:0009220	pyrimidine ribonucleotide biosynthetic process	NA	NA	GO:0005739	mitochondrion	PF11955	Plant organelle RNA recognition domain	NA	NA	NA	NA	NA	NA
GLYMA17G02270	black	GLYMA17G02270	KOG1192	UDP-glucuronosyl_and_UDP-glucosyl_transferase	GO:0008152 GO:0009407 GO:0009723 GO:0010583 GO:0051707	metabolic process; toxin catabolic process; response to ethylene stimulus; response to cyclopentenone; response to other organism	GO:0008194 GO:0016757 GO:0016758 GO:0035251 GO:0080043 GO:0080044	UDP-glycosyltransferase activity; transferase activity, transferring glycosyl groups; transferase activity, transferring hexosyl groups; UDP-glucosyltransferase activity; quercetin 3-O-glucosyltransferase activity; quercetin 7-O-glucosyltransferase activity	GO:0005829	cytosol	PF00201	UDP-glucoronosyl and UDP-glucosyl transferase	PTHR11926 PTHR11926:SF15	GLUCOSYL/GLUCURONOSYL TRANSFERASES; UDP-GLUCURONOSYLTRANSFERASE RELATED	NA	NA	NA	NA
GLYMA17G11750	black	GLYMA17G11750	NA	NA	NA	NA	NA	NA	NA	NA	NA	NA	NA	NA	NA	NA	NA	NA
GLYMA17G14610	black	GLYMA17G14610	KOG1441	Glucose-6-phosphate/phosphate_and_phosphoenolpyruvate/phosphate_antiporter	GO:0009832 GO:0016049 GO:0030243	plant-type cell wall biogenesis; cell growth; cellulose metabolic process	GO:0008514	organic anion transmembrane transporter activity	GO:0005886 GO:0016020	plasma membrane; membrane	PF03151 PF00892	Triose-phosphate Transporter family; EamA-like transporter family	PTHR11132	SOLUTE CARRIER FAMILY 35	NA	NA	NA	NA
GLYMA17G18840	black	GLYMA17G18840	NA	NA	NA	NA	GO:0016740 GO:0016747	transferase activity; transferase activity, transferring acyl groups other than amino-acyl groups	GO:0005737	cytoplasm	PF02458	Transferase family	NA	NA	NA	NA	NA	NA
GLYMA18G02840	black	GLYMA18G02840	KOG2824	Glutaredoxin-related_protein	GO:0045454 GO:0048653	cell redox homeostasis; anther development	GO:0009055 GO:0015035	electron carrier activity; protein disulfide oxidoreductase activity	GO:0005634	nucleus	PF00462	Glutaredoxin	PTHR10168 PTHR10168:SF44	GLUTAREDOXIN; GLUTAREDOXIN DOMAIN-CONTAINING CYSTEINE-RICH PROTE	NA	NA	NA	NA
GLYMA18G06145	black	GLYMA18G06145	NA	NA	GO:0000917 GO:0019243	barrier septum assembly; methylglyoxal catabolic process to D-lactate	GO:0005525	GTP binding	GO:0009507	chloroplast	PF01926	GTPase of unknown function	PTHR11649 PTHR11649:SF46	MSS1/TRME-RELATED GTP-BINDING PROTEIN;	NA	NA	NA	NA
GLYMA18G06170	black	GLYMA18G06170	NA	NA	GO:0006281	DNA repair	GO:0004518	nuclease activity	GO:0005622 GO:0005634	intracellular; nucleus	PF01541	GIY-YIG catalytic domain;	PTHR20208	FAMILY NOT NAMED	NA	NA	NA	NA
GLYMA18G15030	black	GLYMA18G15030	NA	NA	GO:0006508 GO:0010207 GO:0019288	proteolysis; photosystem II assembly; isopentenyl diphosphate biosynthetic process, mevalonate-independent pathway	NA	NA	GO:0005886 GO:0016020	plasma membrane; membrane	PF02517	CAAX amino terminal protease family;	NA	NA	NA	NA	K07052	TatD-related_deoxyribonuclease
GLYMA19G01030	black	GLYMA19G01030	NA	NA	GO:0002679 GO:0008150 GO:0009611 GO:0009612 GO:0009873 GO:0010200 GO:0010286 GO:0035556	respiratory burst involved in defense response; biological process; response to wounding; response to mechanical stimulus; ethylene mediated signaling pathway; response to chitin; heat acclimation; intracellular signal transduction	GO:0003674	molecular function	GO:0005634	nucleus	PF07816	Protein of unknown function (DUF1645)	NA	NA	NA	NA	NA	NA
GLYMA01G39600	black	GLYMA01G39600	NA	NA	GO:0002679 GO:0006355 GO:0009693 GO:0010200 GO:0035556	respiratory burst involved in defense response; regulation of transcription, DNA-dependent; ethylene biosynthetic process; response to chitin; intracellular signal transduction	GO:0003700 GO:0005516 GO:0043565	sequence-specific DNA binding transcription factor activity; calmodulin binding; sequence-specific DNA binding	GO:0005634	nucleus	PF10533 PF03106	Plant zinc cluster domain; WRKY DNA -binding domain	NA	NA	NA	NA	NA	NA
GLYMA01G39610	black	GLYMA01G39610	KOG1476	Beta-1,3-glucuronyltransferase_B3GAT1/SQV-8	GO:0010417	glucuronoxylan biosynthetic process	GO:0015018 GO:0016757 GO:0042285	galactosylgalactosylxylosylprotein 3-beta-glucuronosyltransferase activity; transferase activity, transferring glycosyl groups; xylosyltransferase activity	GO:0005794 GO:0016020	Golgi apparatus; membrane	PF03360	Glycosyltransferase family 43	PTHR10896 PTHR10896:SF1	BETA-1,3-GLUCURONYLTRANSFERASE; BETA-1,3-GLUCURONYLTRANSFERASE-RELATED	NA	NA	NA	NA
GLYMA01G44600	black	GLYMA01G44600	KOG0134	NADH:flavin_oxidoreductase/12-oxophytodienoate_reductase	GO:0009611 GO:0055114	response to wounding; oxidation-reduction process	GO:0003824 GO:0010181 GO:0016491 GO:0016629	catalytic activity; FMN binding; oxidoreductase activity; 12-oxophytodienoate reductase activity	GO:0005737	cytoplasm	PF00724	NADH:flavin oxidoreductase / NADH oxidase family	PTHR22893 PTHR22893:SF13	NADH OXIDOREDUCTASE-RELATED; 12-OXOPHYTODIENOATE REDUCTASE OPR	1.3.1.42	12-oxophytodienoate_reductase	K05894	12-oxophytodienoic_acid_reductase_[EC:1.3.1.42]
GLYMA02G02650	black	GLYMA02G02650	KOG1427	Uncharacterized_conserved_protein,_contains_RCC1_domain	GO:0008150	biological process	GO:0008536	Ran GTPase binding	GO:0005737	cytoplasm	PF00415	Regulator of chromosome condensation (RCC1) repeat	PTHR22870 PTHR22870:SF23	REGULATOR OF CHROMOSOME CONDENSATION; gb def: T7N9.12	NA	NA	NA	NA
GLYMA02G05360	black	GLYMA02G05360	NA	NA	GO:0008150	biological process	NA	NA	GO:0005737 GO:0005886	cytoplasm; plasma membrane	PF00514	Armadillo/beta-catenin-like repeat	PTHR23315 PTHR23315:SF34	BETA CATENIN-RELATED ARMADILLO REPEAT-CONTAINING; ARMADILLO/BETA-CATENIN REPEAT FAMILY PROTEIN	NA	NA	NA	NA
GLYMA02G07620	black	GLYMA02G07620	NA	NA	GO:0008150	biological process	GO:0008234	cysteine-type peptidase activity	GO:0005634	nucleus	PF02338	OTU-like cysteine protease	PTHR12419	UNCHARACTERIZED	NA	NA	NA	NA
GLYMA02G42696	black	GLYMA02G42696	NA	NA	GO:0008150	biological process	GO:0003674	molecular function	GO:0005575	cellular component	PF05701	Plant protein of unknown function (DUF827)	NA	NA	NA	NA	NA	NA
GLYMA02G43710	black	GLYMA02G43710	KOG1187	Serine/threonine_protein_kinase	GO:0010200 GO:0071323	response to chitin; cellular response to chitin	GO:0008061 GO:0016301	chitin binding; kinase activity	GO:0005576 GO:0005886	extracellular region; plasma membrane	PF00069 PF01476	Protein kinase domain; LysM domain	PTHR24420 PTHR24420:SF481	FAMILY NOT NAMED; SUBFAMILY NOT NAMED	NA	NA	NA	NA
GLYMA03G00710	black	GLYMA03G00710	NA	NA	GO:0008150	biological process	GO:0003674	molecular function	GO:0005634	nucleus	NA	NA	NA	NA	NA	NA	NA	NA
GLYMA03G23860	black	GLYMA03G23860	NA	NA	GO:0019836 GO:0032259	hemolysis by symbiont of host erythrocytes; methylation	GO:0003676 GO:0003723 GO:0008168	nucleic acid binding; RNA binding; methyltransferase activity	NA	NA	PF01728 PF01479	FtsJ-like methyltransferase; S4 domain	PTHR10436 PTHR10436:SF37	RIBOSOMAL PSEUDOURIDINE SYNTHASE; RIBOSOMAL LARGE SUBUNIT PSEUDOURIDINE SYNTHASE D-RELATED	NA	NA	K06442	putative_hemolysin
GLYMA03G25750	black	GLYMA03G25750	KOG1885	Lysyl-tRNA_synthetase_(class_II)	GO:0006364 GO:0006399 GO:0006418 GO:0006430 GO:0009658 GO:0009793 GO:0010027 GO:0010228 GO:0016226 GO:0048481	rRNA processing; tRNA metabolic process; tRNA aminoacylation for protein translation; lysyl-tRNA aminoacylation; chloroplast organization; embryo development ending in seed dormancy; thylakoid membrane organization; vegetative to reproductive phase transition of meristem; iron-sulfur cluster assembly; ovule development	GO:0000166 GO:0003676 GO:0004812 GO:0004824 GO:0005524	nucleotide binding; nucleic acid binding; aminoacyl-tRNA ligase activity; lysine-tRNA ligase activity; ATP binding	GO:0005737 GO:0005739 GO:0009507	cytoplasm; mitochondrion; chloroplast	PF00152 PF01336	tRNA synthetases class II (D, K and N); OB-fold nucleic acid binding domain	PTHR22594 PTHR22594:SF4	ASPARTYL/LYSYL-TRNA SYNTHETASE; LYSYL-TRNA SYNTHETASE	6.1.1.6	Lysine--tRNA_ligase.	K04567	lysyl-tRNA_synthetase,_class_II_[EC:6.1.1.6]
GLYMA03G27890	black	GLYMA03G27890	NA	NA	GO:0006355	regulation of transcription, DNA-dependent	GO:0003677 GO:0003700	DNA binding; sequence-specific DNA binding transcription factor activity	GO:0005634	nucleus	PF00249	Myb-like DNA-binding domain	NA	NA	NA	NA	NA	NA
GLYMA03G31740	black	GLYMA03G31740	NA	NA	GO:0008150	biological process	GO:0003674	molecular function	GO:0009507	chloroplast	PF01344 PF00646	Kelch motif; F-box domain	PTHR24414 PTHR24414:SF184	FAMILY NOT NAMED;	NA	NA	NA	NA
GLYMA03G34480	black	GLYMA03G34480	KOG1192	UDP-glucuronosyl_and_UDP-glucosyl_transferase	GO:0008152 GO:0010224	metabolic process; response to UV-B	GO:0008194 GO:0016757 GO:0016758 GO:0035251 GO:0050403 GO:0050502	UDP-glycosyltransferase activity; transferase activity, transferring glycosyl groups; transferase activity, transferring hexosyl groups; UDP-glucosyltransferase activity; trans-zeatin O-beta-D-glucosyltransferase activity; cis-zeatin O-beta-D-glucosyltransferase activity	GO:0009507	chloroplast	PF00201	UDP-glucoronosyl and UDP-glucosyl transferase	PTHR11926 PTHR11926:SF15	GLUCOSYL/GLUCURONOSYL TRANSFERASES; UDP-GLUCURONOSYLTRANSFERASE RELATED	NA	NA	NA	NA
GLYMA04G12110	black	GLYMA04G12110	KOG1331	Predicted_methyltransferase	GO:0002098 GO:0008152	tRNA wobble uridine modification; metabolic process	GO:0008168 GO:0008175	methyltransferase activity; tRNA methyltransferase activity	GO:0009507	chloroplast	PF08241	Methyltransferase domain	PTHR13069	UNCHARACTERIZED	NA	NA	NA	NA
GLYMA04G12340	black	GLYMA04G12340	KOG0859	Synaptobrevin/VAMP-like_protein	GO:0006810 GO:0016192	transport; vesicle-mediated transport	GO:0003674	molecular function	GO:0005886 GO:0016021	plasma membrane; integral to membrane	NA	NA	PTHR21136 PTHR21136:SF46	SNARE PROTEINS; SUBFAMILY NOT NAMED	NA	NA	NA	NA
GLYMA04G31770	black	GLYMA04G31770	NA	NA	NA	NA	GO:0016757 GO:0047262	transferase activity, transferring glycosyl groups; polygalacturonate 4-alpha-galacturonosyltransferase activity	GO:0005794	Golgi apparatus	PF01501	Glycosyl transferase family 8	PTHR13778 PTHR13778:SF2	GLYCOSYL TRANSFERASE-RELATED; GLYCOSYL TRANSFERASE-RELATED	2.4.1.43	Polygalacturonate_4-alpha-galacturonosyltransferase	K13648	alpha-1,4-galacturonosyltransferase_[EC:2.4.1.43]
GLYMA04G39510	black	GLYMA04G39510	NA	NA	GO:0006355 GO:0006865 GO:0050832	regulation of transcription, DNA-dependent; amino acid transport; defense response to fungus	GO:0003677 GO:0003700	DNA binding; sequence-specific DNA binding transcription factor activity	GO:0005634	nucleus	PF00847	AP2 domain	NA	NA	NA	NA	NA	NA
GLYMA05G00686	black	GLYMA05G00686	NA	NA	NA	NA	NA	NA	NA	NA	NA	NA	NA	NA	NA	NA	NA	NA
GLYMA05G01860	black	GLYMA05G01860	NA	NA	GO:0008150 GO:0030968 GO:0052542	biological process; endoplasmic reticulum unfolded protein response; defense response by callose deposition	GO:0005516	calmodulin binding	GO:0005575	cellular component	PF07887	Calmodulin binding protein-like	NA	NA	NA	NA	NA	NA
GLYMA05G04220	black	GLYMA05G04220	KOG0548	Molecular_co-chaperone_STI1	GO:0006457 GO:0009408 GO:0009644 GO:0010286 GO:0034976 GO:0042542	protein folding; response to heat; response to high light intensity; heat acclimation; response to endoplasmic reticulum stress; response to hydrogen peroxide	NA	NA	NA	NA	PF00515	Tetratricopeptide repeat	PTHR22904 PTHR22904:SF14	CHAPERONE BINDING PROTEIN; STRESS-INDUCED-PHOSPHOPROTEIN 1 (STI1) (HSC70/HSP9	NA	NA	NA	NA
GLYMA05G09440	black	GLYMA05G09440	KOG4658	Apoptotic_ATPase	GO:0006952	defense response	GO:0043531	ADP binding	GO:0005634	nucleus	PF00931 PF00560	NB-ARC domain; Leucine Rich Repeat	PTHR23155 PTHR23155:SF239	LEUCINE-RICH REPEAT-CONTAINING PROTEIN; DISEASE RESISTANCE PROTEIN (CC-NBS-LRR CLASS), PUT	NA	NA	NA	NA
GLYMA06G01770	black	GLYMA06G01770	KOG2930	SCF_ubiquitin_ligase,_Rbx1_component	GO:0010200	response to chitin	GO:0008270	zinc ion binding	GO:0009507	chloroplast	PF00097	Zinc finger, C3HC4 type (RING finger)	PTHR22764 PTHR22764:SF16	RING FINGER PROTEIN 11 (SID 1669) (NEDD4 WW DOMAIN-BINDING PROTEIN 2).; ZINC FINGER (C3HC4-TYPE RING FINGER) FAMILY PROTEI	NA	NA	NA	NA
GLYMA06G04660	black	GLYMA06G04660	NA	NA	GO:0006913 GO:0007067 GO:0048527	nucleocytoplasmic transport; mitosis; lateral root development	GO:0003674	molecular function	GO:0005634 GO:0005640 GO:0005829 GO:0005886	nucleus; nuclear outer membrane; cytosol; plasma membrane	NA	NA	NA	NA	NA	NA	NA	NA
GLYMA06G09150	black	GLYMA06G09150	KOG1455	Lysophospholipase	GO:0010200	response to chitin	GO:0016787	hydrolase activity	NA	NA	PF12146	Putative lysophospholipase	PTHR11614 PTHR11614:SF20	PHOSPHOLIPASE-RELATED; LYSOPHOSPHOLIPASE	NA	NA	NA	NA
GLYMA06G15090	black	GLYMA06G15090	KOG4692	Predicted_E3_ubiquitin_ligase	GO:0009615 GO:0016567 GO:0030163 GO:0051603 GO:0051726 GO:0060154	response to virus; protein ubiquitination; protein catabolic process; proteolysis involved in cellular protein catabolic process; regulation of cell cycle; cellular process regulating host cell cycle in response to virus	GO:0004842 GO:0008270	ubiquitin-protein ligase activity; zinc ion binding	GO:0005737	cytoplasm	PF00622 PF10408	SPRY domain; Ubiquitin elongating factor core	PTHR13363	RING FINGER AND SRY DOMAIN-CONTAINING	6.3.2.19	Ubiquitin--protein_ligase	K12169	Kip1_ubiquitination-promoting_complex_protein_1_[EC:6.3.2.19]
GLYMA06G43880	black	GLYMA06G43880	KOG1192	UDP-glucuronosyl_and_UDP-glucosyl_transferase	GO:0008152	metabolic process	GO:0016757 GO:0016758	transferase activity, transferring glycosyl groups; transferase activity, transferring hexosyl groups	GO:0009507	chloroplast	PF00201	UDP-glucoronosyl and UDP-glucosyl transferase	PTHR11926 PTHR11926:SF77	GLUCOSYL/GLUCURONOSYL TRANSFERASES; GLYCOSYLTRANSFERASE FAMILY PROTEIN	NA	NA	NA	NA
GLYMA07G11135	black	GLYMA07G11135	KOG2245	Poly(A)_polymerase_and_related_nucleotidyltransferases	GO:0006351 GO:0006396 GO:0022402 GO:0031123 GO:0043631	transcription, DNA-dependent; RNA processing; cell cycle process; RNA 3'-end processing; RNA polyadenylation	GO:0003723 GO:0004652 GO:0005515 GO:0016779	RNA binding; polynucleotide adenylyltransferase activity; protein binding; nucleotidyltransferase activity	GO:0005634	nucleus	PF01909 PF04928 PF04926	Nucleotidyltransferase domain; Poly(A) polymerase central domain; Poly(A) polymerase predicted RNA binding domain	PTHR10682 PTHR10682:SF5	POLY(A) POLYMERASE; POLY(A) POLYMERASE-RELATED	2.7.7.19	Polynucleotide_adenylyltransferase	K14376	poly(A)_polymerase_[EC:2.7.7.19]
GLYMA07G18060	black	GLYMA07G18060	KOG1568	Mitochondrial_inner_membrane_protease,_subunit_IMP2	GO:0006508 GO:0010267 GO:0035196 GO:0051607	proteolysis; production of ta-siRNAs involved in RNA interference; production of miRNAs involved in gene silencing by miRNA; defense response to virus	GO:0008233 GO:0008236	peptidase activity; serine-type peptidase activity	GO:0005739 GO:0016020	mitochondrion; membrane	PF00717	Peptidase S24-like	PTHR12383 PTHR12383:SF8	PROTEASE FAMILY S26 MITOCHONDRIAL INNER MEMBRANE PROTEASE-RELATED; SUBFAMILY NOT NAMED	3.4.99.-	Endopeptidases_of_unknown_catalytic_mechanism	K09648	mitochondrial_inner_membrane_protease_subunit_2_[EC:3.4.99.-]
GLYMA08G42771	black	GLYMA08G42771	NA	NA	GO:0007155 GO:0008150 GO:0010090 GO:0045010 GO:0048765 GO:0071555	cell adhesion; biological process; trichome morphogenesis; actin nucleation; root hair cell differentiation; cell wall organization	NA	NA	GO:0005737	cytoplasm	NA	NA	NA	NA	NA	NA	NA	NA
GLYMA09G01180	black	GLYMA09G01180	NA	NA	GO:0006511	ubiquitin-dependent protein catabolic process	GO:0004221	ubiquitin thiolesterase activity	NA	NA	NA	NA	PTHR24006 PTHR24006:SF18	FAMILY NOT NAMED; SUBFAMILY NOT NAMED	NA	NA	NA	NA
GLYMA10G03780	black	GLYMA10G03780	KOG2660	Locus-specific_chromosome_binding_proteins	GO:0009414 GO:0016567 GO:0051865	response to water deprivation; protein ubiquitination; protein autoubiquitination	GO:0004842 GO:0005515 GO:0008270	ubiquitin-protein ligase activity; protein binding; zinc ion binding	GO:0005634	nucleus	NA	NA	PTHR10825 PTHR10825:SF3	RING FINGER PROTEIN; RING FINGER PROTEIN	NA	NA	NA	NA
GLYMA10G05540	black	GLYMA10G05540	KOG2795	Catalytic_subunit_of_the_meiotic_double_strand_break_transesterase	GO:0006259 GO:0006265 GO:0009957	DNA metabolic process; DNA topological change; epidermal cell fate specification	GO:0003677 GO:0003824 GO:0003918 GO:0005515 GO:0005524 GO:0042802	DNA binding; catalytic activity; DNA topoisomerase type II (ATP-hydrolyzing) activity; protein binding; ATP binding; identical protein binding	GO:0005634 GO:0005694	nucleus; chromosome	PF04406	Type IIB DNA topoisomerase	PTHR10848	MEIOTIC RECOMBINATION PROTEIN SPO11	NA	NA	K10878	meiotic_recombination_protein_SPO11
GLYMA10G42171	black	GLYMA10G42171	NA	NA	GO:0008150	biological process	GO:0003674	molecular function	GO:0005634	nucleus	NA	NA	NA	NA	NA	NA	NA	NA
GLYMA10G43190	black	GLYMA10G43190	NA	NA	GO:0006355	regulation of transcription, DNA-dependent	GO:0003700	sequence-specific DNA binding transcription factor activity	GO:0005634	nucleus	PF03634	TCP family transcription factor	PTHR11584 PTHR11584:SF275	SERINE/THREONINE PROTEIN KINASE; SUBFAMILY NOT NAMED	NA	NA	NA	NA
GLYMA11G01010	black	GLYMA11G01010	NA	NA	GO:0006869 GO:0010167 GO:0015706	lipid transport; response to nitrate; nitrate transport	GO:0008289	lipid binding	GO:0005886 GO:0031225	plasma membrane; anchored to membrane	PF00234	Protease inhibitor/seed storage/LTP family	NA	NA	NA	NA	NA	NA
GLYMA11G05980	black	GLYMA11G05980	NA	NA	GO:0008150	biological process	GO:0003674	molecular function	GO:0005634	nucleus	NA	NA	NA	NA	NA	NA	NA	NA
GLYMA11G11450	black	GLYMA11G11450	KOG0048	Transcription_factor,_Myb_superfamily	GO:0006598 GO:0006857 GO:0009611 GO:0009698 GO:0009751 GO:0009753 GO:0009805 GO:0010224 GO:0042398 GO:0045892 GO:2000762	polyamine catabolic process; oligopeptide transport; response to wounding; phenylpropanoid metabolic process; response to salicylic acid stimulus; response to jasmonic acid stimulus; coumarin biosynthetic process; response to UV-B; cellular modified amino acid biosynthetic process; negative regulation of transcription, DNA-dependent; regulation of phenylpropanoid metabolic process	GO:0003677 GO:0003700	DNA binding; sequence-specific DNA binding transcription factor activity	GO:0005634	nucleus	PF00249	Myb-like DNA-binding domain	PTHR10641	MYB-RELATED	NA	NA	K09422	myb_proto-oncogene_protein,_plant
GLYMA11G35270	black	GLYMA11G35270	NA	NA	GO:0009648 GO:0009649 GO:0009909 GO:0010017 GO:0010114 GO:0042753 GO:0048573 GO:0080167	photoperiodism; entrainment of circadian clock; regulation of flower development; red or far-red light signaling pathway; response to red light; positive regulation of circadian rhythm; photoperiodism, flowering; response to karrikin	GO:0003674 GO:0042803	molecular function; protein homodimerization activity	GO:0005634	nucleus	PF07011	Protein of unknown function (DUF1313)	NA	NA	NA	NA	NA	NA
GLYMA12G16750	black	GLYMA12G16750	NA	NA	GO:0009640	photomorphogenesis	GO:0003700 GO:0004871	sequence-specific DNA binding transcription factor activity; signal transducer activity	GO:0005634 GO:0005737	nucleus; cytoplasm	PF03514	GRAS family transcription factor	NA	NA	NA	NA	NA	NA
GLYMA13G00380	black	GLYMA13G00380	NA	NA	GO:0002679 GO:0006355 GO:0010200 GO:0035556 GO:0042742	respiratory burst involved in defense response; regulation of transcription, DNA-dependent; response to chitin; intracellular signal transduction; defense response to bacterium	GO:0003700 GO:0005516 GO:0043565	sequence-specific DNA binding transcription factor activity; calmodulin binding; sequence-specific DNA binding	GO:0005634	nucleus	PF10533 PF03106	Plant zinc cluster domain; WRKY DNA -binding domain	NA	NA	NA	NA	NA	NA
GLYMA13G18131	black	GLYMA13G18131	NA	NA	GO:0006355	regulation of transcription, DNA-dependent	GO:0003677 GO:0003700	DNA binding; sequence-specific DNA binding transcription factor activity	GO:0005634	nucleus	PF00010	Helix-loop-helix DNA-binding domain	PTHR11514 PTHR11514:SF7	MYC; B-MYC PROTO-ONCOGENE	NA	NA	NA	NA
GLYMA13G22750	black	GLYMA13G22750	NA	NA	GO:0006355 GO:0009733 GO:0009880 GO:0010051 GO:0045892 GO:0048364	regulation of transcription, DNA-dependent; response to auxin stimulus; embryonic pattern specification; xylem and phloem pattern formation; negative regulation of transcription, DNA-dependent; root development	GO:0003700 GO:0005515	sequence-specific DNA binding transcription factor activity; protein binding	GO:0005634	nucleus	PF02309	AUX/IAA family	NA	NA	NA	NA	NA	NA
GLYMA13G37280	black	GLYMA13G37280	NA	NA	GO:0006811 GO:0006816 GO:0006944 GO:0007030 GO:0007033 GO:0009556 GO:0009651 GO:0009845 GO:0010119 GO:0019722 GO:0052543 GO:0055085 GO:0080141	ion transport; calcium ion transport; cellular membrane fusion; Golgi organization; vacuole organization; microsporogenesis; response to salt stress; seed germination; regulation of stomatal movement; calcium-mediated signaling; callose deposition in cell wall; transmembrane transport; regulation of jasmonic acid biosynthetic process	GO:0005216 GO:0005245 GO:0005262 GO:0005509	ion channel activity; voltage-gated calcium channel activity; calcium channel activity; calcium ion binding	GO:0000325 GO:0005773 GO:0005774 GO:0005794 GO:0005886 GO:0016020	plant-type vacuole; vacuole; vacuolar membrane; Golgi apparatus; plasma membrane; membrane	PF00520	Ion transport protein	PTHR10037 PTHR10037:SF61	VOLTAGE-GATED CATION CHANNEL (CALCIUM AND SODIUM); TWO PORE CALCIUM CHANNEL PROTEIN 1	NA	NA	NA	NA
GLYMA14G05140	black	GLYMA14G05140	KOG2086	Protein_tyrosine_phosphatase_SHP1/Cofactor_for_p97_ATPase-mediated_vesicle_membrane_fusion	GO:0008150	biological process	GO:0005515	protein binding	GO:0005634	nucleus	PF08059 PF00789	SEP domain; UBX domain	PTHR23333 PTHR23333:SF6	UBX DOMAIN CONTAINING PROTEIN; PHOSPHATASE-RELATED	NA	NA	NA	NA
GLYMA14G37280	black	GLYMA14G37280	NA	NA	GO:0008150 GO:0042753	biological process; positive regulation of circadian rhythm	GO:0003674	molecular function	GO:0005634	nucleus	PF07011	Protein of unknown function (DUF1313)	NA	NA	NA	NA	NA	NA
GLYMA15G00990	black	GLYMA15G00990	KOG1187	Serine/threonine_protein_kinase	GO:0006468	protein phosphorylation	GO:0004672 GO:0004713 GO:0005524 GO:0016301 GO:0016772	protein kinase activity; protein tyrosine kinase activity; ATP binding; kinase activity; transferase activity, transferring phosphorus-containing groups	GO:0005886 GO:0009506	plasma membrane; plasmodesma	PF00069	Protein kinase domain	PTHR24420 PTHR24420:SF427	FAMILY NOT NAMED; SUBFAMILY NOT NAMED	NA	NA	NA	NA
GLYMA15G04710	black	GLYMA15G04710	NA	NA	GO:0008150	biological process	GO:0045735	nutrient reservoir activity	GO:0005575	cellular component	PF00190	Cupin	NA	NA	NA	NA	NA	NA
GLYMA15G06550	black	GLYMA15G06550	KOG1926	Predicted_regulator_of_rRNA_gene_transcription_(MYB-binding_protein)	GO:0006260 GO:0006351 GO:0009165	DNA replication; transcription, DNA-dependent; nucleotide biosynthetic process	GO:0003677 GO:0003887	DNA binding; DNA-directed DNA polymerase activity	GO:0005634 GO:0005829	nucleus; cytosol	PF04931	DNA polymerase phi	PTHR13213 PTHR13213:SF1	DNA POLYMERASE V RELATED; gb def: similar to myb binding protein (p160) 1a, nuclear protein p160 [mus musculus]	NA	NA	NA	NA
GLYMA15G08180	black	GLYMA15G08180	KOG2162	Nonsense-mediated_mRNA_decay_protein	GO:0008150	biological process	NA	NA	GO:0005634	nucleus	PF10374	Telomerase activating protein Est1	PTHR15696	SMG-7 (SUPPRESSOR WITH MORPHOLOGICAL EFFECT ON GENITALIA PROTEIN 7)	NA	NA	NA	NA
GLYMA15G09920	black	GLYMA15G09920	NA	NA	GO:0010286	heat acclimation	GO:0003674	molecular function	GO:0005634	nucleus	NA	NA	NA	NA	NA	NA	NA	NA
GLYMA15G13320	black	GLYMA15G13320	NA	NA	GO:0006612 GO:0006944 GO:0009410 GO:0009617 GO:0009627 GO:0009697 GO:0009816 GO:0009817 GO:0009862 GO:0009863 GO:0009867 GO:0010200 GO:0010363 GO:0031348 GO:0043069 GO:0045087 GO:0050832 GO:0052542 GO:0080185	protein targeting to membrane; cellular membrane fusion; response to xenobiotic stimulus; response to bacterium; systemic acquired resistance; salicylic acid biosynthetic process; defense response to bacterium, incompatible interaction; defense response to fungus, incompatible interaction; systemic acquired resistance, salicylic acid mediated signaling pathway; salicylic acid mediated signaling p…	GO:0005515 GO:1901149	protein binding; salicylic acid binding	NA	NA	PF11900 PF00651 PF12313	Domain of unknown function (DUF3420); BTB/POZ domain; NPR1/NIM1 like defence protein C terminal	NA	NA	NA	NA	NA	NA
GLYMA16G02531	black	GLYMA16G02531	KOG0584	Serine/threonine_protein_kinase	GO:0006468	protein phosphorylation	GO:0004672 GO:0004674 GO:0004713 GO:0005524 GO:0016301 GO:0016772	protein kinase activity; protein serine/threonine kinase activity; protein tyrosine kinase activity; ATP binding; kinase activity; transferase activity, transferring phosphorus-containing groups	GO:0005634 GO:0005737	nucleus; cytoplasm	PF00069	Protein kinase domain	PTHR13902 PTHR13902:SF39	SERINE/THREONINE-PROTEIN KINASE WNK (WITH NO LYSINE)-RELATED; SUBFAMILY NOT NAMED	NA	NA	NA	NA
GLYMA17G01280	black	GLYMA17G01280	NA	NA	GO:0008150	biological process	GO:0003674	molecular function	NA	NA	NA	NA	NA	NA	NA	NA	NA	NA
GLYMA17G09990	black	GLYMA17G09990	NA	NA	GO:0006351 GO:0006355 GO:0035278	transcription, DNA-dependent; regulation of transcription, DNA-dependent; negative regulation of translation involved in gene silencing by miRNA	GO:0003677	DNA binding	GO:0000932 GO:0005634 GO:0016021	cytoplasmic mRNA processing body; nucleus; integral to membrane	PF08711	TFIIS helical bundle-like domain	PTHR15141 PTHR15141:SF6	ELONGIN A-RELATED; gb def: Zgc:55573	NA	NA	NA	NA
GLYMA17G12080	black	GLYMA17G12080	NA	NA	GO:0000394 GO:0006355 GO:0009086 GO:0009733 GO:0010583	RNA splicing, via endonucleolytic cleavage and ligation; regulation of transcription, DNA-dependent; methionine biosynthetic process; response to auxin stimulus; response to cyclopentenone	GO:0003700 GO:0005515	sequence-specific DNA binding transcription factor activity; protein binding	GO:0005634	nucleus	PF02309	AUX/IAA family	NA	NA	NA	NA	NA	NA
GLYMA17G13700	black	GLYMA17G13700	NA	NA	GO:0006606	protein import into nucleus	NA	NA	GO:0005739 GO:0009507	mitochondrion; chloroplast	PF01936	Protein of unknown function DUF88	NA	NA	NA	NA	NA	NA
GLYMA17G16460	black	GLYMA17G16460	KOG1323	Serine/threonine_phosphatase	GO:0006355 GO:0006499 GO:0009826 GO:0009933 GO:0010074 GO:0018345 GO:0018377	regulation of transcription, DNA-dependent; N-terminal protein myristoylation; unidimensional cell growth; meristem structural organization; maintenance of meristem identity; protein palmitoylation; protein myristoylation	GO:0003824 GO:0004722 GO:0005543	catalytic activity; protein serine/threonine phosphatase activity; phospholipid binding	GO:0005634 GO:0005886	nucleus; plasma membrane	PF00481	Protein phosphatase 2C	PTHR13832 PTHR13832:SF170	PROTEIN PHOSPHATASE 2C; SUBFAMILY NOT NAMED	NA	NA	NA	NA
GLYMA17G18040	black	GLYMA17G18040	NA	NA	GO:0009733 GO:0010252	response to auxin stimulus; auxin homeostasis	GO:0010279	indole-3-acetic acid amido synthetase activity	GO:0005737	cytoplasm	PF03321	GH3 auxin-responsive promoter	NA	NA	NA	NA	NA	NA
GLYMA17G31800	black	GLYMA17G31800	NA	NA	NA	NA	NA	NA	GO:0005739	mitochondrion	NA	NA	NA	NA	NA	NA	NA	NA
GLYMA18G27710	black	GLYMA18G27710	KOG2467	Glycine/serine_hydroxymethyltransferase	GO:0006544 GO:0006563 GO:0009409 GO:0009626 GO:0009697 GO:0009814 GO:0009853 GO:0019464 GO:0019684 GO:0042742 GO:0046686	glycine metabolic process; L-serine metabolic process; response to cold; plant-type hypersensitive response; salicylic acid biosynthetic process; defense response, incompatible interaction; photorespiration; glycine decarboxylation via glycine cleavage system; photosynthesis, light reaction; defense response to bacterium; response to cadmium ion	GO:0003824 GO:0004372 GO:0005515 GO:0008266 GO:0030170	catalytic activity; glycine hydroxymethyltransferase activity; protein binding; poly(U) RNA binding; pyridoxal phosphate binding	GO:0005634 GO:0005739 GO:0005759 GO:0005886 GO:0009507 GO:0009534 GO:0009570 GO:0010319 GO:0016020 GO:0022626 GO:0048046	nucleus; mitochondrion; mitochondrial matrix; plasma membrane; chloroplast; chloroplast thylakoid; chloroplast stroma; stromule; membrane; cytosolic ribosome; apoplast	PF00464	Serine hydroxymethyltransferase	PTHR11680	SERINE HYDROXYMETHYLTRANSFERASE	2.1.2.1	Glycine_hydroxymethyltransferase	K00600	glycine_hydroxymethyltransferase_[EC:2.1.2.1]
GLYMA18G41490	black	GLYMA18G41490	NA	NA	GO:0008150	biological process	GO:0003674	molecular function	GO:0005634	nucleus	NA	NA	NA	NA	NA	NA	NA	NA
GLYMA18G44980	black	GLYMA18G44980	KOG1588	RNA-binding_protein_Sam68_and_related_KH_domain_proteins	GO:0008150	biological process	GO:0003676 GO:0003723	nucleic acid binding; RNA binding	GO:0005634 GO:0005829	nucleus; cytosol	PF00013	KH domain	PTHR11208 PTHR11208:SF25	RNA-BINDING PROTEIN RELATED;	NA	NA	NA	NA
GLYMA18G50320	black	GLYMA18G50320	NA	NA	NA	NA	GO:0016740 GO:0016747 GO:0050736	transferase activity; transferase activity, transferring acyl groups other than amino-acyl groups; O-malonyltransferase activity	GO:0005737 GO:0005829	cytoplasm; cytosol	PF02458	Transferase family	NA	NA	NA	NA	NA	NA
GLYMA19G37124	black	GLYMA19G37124	NA	NA	GO:0008152	metabolic process	GO:0008194 GO:0016757 GO:0016758	UDP-glycosyltransferase activity; transferase activity, transferring glycosyl groups; transferase activity, transferring hexosyl groups	GO:0009507	chloroplast	NA	NA	NA	NA	NA	NA	NA	NA
GLYMA19G38440	black	GLYMA19G38440	NA	NA	GO:0080167	response to karrikin	GO:0003674	molecular function	GO:0005634	nucleus	NA	NA	NA	NA	NA	NA	NA	NA
GLYMA01G00570	black	GLYMA01G00570	KOG0907	Thioredoxin	GO:0006662 GO:0045454	glycerol ether metabolic process; cell redox homeostasis	GO:0009055 GO:0015035 GO:0016671	electron carrier activity; protein disulfide oxidoreductase activity; oxidoreductase activity, acting on a sulfur group of donors, disulfide as acceptor	GO:0009507	chloroplast	PF00085	Thioredoxin	PTHR10438 PTHR10438:SF7	THIOREDOXIN-RELATED; THIOREDOXIN	NA	NA	NA	NA
GLYMA01G04730	black	GLYMA01G04730	NA	NA	GO:0006612 GO:0008150 GO:0009963 GO:0010363	protein targeting to membrane; biological process; positive regulation of flavonoid biosynthetic process; regulation of plant-type hypersensitive response	GO:0003674	molecular function	GO:0005634 GO:0005773	nucleus; vacuole	PF04601	Protein of unknown function (DUF569)	NA	NA	NA	NA	NA	NA
GLYMA01G25830	black	GLYMA01G25830	NA	NA	GO:0008150	biological process	GO:0003674	molecular function	GO:0005576	extracellular region	PF09118 PF07250	Domain of unknown function (DUF1929); Glyoxal oxidase N-terminus	NA	NA	NA	NA	NA	NA
GLYMA01G34540	black	GLYMA01G34540	NA	NA	GO:0007155 GO:0010089 GO:0010090 GO:0010311 GO:0044036 GO:0045010 GO:0048765 GO:0071555	cell adhesion; xylem development; trichome morphogenesis; lateral root formation; cell wall macromolecule metabolic process; actin nucleation; root hair cell differentiation; cell wall organization	NA	NA	GO:0005634	nucleus	PF03195	Protein of unknown function DUF260	NA	NA	NA	NA	NA	NA
GLYMA01G41190	black	GLYMA01G41190	NA	NA	GO:0000024 GO:0000272 GO:0005975 GO:0005983 GO:0009409	maltose biosynthetic process; polysaccharide catabolic process; carbohydrate metabolic process; starch catabolic process; response to cold	GO:0003824 GO:0016161 GO:0043169	catalytic activity; beta-amylase activity; cation binding	GO:0009507 GO:0009570	chloroplast; chloroplast stroma	PF01373	Glycosyl hydrolase family 14	NA	NA	NA	NA	NA	NA
GLYMA02G06810	black	GLYMA02G06810	NA	NA	GO:0006499	N-terminal protein myristoylation	GO:0003674	molecular function	GO:0005575	cellular component	NA	NA	NA	NA	NA	NA	NA	NA
GLYMA02G10660	black	GLYMA02G10660	KOG1752	Glutaredoxin_and_related_proteins	GO:0045454 GO:0045892 GO:0048653	cell redox homeostasis; negative regulation of transcription, DNA-dependent; anther development	GO:0005515 GO:0009055 GO:0015035	protein binding; electron carrier activity; protein disulfide oxidoreductase activity	GO:0005575	cellular component	PF00462	Glutaredoxin	PTHR10168	GLUTAREDOXIN	NA	NA	NA	NA
GLYMA02G42030	black	GLYMA02G42030	KOG0048	Transcription_factor,_Myb_superfamily	GO:0000303 GO:0006355 GO:0009651 GO:0009723 GO:0009733 GO:0009737 GO:0009739 GO:0009743 GO:0009751 GO:0009753 GO:0009873 GO:0010090	response to superoxide; regulation of transcription, DNA-dependent; response to salt stress; response to ethylene stimulus; response to auxin stimulus; response to abscisic acid stimulus; response to gibberellin stimulus; response to carbohydrate stimulus; response to salicylic acid stimulus; response to jasmonic acid stimulus; ethylene mediated signaling pathway; trichome morphogenesis	GO:0003677 GO:0003700	DNA binding; sequence-specific DNA binding transcription factor activity	GO:0005634 GO:0005737	nucleus; cytoplasm	PF00249	Myb-like DNA-binding domain	PTHR10641	MYB-RELATED	NA	NA	NA	NA
GLYMA03G05370	black	GLYMA03G05370	KOG4658	Apoptotic_ATPase	GO:0006952 GO:0009627 GO:0009697	defense response; systemic acquired resistance; salicylic acid biosynthetic process	GO:0005515 GO:0043531	protein binding; ADP binding	GO:0005576	extracellular region	PF00931	NB-ARC domain	PTHR23155 PTHR23155:SF236	LEUCINE-RICH REPEAT-CONTAINING PROTEIN; DISEASE RESISTANCE PROTEIN (NBS-LRR CLASS), PUTATI	NA	NA	NA	NA
GLYMA03G22071	black	GLYMA03G22071	NA	NA	GO:0006952 GO:0007165	defense response; signal transduction	GO:0043531	ADP binding	GO:0005622 GO:0005737	intracellular; cytoplasm	PF01582 PF00931	TIR domain; NB-ARC domain	PTHR11017 PTHR11017:SF20	LEUCINE RICH REPEAT PROTEIN; DISEASE RESISTANCE PROTEIN	NA	NA	NA	NA
GLYMA03G26520	black	GLYMA03G26520	NA	NA	GO:0002679 GO:0006355 GO:0006612 GO:0007165 GO:0009414 GO:0009723 GO:0009733 GO:0009737 GO:0009738 GO:0009753 GO:0009863 GO:0009867 GO:0009873 GO:0010200 GO:0010363 GO:0035556 GO:0042538 GO:0043069	respiratory burst involved in defense response; regulation of transcription, DNA-dependent; protein targeting to membrane; signal transduction; response to water deprivation; response to ethylene stimulus; response to auxin stimulus; response to abscisic acid stimulus; abscisic acid mediated signaling pathway; response to jasmonic acid stimulus; salicylic acid mediated signaling pathway; jasmonic…	GO:0003677 GO:0003700	DNA binding; sequence-specific DNA binding transcription factor activity	GO:0005634	nucleus	PF00847	AP2 domain	NA	NA	NA	NA	NA	NA
GLYMA03G32090	black	GLYMA03G32090	NA	NA	GO:0007389 GO:0008150 GO:0009855 GO:0009944 GO:0010014 GO:0010075 GO:0048438 GO:0048439	pattern specification process; biological process; determination of bilateral symmetry; polarity specification of adaxial/abaxial axis; meristem initiation; regulation of meristem growth; floral whorl development; flower morphogenesis	GO:0003674	molecular function	GO:0005634	nucleus	PF04852	Protein of unknown function (DUF640)	NA	NA	NA	NA	NA	NA
GLYMA03G32270	black	GLYMA03G32270	KOG1187	Serine/threonine_protein_kinase	GO:0006468 GO:0006857 GO:0006995 GO:0009627 GO:0031347	protein phosphorylation; oligopeptide transport; cellular response to nitrogen starvation; systemic acquired resistance; regulation of defense response	GO:0004672 GO:0004713 GO:0005524 GO:0016301 GO:0016772	protein kinase activity; protein tyrosine kinase activity; ATP binding; kinase activity; transferase activity, transferring phosphorus-containing groups	GO:0005634 GO:0005886 GO:0009506 GO:0016020	nucleus; plasma membrane; plasmodesma; membrane	PF00560 PF08263 PF00069	Leucine Rich Repeat; Leucine rich repeat N-terminal domain; Protein kinase domain	PTHR24420 PTHR24420:SF501	FAMILY NOT NAMED; SUBFAMILY NOT NAMED	NA	NA	NA	NA
GLYMA03G34330	black	GLYMA03G34330	KOG0080	GTPase_Rab18,_small_G_protein_superfamily	GO:0006355 GO:0007264 GO:0015031	regulation of transcription, DNA-dependent; small GTPase mediated signal transduction; protein transport	GO:0005515 GO:0005524 GO:0005525 GO:0008134 GO:0030742 GO:0080115	protein binding; ATP binding; GTP binding; transcription factor binding; GTP-dependent protein binding; myosin XI tail binding	GO:0005777 GO:0005794	peroxisome; Golgi apparatus	PF00071	Ras family	PTHR24073 PTHR24073:SF482	FAMILY NOT NAMED;	NA	NA	NA	NA
GLYMA03G39900	black	GLYMA03G39900	NA	NA	GO:0080156	mitochondrial mRNA modification	NA	NA	GO:0005739	mitochondrion	PF01535	PPR repeat	PTHR24015 PTHR24015:SF76	FAMILY NOT NAMED; SUBFAMILY NOT NAMED	NA	NA	NA	NA
GLYMA03G42140	black	GLYMA03G42140	NA	NA	GO:0000038 GO:0006633 GO:0008152 GO:0008610 GO:0009409 GO:0009416 GO:0009611 GO:0009805 GO:0010025 GO:0030497 GO:0042335	very long-chain fatty acid metabolic process; fatty acid biosynthetic process; metabolic process; lipid biosynthetic process; response to cold; response to light stimulus; response to wounding; coumarin biosynthetic process; wax biosynthetic process; fatty acid elongation; cuticle development	GO:0003824 GO:0009922 GO:0016746 GO:0016747	catalytic activity; fatty acid elongase activity; transferase activity, transferring acyl groups; transferase activity, transferring acyl groups other than amino-acyl groups	GO:0005783 GO:0016020 GO:0022626	endoplasmic reticulum; membrane; cytosolic ribosome	PF08392 PF08541	FAE1/Type III polyketide synthase-like protein; 3-Oxoacyl-[acyl-carrier-protein (ACP)] synthase III C terminal	NA	NA	NA	NA	NA	NA
GLYMA04G01252	black	GLYMA04G01252	NA	NA	GO:0006633 GO:0010089 GO:0044036	fatty acid biosynthetic process; xylem development; cell wall macromolecule metabolic process	GO:0008168 GO:0008757	methyltransferase activity; S-adenosylmethionine-dependent methyltransferase activity	GO:0005634	nucleus	PF03492	SAM dependent carboxyl methyltransferase	NA	NA	NA	NA	NA	NA
GLYMA04G04980	black	GLYMA04G04980	NA	NA	GO:0016567	protein ubiquitination	GO:0004842	ubiquitin-protein ligase activity	GO:0000151 GO:0005634	ubiquitin ligase complex; nucleus	PF04564	U-box domain	PTHR22849	WDSAM1 PROTEIN	NA	NA	NA	NA
GLYMA04G06150	black	GLYMA04G06150	NA	NA	NA	NA	GO:0016740 GO:0016747	transferase activity; transferase activity, transferring acyl groups other than amino-acyl groups	GO:0005737 GO:0005829	cytoplasm; cytosol	PF02458	Transferase family	NA	NA	NA	NA	NA	NA
GLYMA0509S00200	black	GLYMA0509S00200	NA	NA	GO:0006457	protein folding	GO:0031072	heat shock protein binding	GO:0005737	cytoplasm	PF00226	DnaJ domain	NA	NA	NA	NA	NA	NA
GLYMA05G03560	black	GLYMA05G03560	NA	NA	GO:0006355 GO:0009408 GO:0009414 GO:0009651 GO:0010371 GO:0016049 GO:0048510 GO:0050826	regulation of transcription, DNA-dependent; response to heat; response to water deprivation; response to salt stress; regulation of gibberellin biosynthetic process; cell growth; regulation of timing of transition from vegetative to reproductive phase; response to freezing	GO:0003677 GO:0003700 GO:0043565	DNA binding; sequence-specific DNA binding transcription factor activity; sequence-specific DNA binding	GO:0005634	nucleus	PF00847	AP2 domain	NA	NA	NA	NA	NA	NA
GLYMA05G08270	black	GLYMA05G08270	KOG0157	Cytochrome_P450_CYP4/CYP19/CYP26_subfamilies	GO:0009416 GO:0009733 GO:0009741 GO:0010268 GO:0016131 GO:0055114	response to light stimulus; response to auxin stimulus; response to brassinosteroid stimulus; brassinosteroid homeostasis; brassinosteroid metabolic process; oxidation-reduction process	GO:0005506 GO:0008395 GO:0009055 GO:0016705 GO:0019825 GO:0020037	iron ion binding; steroid hydroxylase activity; electron carrier activity; oxidoreductase activity, acting on paired donors, with incorporation or reduction of molecular oxygen; oxygen binding; heme binding	NA	NA	PF00067	Cytochrome P450	PTHR24282 PTHR24282:SF174	FAMILY NOT NAMED;	NA	NA	NA	NA
GLYMA05G21360	black	GLYMA05G21360	NA	NA	GO:0009693 GO:0009723 GO:0080167	ethylene biosynthetic process; response to ethylene stimulus; response to karrikin	GO:0003674	molecular function	GO:0005739	mitochondrion	NA	NA	NA	NA	NA	NA	NA	NA
GLYMA05G21680	black	GLYMA05G21680	NA	NA	GO:0009733 GO:0010252	response to auxin stimulus; auxin homeostasis	GO:0010279	indole-3-acetic acid amido synthetase activity	GO:0005737	cytoplasm	PF03321	GH3 auxin-responsive promoter	NA	NA	NA	NA	NA	NA
GLYMA05G27740	black	GLYMA05G27740	KOG0054	Multidrug_resistance-associated_protein/mitoxantrone_resistance_protein,_ABC_superfamily	GO:0006810 GO:0055085	transport; transmembrane transport	GO:0000166 GO:0005524 GO:0010290 GO:0015431 GO:0016887 GO:0017111 GO:0042626	nucleotide binding; ATP binding; chlorophyll catabolite transmembrane transporter activity; glutathione S-conjugate-exporting ATPase activity; ATPase activity; nucleoside-triphosphatase activity; ATPase activity, coupled to transmembrane movement of substances	GO:0000325 GO:0005773 GO:0005774 GO:0005886 GO:0009506 GO:0016021 GO:0048046	plant-type vacuole; vacuole; vacuolar membrane; plasma membrane; plasmodesma; integral to membrane; apoplast	PF00005 PF00664	ABC transporter; ABC transporter transmembrane region	PTHR24223 PTHR24223:SF20	FAMILY NOT NAMED; SUBFAMILY NOT NAMED	NA	NA	NA	NA
GLYMA06G05530	black	GLYMA06G05530	NA	NA	NA	NA	GO:0005516	calmodulin binding	GO:0005634	nucleus	NA	NA	PTHR13140 PTHR13140:SF84	MYOSIN; MYOSIN VIII	NA	NA	NA	NA
GLYMA06G08880	black	GLYMA06G08880	KOG1163	Casein_kinase_(serine/threonine/tyrosine_protein_kinase)	GO:0006468	protein phosphorylation	GO:0004672 GO:0004674 GO:0005524 GO:0016301 GO:0016772	protein kinase activity; protein serine/threonine kinase activity; ATP binding; kinase activity; transferase activity, transferring phosphorus-containing groups	GO:0005575	cellular component	PF00069	Protein kinase domain	PTHR11909 PTHR11909:SF18	CASEIN KINASE-RELATED; CASEIN KINASE	NA	NA	NA	NA
GLYMA06G46590	black	GLYMA06G46590	NA	NA	GO:0006355	regulation of transcription, DNA-dependent	GO:0003677 GO:0003700	DNA binding; sequence-specific DNA binding transcription factor activity	GO:0005634	nucleus	NA	NA	PTHR25040 PTHR25040:SF29	FAMILY NOT NAMED; SUBFAMILY NOT NAMED	NA	NA	NA	NA
GLYMA07G05260	black	GLYMA07G05260	NA	NA	NA	NA	NA	NA	NA	NA	PF08137	DVL family	NA	NA	NA	NA	NA	NA
GLYMA07G07890	black	GLYMA07G07890	NA	NA	GO:0008150	biological process	GO:0003674	molecular function	GO:0005634	nucleus	PF00646	F-box domain	NA	NA	NA	NA	NA	NA
GLYMA07G11420	black	GLYMA07G11420	KOG0087	GTPase_Rab11/YPT3,_small_G_protein_superfamily	GO:0006184 GO:0006886 GO:0006913 GO:0007165 GO:0007264 GO:0015031	GTP catabolic process; intracellular protein transport; nucleocytoplasmic transport; signal transduction; small GTPase mediated signal transduction; protein transport	GO:0003924 GO:0005525	GTPase activity; GTP binding	GO:0005622 GO:0005634 GO:0016020	intracellular; nucleus; membrane	PF00071	Ras family	PTHR24073 PTHR24073:SF213	FAMILY NOT NAMED; SUBFAMILY NOT NAMED	NA	NA	K07976	Rab_family,_other
GLYMA07G33721	black	GLYMA07G33721	NA	NA	NA	NA	NA	NA	NA	NA	NA	NA	NA	NA	NA	NA	NA	NA
GLYMA07G34370	black	GLYMA07G34370	KOG0236	Sulfate/bicarbonate/oxalate_exchanger_SAT-1_and_related_transporters_(SLC26_family)	GO:0006810 GO:0008272 GO:0055085	transport; sulfate transport; transmembrane transport	GO:0005215 GO:0008271 GO:0015116	transporter activity; secondary active sulfate transmembrane transporter activity; sulfate transmembrane transporter activity	GO:0016020 GO:0016021	membrane; integral to membrane	PF00916 PF01740	Sulfate transporter family; STAS domain	PTHR11814 PTHR11814:SF46	SULFATE TRANSPORTER; SUBFAMILY NOT NAMED	NA	NA	NA	NA
GLYMA08G00720	black	GLYMA08G00720	KOG0229	Phosphatidylinositol-4-phosphate_5-kinase	GO:0046488	phosphatidylinositol metabolic process	GO:0003785 GO:0005524 GO:0016307 GO:0016308 GO:0051015	actin monomer binding; ATP binding; phosphatidylinositol phosphate kinase activity; 1-phosphatidylinositol-4-phosphate 5-kinase activity; actin filament binding	GO:0005634 GO:0005886	nucleus; plasma membrane	PF01504 PF02493	Phosphatidylinositol-4-phosphate 5-Kinase; MORN repeat	PTHR23086 PTHR23086:SF6	PHOSPHATIDYLINOSITOL-4-PHOSPHATE 5-KINASE; PHOSPHATIDYLINOSITOL-4-PHOSPHATE 5-KINASE	NA	NA	NA	NA
GLYMA08G02640	black	GLYMA08G02640	NA	NA	GO:0006165 GO:0006183 GO:0006228 GO:0006241	nucleoside diphosphate phosphorylation; GTP biosynthetic process; UTP biosynthetic process; CTP biosynthetic process	GO:0004550 GO:0005524 GO:0005543	nucleoside diphosphate kinase activity; ATP binding; phospholipid binding	GO:0005634 GO:0009507	nucleus; chloroplast	NA	NA	NA	NA	NA	NA	NA	NA
GLYMA08G08000	black	GLYMA08G08000	KOG1187	Serine/threonine_protein_kinase	GO:0006468	protein phosphorylation	GO:0004672 GO:0004674 GO:0005524 GO:0016301 GO:0016772	protein kinase activity; protein serine/threonine kinase activity; ATP binding; kinase activity; transferase activity, transferring phosphorus-containing groups	GO:0005886	plasma membrane	PF00069 PF00139	Protein kinase domain; Legume lectin domain	PTHR24420 PTHR24420:SF435	FAMILY NOT NAMED; SUBFAMILY NOT NAMED	NA	NA	NA	NA
GLYMA08G19221	black	GLYMA08G19221	NA	NA	GO:0006457 GO:0015996	protein folding; chlorophyll catabolic process	GO:0031072	heat shock protein binding	GO:0005634 GO:0009507	nucleus; chloroplast	PF00226	DnaJ domain	PTHR25040	FAMILY NOT NAMED	NA	NA	NA	NA
GLYMA08G20070	black	GLYMA08G20070	KOG0351	ATP-dependent_DNA_helicase	GO:0000724 GO:0006260 GO:0006281 GO:0006310 GO:0006974 GO:0010228 GO:0051276 GO:0070417 GO:0071215	double-strand break repair via homologous recombination; DNA replication; DNA repair; DNA recombination; response to DNA damage stimulus; vegetative to reproductive phase transition of meristem; chromosome organization; cellular response to cold; cellular response to abscisic acid stimulus	GO:0003676 GO:0004386 GO:0005524 GO:0008026 GO:0043138 GO:0043140	nucleic acid binding; helicase activity; ATP binding; ATP-dependent helicase activity; 3'-5' DNA helicase activity; ATP-dependent 3'-5' DNA helicase activity	GO:0005622 GO:0005634 GO:0009506	intracellular; nucleus; plasmodesma	PF00570 PF00271 PF09382 PF00270	HRDC domain; Helicase conserved C-terminal domain; RQC domain; DEAD/DEAH box helicase	PTHR13710 PTHR13710:SF13	DNA HELICASE RECQ FAMILY MEMBER; RECQ HELICASE 5	3.6.4.12	NA	K10901	bloom_syndrome_protein_[EC:3.6.4.12]
GLYMA08G20471	black	GLYMA08G20471	NA	NA	NA	NA	NA	NA	NA	NA	NA	NA	NA	NA	NA	NA	NA	NA
GLYMA08G28000	black	GLYMA08G28000	NA	NA	GO:0008150	biological process	GO:0016757	transferase activity, transferring glycosyl groups	GO:0005794	Golgi apparatus	PF10250	GDP-fucose protein O-fucosyltransferase	NA	NA	NA	NA	NA	NA
GLYMA09G07750	black	GLYMA09G07750	NA	NA	NA	NA	NA	NA	NA	NA	NA	NA	NA	NA	NA	NA	NA	NA
GLYMA09G30250	black	GLYMA09G30250	NA	NA	GO:0002679 GO:0010200 GO:0015824 GO:0016567 GO:0035556	respiratory burst involved in defense response; response to chitin; proline transport; protein ubiquitination; intracellular signal transduction	GO:0004842	ubiquitin-protein ligase activity	GO:0005737	cytoplasm	PF04564	U-box domain	PTHR22849	WDSAM1 PROTEIN	NA	NA	NA	NA
GLYMA09G34871	black	GLYMA09G34871	NA	NA	GO:0080167	response to karrikin	GO:0005515	protein binding	GO:0005634	nucleus	NA	NA	NA	NA	NA	NA	NA	NA
GLYMA10G35587	black	GLYMA10G35587	NA	NA	NA	NA	NA	NA	NA	NA	NA	NA	NA	NA	NA	NA	NA	NA
GLYMA10G39415	black	GLYMA10G39415	KOG1470	Phosphatidylinositol_transfer_protein_PDR16_and_related_proteins	GO:0008150	biological process	GO:0003674	molecular function	GO:0005634	nucleus	PF00650	CRAL/TRIO domain	PTHR10174 PTHR10174:SF78	RETINALDEHYDE BINDING PROTEIN-RELATED; SEC14 CYTOSOLIC FACTOR FAMILY PROTEIN / PHOSPHOGLY	NA	NA	NA	NA
GLYMA11G00550	black	GLYMA11G00550	KOG0143	Iron/ascorbate_family_oxidoreductases	GO:0009685 GO:0055114	gibberellin metabolic process; oxidation-reduction process	GO:0016491 GO:0016706 GO:0052635	oxidoreductase activity; oxidoreductase activity, acting on paired donors, with incorporation or reduction of molecular oxygen, 2-oxoglutarate as one donor, and incorporation of one atom each of oxygen into both donors; C-20 gibberellin 2-beta-dioxygenase activity	GO:0005737	cytoplasm	PF03171	2OG-Fe(II) oxygenase superfamily	PTHR10209 PTHR10209:SF55	FE(II)/ ASCORBATE OXIDASE SUPERFAMILY; OXIDOREDUCTASE, 2OG-FE(II) OXYGENASE FAMILY PROTEI	NA	NA	NA	NA
GLYMA11G05510	black	GLYMA11G05510	NA	NA	GO:0009733 GO:0009741 GO:0010583	response to auxin stimulus; response to brassinosteroid stimulus; response to cyclopentenone	GO:0003674	molecular function	GO:0005737	cytoplasm	PF03321	GH3 auxin-responsive promoter	NA	NA	NA	NA	K14487	auxin_responsive_GH3_gene_family
GLYMA11G21420	black	GLYMA11G21420	NA	NA	NA	NA	NA	NA	NA	NA	NA	NA	NA	NA	NA	NA	NA	NA
GLYMA11G25660	black	GLYMA11G25660	KOG0027	Calmodulin_and_related_proteins_(EF-Hand_superfamily)	GO:0008150 GO:0043090	biological process; amino acid import	GO:0005509	calcium ion binding	NA	NA	PF00036	EF hand	PTHR10891 PTHR10891:SF39	CALMODULIN; EF-HAND CALCIUM BINDING PROTEIN	NA	NA	K13448	calcium-binding_protein_CML
GLYMA11G37170	black	GLYMA11G37170	KOG4112	Signal_peptidase_subunit	GO:0006465	signal peptide processing	GO:0008233	peptidase activity	GO:0005787 GO:0016021	signal peptidase complex; integral to membrane	PF06645	Microsomal signal peptidase 12 kDa subunit (SPC12)	PTHR13202	MICROSOMAL SIGNAL PEPTIDASE 12 KDA SUBUNIT	NA	NA	NA	NA
GLYMA12G11210	black	GLYMA12G11210	NA	NA	GO:0009611 GO:0009612 GO:0010200 GO:0080167	response to wounding; response to mechanical stimulus; response to chitin; response to karrikin	GO:0005509	calcium ion binding	GO:0005886	plasma membrane	NA	NA	PTHR10891 PTHR10891:SF148	CALMODULIN; CALCIUM-BINDING EF HAND FAMILY PROTEIN	NA	NA	NA	NA
GLYMA12G32610	black	GLYMA12G32610	KOG0048	Transcription_factor,_Myb_superfamily	GO:0006355 GO:0006970 GO:0007165 GO:0009414 GO:0009611 GO:0009651 GO:0009723 GO:0009733 GO:0009737 GO:0009738 GO:0009753 GO:0015824 GO:0042538	regulation of transcription, DNA-dependent; response to osmotic stress; signal transduction; response to water deprivation; response to wounding; response to salt stress; response to ethylene stimulus; response to auxin stimulus; response to abscisic acid stimulus; abscisic acid mediated signaling pathway; response to jasmonic acid stimulus; proline transport; hyperosmotic salinity response	GO:0003677 GO:0003700	DNA binding; sequence-specific DNA binding transcription factor activity	GO:0005634	nucleus	PF00249	Myb-like DNA-binding domain	PTHR10641	MYB-RELATED	NA	NA	NA	NA
GLYMA13G10040	black	GLYMA13G10040	KOG1187	Serine/threonine_protein_kinase	GO:0006468 GO:0009693 GO:0009723 GO:0009738 GO:0035556	protein phosphorylation; ethylene biosynthetic process; response to ethylene stimulus; abscisic acid mediated signaling pathway; intracellular signal transduction	GO:0004672 GO:0004674 GO:0005524 GO:0016301 GO:0016772	protein kinase activity; protein serine/threonine kinase activity; ATP binding; kinase activity; transferase activity, transferring phosphorus-containing groups	GO:0005886	plasma membrane	PF00069	Protein kinase domain	PTHR24420 PTHR24420:SF420	FAMILY NOT NAMED; SUBFAMILY NOT NAMED	NA	NA	NA	NA
GLYMA13G18191	black	GLYMA13G18191	NA	NA	GO:0010311	lateral root formation	NA	NA	GO:0005634	nucleus	PF03195	Protein of unknown function DUF260	NA	NA	NA	NA	NA	NA
GLYMA13G23600	black	GLYMA13G23600	NA	NA	GO:0000165 GO:0006355 GO:0006468 GO:0006612 GO:0009617 GO:0009862 GO:0009867 GO:0010310 GO:0010363 GO:0031348 GO:0035304	MAPK cascade; regulation of transcription, DNA-dependent; protein phosphorylation; protein targeting to membrane; response to bacterium; systemic acquired resistance, salicylic acid mediated signaling pathway; jasmonic acid mediated signaling pathway; regulation of hydrogen peroxide metabolic process; regulation of plant-type hypersensitive response; negative regulation of defense response; regul…	GO:0004672 GO:0004674 GO:0004713 GO:0005524 GO:0016301 GO:0016772 GO:0030246	protein kinase activity; protein serine/threonine kinase activity; protein tyrosine kinase activity; ATP binding; kinase activity; transferase activity, transferring phosphorus-containing groups; carbohydrate binding	GO:0005886	plasma membrane	PF00954 PF07714 PF01453	S-locus glycoprotein family; Protein tyrosine kinase; D-mannose binding lectin	PTHR24420 PTHR24420:SF442 PTHR24420:SF847	FAMILY NOT NAMED; SUBFAMILY NOT NAMED;	NA	NA	NA	NA
GLYMA13G26310	black	GLYMA13G26310	KOG4658	Apoptotic_ATPase	GO:0006952 GO:0009627 GO:0009697	defense response; systemic acquired resistance; salicylic acid biosynthetic process	GO:0005515 GO:0043531	protein binding; ADP binding	GO:0005576	extracellular region	PF00560 PF00931	Leucine Rich Repeat; NB-ARC domain	PTHR23155 PTHR23155:SF236	LEUCINE-RICH REPEAT-CONTAINING PROTEIN; DISEASE RESISTANCE PROTEIN (NBS-LRR CLASS), PUTATI	NA	NA	NA	NA
GLYMA13G37220	black	GLYMA13G37220	KOG1187	Serine/threonine_protein_kinase	GO:0006468	protein phosphorylation	GO:0004672 GO:0004674 GO:0005524 GO:0016301 GO:0016772	protein kinase activity; protein serine/threonine kinase activity; ATP binding; kinase activity; transferase activity, transferring phosphorus-containing groups	GO:0005886	plasma membrane	PF00069 PF00139	Protein kinase domain; Legume lectin domain	PTHR24420 PTHR24420:SF435	FAMILY NOT NAMED; SUBFAMILY NOT NAMED	NA	NA	NA	NA
GLYMA13G39530	black	GLYMA13G39530	NA	NA	GO:0006623	protein targeting to vacuole	GO:0004129 GO:0009055	cytochrome-c oxidase activity; electron carrier activity	GO:0005739 GO:0005774	mitochondrion; vacuolar membrane	PF02238	Cytochrome c oxidase subunit VIIa	NA	NA	NA	NA	NA	NA
GLYMA14G05180	black	GLYMA14G05180	KOG1187	Serine/threonine_protein_kinase	GO:0010200 GO:0071323	response to chitin; cellular response to chitin	GO:0008061 GO:0016301	chitin binding; kinase activity	GO:0005576 GO:0005886	extracellular region; plasma membrane	PF01476 PF07714	LysM domain; Protein tyrosine kinase	PTHR24420 PTHR24420:SF481	FAMILY NOT NAMED; SUBFAMILY NOT NAMED	NA	NA	NA	NA
GLYMA14G08790	black	GLYMA14G08790	NA	NA	NA	NA	NA	NA	NA	NA	NA	NA	NA	NA	NA	NA	NA	NA
GLYMA14G13430	black	GLYMA14G13430	NA	NA	GO:0006857 GO:0008150 GO:0048767	oligopeptide transport; biological process; root hair elongation	GO:0003674	molecular function	GO:0005886 GO:0009507	plasma membrane; chloroplast	PF05910	Plant protein of unknown function (DUF868)	NA	NA	NA	NA	NA	NA
GLYMA14G37710	black	GLYMA14G37710	NA	NA	NA	NA	NA	NA	NA	NA	NA	NA	NA	NA	NA	NA	NA	NA
GLYMA14G39300	black	GLYMA14G39300	NA	NA	GO:0002679 GO:0010200 GO:0015824 GO:0016567 GO:0035556	respiratory burst involved in defense response; response to chitin; proline transport; protein ubiquitination; intracellular signal transduction	GO:0004842	ubiquitin-protein ligase activity	GO:0005737	cytoplasm	PF04564	U-box domain	PTHR22849	WDSAM1 PROTEIN	NA	NA	NA	NA
GLYMA14G40280	black	GLYMA14G40280	KOG0055	Multidrug/pheromone_exporter,_ABC_superfamily	GO:0006200 GO:0006810 GO:0010048 GO:0010315 GO:0010540 GO:0010541 GO:0043481 GO:0048440 GO:0055085	ATP catabolic process; transport; vernalization response; auxin efflux; basipetal auxin transport; acropetal auxin transport; anthocyanin accumulation in tissues in response to UV light; carpel development; transmembrane transport	GO:0000166 GO:0005524 GO:0016887 GO:0017111 GO:0042626	nucleotide binding; ATP binding; ATPase activity; nucleoside-triphosphatase activity; ATPase activity, coupled to transmembrane movement of substances	GO:0005634 GO:0005886 GO:0016021	nucleus; plasma membrane; integral to membrane	PF00005 PF00664	ABC transporter; ABC transporter transmembrane region	PTHR24221	FAMILY NOT NAMED	NA	NA	NA	NA
GLYMA15G08120	black	GLYMA15G08120	NA	NA	GO:0008150	biological process	GO:0003674	molecular function	GO:0005634	nucleus	PF04720	Protein of unknown function (DUF506)	NA	NA	NA	NA	NA	NA
GLYMA15G08230	black	GLYMA15G08230	NA	NA	GO:0006355 GO:0009855 GO:0009944 GO:0010014 GO:0010075 GO:0048364	regulation of transcription, DNA-dependent; determination of bilateral symmetry; polarity specification of adaxial/abaxial axis; meristem initiation; regulation of meristem growth; root development	GO:0003677 GO:0003700 GO:0008270	DNA binding; sequence-specific DNA binding transcription factor activity; zinc ion binding	GO:0005634	nucleus	PF02701	Dof domain, zinc finger	NA	NA	NA	NA	NA	NA
GLYMA15G09790	black	GLYMA15G09790	NA	NA	GO:0009416	response to light stimulus	GO:0004871	signal transducer activity	GO:0005886	plasma membrane	PF03000	NPH3 family	PTHR24413 PTHR24413:SF122	FAMILY NOT NAMED;	NA	NA	NA	NA
GLYMA15G18620	black	GLYMA15G18620	NA	NA	GO:0008150	biological process	GO:0003674	molecular function	GO:0005634	nucleus	NA	NA	NA	NA	NA	NA	NA	NA
GLYMA15G21330	black	GLYMA15G21330	NA	NA	GO:0008150	biological process	GO:0003674	molecular function	GO:0005737	cytoplasm	NA	NA	NA	NA	NA	NA	NA	NA
GLYMA15G23450	black	GLYMA15G23450	NA	NA	NA	NA	NA	NA	GO:0005739	mitochondrion	PF01535	PPR repeat	PTHR24015 PTHR24015:SF40	FAMILY NOT NAMED; UNKNOWN PROTEIN	NA	NA	NA	NA
GLYMA15G23550	black	GLYMA15G23550	NA	NA	NA	NA	GO:0004566 GO:0016798	beta-glucuronidase activity; hydrolase activity, acting on glycosyl bonds	GO:0005576 GO:0009505 GO:0016020	extracellular region; plant-type cell wall; membrane	PF03662	Glycosyl hydrolase family 79, N-terminal domain	PTHR14363 PTHR14363:SF7	HEPARANASE-RELATED; HEPARANASE-RELATED	NA	NA	NA	NA
GLYMA16G08570	black	GLYMA16G08570	KOG1187	Serine/threonine_protein_kinase	GO:0002679 GO:0006468 GO:0006612 GO:0006944 GO:0009723 GO:0009738 GO:0010200 GO:0010363 GO:0035556 GO:0043069 GO:0052542	respiratory burst involved in defense response; protein phosphorylation; protein targeting to membrane; cellular membrane fusion; response to ethylene stimulus; abscisic acid mediated signaling pathway; response to chitin; regulation of plant-type hypersensitive response; intracellular signal transduction; negative regulation of programmed cell death; defense response by callose deposition	GO:0004672 GO:0004674 GO:0005524 GO:0016301 GO:0016772	protein kinase activity; protein serine/threonine kinase activity; ATP binding; kinase activity; transferase activity, transferring phosphorus-containing groups	GO:0005886 GO:0016020	plasma membrane; membrane	PF00069 PF00560 PF08263	Protein kinase domain; Leucine Rich Repeat; Leucine rich repeat N-terminal domain	PTHR24420 PTHR24420:SF789	FAMILY NOT NAMED;	NA	NA	NA	NA
GLYMA16G25058	black	GLYMA16G25058	NA	NA	GO:0008150	biological process	GO:0003674	molecular function	NA	NA	PF04547	Calcium-activated chloride channel	PTHR12308	UNCHARACTERIZED	NA	NA	NA	NA
GLYMA17G01930	black	GLYMA17G01930	NA	NA	GO:0008150	biological process	GO:0003674	molecular function	GO:0005634	nucleus	NA	NA	NA	NA	NA	NA	NA	NA
GLYMA17G04171	black	GLYMA17G04171	KOG0048	Transcription_factor,_Myb_superfamily	GO:0006355 GO:0009651 GO:0009737	regulation of transcription, DNA-dependent; response to salt stress; response to abscisic acid stimulus	GO:0003677 GO:0003700	DNA binding; sequence-specific DNA binding transcription factor activity	GO:0005634	nucleus	PF00249	Myb-like DNA-binding domain	PTHR10641	MYB-RELATED	NA	NA	K09422	myb_proto-oncogene_protein,_plant
GLYMA17G13820	black	GLYMA17G13820	KOG0027	Calmodulin_and_related_proteins_(EF-Hand_superfamily)	GO:0009611 GO:0009620 GO:0009695 GO:0009723 GO:0009738 GO:0009753 GO:0009873 GO:0010200 GO:0035556	response to wounding; response to fungus; jasmonic acid biosynthetic process; response to ethylene stimulus; abscisic acid mediated signaling pathway; response to jasmonic acid stimulus; ethylene mediated signaling pathway; response to chitin; intracellular signal transduction	GO:0005509	calcium ion binding	GO:0005634 GO:0005886	nucleus; plasma membrane	PF00036	EF hand	PTHR10891 PTHR10891:SF141	CALMODULIN; CALCIUM-BINDING PROTEIN	NA	NA	NA	NA
GLYMA17G15930	black	GLYMA17G15930	KOG3092	Casein_kinase_II,_beta_subunit	GO:0007623 GO:0016567 GO:0042753 GO:0048573	circadian rhythm; protein ubiquitination; positive regulation of circadian rhythm; photoperiodism, flowering	GO:0004674 GO:0019887	protein serine/threonine kinase activity; protein kinase regulator activity	GO:0005634 GO:0005737 GO:0005956	nucleus; cytoplasm; protein kinase CK2 complex	PF01214	Casein kinase II regulatory subunit	PTHR11740	CASEIN KINASE II BETA CHAIN	NA	NA	K03115	casein_kinase_II_subunit_beta
GLYMA17G18080	black	GLYMA17G18080	NA	NA	GO:0009733 GO:0010252	response to auxin stimulus; auxin homeostasis	GO:0010279	indole-3-acetic acid amido synthetase activity	GO:0005737	cytoplasm	PF03321	GH3 auxin-responsive promoter	NA	NA	NA	NA	NA	NA
GLYMA17G18230	black	GLYMA17G18230	NA	NA	GO:0009693 GO:0009723 GO:0080167	ethylene biosynthetic process; response to ethylene stimulus; response to karrikin	GO:0003674	molecular function	GO:0005739	mitochondrion	NA	NA	NA	NA	NA	NA	NA	NA
GLYMA17G29520	black	GLYMA17G29520	NA	NA	GO:0006635 GO:0008150 GO:0016558 GO:0048573	fatty acid beta-oxidation; biological process; protein import into peroxisome matrix; photoperiodism, flowering	GO:0003674	molecular function	GO:0005634	nucleus	PF07800	Protein of unknown function (DUF1644)	NA	NA	NA	NA	NA	NA
GLYMA18G01120	black	GLYMA18G01120	KOG4112	Signal_peptidase_subunit	GO:0006465	signal peptide processing	GO:0008233	peptidase activity	GO:0005787 GO:0016021	signal peptidase complex; integral to membrane	PF06645	Microsomal signal peptidase 12 kDa subunit (SPC12)	PTHR13202	MICROSOMAL SIGNAL PEPTIDASE 12 KDA SUBUNIT	NA	NA	NA	NA
GLYMA18G02140	black	GLYMA18G02140	NA	NA	GO:0008150	biological process	GO:0003674	molecular function	GO:0005634	nucleus	PF05678	VQ motif	NA	NA	NA	NA	NA	NA
GLYMA18G38420	black	GLYMA18G38420	NA	NA	GO:0000226 GO:0000911 GO:0006810 GO:0006888 GO:0009651 GO:0030007 GO:0043090 GO:0055085	microtubule cytoskeleton organization; cytokinesis by cell plate formation; transport; ER to Golgi vesicle-mediated transport; response to salt stress; cellular potassium ion homeostasis; amino acid import; transmembrane transport	GO:0000166 GO:0005524 GO:0008281 GO:0016887 GO:0017111 GO:0042626	nucleotide binding; ATP binding; sulfonylurea receptor activity; ATPase activity; nucleoside-triphosphatase activity; ATPase activity, coupled to transmembrane movement of substances	GO:0000325 GO:0005773 GO:0005774 GO:0005886	plant-type vacuole; vacuole; vacuolar membrane; plasma membrane	NA	NA	PTHR24223 PTHR24223:SF20	FAMILY NOT NAMED; SUBFAMILY NOT NAMED	NA	NA	NA	NA
GLYMA18G44030	black	GLYMA18G44030	NA	NA	GO:0000165 GO:0002679 GO:0006355 GO:0006612 GO:0006944 GO:0006970 GO:0009408 GO:0009409 GO:0009414 GO:0009595 GO:0009651 GO:0009697 GO:0009862 GO:0009863 GO:0009867 GO:0010120 GO:0010200 GO:0010310 GO:0010363 GO:0010508 GO:0031348 GO:0034605 GO:0035556 GO:0042742 GO:0043069 GO:0043900 GO:0050832 GO:0070370	MAPK cascade; respiratory burst involved in defense response; regulation of transcription, DNA-dependent; protein targeting to membrane; cellular membrane fusion; response to osmotic stress; response to heat; response to cold; response to water deprivation; detection of biotic stimulus; response to salt stress; salicylic acid biosynthetic process; systemic acquired resistance, salicylic acid medi…	GO:0003700 GO:0005515 GO:0043565	sequence-specific DNA binding transcription factor activity; protein binding; sequence-specific DNA binding	GO:0005634	nucleus	PF03106	WRKY DNA -binding domain	NA	NA	NA	NA	K13424	WRKY_transcription_factor_33
GLYMA18G49310	black	GLYMA18G49310	NA	NA	NA	NA	GO:0003676	nucleic acid binding	GO:0005737	cytoplasm	PF00076	RNA recognition motif. (a.k.a. RRM, RBD, or RNP domain)	PTHR11732 PTHR11732:SF1	ALDO/KETO REDUCTASE; DIMERIC DIHYDRODIOL DEHYDROGENASE-RELATED	NA	NA	NA	NA
GLYMA18G53070	black	GLYMA18G53070	NA	NA	NA	NA	NA	NA	NA	NA	NA	NA	NA	NA	NA	NA	NA	NA
GLYMA19G02510	black	GLYMA19G02510	NA	NA	NA	NA	NA	NA	GO:0005634	nucleus	PF00010	Helix-loop-helix DNA-binding domain	PTHR12565 PTHR12565:SF8	STEROL REGULATORY ELEMENT-BINDING PROTEIN; UPSTREAM TRANSCRIPTION FACTOR	NA	NA	NA	NA
GLYMA19G31730	black	GLYMA19G31730	KOG2711	Glycerol-3-phosphate_dehydrogenase/dihydroxyacetone_3-phosphate_reductase	GO:0005975 GO:0006072 GO:0009413 GO:0046168 GO:0055114	carbohydrate metabolic process; glycerol-3-phosphate metabolic process; response to flooding; glycerol-3-phosphate catabolic process; oxidation-reduction process	GO:0000166 GO:0004367 GO:0016491 GO:0016614 GO:0016616 GO:0050662 GO:0051287	nucleotide binding; glycerol-3-phosphate dehydrogenase [NAD+] activity; oxidoreductase activity; oxidoreductase activity, acting on CH-OH group of donors; oxidoreductase activity, acting on the CH-OH group of donors, NAD or NADP as acceptor; coenzyme binding; NAD binding	GO:0005737 GO:0005829 GO:0009331	cytoplasm; cytosol; glycerol-3-phosphate dehydrogenase complex	PF07479 PF01210	NAD-dependent glycerol-3-phosphate dehydrogenase C-terminus; NAD-dependent glycerol-3-phosphate dehydrogenase N-terminus	PTHR11728	GLYCEROL-3-PHOSPHATE DEHYDROGENASE	NA	NA	NA	NA
GLYMA19G34010	black	GLYMA19G34010	NA	NA	GO:0008150	biological process	NA	NA	GO:0005634	nucleus	PF05910	Plant protein of unknown function (DUF868)	NA	NA	NA	NA	NA	NA
GLYMA19G34500	black	GLYMA19G34500	NA	NA	NA	NA	NA	NA	NA	NA	NA	NA	NA	NA	NA	NA	NA	NA
GLYMA19G37161	black	GLYMA19G37161	NA	NA	GO:0008152	metabolic process	GO:0008194 GO:0016757 GO:0016758	UDP-glycosyltransferase activity; transferase activity, transferring glycosyl groups; transferase activity, transferring hexosyl groups	GO:0009507	chloroplast	NA	NA	PTHR11926 PTHR11926:SF15	GLUCOSYL/GLUCURONOSYL TRANSFERASES; UDP-GLUCURONOSYLTRANSFERASE RELATED	NA	NA	NA	NA
GLYMA19G37270	black	GLYMA19G37270	KOG0123	Polyadenylate-binding_protein_(RRM_superfamily)	NA	NA	GO:0000166 GO:0003676 GO:0003723 GO:0003743	nucleotide binding; nucleic acid binding; RNA binding; translation initiation factor activity	NA	NA	PF00076 PF00658	RNA recognition motif. (a.k.a. RRM, RBD, or RNP domain); Poly-adenylate binding protein, unique domain	PTHR24012 PTHR24012:SF159 PTHR24011 PTHR24011:SF69	FAMILY NOT NAMED; SUBFAMILY NOT NAMED; FAMILY NOT NAMED; SUBFAMILY NOT NAMED	NA	NA	NA	NA
GLYMA20G01810	black	GLYMA20G01810	NA	NA	GO:0006508	proteolysis	GO:0004185	serine-type carboxypeptidase activity	GO:0005576 GO:0005773	extracellular region; vacuole	PF00450	Serine carboxypeptidase	PTHR11802	SERINE PROTEASE FAMILY S10 SERINE CARBOXYPEPTIDASE	NA	NA	NA	NA
GLYMA20G29080	black	GLYMA20G29080	NA	NA	GO:0005975 GO:0006516	carbohydrate metabolic process; glycoprotein catabolic process	GO:0003824 GO:0004560 GO:0043169	catalytic activity; alpha-L-fucosidase activity; cation binding	GO:0005576 GO:0005773	extracellular region; vacuole	PF01120	Alpha-L-fucosidase	PTHR10030 PTHR10030:SF0	ALPHA-L-FUCOSIDASE; ALPHA-L-FUCOSIDASE	NA	NA	NA	NA
GLYMA20G30160	black	GLYMA20G30160	NA	NA	NA	NA	NA	NA	NA	NA	NA	NA	NA	NA	NA	NA	NA	NA
GLYMA20G34870	black	GLYMA20G34870	KOG1237	H+/oligopeptide_symporter	GO:0006857 GO:0009611 GO:0009737 GO:0009751 GO:0009753 GO:0042538 GO:0042742 GO:0042938 GO:0042939 GO:0043201 GO:0080052 GO:0080053	oligopeptide transport; response to wounding; response to abscisic acid stimulus; response to salicylic acid stimulus; response to jasmonic acid stimulus; hyperosmotic salinity response; defense response to bacterium; dipeptide transport; tripeptide transport; response to leucine; response to histidine; response to phenylalanine	GO:0005215 GO:0042936 GO:0042937	transporter activity; dipeptide transporter activity; tripeptide transporter activity	GO:0005886 GO:0016020	plasma membrane; membrane	PF00854	POT family	PTHR11654 PTHR11654:SF37	OLIGOPEPTIDE TRANSPORTER-RELATED; OLIGOPEPTIDE TRANSPORTER-RELATED	NA	NA	NA	NA
GLYMA20G35450	black	GLYMA20G35450	NA	NA	GO:0008150	biological process	NA	NA	GO:0005739	mitochondrion	PF05003 PF11961	Protein of unknown function (DUF668); Domain of unknown function (DUF3475)	NA	NA	NA	NA	NA	NA
GLYMA01G41200	black	GLYMA01G41200	KOG1187	Serine/threonine_protein_kinase	GO:0006468 GO:0009627 GO:0009697	protein phosphorylation; systemic acquired resistance; salicylic acid biosynthetic process	GO:0004672 GO:0004674 GO:0005524 GO:0016301 GO:0016772	protein kinase activity; protein serine/threonine kinase activity; ATP binding; kinase activity; transferase activity, transferring phosphorus-containing groups	GO:0005886	plasma membrane	PF00069	Protein kinase domain	PTHR24420 PTHR24420:SF793	FAMILY NOT NAMED;	2.7.1.-	Phosphotransferases_with_an_alcohol_group_as_acceptor	K00924	phosphatidylinositol-4-phosphate_3-kinase_[EC:2.7.1.154]
GLYMA01G43946	black	GLYMA01G43946	NA	NA	GO:0006364 GO:0006396 GO:0009410 GO:0022402 GO:0048522	rRNA processing; RNA processing; response to xenobiotic stimulus; cell cycle process; positive regulation of cellular process	GO:0003723 GO:0004526 GO:0004540	RNA binding; ribonuclease P activity; ribonuclease activity	GO:0000172 GO:0005634 GO:0005655 GO:0030677	ribonuclease MRP complex; nucleus; nucleolar ribonuclease P complex; ribonuclease P complex	NA	NA	PTHR13348	RIBONUCLEASE P	NA	NA	NA	NA
GLYMA01G43960	black	GLYMA01G43960	KOG0334	RNA_helicase	NA	NA	GO:0003676 GO:0004386 GO:0005524 GO:0008026	nucleic acid binding; helicase activity; ATP binding; ATP-dependent helicase activity	GO:0005634	nucleus	PF00270 PF00271	DEAD/DEAH box helicase; Helicase conserved C-terminal domain	PTHR24031 PTHR24031:SF45	FAMILY NOT NAMED; SUBFAMILY NOT NAMED	3.6.4.13	NA	K12811	ATP-dependent_RNA_helicase_DDX46/PRP5_[EC:3.6.4.13]
GLYMA02G01210	black	GLYMA02G01210	KOG0698	Serine/threonine_protein_phosphatase	GO:0006470 GO:0010200	protein dephosphorylation; response to chitin	GO:0003824 GO:0004722	catalytic activity; protein serine/threonine phosphatase activity	GO:0005739 GO:0008287	mitochondrion; protein serine/threonine phosphatase complex	PF00481	Protein phosphatase 2C	PTHR13832 PTHR13832:SF147	PROTEIN PHOSPHATASE 2C; SUBFAMILY NOT NAMED	NA	NA	NA	NA
GLYMA02G05670	black	GLYMA02G05670	NA	NA	GO:0006364 GO:0006399 GO:0008150 GO:0009073 GO:0009658 GO:0009793 GO:0016226	rRNA processing; tRNA metabolic process; biological process; aromatic amino acid family biosynthetic process; chloroplast organization; embryo development ending in seed dormancy; iron-sulfur cluster assembly	NA	NA	GO:0009507 GO:0009706 GO:0009941	chloroplast; chloroplast inner membrane; chloroplast envelope	PF11833	Protein of unknown function (DUF3353)	NA	NA	NA	NA	NA	NA
GLYMA02G08300	black	GLYMA02G08300	KOG1187	Serine/threonine_protein_kinase	GO:0006468 GO:0006487 GO:0048544	protein phosphorylation; protein N-linked glycosylation; recognition of pollen	GO:0004672 GO:0004674 GO:0005524 GO:0016301 GO:0016772 GO:0030246	protein kinase activity; protein serine/threonine kinase activity; ATP binding; kinase activity; transferase activity, transferring phosphorus-containing groups; carbohydrate binding	GO:0005886	plasma membrane	PF00954 PF00069 PF01453	S-locus glycoprotein family; Protein kinase domain; D-mannose binding lectin	PTHR24420 PTHR24420:SF814	FAMILY NOT NAMED;	NA	NA	NA	NA
GLYMA02G11335	black	GLYMA02G11335	KOG0978	E3_ubiquitin_ligase_involved_in_syntaxin_degradation	GO:0006342 GO:0006997 GO:0007267 GO:0009616 GO:0010050 GO:0010267 GO:0016572 GO:0035196 GO:0051567	chromatin silencing; nucleus organization; cell-cell signaling; virus induced gene silencing; vegetative phase change; production of ta-siRNAs involved in RNA interference; histone phosphorylation; production of miRNAs involved in gene silencing by miRNA; histone H3-K9 methylation	NA	NA	GO:0005634 GO:0005654	nucleus; nucleoplasm	NA	NA	NA	NA	NA	NA	NA	NA
GLYMA02G17250	black	GLYMA02G17250	KOG1677	CCCH-type_Zn-finger_protein	GO:0008150	biological process	GO:0003676 GO:0008270	nucleic acid binding; zinc ion binding	GO:0005634	nucleus	PF00642	Zinc finger C-x8-C-x5-C-x3-H type (and similar)	PTHR12506 PTHR12506:SF11	PROTEIN PHOSPHATASE RELATED; ZINC FINGER CCCH DOMAIN-CONTAINING PROTEIN	NA	NA	NA	NA
GLYMA02G21820	black	GLYMA02G21820	NA	NA	GO:0006355	regulation of transcription, DNA-dependent	GO:0003677 GO:0003700	DNA binding; sequence-specific DNA binding transcription factor activity	GO:0005634	nucleus	PF00249	Myb-like DNA-binding domain	NA	NA	NA	NA	NA	NA
GLYMA02G29518	black	GLYMA02G29518	NA	NA	GO:0006355	regulation of transcription, DNA-dependent	GO:0003677 GO:0003700	DNA binding; sequence-specific DNA binding transcription factor activity	GO:0005634	nucleus	PF00010	Helix-loop-helix DNA-binding domain	PTHR12565 PTHR12565:SF7	STEROL REGULATORY ELEMENT-BINDING PROTEIN; CENTROMERE-BINDING PROTEIN 1, CBP-1	NA	NA	NA	NA
GLYMA02G35230	black	GLYMA02G35230	KOG0810	SNARE_protein_Syntaxin_1_and_related_proteins	GO:0000165 GO:0002679 GO:0006355 GO:0006612 GO:0006820 GO:0006862 GO:0006886 GO:0006888 GO:0006944 GO:0006952 GO:0007154 GO:0007165 GO:0009409 GO:0009414 GO:0009595 GO:0009611 GO:0009617 GO:0009620 GO:0009625 GO:0009697 GO:0009723 GO:0009733 GO:0009737 GO:0009738 GO:0009753 GO:0009862 GO:0009863 GO:0009867 GO:0009963 GO:0010119 GO:0010148 GO:0010200 GO:0010310 GO:0010363 GO:0015696 GO:0015802 GO:…	MAPK cascade; respiratory burst involved in defense response; regulation of transcription, DNA-dependent; protein targeting to membrane; anion transport; nucleotide transport; intracellular protein transport; ER to Golgi vesicle-mediated transport; cellular membrane fusion; defense response; cell communication; signal transduction; response to cold; response to water deprivation; detection of bio…	GO:0005484 GO:0005515 GO:0043495	SNAP receptor activity; protein binding; protein anchor	GO:0005802 GO:0005886 GO:0009504 GO:0009506 GO:0031201	trans-Golgi network; plasma membrane; cell plate; plasmodesma; SNARE complex	PF00804 PF05739	Syntaxin; SNARE domain	PTHR19957 PTHR19957:SF26	SYNTAXIN; SYNTAXIN, ARABIDOPSIS THALIANA	NA	NA	NA	NA
GLYMA02G35878	black	GLYMA02G35878	NA	NA	GO:0008150	biological process	GO:0003674	molecular function	GO:0005739	mitochondrion	NA	NA	NA	NA	NA	NA	NA	NA
GLYMA02G36820	black	GLYMA02G36820	NA	NA	GO:0006098 GO:0006412	pentose-phosphate shunt; translation	GO:0003735	structural constituent of ribosome	GO:0005622 GO:0005840 GO:0009507	intracellular; ribosome; chloroplast	PF01632	Ribosomal protein L35	NA	NA	NA	NA	NA	NA
GLYMA02G39640	black	GLYMA02G39640	NA	NA	GO:0008150	biological process	GO:0000166 GO:0003676 GO:0008270	nucleotide binding; nucleic acid binding; zinc ion binding	GO:0005622 GO:0009507	intracellular; chloroplast	PF00641 PF00076	Zn-finger in Ran binding protein and others; RNA recognition motif. (a.k.a. RRM, RBD, or RNP domain)	PTHR23238 PTHR23238:SF17	RNA BINDING PROTEIN;	NA	NA	NA	NA
GLYMA02G39905	black	GLYMA02G39905	KOG0803	Predicted_E3_ubiquitin_ligase	GO:0000226 GO:0000911 GO:0006486 GO:0009630 GO:0009640 GO:0009793 GO:0009845 GO:0009909 GO:0009933 GO:0010162 GO:0010182 GO:0010228 GO:0016567 GO:0019915 GO:0050826	microtubule cytoskeleton organization; cytokinesis by cell plate formation; protein glycosylation; gravitropism; photomorphogenesis; embryo development ending in seed dormancy; seed germination; regulation of flower development; meristem structural organization; seed dormancy process; sugar mediated signaling pathway; vegetative to reproductive phase transition of meristem; protein ubiquitination…	GO:0008270	zinc ion binding	GO:0005634 GO:0005829	nucleus; cytosol	PF00097	Zinc finger, C3HC4 type (RING finger)	PTHR12389	ZINC FINGER PROTEIN 294	NA	NA	NA	NA
GLYMA02G42830	black	GLYMA02G42830	NA	NA	GO:0008150	biological process	GO:0003674	molecular function	GO:0005634 GO:0005886	nucleus; plasma membrane	PF11204 PF04749	Protein of unknown function (DUF2985); PLAC8 family	NA	NA	NA	NA	NA	NA
GLYMA02G45200	black	GLYMA02G45200	KOG0293	WD40_repeat-containing_protein	GO:0007062 GO:0007131 GO:0009630 GO:0009887 GO:0009888 GO:0010228 GO:0010359 GO:0010413 GO:0010638 GO:0016926 GO:0031048 GO:0033044 GO:0042138 GO:0045132 GO:0045492 GO:0050665	sister chromatid cohesion; reciprocal meiotic recombination; gravitropism; organ morphogenesis; tissue development; vegetative to reproductive phase transition of meristem; regulation of anion channel activity; glucuronoxylan metabolic process; positive regulation of organelle organization; protein desumoylation; chromatin silencing by small RNA; regulation of chromosome organization; meiotic DNA…	GO:0000166	nucleotide binding	GO:0005737	cytoplasm	PF00400	WD domain, G-beta repeat	PTHR22838	WD REPEAT PROTEIN 26-RELATED	NA	NA	NA	NA
GLYMA03G06600	black	GLYMA03G06600	KOG0548	Molecular_co-chaperone_STI1	GO:0006487 GO:0009693 GO:0009755 GO:0010182 GO:0010364 GO:0016036 GO:0017145 GO:0043161 GO:0048825 GO:2000069	protein N-linked glycosylation; ethylene biosynthetic process; hormone-mediated signaling pathway; sugar mediated signaling pathway; regulation of ethylene biosynthetic process; cellular response to phosphate starvation; stem cell division; proteasomal ubiquitin-dependent protein catabolic process; cotyledon development; regulation of post-embryonic root development	GO:0005515 GO:0030674	protein binding; protein binding, bridging	GO:0005634	nucleus	NA	NA	PTHR23083 PTHR23083:SF141	O-LINKED N-ACETYLGLUCOSAMINE TRANSFERASE, OGT; SUBFAMILY NOT NAMED	NA	NA	NA	NA
GLYMA03G14760	black	GLYMA03G14760	NA	NA	GO:0008150	biological process	GO:0003674	molecular function	GO:0005739	mitochondrion	NA	NA	NA	NA	NA	NA	NA	NA
GLYMA03G32481	black	GLYMA03G32481	KOG1021	Acetylglucosaminyltransferase_EXT1/exostosin_1	GO:0009826 GO:0009863 GO:0009969 GO:0010256 GO:0042353	unidimensional cell growth; salicylic acid mediated signaling pathway; xyloglucan biosynthetic process; endomembrane system organization; fucose biosynthetic process	GO:0003824 GO:0016757	catalytic activity; transferase activity, transferring glycosyl groups	GO:0005768 GO:0005794 GO:0005802 GO:0016020 GO:0030173	endosome; Golgi apparatus; trans-Golgi network; membrane; integral to Golgi membrane	PF03016	Exostosin family	PTHR11062	EXOSTOSIN (HEPARAN SULFATE GLYCOSYLTRANSFERASE)-RELATED	NA	NA	NA	NA
GLYMA03G32840	black	GLYMA03G32840	NA	NA	GO:0009408 GO:0009644 GO:0042538 GO:0042542	response to heat; response to high light intensity; hyperosmotic salinity response; response to hydrogen peroxide	GO:0003674	molecular function	GO:0005739	mitochondrion	NA	NA	NA	NA	NA	NA	NA	NA
GLYMA03G39690	black	GLYMA03G39690	KOG1764	5'-AMP-activated_protein_kinase,_gamma_subunit	GO:0042149 GO:0046777	cellular response to glucose starvation; protein autophosphorylation	GO:0004674 GO:0005515 GO:0030295	protein serine/threonine kinase activity; protein binding; protein kinase activator activity	GO:0005634	nucleus	PF00571	CBS domain	PTHR13780 PTHR13780:SF13	AMP-ACTIVATED PROTEIN KINASE, GAMMA REGULATORY SUBUNIT; AMP-ACTIVATED PROTEIN KINASE-RELATED	NA	NA	NA	NA
GLYMA03G39781	black	GLYMA03G39781	KOG0239	Kinesin_(KAR3_subfamily)	GO:0007018	microtubule-based movement	GO:0003777 GO:0005524	microtubule motor activity; ATP binding	GO:0005737	cytoplasm	PF00225	Kinesin motor domain	PTHR24115 PTHR24115:SF171	FAMILY NOT NAMED; SUBFAMILY NOT NAMED	NA	NA	NA	NA
GLYMA03G41990	black	GLYMA03G41990	NA	NA	GO:0010089 GO:0044036	xylem development; cell wall macromolecule metabolic process	NA	NA	GO:0005634	nucleus	PF04970	NC domain	PTHR13943 PTHR13943:SF16	HRAS-LIKE SUPPRESSOR - RELATED; NC DOMAIN-CONTAINING PROTEIN	NA	NA	NA	NA
GLYMA04G09470	black	GLYMA04G09470	NA	NA	GO:0006486 GO:0009834 GO:0010417 GO:0010584	protein glycosylation; secondary cell wall biogenesis; glucuronoxylan biosynthetic process; pollen exine formation	GO:0015018 GO:0016757 GO:0042285	galactosylgalactosylxylosylprotein 3-beta-glucuronosyltransferase activity; transferase activity, transferring glycosyl groups; xylosyltransferase activity	GO:0005794 GO:0016020	Golgi apparatus; membrane	PF03360	Glycosyltransferase family 43	PTHR10896 PTHR10896:SF1	BETA-1,3-GLUCURONYLTRANSFERASE; BETA-1,3-GLUCURONYLTRANSFERASE-RELATED	NA	NA	NA	NA
GLYMA04G32251	black	GLYMA04G32251	NA	NA	GO:0006355 GO:0010413 GO:0034968 GO:0045492	regulation of transcription, DNA-dependent; glucuronoxylan metabolic process; histone lysine methylation; xylan biosynthetic process	GO:0018024	histone-lysine N-methyltransferase activity	GO:0005634 GO:0005694	nucleus; chromosome	NA	NA	NA	NA	NA	NA	NA	NA
GLYMA04G34160	black	GLYMA04G34160	NA	NA	GO:0008150	biological process	GO:0003674	molecular function	GO:0005886 GO:0009507	plasma membrane; chloroplast	NA	NA	NA	NA	NA	NA	NA	NA
GLYMA04G43280	black	GLYMA04G43280	NA	NA	NA	NA	NA	NA	GO:0005634	nucleus	NA	NA	NA	NA	NA	NA	NA	NA
GLYMA05G02840	black	GLYMA05G02840	KOG1552	Predicted_alpha/beta_hydrolase	GO:0006508	proteolysis	GO:0008236	serine-type peptidase activity	GO:0005634	nucleus	PF00326	Prolyl oligopeptidase family	PTHR12277 PTHR12277:SF8	UNCHARACTERIZED; UNCHARACTERIZED	NA	NA	NA	NA
GLYMA05G03310	black	GLYMA05G03310	KOG2344	Exocyst_component_protein_and_related_proteins	GO:0006887 GO:0006904 GO:0009644 GO:0042542	exocytosis; vesicle docking involved in exocytosis; response to high light intensity; response to hydrogen peroxide	NA	NA	GO:0000145 GO:0005737 GO:0005829 GO:0005886	exocyst; cytoplasm; cytosol; plasma membrane	PF03081	Exo70 exocyst complex subunit	PTHR12542 PTHR12542:SF7	EXOCYST COMPLEX PROTEIN EXO70-RELATED; EXOCYST COMPLEX PROTEIN EXO70	NA	NA	K07195	exocyst_complex_component_7
GLYMA05G03430	black	GLYMA05G03430	NA	NA	NA	NA	GO:0008270	zinc ion binding	GO:0005634 GO:0005774	nucleus; vacuolar membrane	PF00097	Zinc finger, C3HC4 type (RING finger)	PTHR11203 PTHR11203:SF27	CLEAVAGE AND POLYADENYLATION SPECIFICITY FACTOR; SUBFAMILY NOT NAMED	NA	NA	NA	NA
GLYMA05G08540	black	GLYMA05G08540	NA	NA	GO:0006629	lipid metabolic process	GO:0004091 GO:0016788	carboxylesterase activity; hydrolase activity, acting on ester bonds	GO:0005576 GO:0009505 GO:0009506	extracellular region; plant-type cell wall; plasmodesma	PF00657	GDSL-like Lipase/Acylhydrolase	PTHR22835 PTHR22835:SF39	ZINC FINGER FYVE DOMAIN CONTAINING PROTEIN; LATERAL SIGNALING TARGET PROTEIN 2	NA	NA	NA	NA
GLYMA05G25750	black	GLYMA05G25750	KOG1418	Tandem_pore_domain_K+_channel	GO:0071805	potassium ion transmembrane transport	GO:0005267 GO:0015271	potassium channel activity; outward rectifier potassium channel activity	GO:0009705 GO:0016020	plant-type vacuole membrane; membrane	PF07885	Ion channel	PTHR11003 PTHR11003:SF5	POTASSIUM CHANNEL, SUBFAMILY K; POTASSIUM CHANNEL PROTEIN	NA	NA	NA	NA
GLYMA05G27580	black	GLYMA05G27580	NA	NA	GO:0006355 GO:0009725 GO:0009733 GO:0009855 GO:0009886 GO:0009887 GO:0009908 GO:0009909 GO:0010014 GO:0010051 GO:0010073 GO:0048439 GO:0048481 GO:0048507 GO:0048519	regulation of transcription, DNA-dependent; response to hormone stimulus; response to auxin stimulus; determination of bilateral symmetry; post-embryonic morphogenesis; organ morphogenesis; flower development; regulation of flower development; meristem initiation; xylem and phloem pattern formation; meristem maintenance; flower morphogenesis; ovule development; meristem development; negative regu…	GO:0003700 GO:0005515	sequence-specific DNA binding transcription factor activity; protein binding	GO:0005634	nucleus	PF02309 PF06507 PF02362	AUX/IAA family; Auxin response factor; B3 DNA binding domain	NA	NA	NA	NA	NA	NA
GLYMA05G29470	black	GLYMA05G29470	KOG0627	Heat_shock_transcription_factor	GO:0002679 GO:0006355 GO:0009408 GO:0010200 GO:0035556	respiratory burst involved in defense response; regulation of transcription, DNA-dependent; response to heat; response to chitin; intracellular signal transduction	GO:0003677 GO:0003700 GO:0043565	DNA binding; sequence-specific DNA binding transcription factor activity; sequence-specific DNA binding	GO:0005634	nucleus	PF00447	HSF-type DNA-binding	PTHR10015 PTHR10015:SF7	HEAT SHOCK TRANSCRIPTION FACTOR; HEAT SHOCK TRANSCRIPTION FACTOR	NA	NA	NA	NA
GLYMA05G32050	black	GLYMA05G32050	NA	NA	NA	NA	NA	NA	NA	NA	NA	NA	NA	NA	NA	NA	NA	NA
GLYMA05G32940	black	GLYMA05G32940	NA	NA	GO:0008150	biological process	GO:0003674	molecular function	GO:0005634 GO:0005886	nucleus; plasma membrane	NA	NA	NA	NA	NA	NA	NA	NA
GLYMA05G33730	black	GLYMA05G33730	KOG1859	Leucine-rich_repeat_proteins	GO:0008150	biological process	NA	NA	GO:0005737	cytoplasm	NA	NA	PTHR15454 PTHR15454:SF1	NISCHARIN RELATED; NISCHARIN - RELATED	NA	NA	NA	NA
GLYMA06G02351	black	GLYMA06G02351	NA	NA	NA	NA	NA	NA	GO:0005739	mitochondrion	PF01535	PPR repeat	PTHR24015	FAMILY NOT NAMED	NA	NA	NA	NA
GLYMA06G03860	black	GLYMA06G03860	KOG0156	Cytochrome_P450_CYP2_subfamily	GO:0010043 GO:0055114 GO:0071281	response to zinc ion; oxidation-reduction process; cellular response to iron ion	GO:0004497 GO:0005506 GO:0009055 GO:0016705 GO:0019825 GO:0020037	monooxygenase activity; iron ion binding; electron carrier activity; oxidoreductase activity, acting on paired donors, with incorporation or reduction of molecular oxygen; oxygen binding; heme binding	GO:0009507	chloroplast	PF00067	Cytochrome P450	PTHR24298	FAMILY NOT NAMED	NA	NA	NA	NA
GLYMA06G04970	black	GLYMA06G04970	KOG1533	Predicted_GTPase	GO:0007346 GO:0009790 GO:0009793 GO:0051301	regulation of mitotic cell cycle; embryo development; embryo development ending in seed dormancy; cell division	GO:0000166 GO:0005524	nucleotide binding; ATP binding	GO:0005634 GO:0005874	nucleus; microtubule	PF03029	Conserved hypothetical ATP binding protein	PTHR21231 PTHR21231:SF3	XPA-BINDING PROTEIN 1-RELATED; XPA-BINDING PROTEIN 1-RELATED	NA	NA	K06883	7-cyano-7-deazaguanine_reductase_[EC:1.7.1.13]
GLYMA06G07391	black	GLYMA06G07391	NA	NA	GO:0008150 GO:0010200	biological process; response to chitin	GO:0003723	RNA binding	GO:0005634	nucleus	PF05641	Agenet domain	NA	NA	NA	NA	NA	NA
GLYMA06G07870	black	GLYMA06G07870	KOG1154	Gamma-glutamyl_kinase	GO:0006526 GO:0006561 GO:0008652 GO:0042450	arginine biosynthetic process; proline biosynthetic process; cellular amino acid biosynthetic process; arginine biosynthetic process via ornithine	GO:0003991 GO:0004349 GO:0005515 GO:0034618	acetylglutamate kinase activity; glutamate 5-kinase activity; protein binding; arginine binding	GO:0005737 GO:0009507 GO:0009534	cytoplasm; chloroplast; chloroplast thylakoid	PF00696	Amino acid kinase family	PTHR24802 PTHR24802:SF2	FAMILY NOT NAMED;	2.7.2.- 2.7.2.8	Phosphotransferases_with_a_carboxyl_group_as_acceptor. Acetylglutamate_kinase	K00930	acetylglutamate/acetylaminoadipate_kinase_[EC:2.7.2.8_2.7.2.-]
GLYMA06G08841	black	GLYMA06G08841	NA	NA	GO:0006096 GO:0006833 GO:0006972 GO:0007030 GO:0009266 GO:0009651 GO:0015995 GO:0019288 GO:0042742 GO:0046686 GO:0050832	glycolysis; water transport; hyperosmotic response; Golgi organization; response to temperature stimulus; response to salt stress; chlorophyll biosynthetic process; isopentenyl diphosphate biosynthetic process, mevalonate-independent pathway; defense response to bacterium; response to cadmium ion; defense response to fungus	NA	NA	GO:0005829 GO:0005886 GO:0009507	cytosol; plasma membrane; chloroplast	PF07876	Stress responsive A/B Barrel Domain	NA	NA	NA	NA	NA	NA
GLYMA06G09560	black	GLYMA06G09560	KOG1476	Beta-1,3-glucuronyltransferase_B3GAT1/SQV-8	GO:0006486 GO:0009834 GO:0010417 GO:0010584	protein glycosylation; secondary cell wall biogenesis; glucuronoxylan biosynthetic process; pollen exine formation	GO:0015018 GO:0016757 GO:0042285	galactosylgalactosylxylosylprotein 3-beta-glucuronosyltransferase activity; transferase activity, transferring glycosyl groups; xylosyltransferase activity	GO:0005794 GO:0016020	Golgi apparatus; membrane	PF03360	Glycosyltransferase family 43	PTHR10896 PTHR10896:SF1	BETA-1,3-GLUCURONYLTRANSFERASE; BETA-1,3-GLUCURONYLTRANSFERASE-RELATED	NA	NA	NA	NA
GLYMA06G10000	black	GLYMA06G10000	KOG2586	Pyridoxamine-phosphate_oxidase	GO:0008615 GO:0019761 GO:0042817 GO:0055114	pyridoxine biosynthetic process; glucosinolate biosynthetic process; pyridoxal metabolic process; oxidation-reduction process	GO:0004733 GO:0010181 GO:0016491 GO:0016638	pyridoxamine-phosphate oxidase activity; FMN binding; oxidoreductase activity; oxidoreductase activity, acting on the CH-NH2 group of donors	GO:0005576 GO:0005829 GO:0009507	extracellular region; cytosol; chloroplast	PF01243 PF03853	Pyridoxamine 5'-phosphate oxidase; YjeF-related protein N-terminus	PTHR13232 PTHR13232:SF7	N-TERMINAL YJEF RELATED; gb def: y18d10a.3.p [caenorhabditis elegans]	NA	NA	NA	NA
GLYMA06G11400	black	GLYMA06G11400	NA	NA	NA	NA	NA	NA	GO:0005634	nucleus	NA	NA	NA	NA	NA	NA	NA	NA
GLYMA06G13671	black	GLYMA06G13671	NA	NA	GO:0006355	regulation of transcription, DNA-dependent	GO:0003677 GO:0003700 GO:0008270	DNA binding; sequence-specific DNA binding transcription factor activity; zinc ion binding	GO:0005634	nucleus	PF02701	Dof domain, zinc finger	NA	NA	NA	NA	NA	NA
GLYMA06G15116	black	GLYMA06G15116	NA	NA	NA	NA	NA	NA	NA	NA	NA	NA	NA	NA	NA	NA	NA	NA
GLYMA06G16061	black	GLYMA06G16061	NA	NA	NA	NA	NA	NA	NA	NA	NA	NA	NA	NA	NA	NA	NA	NA
GLYMA06G18470	black	GLYMA06G18470	KOG0131	Splicing_factor_3b,_subunit_4	GO:0006396 GO:0009073 GO:0009451 GO:0009631 GO:0009965 GO:0016226 GO:0016553 GO:0030154 GO:0043489 GO:0045036 GO:0045087 GO:0045893	RNA processing; aromatic amino acid family biosynthetic process; RNA modification; cold acclimation; leaf morphogenesis; iron-sulfur cluster assembly; base conversion or substitution editing; cell differentiation; RNA stabilization; protein targeting to chloroplast; innate immune response; positive regulation of transcription, DNA-dependent	GO:0003723 GO:0008266	RNA binding; poly(U) RNA binding	GO:0009507 GO:0009535 GO:0009570 GO:0009579 GO:0009941	chloroplast; chloroplast thylakoid membrane; chloroplast stroma; thylakoid; chloroplast envelope	PF00076	RNA recognition motif. (a.k.a. RRM, RBD, or RNP domain)	PTHR24012 PTHR24012:SF56	FAMILY NOT NAMED; SUBFAMILY NOT NAMED	NA	NA	NA	NA
GLYMA06G20040	black	GLYMA06G20040	NA	NA	GO:0000956 GO:0007346 GO:0008150	nuclear-transcribed mRNA catabolic process; regulation of mitotic cell cycle; biological process	GO:0004812	aminoacyl-tRNA ligase activity	GO:0005634	nucleus	PF02791	DDT domain	NA	NA	NA	NA	NA	NA
GLYMA06G22296	black	GLYMA06G22296	NA	NA	GO:0006355 GO:0010413 GO:0034968 GO:0045492	regulation of transcription, DNA-dependent; glucuronoxylan metabolic process; histone lysine methylation; xylan biosynthetic process	GO:0018024	histone-lysine N-methyltransferase activity	GO:0005634 GO:0005694	nucleus; chromosome	NA	NA	NA	NA	NA	NA	NA	NA
GLYMA07G10390	black	GLYMA07G10390	NA	NA	GO:0008150	biological process	GO:0003674	molecular function	GO:0005634 GO:0009507	nucleus; chloroplast	PF07797	Protein of unknown function (DUF1639)	NA	NA	NA	NA	NA	NA
GLYMA07G11160	black	GLYMA07G11160	NA	NA	GO:0008150 GO:0048767	biological process; root hair elongation	GO:0003674	molecular function	GO:0005886 GO:0009507	plasma membrane; chloroplast	PF03168	Late embryogenesis abundant protein	NA	NA	NA	NA	NA	NA
GLYMA07G11280	black	GLYMA07G11280	KOG0659	Cdk_activating_kinase_(CAK)/RNA_polymerase_II_transcription_initiation/nucleotide_excision_repair_factor_TFIIH/TFIIK,_kinase_subunit_CDK7	GO:0000278 GO:0000394 GO:0006366 GO:0006468 GO:0010440 GO:0030154 GO:0042023 GO:0045736 GO:0051726	mitotic cell cycle; RNA splicing, via endonucleolytic cleavage and ligation; transcription from RNA polymerase II promoter; protein phosphorylation; stomatal lineage progression; cell differentiation; DNA endoreduplication; negative regulation of cyclin-dependent protein kinase activity; regulation of cell cycle	GO:0004672 GO:0004674 GO:0005515 GO:0005524 GO:0016301 GO:0016772	protein kinase activity; protein serine/threonine kinase activity; protein binding; ATP binding; kinase activity; transferase activity, transferring phosphorus-containing groups	GO:0005634	nucleus	PF00069	Protein kinase domain	PTHR24056 PTHR24056:SF93	CELL DIVISION PROTEIN KINASE; SERINE/THREONINE-PROTEIN KINASE SSN	NA	NA	NA	NA
GLYMA07G15410	black	GLYMA07G15410	NA	NA	GO:0008150 GO:0009909 GO:0016570 GO:0048449	biological process; regulation of flower development; histone modification; floral organ formation	GO:0003674	molecular function	GO:0005575	cellular component	NA	NA	NA	NA	NA	NA	NA	NA
GLYMA07G15670	black	GLYMA07G15670	NA	NA	GO:0043574	peroxisomal transport	GO:0003824 GO:0005515	catalytic activity; protein binding	GO:0005730 GO:0005739 GO:0005777	nucleolus; mitochondrion; peroxisome	NA	NA	NA	NA	NA	NA	NA	NA
GLYMA07G31440	black	GLYMA07G31440	NA	NA	GO:0008150	biological process	NA	NA	GO:0005739	mitochondrion	PF01535	PPR repeat	PTHR24015	FAMILY NOT NAMED	NA	NA	NA	NA
GLYMA08G04241	black	GLYMA08G04241	NA	NA	NA	NA	NA	NA	NA	NA	NA	NA	NA	NA	NA	NA	NA	NA
GLYMA08G04420	black	GLYMA08G04420	KOG0702	Predicted_GTPase-activating_protein	GO:0006913 GO:0009615 GO:0032312	nucleocytoplasmic transport; response to virus; regulation of ARF GTPase activity	GO:0003924 GO:0005525 GO:0008060 GO:0008270	GTPase activity; GTP binding; ARF GTPase activator activity; zinc ion binding	GO:0005737 GO:0005829	cytoplasm; cytosol	PF01412	Putative GTPase activating protein for Arf	PTHR23180 PTHR23180:SF87	CENTAURIN/ARF; SUBFAMILY NOT NAMED	NA	NA	NA	NA
GLYMA08G09630	black	GLYMA08G09630	KOG4791	Uncharacterized_conserved_protein	GO:0000085 GO:0006355 GO:0008150 GO:0009640 GO:0010388 GO:0016567 GO:0016571 GO:0016579 GO:0043687 GO:0045893	G2 phase of mitotic cell cycle; regulation of transcription, DNA-dependent; biological process; photomorphogenesis; cullin deneddylation; protein ubiquitination; histone methylation; protein deubiquitination; post-translational protein modification; positive regulation of transcription, DNA-dependent	GO:0003676 GO:0008270	nucleic acid binding; zinc ion binding	GO:0005634	nucleus	NA	NA	PTHR11224 PTHR11224:SF27	MAKORIN;	NA	NA	NA	NA
GLYMA08G10530	black	GLYMA08G10530	NA	NA	NA	NA	GO:0003677	DNA binding	GO:0005737 GO:0005886	cytoplasm; plasma membrane	PF03763	Remorin, C-terminal region	NA	NA	NA	NA	NA	NA
GLYMA08G11350	black	GLYMA08G11350	KOG1187	Serine/threonine_protein_kinase	GO:0006468	protein phosphorylation	GO:0004672 GO:0004674 GO:0005524 GO:0016772	protein kinase activity; protein serine/threonine kinase activity; ATP binding; transferase activity, transferring phosphorus-containing groups	GO:0005576 GO:0005794 GO:0005886 GO:0009506	extracellular region; Golgi apparatus; plasma membrane; plasmodesma	PF00069 PF00560 PF08263	Protein kinase domain; Leucine Rich Repeat; Leucine rich repeat N-terminal domain	PTHR24420	FAMILY NOT NAMED	NA	NA	NA	NA
GLYMA08G11730	black	GLYMA08G11730	NA	NA	GO:0001708 GO:0009790 GO:0009926 GO:0010305 GO:0019827 GO:0048364	cell fate specification; embryo development; auxin polar transport; leaf vascular tissue pattern formation; stem cell maintenance; root development	GO:0005524	ATP binding	GO:0005634 GO:0005737	nucleus; cytoplasm	NA	NA	PTHR25719 PTHR25719:SF5	FAMILY NOT NAMED; SUBFAMILY NOT NAMED	NA	NA	NA	NA
GLYMA08G13340	black	GLYMA08G13340	KOG2662	Magnesium_transporters:_CorA_family	GO:0030001 GO:0055085	metal ion transport; transmembrane transport	GO:0015095 GO:0046873	magnesium ion transmembrane transporter activity; metal ion transmembrane transporter activity	GO:0005886 GO:0016020	plasma membrane; membrane	PF01544	CorA-like Mg2+ transporter protein	PTHR13890	RNA SPLICING PROTEIN MRS2, MITOCHONDRIAL	NA	NA	NA	NA
GLYMA08G13831	black	GLYMA08G13831	NA	NA	NA	NA	NA	NA	NA	NA	NA	NA	NA	NA	NA	NA	NA	NA
GLYMA08G14190	black	GLYMA08G14190	NA	NA	GO:0038032	termination of G-protein coupled receptor signaling pathway	NA	NA	GO:0005739	mitochondrion	PF12070	Protein of unknown function (DUF3550/UPF0682)	PTHR21243 PTHR21243:SF12	FAMILY NOT NAMED;	NA	NA	NA	NA
GLYMA08G15870	black	GLYMA08G15870	NA	NA	NA	NA	GO:0003677	DNA binding	GO:0005634	nucleus	PF00439 PF00249	Bromodomain; Myb-like DNA-binding domain	PTHR22880 PTHR22880:SF52	FALZ-RELATED BROMODOMAIN-CONTAINING PROTEINS; DNA-BINDING BROMODOMAIN-CONTAINING PROTEIN	NA	NA	NA	NA
GLYMA08G19960	black	GLYMA08G19960	KOG2171	Karyopherin_(importin)_beta_3	GO:0000059 GO:0006094 GO:0006886 GO:0007010 GO:0010498	protein import into nucleus, docking; gluconeogenesis; intracellular protein transport; cytoskeleton organization; proteasomal protein catabolic process	GO:0008565	protein transporter activity	GO:0005634 GO:0005643 GO:0005737 GO:0005829	nucleus; nuclear pore; cytoplasm; cytosol	PF03810 PF02985	Importin-beta N-terminal domain; HEAT repeat	PTHR10527 PTHR10527:SF6	IMPORTIN BETA; IMPORTIN BETA-1	NA	NA	NA	NA
GLYMA08G25710	black	GLYMA08G25710	NA	NA	GO:0000723 GO:0010048	telomere maintenance; vernalization response	GO:0003674 GO:0005515	molecular function; protein binding	GO:0000781 GO:0005634	chromosome, telomeric region; nucleus	NA	NA	NA	NA	NA	NA	NA	NA
GLYMA08G26920	black	GLYMA08G26920	KOG2344	Exocyst_component_protein_and_related_proteins	GO:0002237 GO:0006887 GO:0006904	response to molecule of bacterial origin; exocytosis; vesicle docking involved in exocytosis	NA	NA	GO:0000145 GO:0005829	exocyst; cytosol	PF03081	Exo70 exocyst complex subunit	PTHR12542 PTHR12542:SF7	EXOCYST COMPLEX PROTEIN EXO70-RELATED; EXOCYST COMPLEX PROTEIN EXO70	NA	NA	K07195	exocyst_complex_component_7
GLYMA08G39870	black	GLYMA08G39870	KOG1050	Trehalose-6-phosphate_synthase_component_TPS1_and_related_subunits	GO:0005992 GO:0008152	trehalose biosynthetic process; metabolic process	GO:0003824 GO:0004805 GO:0016757	catalytic activity; trehalose-phosphatase activity; transferase activity, transferring glycosyl groups	GO:0005634	nucleus	PF00982 PF02358	Glycosyltransferase family 20; Trehalose-phosphatase	PTHR10788	TREHALOSE-6-PHOSPHATE SYNTHASE	2.4.1.15 3.1.3.12	Alpha,alpha-trehalose-phosphate_synthase_(UDP-forming). Trehalose-phosphatase	K00697 K01087	alpha,alpha-trehalose-phosphate_synthase_(UDP-forming)_[EC:2.4.1.15] trehalose-phosphatase_[EC:3.1.3.12]
GLYMA08G42530	black	GLYMA08G42530	NA	NA	GO:0008150	biological process	NA	NA	GO:0009507	chloroplast	NA	NA	NA	NA	NA	NA	NA	NA
GLYMA08G43990	black	GLYMA08G43990	NA	NA	GO:0000956 GO:0006487 GO:0008150	nuclear-transcribed mRNA catabolic process; protein N-linked glycosylation; biological process	GO:0003677 GO:0003723	DNA binding; RNA binding	GO:0005634	nucleus	PF05641 PF01426	Agenet domain; BAH domain	NA	NA	NA	NA	NA	NA
GLYMA08G45240	black	GLYMA08G45240	NA	NA	GO:0000023 GO:0008150 GO:0019252	maltose metabolic process; biological process; starch biosynthetic process	NA	NA	NA	NA	NA	NA	PTHR23083 PTHR23083:SF161	O-LINKED N-ACETYLGLUCOSAMINE TRANSFERASE, OGT; BINDING	NA	NA	NA	NA
GLYMA09G01501	black	GLYMA09G01501	NA	NA	GO:0000956 GO:0006346 GO:0006396 GO:0008284 GO:0009631 GO:0009644 GO:0009733 GO:0009735 GO:0016246 GO:0022402 GO:0042127 GO:0042542	nuclear-transcribed mRNA catabolic process; methylation-dependent chromatin silencing; RNA processing; positive regulation of cell proliferation; cold acclimation; response to high light intensity; response to auxin stimulus; response to cytokinin stimulus; RNA interference; cell cycle process; regulation of cell proliferation; response to hydrogen peroxide	GO:0003677 GO:0003700 GO:0003713 GO:0005515 GO:0008270	DNA binding; sequence-specific DNA binding transcription factor activity; transcription coactivator activity; protein binding; zinc ion binding	GO:0005634	nucleus	PF04433 PF00569 PF00249	SWIRM domain; Zinc finger, ZZ type,; Myb-like DNA-binding domain	PTHR12374 PTHR12374:SF12	TRANSCRIPTIONAL ADAPTOR 2 (ADA2)-RELATED; MYB FAMILY TRANSCRIPTION FACTOR	NA	NA	K11314	transcriptional_adapter_2-alpha
GLYMA09G02160	black	GLYMA09G02160	NA	NA	GO:0000271 GO:0000902 GO:0005975 GO:0006096 GO:0006833 GO:0006972 GO:0007030 GO:0009266 GO:0009651 GO:0009734 GO:0009735 GO:0009750 GO:0009825 GO:0009826 GO:0009832 GO:0009932 GO:0010193 GO:0010817 GO:0016049 GO:0016051 GO:0019344 GO:0030243 GO:0030244 GO:0032880 GO:0042538 GO:0042744 GO:0043481 GO:0043622 GO:0046686 GO:0048193 GO:0048367 GO:0048765 GO:0048767 GO:0071555	polysaccharide biosynthetic process; cell morphogenesis; carbohydrate metabolic process; glycolysis; water transport; hyperosmotic response; Golgi organization; response to temperature stimulus; response to salt stress; auxin mediated signaling pathway; response to cytokinin stimulus; response to fructose stimulus; multidimensional cell growth; unidimensional cell growth; plant-type cell wall bio…	GO:0003824 GO:0004553 GO:0008810	catalytic activity; hydrolase activity, hydrolyzing O-glycosyl compounds; cellulase activity	GO:0005768 GO:0005769 GO:0005794 GO:0005802 GO:0005886 GO:0009504	endosome; early endosome; Golgi apparatus; trans-Golgi network; plasma membrane; cell plate	PF00759	Glycosyl hydrolase family 9	PTHR22298	ENDO-1,4-BETA-GLUCANASE	NA	NA	NA	NA
GLYMA09G09270	black	GLYMA09G09270	KOG0787	Dehydrogenase_kinase	GO:0030003 GO:0046777 GO:0070838	cellular cation homeostasis; protein autophosphorylation; divalent metal ion transport	GO:0004740 GO:0005524 GO:0009927 GO:0042803	pyruvate dehydrogenase (acetyl-transferring) kinase activity; ATP binding; histidine phosphotransfer kinase activity; protein homodimerization activity	GO:0005739	mitochondrion	PF02518 PF10436	Histidine kinase-, DNA gyrase B-, and HSP90-like ATPase; Mitochondrial branched-chain alpha-ketoacid dehydrogenase kinase	PTHR11947 PTHR11947:SF3	PYRUVATE DEHYDROGENASE KINASE; PYRUVATE DEHYDROGENASE KINASE	NA	NA	NA	NA
GLYMA09G13570	black	GLYMA09G13570	NA	NA	GO:0006397 GO:0008150 GO:0008284 GO:0009630	mRNA processing; biological process; positive regulation of cell proliferation; gravitropism	GO:0003723 GO:0005515	RNA binding; protein binding	GO:0005634	nucleus	PF05182	Fip1 motif	NA	NA	NA	NA	NA	NA
GLYMA09G15135	black	GLYMA09G15135	KOG1121	Tam3-transposase_(Ac_family)	GO:0009791	post-embryonic development	GO:0003677 GO:0046983	DNA binding; protein dimerization activity	GO:0005634 GO:0005829	nucleus; cytosol	PF02892 PF05699	BED zinc finger; hAT family dimerisation domain	PTHR10775 PTHR10775:SF11	AC-LIKE TRANSPOSASE-RELATED; AC-LIKE TRANSPOSASE	NA	NA	NA	NA
GLYMA09G18826	black	GLYMA09G18826	KOG3068	mRNA_splicing_factor	GO:0008150	biological process	GO:0003674	molecular function	GO:0005634 GO:0005829 GO:0009507	nucleus; cytosol; chloroplast	PF06246	Isy1-like splicing family	PTHR13021	FAMILY NOT NAMED	NA	NA	K12870	pre-mRNA-splicing_factor_ISY1
GLYMA09G30891	black	GLYMA09G30891	NA	NA	GO:0006355 GO:0009688	regulation of transcription, DNA-dependent; abscisic acid biosynthetic process	GO:0003677 GO:0003700	DNA binding; sequence-specific DNA binding transcription factor activity	GO:0005634	nucleus	PF00249	Myb-like DNA-binding domain	PTHR10641 PTHR10641:SF30	MYB-RELATED; MYB-RELATED TRANSCRIPTION FACTOR	NA	NA	K09422	myb_proto-oncogene_protein,_plant
GLYMA09G32050	black	GLYMA09G32050	KOG0702	Predicted_GTPase-activating_protein	GO:0006913 GO:0009615 GO:0032312	nucleocytoplasmic transport; response to virus; regulation of ARF GTPase activity	GO:0003924 GO:0005525 GO:0008060 GO:0008270	GTPase activity; GTP binding; ARF GTPase activator activity; zinc ion binding	GO:0005737 GO:0005829	cytoplasm; cytosol	PF01412	Putative GTPase activating protein for Arf	PTHR23180 PTHR23180:SF87	CENTAURIN/ARF; SUBFAMILY NOT NAMED	NA	NA	NA	NA
GLYMA09G34565	black	GLYMA09G34565	NA	NA	GO:0006355 GO:0009737 GO:0009793 GO:0009845 GO:0009965 GO:0010162 GO:0048366	regulation of transcription, DNA-dependent; response to abscisic acid stimulus; embryo development ending in seed dormancy; seed germination; leaf morphogenesis; seed dormancy process; leaf development	GO:0005524 GO:0016818	ATP binding; hydrolase activity, acting on acid anhydrides, in phosphorus-containing anhydrides	GO:0005634	nucleus	PF08880 PF08879	QLQ; WRC	NA	NA	NA	NA	NA	NA
GLYMA09G35900	black	GLYMA09G35900	KOG1871	Ubiquitin-specific_protease	GO:0006511	ubiquitin-dependent protein catabolic process	GO:0004221 GO:0004843	ubiquitin thiolesterase activity; ubiquitin-specific protease activity	GO:0005634	nucleus	PF00443	Ubiquitin carboxyl-terminal hydrolase	PTHR24006 PTHR24006:SF240	FAMILY NOT NAMED;	NA	NA	NA	NA
GLYMA09G37070	black	GLYMA09G37070	KOG2190	PolyC-binding_proteins_alphaCP-1_and_related_KH_domain_proteins	GO:0008150	biological process	GO:0003676 GO:0003723	nucleic acid binding; RNA binding	GO:0005634	nucleus	PF00013	KH domain	PTHR10288 PTHR10288:SF53	RNA-BINDING PROTEIN RELATED; KH DOMAIN-CONTAINING PROTEIN	NA	NA	NA	NA
GLYMA10G03330	black	GLYMA10G03330	NA	NA	GO:0008150	biological process	GO:0003674	molecular function	GO:0005634	nucleus	NA	NA	NA	NA	NA	NA	NA	NA
GLYMA10G07646	black	GLYMA10G07646	KOG2071	mRNA_cleavage_and_polyadenylation_factor_I/II_complex,_subunit_Pcf11	GO:0006310 GO:0007062 GO:0007126 GO:0008150 GO:0010332 GO:0031048 GO:0032204 GO:0043247 GO:0045132	DNA recombination; sister chromatid cohesion; meiosis; biological process; response to gamma radiation; chromatin silencing by small RNA; regulation of telomere maintenance; telomere maintenance in response to DNA damage; meiotic chromosome segregation	GO:0008270	zinc ion binding	GO:0005622 GO:0005634	intracellular; nucleus	PF04818	Protein of unknown function, DUF618	PTHR15921	PRE-MRNA CLEAVAGE COMPLEX II	NA	NA	NA	NA
GLYMA10G21990	black	GLYMA10G21990	KOG0707	Guanylate_kinase	GO:0006163 GO:0009117 GO:0010200 GO:0030968 GO:0050832	purine nucleotide metabolic process; nucleotide metabolic process; response to chitin; endoplasmic reticulum unfolded protein response; defense response to fungus	GO:0004385	guanylate kinase activity	GO:0005737	cytoplasm	PF00625	Guanylate kinase	PTHR23117 PTHR23117:SF1	GUANYLATE KINASE; GUANYLATE KINASE	NA	NA	NA	NA
GLYMA10G27800	black	GLYMA10G27800	KOG1549	Cysteine_desulfurase_NFS1	GO:0019450	L-cysteine catabolic process to pyruvate	GO:0080146	L-Cysteine desulfhydrase activity	GO:0005737 GO:0005829	cytoplasm; cytosol	PF00266	Aminotransferase class-V	PTHR11601 PTHR11601:SF13	CYSTEINE DESULFURYLASE; NITROGEN FIXATION PROTEIN-RELATED	NA	NA	NA	NA
GLYMA10G29490	black	GLYMA10G29490	NA	NA	GO:0006952 GO:0009611 GO:0009695 GO:0009737 GO:0009753 GO:0009816 GO:0010311 GO:0030397 GO:0034440 GO:0040007 GO:0048364	defense response; response to wounding; jasmonic acid biosynthetic process; response to abscisic acid stimulus; response to jasmonic acid stimulus; defense response to bacterium, incompatible interaction; lateral root formation; membrane disassembly; lipid oxidation; growth; root development	GO:0016165	lipoxygenase activity	GO:0005737 GO:0009536	cytoplasm; plastid	PF00305 PF01477	Lipoxygenase; PLAT/LH2 domain	PTHR11771 PTHR11771:SF2	LIPOXYGENASE; LIPOXYGENASE	1.13.11.12	Lipoxygenase.	K00454	lipoxygenase_[EC:1.13.11.12]
GLYMA11G01070	black	GLYMA11G01070	NA	NA	GO:0006306 GO:0006346 GO:0008150 GO:0009616 GO:0010050 GO:0010267 GO:0016246 GO:0031047 GO:0035196	DNA methylation; methylation-dependent chromatin silencing; biological process; virus induced gene silencing; vegetative phase change; production of ta-siRNAs involved in RNA interference; RNA interference; gene silencing by RNA; production of miRNAs involved in gene silencing by miRNA	GO:0008270	zinc ion binding	GO:0005634	nucleus	NA	NA	PTHR22880 PTHR22880:SF55	FALZ-RELATED BROMODOMAIN-CONTAINING PROTEINS; PHD FINGER FAMILY PROTEIN	NA	NA	NA	NA
GLYMA11G04600	black	GLYMA11G04600	KOG0938	Adaptor_complexes_medium_subunit_family	GO:0006810 GO:0006886 GO:0016192	transport; intracellular protein transport; vesicle-mediated transport	NA	NA	GO:0005829 GO:0005886 GO:0030125 GO:0030131 GO:0030132	cytosol; plasma membrane; clathrin vesicle coat; clathrin adaptor complex; clathrin coat of coated pit	PF00928	Adaptor complexes medium subunit family	PTHR11998 PTHR11998:SF12	CLATHRIN COAT ASSEMBLY PROTEIN; gb def: clathrin coat assembly protein [schizosaccharomyces pombe]	NA	NA	K11826	AP-2_complex_subunit_mu-1
GLYMA11G09860	black	GLYMA11G09860	NA	NA	GO:0008150	biological process	GO:0003674	molecular function	GO:0005576	extracellular region	PF06749	Protein of unknown function (DUF1218)	NA	NA	NA	NA	NA	NA
GLYMA11G11010	black	GLYMA11G11010	NA	NA	GO:0008150	biological process	GO:0003674	molecular function	GO:0005886	plasma membrane	PF00168 PF10296	C2 domain; Putative integral membrane protein conserved region (DUF2404)	PTHR10774 PTHR10774:SF2	CALCIUM-DEPENDENT LIPID-BINDING PROTEIN (CALB RELATED); CALCIUM LIPID BINDING PROTEIN	NA	NA	NA	NA
GLYMA11G11240	black	GLYMA11G11240	NA	NA	GO:0008150	biological process	GO:0003743	translation initiation factor activity	GO:0005737	cytoplasm	PF06273	Plant specific eukaryotic initiation factor 4B	PTHR13290 PTHR13290:SF5	TRANSLATION INITIATION FACTOR 4H FAMILY;	NA	NA	NA	NA
GLYMA11G11250	black	GLYMA11G11250	NA	NA	GO:0009855 GO:0009887 GO:0010051 GO:0045036 GO:0048439 GO:0048519	determination of bilateral symmetry; organ morphogenesis; xylem and phloem pattern formation; protein targeting to chloroplast; flower morphogenesis; negative regulation of biological process	GO:0004888 GO:0005525 GO:0016817	transmembrane signaling receptor activity; GTP binding; hydrolase activity, acting on acid anhydrides	GO:0009507 GO:0009536 GO:0009707 GO:0016020	chloroplast; plastid; chloroplast outer membrane; membrane	PF11886 PF04548	Domain of unknown function (DUF3406); AIG1 family	PTHR10903 PTHR10903:SF23	AIG1; SUBFAMILY NOT NAMED	NA	NA	NA	NA
GLYMA11G12150	black	GLYMA11G12150	NA	NA	GO:0015996	chlorophyll catabolic process	GO:0005516	calmodulin binding	GO:0005634	nucleus	PF07839	Plant calmodulin-binding domain	NA	NA	NA	NA	NA	NA
GLYMA11G13340	black	GLYMA11G13340	KOG1980	Uncharacterized_conserved_protein	GO:0006406 GO:0006606 GO:0042254	mRNA export from nucleus; protein import into nucleus; ribosome biogenesis	GO:0003924 GO:0005525	GTPase activity; GTP binding	GO:0005634	nucleus	PF00009 PF04950 PF08142	Elongation factor Tu GTP binding domain; Protein of unknown function (DUF663); AARP2CN (NUC121) domain	PTHR12858 PTHR12858:SF2	RIBOSOME BIOGENESIS PROTEIN; gb def: tsr1p [saccharomyces cerevisiae]	NA	NA	NA	NA
GLYMA11G14040	black	GLYMA11G14040	NA	NA	GO:0006355 GO:0007389 GO:0019827 GO:0048364 GO:0051302	regulation of transcription, DNA-dependent; pattern specification process; stem cell maintenance; root development; regulation of cell division	GO:0003677 GO:0003700	DNA binding; sequence-specific DNA binding transcription factor activity	GO:0005634	nucleus	PF00847	AP2 domain	PTHR11795 PTHR11795:SF332	PROTEIN KINASE;	NA	NA	NA	NA
GLYMA11G17760	black	GLYMA11G17760	NA	NA	GO:0008150	biological process	GO:0003674	molecular function	GO:0005777 GO:0005856	peroxisome; cytoskeleton	PF04859	Plant protein of unknown function (DUF641)	NA	NA	NA	NA	NA	NA
GLYMA11G34613	black	GLYMA11G34613	KOG1237	H+/oligopeptide_symporter	GO:0006857 GO:0009718	oligopeptide transport; anthocyanin-containing compound biosynthetic process	GO:0005215	transporter activity	GO:0005886 GO:0016020	plasma membrane; membrane	PF00854	POT family	PTHR11654 PTHR11654:SF37	OLIGOPEPTIDE TRANSPORTER-RELATED; OLIGOPEPTIDE TRANSPORTER-RELATED	NA	NA	NA	NA
GLYMA12G00360	black	GLYMA12G00360	KOG1028	Ca2+-dependent_phospholipid-binding_protein_Synaptotagmin,_required_for_synaptic_vesicle_and_secretory_granule_exocytosis	GO:0008150	biological process	GO:0003674	molecular function	GO:0005634 GO:0009506 GO:0009507	nucleus; plasmodesma; chloroplast	PF00168 PF08372	C2 domain; Plant phosphoribosyltransferase C-terminal	PTHR10024 PTHR10024:SF97	SYNAPTOTAGMIN; C2 DOMAIN-CONTAINING PROTEIN	NA	NA	NA	NA
GLYMA12G03640	black	GLYMA12G03640	KOG0168	Putative_ubiquitin_fusion_degradation_protein	GO:0006464 GO:0010091 GO:0010228 GO:0016926 GO:0042023 GO:0042787 GO:0050665	cellular protein modification process; trichome branching; vegetative to reproductive phase transition of meristem; protein desumoylation; DNA endoreduplication; protein ubiquitination involved in ubiquitin-dependent protein catabolic process; hydrogen peroxide biosynthetic process	GO:0004842 GO:0016881	ubiquitin-protein ligase activity; acid-amino acid ligase activity	GO:0005622 GO:0005634 GO:0005886	intracellular; nucleus; plasma membrane	PF00632	HECT-domain (ubiquitin-transferase)	PTHR11254 PTHR11254:SF73	UBIQUITIN-PROTEIN LIGASE; gb def: riken cdna 5730496c04 gene [mus musculus]	6.3.2.19	Ubiquitin--protein_ligase	K10590	E3_ubiquitin-protein_ligase_TRIP12_[EC:6.3.2.19]
GLYMA12G05320	black	GLYMA12G05320	NA	NA	NA	NA	NA	NA	NA	NA	NA	NA	NA	NA	NA	NA	NA	NA
GLYMA12G12660	black	GLYMA12G12660	NA	NA	GO:0008150	biological process	GO:0003674	molecular function	GO:0009507	chloroplast	NA	NA	NA	NA	NA	NA	NA	NA
GLYMA12G12840	black	GLYMA12G12840	NA	NA	NA	NA	NA	NA	NA	NA	NA	NA	NA	NA	NA	NA	NA	NA
GLYMA12G29031	black	GLYMA12G29031	KOG1137	mRNA_cleavage_and_polyadenylation_factor_II_complex,_BRR5_(CPSF_subunit)	GO:0006346 GO:0006378 GO:0006396 GO:0006397 GO:0009855 GO:0010014 GO:0010073 GO:0016246 GO:0022402 GO:0031507 GO:0045787	methylation-dependent chromatin silencing; mRNA polyadenylation; RNA processing; mRNA processing; determination of bilateral symmetry; meristem initiation; meristem maintenance; RNA interference; cell cycle process; heterochromatin assembly; positive regulation of cell cycle	GO:0005515 GO:0016787	protein binding; hydrolase activity	GO:0005634 GO:0005847	nucleus; mRNA cleavage and polyadenylation specificity factor complex	PF00753 PF10996 PF11718 PF07521	Metallo-beta-lactamase superfamily; Beta-Casp domain; Pre-mRNA 3'-end-processing endonuclease polyadenylation factor C-term; RNA-metabolising metallo-beta-lactamase	PTHR11203 PTHR11203:SF11	CLEAVAGE AND POLYADENYLATION SPECIFICITY FACTOR; YSH1 DOMAIN CONTAINING PROTEIN	3.1.27.-	Endoribonucleases_producing_other_than_5'-phosphomonoesters	K14403	cleavage_and_polyadenylation_specificity_factor_subunit_3_[EC:3.1.27.-]
GLYMA12G30540	black	GLYMA12G30540	KOG1001	Helicase-like_transcription_factor_HLTF/DNA_helicase_RAD5,_DEAD-box_superfamily	GO:0000724 GO:0006261 GO:0009294 GO:0045003	double-strand break repair via homologous recombination; DNA-dependent DNA replication; DNA mediated transformation; double-strand break repair via synthesis-dependent strand annealing	GO:0003676 GO:0003677 GO:0004386 GO:0005524 GO:0008270 GO:0016818	nucleic acid binding; DNA binding; helicase activity; ATP binding; zinc ion binding; hydrolase activity, acting on acid anhydrides, in phosphorus-containing anhydrides	GO:0005634	nucleus	PF00097 PF00176 PF08797 PF00271	Zinc finger, C3HC4 type (RING finger); SNF2 family N-terminal domain; HIRAN domain; Helicase conserved C-terminal domain	PTHR10799 PTHR10799:SF164	ATP-DEPENDENT HELICASE SMARCA (SWI/SNF-RELATED MATRIX-ASSOCIATED ACTIN-DEPENDENT REGULATOR OF CHROMATIN A)-RELATED; SNF2 DOMAIN-CONTAINING PROTEIN	NA	NA	NA	NA
GLYMA12G31220	black	GLYMA12G31220	NA	NA	GO:0008150	biological process	GO:0003674	molecular function	GO:0005634 GO:0005739	nucleus; mitochondrion	NA	NA	NA	NA	NA	NA	NA	NA
GLYMA13G02450	black	GLYMA13G02450	NA	NA	NA	NA	NA	NA	GO:0005634	nucleus	NA	NA	NA	NA	NA	NA	NA	NA
GLYMA13G16850	black	GLYMA13G16850	NA	NA	GO:0008150 GO:0009648	biological process; photoperiodism	GO:0003674	molecular function	GO:0005634	nucleus	PF07011	Protein of unknown function (DUF1313)	NA	NA	NA	NA	NA	NA
GLYMA13G17406	black	GLYMA13G17406	NA	NA	GO:0006508	proteolysis	NA	NA	GO:0005634 GO:0009507 GO:0016020	nucleus; chloroplast; membrane	NA	NA	PTHR10794 PTHR10794:SF8	YHET-RELATED ALPHA/BETA HYDROLASE DOMAIN CONTAINING; ALPHA/BETA HYDROLASE DOMAIN CONTAINING PROTEIN 1,3	NA	NA	NA	NA
GLYMA13G20660	black	GLYMA13G20660	KOG2389	Predicted_bromodomain_transcription_factor	GO:0008150	biological process	GO:0003677	DNA binding	GO:0005634	nucleus	PF10406 PF07524	Transcription factor TFIID complex subunit 8 C-term; Bromodomain associated	PTHR23307	TBP-ASSOCIATED FACTOR TAF (TBN PROTEIN)	NA	NA	NA	NA
GLYMA13G22923	black	GLYMA13G22923	KOG2471	TPR_repeat-containing_protein	GO:0006007 GO:0008150	glucose catabolic process; biological process	NA	NA	GO:0005575	cellular component	NA	NA	PTHR12979 PTHR12979:SF4	FAMILY NOT NAMED; SUBFAMILY NOT NAMED	NA	NA	K12607	CCR4-NOT_transcription_complex_subunit_10
GLYMA13G30780	black	GLYMA13G30780	KOG0992	Uncharacterized_conserved_protein	GO:0000226 GO:0000911 GO:0006955	microtubule cytoskeleton organization; cytokinesis by cell plate formation; immune response	GO:0003924 GO:0005525	GTPase activity; GTP binding	GO:0005634 GO:0005730 GO:0009507	nucleus; nucleolus; chloroplast	PF02841 PF02263	Guanylate-binding protein, C-terminal domain; Guanylate-binding protein, N-terminal domain	PTHR10751	GUANYLATE-BINDING PROTEIN	NA	NA	NA	NA
GLYMA13G32760	black	GLYMA13G32760	KOG1926	Predicted_regulator_of_rRNA_gene_transcription_(MYB-binding_protein)	GO:0006260 GO:0006351 GO:0009165	DNA replication; transcription, DNA-dependent; nucleotide biosynthetic process	GO:0003677 GO:0003887	DNA binding; DNA-directed DNA polymerase activity	GO:0005634 GO:0005829	nucleus; cytosol	PF04931	DNA polymerase phi	PTHR13213 PTHR13213:SF1	DNA POLYMERASE V RELATED; gb def: similar to myb binding protein (p160) 1a, nuclear protein p160 [mus musculus]	2.7.7.7	DNA-directed_DNA_polymerase	K02331	DNA_polymerase_phi_subunit_[EC:2.7.7.7]
GLYMA13G36120	black	GLYMA13G36120	NA	NA	GO:0006355	regulation of transcription, DNA-dependent	GO:0003700	sequence-specific DNA binding transcription factor activity	GO:0005634 GO:0005829	nucleus; cytosol	PF03514	GRAS family transcription factor	NA	NA	NA	NA	NA	NA
GLYMA13G36280	black	GLYMA13G36280	NA	NA	GO:0009832 GO:0010089 GO:0010413 GO:0010417 GO:0016051 GO:0044036 GO:0045492 GO:0071555	plant-type cell wall biogenesis; xylem development; glucuronoxylan metabolic process; glucuronoxylan biosynthetic process; carbohydrate biosynthetic process; cell wall macromolecule metabolic process; xylan biosynthetic process; cell wall organization	GO:0016757 GO:0016758 GO:0047262	transferase activity, transferring glycosyl groups; transferase activity, transferring hexosyl groups; polygalacturonate 4-alpha-galacturonosyltransferase activity	GO:0005794	Golgi apparatus	PF01501	Glycosyl transferase family 8	PTHR13778 PTHR13778:SF2	GLYCOSYL TRANSFERASE-RELATED; GLYCOSYL TRANSFERASE-RELATED	2.4.1.43	Polygalacturonate_4-alpha-galacturonosyltransferase	K13648	alpha-1,4-galacturonosyltransferase_[EC:2.4.1.43]
GLYMA14G13750	black	GLYMA14G13750	KOG0773	Transcription_factor_MEIS1_and_related_HOX_domain_proteins	GO:0006355 GO:0009416 GO:0009722 GO:0048513 GO:0071345	regulation of transcription, DNA-dependent; response to light stimulus; detection of cytokinin stimulus; organ development; cellular response to cytokine stimulus	GO:0003677 GO:0003700 GO:0005515 GO:0043565	DNA binding; sequence-specific DNA binding transcription factor activity; protein binding; sequence-specific DNA binding	GO:0005634 GO:0005829	nucleus; cytosol	PF00046 PF03789 PF03791 PF03790	Homeobox domain; ELK domain; KNOX2 domain; KNOX1 domain	PTHR11850 PTHR11850:SF15	HOMEOBOX PROTEIN; HOMEOBOX PROTEIN KNOTTED-1	NA	NA	NA	NA
GLYMA15G04080	black	GLYMA15G04080	KOG1493	Anaphase-promoting_complex_(APC),_subunit_11	GO:0002679 GO:0009414 GO:0009693 GO:0009737 GO:0009873 GO:0010200 GO:0030968 GO:0035556 GO:0051865	respiratory burst involved in defense response; response to water deprivation; ethylene biosynthetic process; response to abscisic acid stimulus; ethylene mediated signaling pathway; response to chitin; endoplasmic reticulum unfolded protein response; intracellular signal transduction; protein autoubiquitination	GO:0004842 GO:0008270	ubiquitin-protein ligase activity; zinc ion binding	GO:0005634	nucleus	PF00097 PF06547	Zinc finger, C3HC4 type (RING finger); Protein of unknown function (DUF1117)	PTHR22763	RING ZINC FINGER PROTEIN	NA	NA	NA	NA
GLYMA15G04841	black	GLYMA15G04841	KOG1927	R-kappa-B_and_related_transcription_factors	GO:0006259 GO:0006396 GO:0007062 GO:0007126 GO:0007129 GO:0007131 GO:0008150 GO:0008284 GO:0010332 GO:0010413 GO:0022402 GO:0031048 GO:0032204 GO:0032504 GO:0033044 GO:0042138 GO:0043247 GO:0045132 GO:0045492 GO:0045893	DNA metabolic process; RNA processing; sister chromatid cohesion; meiosis; synapsis; reciprocal meiotic recombination; biological process; positive regulation of cell proliferation; response to gamma radiation; glucuronoxylan metabolic process; cell cycle process; chromatin silencing by small RNA; regulation of telomere maintenance; multicellular organism reproduction; regulation of chromosome or…	GO:0003674	molecular function	GO:0005634	nucleus	NA	NA	PTHR13052	NFRKB-RELATED	NA	NA	NA	NA
GLYMA15G11211	black	GLYMA15G11211	NA	NA	NA	NA	NA	NA	NA	NA	NA	NA	NA	NA	NA	NA	NA	NA
GLYMA15G15310	black	GLYMA15G15310	KOG1335	Dihydrolipoamide_dehydrogenase	GO:0042744 GO:0045454 GO:0055114	hydrogen peroxide catabolic process; cell redox homeostasis; oxidation-reduction process	GO:0004148 GO:0009055 GO:0016491 GO:0016668 GO:0050660	dihydrolipoyl dehydrogenase activity; electron carrier activity; oxidoreductase activity; oxidoreductase activity, acting on a sulfur group of donors, NAD(P) as acceptor; flavin adenine dinucleotide binding	GO:0005737 GO:0005739 GO:0009507 GO:0009570 GO:0009941	cytoplasm; mitochondrion; chloroplast; chloroplast stroma; chloroplast envelope	PF07992 PF00070 PF02852	Pyridine nucleotide-disulphide oxidoreductase; Pyridine nucleotide-disulphide oxidoreductase; Pyridine nucleotide-disulphide oxidoreductase, dimerisation domain	PTHR22912 PTHR22912:SF49	DISULFIDE OXIDOREDUCTASE; SUBFAMILY NOT NAMED	1.8.1.4	Dihydrolipoamide_dehydrogenase	K00382	dihydrolipoamide_dehydrogenase_[EC:1.8.1.4]
GLYMA15G33980	black	GLYMA15G33980	NA	NA	GO:0006397 GO:0008150 GO:0008284 GO:0009630	mRNA processing; biological process; positive regulation of cell proliferation; gravitropism	GO:0003723 GO:0005515	RNA binding; protein binding	GO:0005634	nucleus	PF05182	Fip1 motif	NA	NA	NA	NA	NA	NA
GLYMA15G40720	black	GLYMA15G40720	NA	NA	GO:0008150	biological process	GO:0003674	molecular function	GO:0005634	nucleus	NA	NA	NA	NA	NA	NA	NA	NA
GLYMA15G43266	black	GLYMA15G43266	NA	NA	NA	NA	NA	NA	GO:0009507 GO:0009706 GO:0009941	chloroplast; chloroplast inner membrane; chloroplast envelope	PF03350	Uncharacterized protein family, UPF0114	NA	NA	NA	NA	NA	NA
GLYMA16G02940	black	GLYMA16G02940	NA	NA	GO:0000096 GO:0000165 GO:0006364 GO:0006546 GO:0006612 GO:0006636 GO:0006733 GO:0006766 GO:0008652 GO:0009072 GO:0009106 GO:0009108 GO:0009117 GO:0009409 GO:0009416 GO:0009595 GO:0009637 GO:0009657 GO:0009695 GO:0009697 GO:0009744 GO:0009749 GO:0009772 GO:0009773 GO:0009814 GO:0009862 GO:0009867 GO:0009902 GO:0010027 GO:0010114 GO:0010200 GO:0010207 GO:0010218 GO:0010310 GO:0010363 GO:0015979 GO:…	sulfur amino acid metabolic process; MAPK cascade; rRNA processing; glycine catabolic process; protein targeting to membrane; unsaturated fatty acid biosynthetic process; oxidoreduction coenzyme metabolic process; vitamin metabolic process; cellular amino acid biosynthetic process; aromatic amino acid family metabolic process; lipoate metabolic process; coenzyme biosynthetic process; nucleotide m…	GO:0005515	protein binding	GO:0009507 GO:0009534 GO:0009535 GO:0009941	chloroplast; chloroplast thylakoid; chloroplast thylakoid membrane; chloroplast envelope	NA	NA	PTHR11177 PTHR11177:SF3	CHITINASE; CHITINASE-RELATED	NA	NA	NA	NA
GLYMA16G05340	black	GLYMA16G05340	KOG2692	Sialyltransferase	GO:0007020 GO:0008152 GO:0009846 GO:0009860	microtubule nucleation; metabolic process; pollen germination; pollen tube growth	GO:0008373 GO:0016757	sialyltransferase activity; transferase activity, transferring glycosyl groups	GO:0005768 GO:0005794 GO:0005802 GO:0016020	endosome; Golgi apparatus; trans-Golgi network; membrane	PF00777	Glycosyltransferase family 29 (sialyltransferase)	PTHR11987 PTHR11987:SF15	ALPHA-2,8-SIALYLTRANSFERASE; SUBFAMILY NOT NAMED	NA	NA	NA	NA
GLYMA16G21310	black	GLYMA16G21310	KOG2847	Phosphate_acyltransferase	GO:0006650 GO:0006655 GO:0008152	glycerophospholipid metabolic process; phosphatidylglycerol biosynthetic process; metabolic process	GO:0016746	transferase activity, transferring acyl groups	GO:0005634 GO:0005886	nucleus; plasma membrane	PF01553	Acyltransferase	PTHR12497	TAZ PROTEIN (TAFAZZIN)	2.3.1.-	Transferring_groups_other_than_amino-acyl_groups	K13511	monolysocardiolipin_acyltransferase_[EC:2.3.1.-]
GLYMA16G23100	black	GLYMA16G23100	NA	NA	GO:0006623	protein targeting to vacuole	GO:0003674	molecular function	GO:0009507 GO:0016020	chloroplast; membrane	PF02714	Domain of unknown function DUF221	PTHR13018 PTHR13018:SF9	PROBABLE MEMBRANE PROTEIN DUF221-RELATED; METAZOAN PROBABLE MEMBRANE PROTEIN	NA	NA	NA	NA
GLYMA16G26370	black	GLYMA16G26370	NA	NA	GO:0008150	biological process	GO:0003674	molecular function	GO:0005634 GO:0005739 GO:0005886	nucleus; mitochondrion; plasma membrane	PF05055	Protein of unknown function (DUF677)	NA	NA	NA	NA	NA	NA
GLYMA16G28120	black	GLYMA16G28120	NA	NA	GO:0008150	biological process	GO:0003674	molecular function	GO:0005634	nucleus	PF00856	SET domain	PTHR12197 PTHR12197:SF90	SET AND MYND DOMAIN CONTAINING; SUBFAMILY NOT NAMED	NA	NA	NA	NA
GLYMA17G06970	black	GLYMA17G06970	KOG1963	WD40_repeat_protein	GO:0006606 GO:0008150	protein import into nucleus; biological process	GO:0000166	nucleotide binding	GO:0005634	nucleus	PF00400	WD domain, G-beta repeat	PTHR22847 PTHR22847:SF195	WD40 REPEAT PROTEIN; TRANSDUCIN FAMILY PROTEIN / WD-40 REPEAT FAMILY PR	NA	NA	NA	NA
GLYMA17G07520	black	GLYMA17G07520	KOG1051	Chaperone_HSP104_and_related_ATP-dependent_Clp_proteases	GO:0080167	response to karrikin	GO:0005524	ATP binding	GO:0005737	cytoplasm	NA	NA	PTHR11638 PTHR11638:SF63	ATP-DEPENDENT CLP PROTEASE; SUBFAMILY NOT NAMED	NA	NA	NA	NA
GLYMA17G08270	black	GLYMA17G08270	KOG0583	Serine/threonine_protein_kinase	GO:0006468 GO:0007165 GO:0007275 GO:0009414 GO:0009651 GO:0010118 GO:0010540 GO:0019722 GO:0042538	protein phosphorylation; signal transduction; multicellular organismal development; response to water deprivation; response to salt stress; stomatal movement; basipetal auxin transport; calcium-mediated signaling; hyperosmotic salinity response	GO:0004672 GO:0004674 GO:0005515 GO:0005524 GO:0016301 GO:0016772	protein kinase activity; protein serine/threonine kinase activity; protein binding; ATP binding; kinase activity; transferase activity, transferring phosphorus-containing groups	GO:0005886	plasma membrane	PF00069 PF03822	Protein kinase domain; NAF domain	PTHR24345 PTHR24345:SF45	SERINE/THREONINE-PROTEIN KINASE PLK; SERINE/THREONINE-PROTEIN KINASE PLK1	NA	NA	NA	NA
GLYMA17G10873	black	GLYMA17G10873	NA	NA	GO:0008150	biological process	GO:0003674	molecular function	GO:0005739	mitochondrion	PF01535	PPR repeat	PTHR24015 PTHR24015:SF97	FAMILY NOT NAMED; SUBFAMILY NOT NAMED	NA	NA	NA	NA
GLYMA17G11981	black	GLYMA17G11981	KOG1121	Tam3-transposase_(Ac_family)	GO:0009791	post-embryonic development	GO:0003677 GO:0046983	DNA binding; protein dimerization activity	GO:0005634 GO:0005829	nucleus; cytosol	PF02892 PF05699	BED zinc finger; hAT family dimerisation domain	PTHR10775 PTHR10775:SF11	AC-LIKE TRANSPOSASE-RELATED; AC-LIKE TRANSPOSASE	NA	NA	NA	NA
GLYMA17G15370	black	GLYMA17G15370	NA	NA	GO:0008150	biological process	GO:0003674	molecular function	GO:0005634	nucleus	PF07797	Protein of unknown function (DUF1639)	NA	NA	NA	NA	NA	NA
GLYMA17G33350	black	GLYMA17G33350	KOG1867	Ubiquitin-specific_protease	GO:0006511	ubiquitin-dependent protein catabolic process	GO:0004221 GO:0004843 GO:0008270	ubiquitin thiolesterase activity; ubiquitin-specific protease activity; zinc ion binding	GO:0005634	nucleus	PF00443 PF02148	Ubiquitin carboxyl-terminal hydrolase; Zn-finger in ubiquitin-hydrolases and other protein	PTHR24006 PTHR24006:SF57	FAMILY NOT NAMED; SUBFAMILY NOT NAMED	3.1.2.15	Ubiquitin_thiolesterase	K11366	ubiquitin_carboxyl-terminal_hydrolase_22/27/51_[EC:3.1.2.15]
GLYMA17G35650	black	GLYMA17G35650	KOG1592	Asparaginase	GO:0006516 GO:0033345 GO:0051604	glycoprotein catabolic process; asparagine catabolic process via L-aspartate; protein maturation	GO:0004067 GO:0016787	asparaginase activity; hydrolase activity	GO:0005737	cytoplasm	PF01112	Asparaginase	PTHR10188	PROTEASE T2 ASPARAGINASE	3.4.19.5	Beta-aspartyl-peptidase	K13051	beta-aspartyl-peptidase_(threonine_type)_[EC:3.4.19.5]
GLYMA17G36440	black	GLYMA17G36440	KOG1292	Xanthine/uracil_transporters	GO:0006810 GO:0055085	transport; transmembrane transport	GO:0005215 GO:0022857	transporter activity; transmembrane transporter activity	GO:0005886 GO:0009506 GO:0009507 GO:0016020	plasma membrane; plasmodesma; chloroplast; membrane	PF00860	Permease family	PTHR11119 PTHR11119:SF8	PURINE PERMEASE; SODIUM-DEPENDENT VITAMIN C TRANSPORTER	NA	NA	NA	NA
GLYMA17G36840	black	GLYMA17G36840	KOG1862	GYF_domain_containing_proteins	GO:0009737	response to abscisic acid stimulus	GO:0003674	molecular function	GO:0009507	chloroplast	PF02213	GYF domain	PTHR14445 PTHR14445:SF24	GRB10 INTERACTING GYF PROTEIN; SUBFAMILY NOT NAMED	NA	NA	NA	NA
GLYMA18G00310	black	GLYMA18G00310	KOG1454	Predicted_hydrolase/acyltransferase_(alpha/beta_hydrolase_superfamily)	NA	NA	GO:0016787	hydrolase activity	GO:0005737	cytoplasm	PF00561	alpha/beta hydrolase fold	PTHR10992 PTHR10992:SF20	ALPHA/BETA HYDROLASE RELATED; HALOALKANE DEHALOGENASE	NA	NA	NA	NA
GLYMA18G02450	black	GLYMA18G02450	KOG2410	Gamma-glutamyltransferase	GO:0006751 GO:0006979 GO:0009611 GO:0009625 GO:0009862 GO:0031348	glutathione catabolic process; response to oxidative stress; response to wounding; response to insect; systemic acquired resistance, salicylic acid mediated signaling pathway; negative regulation of defense response	GO:0003840 GO:0016756	gamma-glutamyltransferase activity; glutathione gamma-glutamylcysteinyltransferase activity	GO:0005576 GO:0009505 GO:0009506 GO:0048046	extracellular region; plant-type cell wall; plasmodesma; apoplast	PF01019	Gamma-glutamyltranspeptidase	PTHR11686	GAMMA GLUTAMYL TRANSPEPTIDASES	2.3.2.2	Gamma-glutamyltransferase.	K00681	gamma-glutamyltranspeptidase_[EC:2.3.2.2]
GLYMA18G03620	black	GLYMA18G03620	NA	NA	GO:0006661 GO:0009793	phosphatidylinositol biosynthetic process; embryo development ending in seed dormancy	GO:0003674	molecular function	NA	NA	NA	NA	NA	NA	NA	NA	NA	NA
GLYMA18G08080	black	GLYMA18G08080	KOG3273	Predicted_RNA-binding_protein_Pno1p_interacting_with_Nob1p_and_involved_in_26S_proteasome_assembly	GO:0006364	rRNA processing	GO:0003723	RNA binding	GO:0005634	nucleus	PF00013	KH domain	PTHR12826	FAMILY NOT NAMED	NA	NA	K11884	RNA-binding_protein_PNO1
GLYMA18G11930	black	GLYMA18G11930	NA	NA	GO:0000226 GO:0006396 GO:0007275 GO:0009826 GO:0010031 GO:0022402	microtubule cytoskeleton organization; RNA processing; multicellular organismal development; unidimensional cell growth; circumnutation; cell cycle process	GO:0008017	microtubule binding	GO:0009507 GO:0010005	chloroplast; cortical microtubule, transverse to long axis	PF02985	HEAT repeat;	NA	NA	NA	NA	NA	NA
GLYMA18G15240	black	GLYMA18G15240	KOG2166	Cullins	GO:0006511 GO:0007049 GO:0008284 GO:0009630 GO:0009639 GO:0009793 GO:0009911 GO:0009960	ubiquitin-dependent protein catabolic process; cell cycle; positive regulation of cell proliferation; gravitropism; response to red or far red light; embryo development ending in seed dormancy; positive regulation of flower development; endosperm development	GO:0004842 GO:0005515 GO:0031625	ubiquitin-protein ligase activity; protein binding; ubiquitin protein ligase binding	GO:0000151 GO:0005634 GO:0005829 GO:0031461	ubiquitin ligase complex; nucleus; cytosol; cullin-RING ubiquitin ligase complex	PF10557 PF00888	Cullin protein neddylation domain; Cullin family	PTHR11932	CULLIN	NA	NA	K03869	cullin_3
GLYMA18G17380	black	GLYMA18G17380	NA	NA	GO:0006508 GO:0008152	proteolysis; metabolic process	GO:0004222 GO:0008237 GO:0008270	metalloendopeptidase activity; metallopeptidase activity; zinc ion binding	GO:0005576 GO:0031012 GO:0031225	extracellular region; extracellular matrix; anchored to membrane	PF00413 PF01471	Matrixin; Putative peptidoglycan binding domain	PTHR10201 PTHR10201:SF15	MATRIX METALLOPROTEINASE; MATRIX METALLOPROTEINASE-RELATED	NA	NA	NA	NA
GLYMA18G47070	black	GLYMA18G47070	NA	NA	GO:0008150	biological process	GO:0016757	transferase activity, transferring glycosyl groups	GO:0005576 GO:0005634 GO:0005783	extracellular region; nucleus; endoplasmic reticulum	PF11721	Di-glucose binding within endoplasmic reticulum	NA	NA	NA	NA	NA	NA
GLYMA18G48070	black	GLYMA18G48070	NA	NA	NA	NA	NA	NA	NA	NA	NA	NA	NA	NA	NA	NA	NA	NA
GLYMA18G51400	black	GLYMA18G51400	KOG0186	Proline_oxidase	GO:0006537 GO:0006562 GO:0006612 GO:0006970 GO:0009407 GO:0009414 GO:0009611 GO:0009620 GO:0009695 GO:0009753 GO:0009863 GO:0009867 GO:0010363 GO:0010583 GO:0055114	glutamate biosynthetic process; proline catabolic process; protein targeting to membrane; response to osmotic stress; toxin catabolic process; response to water deprivation; response to wounding; response to fungus; jasmonic acid biosynthetic process; response to jasmonic acid stimulus; salicylic acid mediated signaling pathway; jasmonic acid mediated signaling pathway; regulation of plant-type h…	GO:0004657	proline dehydrogenase activity	GO:0005739	mitochondrion	PF01619	Proline dehydrogenase	PTHR13914	PROLINE OXIDASE	1.5.99.8	Proline_dehydrogenase	K00318	proline_dehydrogenase_[EC:1.5.99.8]
GLYMA18G52300	black	GLYMA18G52300	KOG1718	Dual_specificity_phosphatase	GO:0006470 GO:0006487 GO:0006499 GO:0006888 GO:0006970 GO:0009409 GO:0009651 GO:0010224 GO:0010225 GO:0010374 GO:0016311 GO:0035556 GO:0043090 GO:0048481	protein dephosphorylation; protein N-linked glycosylation; N-terminal protein myristoylation; ER to Golgi vesicle-mediated transport; response to osmotic stress; response to cold; response to salt stress; response to UV-B; response to UV-C; stomatal complex development; dephosphorylation; intracellular signal transduction; amino acid import; ovule development	GO:0004725 GO:0008138 GO:0016791 GO:0017017	protein tyrosine phosphatase activity; protein tyrosine/serine/threonine phosphatase activity; phosphatase activity; MAP kinase tyrosine/serine/threonine phosphatase activity	GO:0005634 GO:0005829	nucleus; cytosol	PF00782	Dual specificity phosphatase, catalytic domain	PTHR10159 PTHR10159:SF122	DUAL SPECIFICITY PROTEIN PHOSPHATASE; MAP KINASE TYROSINE/SERINE/THREONINE PHOSPHATASE-R	NA	NA	NA	NA
GLYMA19G01920	black	GLYMA19G01920	KOG4204	Histone_deacetylase_complex,_SIN3_component	GO:0006355 GO:0010048 GO:0043481 GO:0048440	regulation of transcription, DNA-dependent; vernalization response; anthocyanin accumulation in tissues in response to UV light; carpel development	GO:0003674	molecular function	GO:0005634 GO:0005829	nucleus; cytosol	PF08295 PF02671	Histone deacetylase (HDAC) interacting; Paired amphipathic helix repeat	PTHR12346	SIN3B-RELATED	NA	NA	NA	NA
GLYMA19G24590	black	GLYMA19G24590	KOG1474	Transcription_initiation_factor_TFIID,_subunit_BDF1_and_related_bromodomain_proteins	GO:0008150	biological process	GO:0003677	DNA binding	GO:0005634 GO:0009507	nucleus; chloroplast	PF00439	Bromodomain	PTHR22880 PTHR22880:SF31	FALZ-RELATED BROMODOMAIN-CONTAINING PROTEINS; BROMODOMAIN-CONTAINING PROTEIN	NA	NA	NA	NA
GLYMA19G25332	black	GLYMA19G25332	NA	NA	GO:0006612 GO:0009963 GO:0010363 GO:0046686	protein targeting to membrane; positive regulation of flavonoid biosynthetic process; regulation of plant-type hypersensitive response; response to cadmium ion	GO:0003674	molecular function	GO:0005634	nucleus	NA	NA	NA	NA	NA	NA	NA	NA
GLYMA19G32730	black	GLYMA19G32730	NA	NA	GO:0000162	tryptophan biosynthetic process	GO:0003674	molecular function	GO:0005618 GO:0005739 GO:0005783 GO:0009506	cell wall; mitochondrion; endoplasmic reticulum; plasmodesma	PF00168 PF08372	C2 domain; Plant phosphoribosyltransferase C-terminal	PTHR10024 PTHR10024:SF97	SYNAPTOTAGMIN; C2 DOMAIN-CONTAINING PROTEIN	NA	NA	NA	NA
GLYMA19G34420	black	GLYMA19G34420	NA	NA	GO:0016051	carbohydrate biosynthetic process	GO:0016757 GO:0047262	transferase activity, transferring glycosyl groups; polygalacturonate 4-alpha-galacturonosyltransferase activity	GO:0005794	Golgi apparatus	PF01501	Glycosyl transferase family 8	PTHR13778 PTHR13778:SF6	GLYCOSYL TRANSFERASE-RELATED;	2.4.1.43	Polygalacturonate_4-alpha-galacturonosyltransferase	K13648	alpha-1,4-galacturonosyltransferase_[EC:2.4.1.43]
GLYMA19G35550	black	GLYMA19G35550	NA	NA	GO:0009408 GO:0009644 GO:0042538 GO:0042542	response to heat; response to high light intensity; hyperosmotic salinity response; response to hydrogen peroxide	GO:0003674	molecular function	GO:0005739	mitochondrion	NA	NA	NA	NA	NA	NA	NA	NA
GLYMA20G22741	black	GLYMA20G22741	NA	NA	GO:0008150 GO:0015979 GO:0019684 GO:0035304	biological process; photosynthesis; photosynthesis, light reaction; regulation of protein dephosphorylation	GO:0003674	molecular function	GO:0009507	chloroplast	PF09353	Domain of unknown function (DUF1995)	NA	NA	NA	NA	NA	NA
GLYMA20G25590	black	GLYMA20G25590	NA	NA	NA	NA	NA	NA	GO:0009507	chloroplast	PF00561	alpha/beta hydrolase fold	PTHR11005	LYSOSOMAL ACID LIPASE-RELATED	NA	NA	NA	NA
GLYMA20G30590	black	GLYMA20G30590	KOG1144	Translation_initiation_factor_5B_(eIF-5B)	NA	NA	GO:0003924 GO:0005525 GO:0008135	GTPase activity; GTP binding; translation factor activity, nucleic acid binding	GO:0005737 GO:0005886	cytoplasm; plasma membrane	PF03144 PF11987 PF00009	Elongation factor Tu domain 2; Translation-initiation factor 2; Elongation factor Tu GTP binding domain	PTHR23115 PTHR23115:SF41	TRANSLATION FACTOR;	NA	NA	K03243	translation_initiation_factor_eIF-5B
GLYMA20G32980	black	GLYMA20G32980	KOG2033	Low_density_lipoprotein_B-like_protein	GO:0008150 GO:0010228 GO:0016926 GO:0050665	biological process; vegetative to reproductive phase transition of meristem; protein desumoylation; hydrogen peroxide biosynthetic process	GO:0003674	molecular function	GO:0005794 GO:0005829	Golgi apparatus; cytosol	PF08700	Vps51/Vps67	NA	NA	NA	NA	NA	NA
GLYMA20G34750	black	GLYMA20G34750	NA	NA	GO:0009827 GO:0009860 GO:0048610 GO:0048868	plant-type cell wall modification; pollen tube growth; cellular process involved in reproduction; pollen tube development	GO:0005524 GO:0016301	ATP binding; kinase activity	GO:0005634	nucleus	PF06414	Zeta toxin	NA	NA	NA	NA	NA	NA
GLYMA20G38640	black	GLYMA20G38640	NA	NA	GO:0008150	biological process	GO:0003674	molecular function	GO:0005634 GO:0009506	nucleus; plasmodesma	NA	NA	NA	NA	NA	NA	NA	NA
GLYMA0003S50	blue	GLYMA0003S50	NA	NA	GO:0008150 GO:0010207	biological process; photosystem II assembly	GO:0003674	molecular function	NA	NA	PF12049	Protein of unknown function (DUF3531)	NA	NA	NA	NA	NA	NA
GLYMA0041S00300	blue	GLYMA0041S00300	NA	NA	GO:0009793	embryo development ending in seed dormancy	GO:0003674	molecular function	GO:0009507	chloroplast	NA	NA	NA	NA	NA	NA	NA	NA
GLYMA0048S00280	blue	GLYMA0048S00280	KOG2938	Predicted_inosine-uridine_preferring_nucleoside_hydrolase	GO:0006148 GO:0010150	inosine catabolic process; leaf senescence	GO:0016787 GO:0035251 GO:0047724	hydrolase activity; UDP-glucosyltransferase activity; inosine nucleosidase activity	GO:0005737 GO:0005829	cytoplasm; cytosol	PF01156	Inosine-uridine preferring nucleoside hydrolase	PTHR12304	INOSINE-URIDINE PREFERRING NUCLEOSIDE HYDROLASE	NA	NA	NA	NA
GLYMA0092S00230	blue	GLYMA0092S00230	NA	NA	GO:0008150	biological process	NA	NA	GO:0005737	cytoplasm	PF00514	Armadillo/beta-catenin-like repeat	PTHR23315 PTHR23315:SF35	BETA CATENIN-RELATED ARMADILLO REPEAT-CONTAINING; ARMADILLO/BETA-CATENIN REPEAT FAMILY PROTEIN	NA	NA	NA	NA
GLYMA0175S50	blue	GLYMA0175S50	NA	NA	GO:0006094 GO:0006108 GO:0006633 GO:0007010 GO:0009793 GO:0009845 GO:0010498 GO:0051289 GO:0055114	gluconeogenesis; malate metabolic process; fatty acid biosynthetic process; cytoskeleton organization; embryo development ending in seed dormancy; seed germination; proteasomal protein catabolic process; protein homotetramerization; oxidation-reduction process	GO:0000166 GO:0004470 GO:0004473 GO:0008270 GO:0016491 GO:0016616 GO:0016619 GO:0016652 GO:0042803 GO:0046872 GO:0050897 GO:0051287	nucleotide binding; malic enzyme activity; malate dehydrogenase (oxaloacetate-decarboxylating) (NADP+) activity; zinc ion binding; oxidoreductase activity; oxidoreductase activity, acting on the CH-OH group of donors, NAD or NADP as acceptor; malate dehydrogenase (oxaloacetate-decarboxylating) activity; oxidoreductase activity, acting on NAD(P)H, NAD(P) as acceptor; protein homodimerization activ…	GO:0009507	chloroplast	PF03949	Malic enzyme, NAD binding domain	PTHR23406 PTHR23406:SF2	MALIC ENZYME-RELATED; MALIC ENZYME	NA	NA	NA	NA
GLYMA01G00520	blue	GLYMA01G00520	NA	NA	GO:0008150	biological process	GO:0003677 GO:0008270 GO:0019899	DNA binding; zinc ion binding; enzyme binding	GO:0005634	nucleus	PF07496 PF01429	CW-type Zinc Finger; Methyl-CpG binding domain	PTHR15547 PTHR15547:SF6	ZN-FINGER/BROMODOMAIN CONTAINING PROTEIN; ZN-FINGER/BROMODOMAIN CONTAINING	NA	NA	NA	NA
GLYMA01G00610	blue	GLYMA01G00610	NA	NA	GO:0008150	biological process	GO:0003674	molecular function	GO:0005634	nucleus	NA	NA	NA	NA	NA	NA	NA	NA
GLYMA01G03380	blue	GLYMA01G03380	NA	NA	GO:0008150	biological process	GO:0003674	molecular function	GO:0005575	cellular component	NA	NA	NA	NA	NA	NA	NA	NA
GLYMA01G03730	blue	GLYMA01G03730	NA	NA	GO:0008150	biological process	NA	NA	NA	NA	NA	NA	NA	NA	NA	NA	K07466	replication_factor_A1
GLYMA01G04460	blue	GLYMA01G04460	NA	NA	GO:0016051	carbohydrate biosynthetic process	GO:0016757 GO:0016758 GO:0047262	transferase activity, transferring glycosyl groups; transferase activity, transferring hexosyl groups; polygalacturonate 4-alpha-galacturonosyltransferase activity	GO:0005794	Golgi apparatus	PF01501	Glycosyl transferase family 8	PTHR13778	GLYCOSYL TRANSFERASE-RELATED	NA	NA	NA	NA
GLYMA01G04530	blue	GLYMA01G04530	NA	NA	GO:0006355 GO:0009651 GO:0009723 GO:0009733 GO:0009737 GO:0009739 GO:0009751 GO:0009753 GO:0046686 GO:0080167	regulation of transcription, DNA-dependent; response to salt stress; response to ethylene stimulus; response to auxin stimulus; response to abscisic acid stimulus; response to gibberellin stimulus; response to salicylic acid stimulus; response to jasmonic acid stimulus; response to cadmium ion; response to karrikin	GO:0003676 GO:0003677 GO:0003700 GO:0008270	nucleic acid binding; DNA binding; sequence-specific DNA binding transcription factor activity; zinc ion binding	GO:0005634	nucleus	PF00249	Myb-like DNA-binding domain	PTHR12374	TRANSCRIPTIONAL ADAPTOR 2 (ADA2)-RELATED	NA	NA	NA	NA
GLYMA01G05740	blue	GLYMA01G05740	KOG1790	60s_ribosomal_protein_L34	GO:0001510 GO:0006412 GO:0042254	RNA methylation; translation; ribosome biogenesis	GO:0003735	structural constituent of ribosome	GO:0005622 GO:0005730 GO:0005737 GO:0005840 GO:0009507	intracellular; nucleolus; cytoplasm; ribosome; chloroplast	PF01199	Ribosomal protein L34e	PTHR10759	60S RIBOSOMAL PROTEIN L34	NA	NA	K02915	large_subunit_ribosomal_protein_L34e
GLYMA01G06080	blue	GLYMA01G06080	NA	NA	GO:0008150	biological process	GO:0003674	molecular function	GO:0005634 GO:0005737 GO:0005739 GO:0005886	nucleus; cytoplasm; mitochondrion; plasma membrane	PF04667	cAMP-regulated phosphoprotein/endosulfine conserved region	NA	NA	NA	NA	NA	NA
GLYMA01G10900	blue	GLYMA01G10900	NA	NA	GO:0009651 GO:0009751 GO:0010167 GO:0012501 GO:0015706 GO:0042542 GO:0042742	response to salt stress; response to salicylic acid stimulus; response to nitrate; programmed cell death; nitrate transport; response to hydrogen peroxide; defense response to bacterium	GO:0004866	endopeptidase inhibitor activity	GO:0005576 GO:0005739	extracellular region; mitochondrion	PF00197	Trypsin and protease inhibitor	NA	NA	NA	NA	NA	NA
GLYMA01G12970	blue	GLYMA01G12970	NA	NA	GO:0009738 GO:0010029 GO:0080163	abscisic acid mediated signaling pathway; regulation of seed germination; regulation of protein serine/threonine phosphatase activity	GO:0004872 GO:0005515 GO:0010427 GO:0042803	receptor activity; protein binding; abscisic acid binding; protein homodimerization activity	GO:0005634	nucleus	PF10604	Polyketide cyclase / dehydrase and lipid transport	NA	NA	NA	NA	NA	NA
GLYMA01G18780	blue	GLYMA01G18780	KOG2240	RNA_polymerase_II_general_transcription_factor_BTF3_and_related_proteins	GO:0009651	response to salt stress	GO:0003700 GO:0005515	sequence-specific DNA binding transcription factor activity; protein binding	GO:0005634	nucleus	PF01849	NAC domain	PTHR10351 PTHR10351:SF23	TRANSCRIPTION FACTOR BTF3; NASCENT POLYPEPTIDE-ASSOCIATED COMPLEX SUBUNIT BET	NA	NA	K01527	nascent_polypeptide-associated_complex_subunit_beta
GLYMA01G21500	blue	GLYMA01G21500	NA	NA	GO:0030163	protein catabolic process	GO:0003674	molecular function	NA	NA	PF02617	ATP-dependent Clp protease adaptor protein ClpS	NA	NA	NA	NA	K06891	ATP-dependent_Clp_protease_adaptor_protein_ClpS
GLYMA01G24601	blue	GLYMA01G24601	NA	NA	GO:0006099 GO:0006121 GO:0022900 GO:0055114	tricarboxylic acid cycle; mitochondrial electron transport, succinate to ubiquinone; electron transport chain; oxidation-reduction process	GO:0000104 GO:0005524 GO:0009055 GO:0016491 GO:0016627 GO:0050660 GO:0050897	succinate dehydrogenase activity; ATP binding; electron carrier activity; oxidoreductase activity; oxidoreductase activity, acting on the CH-CH group of donors; flavin adenine dinucleotide binding; cobalt ion binding	GO:0005618 GO:0005739 GO:0005749	cell wall; mitochondrion; mitochondrial respiratory chain complex II	PF02910	domain	PTHR11632	SUCCINATE DEHYDROGENASE 2 FLAVOPROTEIN SUBUNIT	NA	NA	NA	NA
GLYMA01G24650	blue	GLYMA01G24650	KOG2948	Predicted_metal-binding_protein	GO:0006626 GO:0008150	protein targeting to mitochondrion; biological process	GO:0003674	molecular function	GO:0005739 GO:0005829	mitochondrion; cytosol	PF03690	Uncharacterised protein family (UPF0160)	PTHR11215	METAL DEPENDENT HYDROLASE - RELATED	NA	NA	NA	NA
GLYMA01G25960	blue	GLYMA01G25960	NA	NA	GO:0006914 GO:0009651	autophagy; response to salt stress	GO:0003674	molecular function	GO:0005634	nucleus	NA	NA	NA	NA	NA	NA	NA	NA
GLYMA01G28850	blue	GLYMA01G28850	KOG0022	Alcohol_dehydrogenase,_class_III	GO:0055114	oxidation-reduction process	GO:0000166 GO:0008270 GO:0016491	nucleotide binding; zinc ion binding; oxidoreductase activity	GO:0005737	cytoplasm	PF08240 PF00107	Alcohol dehydrogenase GroES-like domain; Zinc-binding dehydrogenase	PTHR11695 PTHR11695:SF309	ALCOHOL DEHYDROGENASE RELATED; ALCOHOL DEHYDROGENASE 1	1.1.1.1	Alcohol_dehydrogenase	K00001	alcohol_dehydrogenase_[EC:1.1.1.1]
GLYMA01G29540	blue	GLYMA01G29540	KOG0911	Glutaredoxin-related_protein	GO:0006812 GO:0045454 GO:0048653	cation transport; cell redox homeostasis; anther development	GO:0009055 GO:0015035	electron carrier activity; protein disulfide oxidoreductase activity	GO:0009507 GO:0009570	chloroplast; chloroplast stroma	PF00462	Glutaredoxin	PTHR10293 PTHR10293:SF15	GLUTAREDOXIN; GLUTAREDOXIN	NA	NA	NA	NA
GLYMA01G33220	blue	GLYMA01G33220	KOG0439	VAMP-associated_protein_involved_in_inositol_metabolism	GO:0006605 GO:0030968 GO:0046482 GO:0046777	protein targeting; endoplasmic reticulum unfolded protein response; para-aminobenzoic acid metabolic process; protein autophosphorylation	GO:0005198 GO:0005515	structural molecule activity; protein binding	GO:0005634 GO:0005783 GO:0005829 GO:0005886	nucleus; endoplasmic reticulum; cytosol; plasma membrane	PF00635	MSP (Major sperm protein) domain	PTHR10809 PTHR10809:SF6	VESICLE-ASSOCIATED MEMBRANE PROTEIN (VAMP); VESICLE-ASSOCIATED MEMBRANE PROTEIN-ASSOCIATED PRO	NA	NA	NA	NA
GLYMA01G34400	blue	GLYMA01G34400	NA	NA	NA	NA	NA	NA	NA	NA	NA	NA	NA	NA	NA	NA	NA	NA
GLYMA01G34690	blue	GLYMA01G34690	KOG3420	Predicted_RNA_methylase	GO:0032259	methylation	GO:0003676 GO:0008168	nucleic acid binding; methyltransferase activity	GO:0005737	cytoplasm	PF05175	Methyltransferase small domain;	PTHR23290	SAM (AND SOME OTHER NUCLEOTIDE) BINDING MOTIF-CONTAINING	NA	NA	K07579	putative_methylase
GLYMA01G35300	blue	GLYMA01G35300	NA	NA	GO:0008150	biological process	NA	NA	GO:0005737	cytoplasm	PF00023	Ankyrin repeat	PTHR24198 PTHR24198:SF302	ANKYRIN REPEAT AND PROTEIN KINASE DOMAIN-CONTAININ;	NA	NA	NA	NA
GLYMA01G35381	blue	GLYMA01G35381	KOG4118	Uncharacterized_conserved_protein	NA	NA	NA	NA	NA	NA	PF04419	4F5 protein family	NA	NA	NA	NA	NA	NA
GLYMA01G35500	blue	GLYMA01G35500	NA	NA	GO:0000272 GO:0005975 GO:0048831	polysaccharide catabolic process; carbohydrate metabolic process; regulation of shoot development	GO:0003700 GO:0003824 GO:0016161 GO:0043169	sequence-specific DNA binding transcription factor activity; catalytic activity; beta-amylase activity; cation binding	GO:0005634 GO:0005737	nucleus; cytoplasm	PF05687 PF01373	Plant protein of unknown function (DUF822); Glycosyl hydrolase family 14	NA	NA	NA	NA	NA	NA
GLYMA01G35780	blue	GLYMA01G35780	NA	NA	GO:0008150	biological process	GO:0003674	molecular function	GO:0005634	nucleus	PF02201	SWIB/MDM2 domain	PTHR13844	BRG-1 ASSOCIATED FACTOR 60 (BAF60)	NA	NA	NA	NA
GLYMA01G36620	blue	GLYMA01G36620	KOG1530	Rhodanese-related_sulfurtransferase	GO:0006979 GO:0007568 GO:0009416 GO:0009611 GO:0009744 GO:0009750 GO:0009753	response to oxidative stress; aging; response to light stimulus; response to wounding; response to sucrose stimulus; response to fructose stimulus; response to jasmonic acid stimulus	GO:0003674	molecular function	GO:0009507	chloroplast	PF00581	Rhodanese-like domain	PTHR13253 PTHR13253:SF26	FAMILY NOT NAMED; OS06G0725000 PROTEIN	NA	NA	NA	NA
GLYMA01G37020	blue	GLYMA01G37020	NA	NA	GO:0009664 GO:0010075 GO:0042545 GO:0048653 GO:0051707	plant-type cell wall organization; regulation of meristem growth; cell wall modification; anther development; response to other organism	GO:0003674	molecular function	GO:0005576 GO:0031225	extracellular region; anchored to membrane	PF00314	Thaumatin family	NA	NA	NA	NA	NA	NA
GLYMA01G37320	blue	GLYMA01G37320	KOG0232	Vacuolar_H+-ATPase_V0_sector,_subunits_c/c'	GO:0015991	ATP hydrolysis coupled proton transport	GO:0015078 GO:0016887	hydrogen ion transmembrane transporter activity; ATPase activity	GO:0005773 GO:0005886 GO:0009507 GO:0033177 GO:0033179	vacuole; plasma membrane; chloroplast; proton-transporting two-sector ATPase complex, proton-transporting domain; proton-transporting V-type ATPase, V0 domain	PF00137	ATP synthase subunit C	PTHR10263	VACUOLAR ATP SYNTHASE PROTEOLIPID SUBUNIT	3.6.3.14	H(+)-transporting_two-sector_ATPase	K02155	V-type_H+-transporting_ATPase_16kDa_proteolipid_subunit_[EC:3.6.3.14]
GLYMA01G37780	blue	GLYMA01G37780	KOG3121	Dynactin,_subunit_p25	GO:0009853 GO:0019252	photorespiration; starch biosynthetic process	GO:0004089 GO:0016740	carbonate dehydratase activity; transferase activity	GO:0005737 GO:0005739 GO:0005747 GO:0031966 GO:0045271	cytoplasm; mitochondrion; mitochondrial respiratory chain complex I; mitochondrial membrane; respiratory chain complex I	NA	NA	PTHR22572 PTHR22572:SF47	SUGAR-1-PHOSPHATE GUANYL TRANSFERASE; SUBFAMILY NOT NAMED	NA	NA	NA	NA
GLYMA01G37870	blue	GLYMA01G37870	NA	NA	GO:0006629 GO:0006970 GO:0009058 GO:0009651 GO:0015937 GO:0019344 GO:0019915 GO:0040007 GO:0080020	lipid metabolic process; response to osmotic stress; biosynthetic process; response to salt stress; coenzyme A biosynthetic process; cysteine biosynthetic process; lipid storage; growth; regulation of coenzyme A biosynthetic process	GO:0003824 GO:0004140 GO:0004595 GO:0005524 GO:0016779	catalytic activity; dephospho-CoA kinase activity; pantetheine-phosphate adenylyltransferase activity; ATP binding; nucleotidyltransferase activity	GO:0005634 GO:0005829	nucleus; cytosol	PF01467	Cytidylyltransferase;	PTHR24702	FAMILY NOT NAMED	NA	NA	NA	NA
GLYMA01G37910	blue	GLYMA01G37910	KOG1427	Uncharacterized_conserved_protein,_contains_RCC1_domain	GO:0008150	biological process	NA	NA	GO:0005794	Golgi apparatus	PF00415	Regulator of chromosome condensation (RCC1) repeat	PTHR22870 PTHR22870:SF64	REGULATOR OF CHROMOSOME CONDENSATION; REGULATOR OF CHROMOSOME CONDENSATION (RCC1) FAMILY	NA	NA	NA	NA
GLYMA01G38800	blue	GLYMA01G38800	KOG4563	Cell_cycle-regulated_histone_H1-binding_protein	GO:0006306 GO:0006342 GO:0006346 GO:0008150 GO:0009855 GO:0009909 GO:0010014 GO:0010073 GO:0016246 GO:0016570 GO:0031047 GO:0031048 GO:0048449 GO:0051567	DNA methylation; chromatin silencing; methylation-dependent chromatin silencing; biological process; determination of bilateral symmetry; regulation of flower development; meristem initiation; meristem maintenance; RNA interference; histone modification; gene silencing by RNA; chromatin silencing by small RNA; floral organ formation; histone H3-K9 methylation	NA	NA	GO:0005634	nucleus	PF10516	SHNi-TPR	PTHR15081 PTHR15081:SF1	NUCLEAR AUTOANTIGENIC SPERM PROTEIN (NASP)-RELATED; PROTEIN HGV2	NA	NA	NA	NA
GLYMA01G39935	blue	GLYMA01G39935	NA	NA	GO:0008150	biological process	GO:0003674	molecular function	NA	NA	PF04419	4F5 protein family	NA	NA	NA	NA	NA	NA
GLYMA01G40260	blue	GLYMA01G40260	KOG0748	Predicted_membrane_proteins,_contain_hemolysin_III_domain	GO:0009725 GO:0009744	response to hormone stimulus; response to sucrose stimulus	GO:0004872	receptor activity	GO:0016021	integral to membrane	PF03006	Haemolysin-III related	PTHR20855 PTHR20855:SF14	ADIPOR/PROGESTIN RECEPTOR-RELATED; ADIPONECTIN RECEPTOR-RELATED	NA	NA	NA	NA
GLYMA01G40920	blue	GLYMA01G40920	KOG3257	Mitochondrial/chloroplast_ribosomal_protein_L11	GO:0006364 GO:0006412 GO:0010027 GO:0015995 GO:0019288 GO:0042254	rRNA processing; translation; thylakoid membrane organization; chlorophyll biosynthetic process; isopentenyl diphosphate biosynthetic process, mevalonate-independent pathway; ribosome biogenesis	GO:0003735	structural constituent of ribosome	GO:0005840 GO:0009507 GO:0009570 GO:0009941 GO:0016020 GO:0022625 GO:0022626	ribosome; chloroplast; chloroplast stroma; chloroplast envelope; membrane; cytosolic large ribosomal subunit; cytosolic ribosome	PF00298 PF03946	Ribosomal protein L11, RNA binding domain; Ribosomal protein L11, N-terminal domain	PTHR11661 PTHR11661:SF4	60S RIBOSOMAL PROTEIN L12; 50S RIBOSOMAL PROTEIN L11	NA	NA	K02867	large_subunit_ribosomal_protein_L11
GLYMA01G41380	blue	GLYMA01G41380	KOG1629	Bax-mediated_apoptosis_inhibitor_TEGT/BI-1	GO:0000038 GO:0000165 GO:0006612 GO:0006983 GO:0006984 GO:0007154 GO:0009409 GO:0009414 GO:0009738 GO:0009862 GO:0009867 GO:0010363 GO:0030968 GO:0031348 GO:0034976 GO:0043066 GO:0043069 GO:0050832	very long-chain fatty acid metabolic process; MAPK cascade; protein targeting to membrane; ER overload response; ER-nucleus signaling pathway; cell communication; response to cold; response to water deprivation; abscisic acid mediated signaling pathway; systemic acquired resistance, salicylic acid mediated signaling pathway; jasmonic acid mediated signaling pathway; regulation of plant-type hyper…	GO:0005515	protein binding	GO:0005635 GO:0005737 GO:0005783 GO:0005886	nuclear envelope; cytoplasm; endoplasmic reticulum; plasma membrane	PF01027	Uncharacterised protein family UPF0005	PTHR23291 PTHR23291:SF4	BAX INHIBITOR-RELATED; BAX INHIBITOR 1	NA	NA	NA	NA
GLYMA01G41810	blue	GLYMA01G41810	KOG0009	Ubiquitin-like/40S_ribosomal_S30_protein_fusion	GO:0001510 GO:0006412	RNA methylation; translation	GO:0003735	structural constituent of ribosome	GO:0005622 GO:0005737 GO:0005840 GO:0022627	intracellular; cytoplasm; ribosome; cytosolic small ribosomal subunit	PF04758	Ribosomal protein S30	PTHR12650	40S RIBOSOMAL PROTEIN S30/UBIQUITIN-LIKE PROTEIN FUBI	NA	NA	K02983	small_subunit_ribosomal_protein_S30e
GLYMA01G41910	blue	GLYMA01G41910	KOG1654	Microtubule-associated_anchor_protein_involved_in_autophagy_and_membrane_trafficking	GO:0006914	autophagy	GO:0008017	microtubule binding	NA	NA	PF02991	Microtubule associated protein 1A/1B, light chain 3	PTHR10969 PTHR10969:SF17	MICROTUBULE-ASSOCIATED PROTEINS 1A/1B LIGHT CHAIN 3-RELATED; AUTOPHAGY-RELATED PROTEIN 8	NA	NA	NA	NA
GLYMA01G42410	blue	GLYMA01G42410	KOG0773	Transcription_factor_MEIS1_and_related_HOX_domain_proteins	GO:0006355 GO:0007155 GO:0010089 GO:0010090 GO:0010413 GO:0044036 GO:0045010 GO:0045492 GO:0045892 GO:0048513 GO:0048765 GO:0071555 GO:2000652	regulation of transcription, DNA-dependent; cell adhesion; xylem development; trichome morphogenesis; glucuronoxylan metabolic process; cell wall macromolecule metabolic process; actin nucleation; xylan biosynthetic process; negative regulation of transcription, DNA-dependent; organ development; root hair cell differentiation; cell wall organization; regulation of secondary cell wall biogenesis	GO:0003677 GO:0003700 GO:0043565	DNA binding; sequence-specific DNA binding transcription factor activity; sequence-specific DNA binding	GO:0005634	nucleus	PF03791 PF03789 PF00046 PF03790	KNOX2 domain; ELK domain; Homeobox domain; KNOX1 domain	PTHR11850 PTHR11850:SF15	HOMEOBOX PROTEIN; HOMEOBOX PROTEIN KNOTTED-1	NA	NA	NA	NA
GLYMA01G42940	blue	GLYMA01G42940	KOG2442	Uncharacterized_conserved_protein,_contains_PA_domain	GO:0006508	proteolysis	GO:0004190 GO:0008233	aspartic-type endopeptidase activity; peptidase activity	GO:0005768 GO:0005794 GO:0005886	endosome; Golgi apparatus; plasma membrane	PF02225 PF04258	PA domain; Signal peptide peptidase	PTHR12174 PTHR12174:SF30	SIGNAL PEPTIDE PEPTIDASE; SUBFAMILY NOT NAMED	NA	NA	NA	NA
GLYMA01G43780	blue	GLYMA01G43780	KOG1205	Predicted_dehydrogenase	GO:0008152 GO:0016114	metabolic process; terpenoid biosynthetic process	GO:0000166 GO:0016491	nucleotide binding; oxidoreductase activity	GO:0005576	extracellular region	PF00106	short chain dehydrogenase	PTHR24322 PTHR24322:SF34	FAMILY NOT NAMED; SUBFAMILY NOT NAMED	NA	NA	NA	NA
GLYMA01G43850	blue	GLYMA01G43850	KOG3382	NADH:ubiquinone_oxidoreductase,_B17.2_subunit	GO:0006511 GO:0009853 GO:0051788 GO:0080129	ubiquitin-dependent protein catabolic process; photorespiration; response to misfolded protein; proteasome core complex assembly	GO:0008137 GO:0009055 GO:0016491 GO:0050897	NADH dehydrogenase (ubiquinone) activity; electron carrier activity; oxidoreductase activity; cobalt ion binding	GO:0005739 GO:0005747 GO:0016020	mitochondrion; mitochondrial respiratory chain complex I; membrane	PF05071	NADH ubiquinone oxidoreductase subunit NDUFA12	PTHR12910	NADH-UBIQUINONE OXIDOREDUCTASE SUBUNIT B17.2	1.6.5.3 1.6.99.3	NADH_dehydrogenase_(ubiquinone). NADH_dehydrogenase	K11352	NADH_dehydrogenase_(ubiquinone)_1_alpha_subcomplex_12_[EC:1.6.5.3_1.6.99.3]
GLYMA01G43880	blue	GLYMA01G43880	NA	NA	GO:0006979 GO:0008152 GO:0009058 GO:0009411 GO:0009611 GO:0009629 GO:0009715 GO:0009718 GO:0009733 GO:0009744 GO:0009753 GO:0009813 GO:0009926 GO:0010224 GO:0031540	response to oxidative stress; metabolic process; biosynthetic process; response to UV; response to wounding; response to gravity; chalcone biosynthetic process; anthocyanin-containing compound biosynthetic process; response to auxin stimulus; response to sucrose stimulus; response to jasmonic acid stimulus; flavonoid biosynthetic process; auxin polar transport; response to UV-B; regulation of ant…	GO:0003824 GO:0005515 GO:0016210 GO:0016746 GO:0016747	catalytic activity; protein binding; naringenin-chalcone synthase activity; transferase activity, transferring acyl groups; transferase activity, transferring acyl groups other than amino-acyl groups	GO:0005634 GO:0005737 GO:0005783 GO:0009705	nucleus; cytoplasm; endoplasmic reticulum; plant-type vacuole membrane	PF00195 PF02797	Chalcone and stilbene synthases, N-terminal domain; Chalcone and stilbene synthases, C-terminal domain	PTHR11877 PTHR11877:SF9	HYDROXYMETHYLGLUTARYL-COA SYNTHASE; GERANYL GERANYL DIPHOSPHATE SYNTHASE	2.3.1.74	Naringenin-chalcone_synthase	K00660	chalcone_synthase_[EC:2.3.1.74]
GLYMA01G44000	blue	GLYMA01G44000	NA	NA	GO:0006098 GO:0006364 GO:0009637 GO:0009657 GO:0010114 GO:0010207 GO:0010218	pentose-phosphate shunt; rRNA processing; response to blue light; plastid organization; response to red light; photosystem II assembly; response to far red light	GO:0046872	metal ion binding	GO:0009507 GO:0009534 GO:0009535 GO:0009941	chloroplast; chloroplast thylakoid; chloroplast thylakoid membrane; chloroplast envelope	NA	NA	PTHR14769	FAMILY NOT NAMED	NA	NA	NA	NA
GLYMA01G44700	blue	GLYMA01G44700	KOG1628	40S_ribosomal_protein_S3A	GO:0001510 GO:0006412	RNA methylation; translation	GO:0003735	structural constituent of ribosome	GO:0005618 GO:0005622 GO:0005730 GO:0005737 GO:0005829 GO:0005840 GO:0005886 GO:0009506 GO:0016020 GO:0022626 GO:0022627	cell wall; intracellular; nucleolus; cytoplasm; cytosol; ribosome; plasma membrane; plasmodesma; membrane; cytosolic ribosome; cytosolic small ribosomal subunit	PF01015	Ribosomal S3Ae family	PTHR11830	40S RIBOSOMAL PROTEIN S3A	NA	NA	K02984	small_subunit_ribosomal_protein_S3Ae
GLYMA01G45250	blue	GLYMA01G45250	KOG3383	Uncharacterized_conserved_protein	GO:0008150	biological process	GO:0003674	molecular function	GO:0005634	nucleus	PF01878	Protein of unknown function DUF55	PTHR14087 PTHR14087:SF4	UNCHARACTERIZED; UNCHARACTERIZED	NA	NA	NA	NA
GLYMA02G00360	blue	GLYMA02G00360	KOG4702	Uncharacterized_conserved_protein	GO:0008150	biological process	GO:0003674	molecular function	NA	NA	PF09803	Uncharacterized conserved protein (DUF2346)	NA	NA	NA	NA	NA	NA
GLYMA02G00540	blue	GLYMA02G00540	KOG3166	60S_ribosomal_protein_L7A	GO:0001510 GO:0006412 GO:0042254	RNA methylation; translation; ribosome biogenesis	GO:0003735	structural constituent of ribosome	GO:0005737 GO:0005774 GO:0005829 GO:0016020 GO:0022625 GO:0022626 GO:0030529	cytoplasm; vacuolar membrane; cytosol; membrane; cytosolic large ribosomal subunit; cytosolic ribosome; ribonucleoprotein complex	PF01248	Ribosomal protein L7Ae/L30e/S12e/Gadd45 family	PTHR23105 PTHR23105:SF1	60S RIBOSOMAL PROTEIN L10A - RELATED; 60S RIBOSOMAL PROTEIN L7A	NA	NA	K02936	large_subunit_ribosomal_protein_L7Ae
GLYMA02G00680	blue	GLYMA02G00680	KOG3421	60S_ribosomal_protein_L14	GO:0001510 GO:0006412 GO:0042254	RNA methylation; translation; ribosome biogenesis	GO:0003735	structural constituent of ribosome	GO:0005622 GO:0005730 GO:0005737 GO:0005773 GO:0005774 GO:0005783 GO:0005829 GO:0005840 GO:0009506 GO:0009507 GO:0022625 GO:0022626	intracellular; nucleolus; cytoplasm; vacuole; vacuolar membrane; endoplasmic reticulum; cytosol; ribosome; plasmodesma; chloroplast; cytosolic large ribosomal subunit; cytosolic ribosome	PF01929	Ribosomal protein L14	PTHR11127	60S RIBOSOMAL PROTEIN L14	NA	NA	NA	NA
GLYMA02G01550	blue	GLYMA02G01550	NA	NA	GO:0006468 GO:0009062	protein phosphorylation; fatty acid catabolic process	GO:0004672 GO:0004674 GO:0005524 GO:0016301 GO:0016772 GO:0042803	protein kinase activity; protein serine/threonine kinase activity; ATP binding; kinase activity; transferase activity, transferring phosphorus-containing groups; protein homodimerization activity	NA	NA	NA	NA	NA	NA	NA	NA	NA	NA
GLYMA02G01590	blue	GLYMA02G01590	NA	NA	GO:0006468	protein phosphorylation	GO:0004672 GO:0004674 GO:0005524 GO:0016301 GO:0016772	protein kinase activity; protein serine/threonine kinase activity; ATP binding; kinase activity; transferase activity, transferring phosphorus-containing groups	GO:0005886	plasma membrane	PF00139	Legume lectin domain	NA	NA	NA	NA	NA	NA
GLYMA02G02260	blue	GLYMA02G02260	NA	NA	GO:0006301	postreplication repair	GO:0000166 GO:0003676	nucleotide binding; nucleic acid binding	NA	NA	PF00076	RNA recognition motif. (a.k.a. RRM, RBD, or RNP domain)	PTHR11732 PTHR11732:SF1	ALDO/KETO REDUCTASE; DIMERIC DIHYDRODIOL DEHYDROGENASE-RELATED	NA	NA	NA	NA
GLYMA02G03060	blue	GLYMA02G03060	KOG4204	Histone_deacetylase_complex,_SIN3_component	GO:0006355 GO:0010048 GO:0043481 GO:0048440	regulation of transcription, DNA-dependent; vernalization response; anthocyanin accumulation in tissues in response to UV light; carpel development	NA	NA	GO:0005634	nucleus	PF02671 PF08295	Paired amphipathic helix repeat; Histone deacetylase (HDAC) interacting	PTHR12346	SIN3B-RELATED	NA	NA	K11644	paired_amphipathic_helix_protein_Sin3a
GLYMA02G03391	blue	GLYMA02G03391	NA	NA	NA	NA	NA	NA	NA	NA	NA	NA	NA	NA	NA	NA	NA	NA
GLYMA02G03970	blue	GLYMA02G03970	NA	NA	GO:0008150	biological process	NA	NA	NA	NA	NA	NA	NA	NA	NA	NA	K07466	replication_factor_A1
GLYMA02G05250	blue	GLYMA02G05250	KOG2884	26S_proteasome_regulatory_complex,_subunit_RPN10/PSMD4	GO:0006094 GO:0006096 GO:0006281 GO:0006355 GO:0006511 GO:0006623 GO:0006635 GO:0006833 GO:0006972 GO:0006974 GO:0007010 GO:0007030 GO:0009266 GO:0009407 GO:0009408 GO:0009555 GO:0009651 GO:0009733 GO:0009735 GO:0009737 GO:0009744 GO:0009853 GO:0010029 GO:0010150 GO:0010498 GO:0030163 GO:0043161 GO:0043248 GO:0046686 GO:0048366 GO:0048455 GO:0048528 GO:0048767 GO:0051788 GO:0080129	gluconeogenesis; glycolysis; DNA repair; regulation of transcription, DNA-dependent; ubiquitin-dependent protein catabolic process; protein targeting to vacuole; fatty acid beta-oxidation; water transport; hyperosmotic response; response to DNA damage stimulus; cytoskeleton organization; Golgi organization; response to temperature stimulus; toxin catabolic process; response to heat; pollen develo…	GO:0001653 GO:0008270	peptide receptor activity; zinc ion binding	GO:0000502 GO:0005634 GO:0005737 GO:0005829 GO:0008540 GO:0016020	proteasome complex; nucleus; cytoplasm; cytosol; proteasome regulatory particle, base subcomplex; membrane	PF02809	Ubiquitin interaction motif	PTHR10223	26S PROTEASOME NON-ATPASE REGULATORY SUBUNIT 4	NA	NA	K03029	26S_proteasome_regulatory_subunit_N10
GLYMA02G05280	blue	GLYMA02G05280	KOG2198	tRNA_cytosine-5-methylases_and_related_enzymes_of_the_NOL1/NOP2/sun_superfamily	GO:0006487 GO:0048573	protein N-linked glycosylation; photoperiodism, flowering	NA	NA	GO:0005737	cytoplasm	PF01189	NOL1/NOP2/sun family	PTHR22807 PTHR22807:SF18	NOP2(YEAST)-RELATED NOL1/NOP2/FMU(SUN) DOMAIN-CONTAINING; SUBFAMILY NOT NAMED	NA	NA	NA	NA
GLYMA02G05520	blue	GLYMA02G05520	NA	NA	NA	NA	NA	NA	GO:0005886	plasma membrane	NA	NA	NA	NA	NA	NA	NA	NA
GLYMA02G05560	blue	GLYMA02G05560	KOG3259	Peptidyl-prolyl_cis-trans_isomerase	GO:0006094 GO:0006096 GO:0006511 GO:0006833 GO:0006972 GO:0007030 GO:0009266 GO:0009651 GO:0009853 GO:0046686 GO:0051726 GO:0051788 GO:0080129	gluconeogenesis; glycolysis; ubiquitin-dependent protein catabolic process; water transport; hyperosmotic response; Golgi organization; response to temperature stimulus; response to salt stress; photorespiration; response to cadmium ion; regulation of cell cycle; response to misfolded protein; proteasome core complex assembly	GO:0003755 GO:0005515 GO:0016853	peptidyl-prolyl cis-trans isomerase activity; protein binding; isomerase activity	GO:0005783 GO:0005829 GO:0005886 GO:0009506	endoplasmic reticulum; cytosol; plasma membrane; plasmodesma	PF00639	PPIC-type PPIASE domain	PTHR10657	ROTAMASE	5.2.1.8	Peptidylprolyl_isomerase	K09578	peptidyl-prolyl_cis-trans_isomerase_NIMA-interacting_1_[EC:5.2.1.8]
GLYMA02G06340	blue	GLYMA02G06340	KOG4254	Phytoene_desaturase	GO:0019288 GO:0042744 GO:0055114	isopentenyl diphosphate biosynthetic process, mevalonate-independent pathway; hydrogen peroxide catabolic process; oxidation-reduction process	GO:0005507 GO:0016491	copper ion binding; oxidoreductase activity	GO:0005739	mitochondrion	PF01266	FAD dependent oxidoreductase; ; ; ;	PTHR10668 PTHR10668:SF4	PHYTOENE DEHYDROGENASE; gb def: dehydrogenase, putative [deinococcus radiodurans]	NA	NA	NA	NA
GLYMA02G06882	blue	GLYMA02G06882	NA	NA	NA	NA	NA	NA	NA	NA	NA	NA	NA	NA	NA	NA	NA	NA
GLYMA02G07200	blue	GLYMA02G07200	KOG3198	Signal_recognition_particle,_subunit_Srp19	GO:0006605 GO:0006614	protein targeting; SRP-dependent cotranslational protein targeting to membrane	GO:0008312	7S RNA binding	GO:0005737 GO:0005786 GO:0048500	cytoplasm; signal recognition particle, endoplasmic reticulum targeting; signal recognition particle	PF01922	SRP19 protein	PTHR17453	SIGNAL RECOGNITION PARTICLE 19 KD PROTEIN	NA	NA	K03105	signal_recognition_particle_subunit_SRP19
GLYMA02G07430	blue	GLYMA02G07430	KOG1779	40s_ribosomal_protein_S27	GO:0001510 GO:0006412 GO:0009664 GO:0042254 GO:0042545	RNA methylation; translation; plant-type cell wall organization; ribosome biogenesis; cell wall modification	GO:0003735	structural constituent of ribosome	GO:0005618 GO:0005622 GO:0005737 GO:0005840 GO:0009506 GO:0022626 GO:0022627	cell wall; intracellular; cytoplasm; ribosome; plasmodesma; cytosolic ribosome; cytosolic small ribosomal subunit	PF01667	Ribosomal protein S27	PTHR11594	40S RIBOSOMAL PROTEIN S27	NA	NA	K02978	small_subunit_ribosomal_protein_S27e
GLYMA02G08010	blue	GLYMA02G08010	KOG1669	Predicted_mRNA_cap-binding_protein_related_to_eIF-4E	GO:0006413	translational initiation	GO:0003723 GO:0003743	RNA binding; translation initiation factor activity	GO:0005634 GO:0005737 GO:0005829	nucleus; cytoplasm; cytosol	PF01652	Eukaryotic initiation factor 4E	PTHR11960	EUKARYOTIC TRANSLATION INITIATION FACTOR 4E RELATED	NA	NA	K03259	translation_initiation_factor_eIF-4E
GLYMA02G08510	blue	GLYMA02G08510	NA	NA	GO:0006364 GO:0006399 GO:0009658 GO:0080158 GO:1901259	rRNA processing; tRNA metabolic process; chloroplast organization; chloroplast ribulose bisphosphate carboxylase complex biogenesis; chloroplast rRNA processing	GO:0003676 GO:0004386 GO:0005524 GO:0008026 GO:0016887 GO:0070180	nucleic acid binding; helicase activity; ATP binding; ATP-dependent helicase activity; ATPase activity; LSU rRNA binding	GO:0009507	chloroplast	PF00658 PF00270	Poly-adenylate binding protein, unique domain; DEAD/DEAH box helicase	PTHR24031 PTHR24031:SF115	FAMILY NOT NAMED; SUBFAMILY NOT NAMED	NA	NA	NA	NA
GLYMA02G09090	blue	GLYMA02G09090	KOG3460	Small_nuclear_ribonucleoprotein_(snRNP)_LSM3	GO:0008150	biological process	GO:0003674	molecular function	GO:0005634 GO:0005732	nucleus; small nucleolar ribonucleoprotein complex	PF01423	LSM domain	PTHR13110	SNRNP SM PROTEIN	NA	NA	NA	NA
GLYMA02G09600	blue	GLYMA02G09600	NA	NA	GO:0006355 GO:0009651 GO:0009737 GO:0009887 GO:0010228	regulation of transcription, DNA-dependent; response to salt stress; response to abscisic acid stimulus; organ morphogenesis; vegetative to reproductive phase transition of meristem	GO:0003677 GO:0003700	DNA binding; sequence-specific DNA binding transcription factor activity	GO:0005634	nucleus	PF00847	AP2 domain	PTHR11795 PTHR11795:SF332	PROTEIN KINASE;	NA	NA	NA	NA
GLYMA02G09630	blue	GLYMA02G09630	KOG0876	Manganese_superoxide_dismutase	GO:0006364 GO:0006399 GO:0009411 GO:0009658 GO:0042793 GO:0045893 GO:0055114	rRNA processing; tRNA metabolic process; response to UV; chloroplast organization; transcription from plastid promoter; positive regulation of transcription, DNA-dependent; oxidation-reduction process	GO:0004784 GO:0005515	superoxide dismutase activity; protein binding	GO:0009295 GO:0009507 GO:0009579 GO:0042644	nucleoid; chloroplast; thylakoid; chloroplast nucleoid	PF02777 PF00081	Iron/manganese superoxide dismutases, C-terminal domain; Iron/manganese superoxide dismutases, alpha-hairpin domain	PTHR11404 PTHR11404:SF8	SUPEROXIDE DISMUTASE 2; IRON/MANGANESE SUPEROXIDE DISMUTASE	NA	NA	NA	NA
GLYMA02G10050	blue	GLYMA02G10050	KOG0840	ATP-dependent_Clp_protease,_proteolytic_subunit	GO:0006508	proteolysis	GO:0004252	serine-type endopeptidase activity	GO:0009507 GO:0009532 GO:0009534 GO:0009570 GO:0009840 GO:0009941	chloroplast; plastid stroma; chloroplast thylakoid; chloroplast stroma; chloroplastic endopeptidase Clp complex; chloroplast envelope	PF00574	Clp protease	PTHR10381 PTHR10381:SF3	PROTEASE FAMILY S14 CLPP PROTEASE; gb def: atp-dependent clp protease proteolytic subunit homolog [chlorarachnion ccmp621]	3.4.21.92	Endopeptidase_Clp	K01358	ATP-dependent_Clp_protease,_protease_subunit_[EC:3.4.21.92]
GLYMA02G12680	blue	GLYMA02G12680	NA	NA	GO:0000023 GO:0008150 GO:0010103 GO:0019252 GO:0019288 GO:0045893	maltose metabolic process; biological process; stomatal complex morphogenesis; starch biosynthetic process; isopentenyl diphosphate biosynthetic process, mevalonate-independent pathway; positive regulation of transcription, DNA-dependent	GO:0003674	molecular function	GO:0009507	chloroplast	NA	NA	NA	NA	NA	NA	NA	NA
GLYMA02G14150	blue	GLYMA02G14150	NA	NA	GO:0008150	biological process	GO:0003674	molecular function	GO:0005634	nucleus	PF00646 PF08387	F-box domain; FBD	NA	NA	NA	NA	NA	NA
GLYMA02G15540	blue	GLYMA02G15540	KOG3384	Selenoprotein	GO:0008150	biological process	GO:0008430	selenium binding	NA	NA	PF08806	Sep15/SelM redox domain	PTHR13077 PTHR13077:SF1	FAMILY NOT NAMED; gb def: y76b12c.3.p [caenorhabditis elegans]	NA	NA	NA	NA
GLYMA02G16000	blue	GLYMA02G16000	NA	NA	GO:0006364 GO:0009657 GO:0010207 GO:0015979 GO:0042549	rRNA processing; plastid organization; photosystem II assembly; photosynthesis; photosystem II stabilization	GO:0003674	molecular function	GO:0009507 GO:0009523 GO:0009535	chloroplast; photosystem II; chloroplast thylakoid membrane	PF07123	Photosystem II reaction centre W protein (PsbW)	NA	NA	NA	NA	K02721	photosystem_II_PsbW_protein
GLYMA02G16410	blue	GLYMA02G16410	NA	NA	GO:0008150	biological process	GO:0003674	molecular function	GO:0005634	nucleus	NA	NA	NA	NA	NA	NA	NA	NA
GLYMA02G17430	blue	GLYMA02G17430	KOG3293	Small_nuclear_ribonucleoprotein_(snRNP)	GO:0009793	embryo development ending in seed dormancy	GO:0003674	molecular function	GO:0005634 GO:0005732	nucleus; small nucleolar ribonucleoprotein complex	PF01423	LSM domain	PTHR23338	SMALL NUCLEAR RIBONUCLEOPROTEIN SM	NA	NA	NA	NA
GLYMA02G19110	blue	GLYMA02G19110	KOG2176	Exocyst_complex,_subunit_SEC15	GO:0006904 GO:0009827 GO:0009846 GO:0009860	vesicle docking involved in exocytosis; plant-type cell wall modification; pollen germination; pollen tube growth	NA	NA	GO:0000145 GO:0005634 GO:0005829	exocyst; nucleus; cytosol	PF04091	Exocyst complex subunit Sec15-like	PTHR12702	SEC15	NA	NA	NA	NA
GLYMA02G21830	blue	GLYMA02G21830	KOG2953	mRNA-binding_protein_Encore	GO:0008150 GO:0015995	biological process; chlorophyll biosynthetic process	GO:0003676	nucleic acid binding	GO:0005737	cytoplasm	NA	NA	PTHR15672 PTHR15672:SF1	CAMP-REGULATED PHOSPHOPROTEIN 21 RELATED R3H DOMAIN CONTAINING PROTEIN; PROTEIN PHOSPHATASE-RELATED	NA	NA	NA	NA
GLYMA02G26791	blue	GLYMA02G26791	KOG3400	RNA_polymerase_subunit_8	GO:0006351	transcription, DNA-dependent	GO:0003899	DNA-directed RNA polymerase activity	GO:0005634 GO:0005665	nucleus; DNA-directed RNA polymerase II, core complex	PF03870	RNA polymerase Rpb8	PTHR10917	DNA-DIRECTED RNA POLYMERASE SUBUNIT RPB8	NA	NA	K03016	DNA-directed_RNA_polymerases_I,_II,_and_III_subunit_RPABC3
GLYMA02G26860	blue	GLYMA02G26860	NA	NA	GO:0002238	response to molecule of fungal origin	GO:0003674	molecular function	GO:0005737	cytoplasm	PF00582	Universal stress protein family	NA	NA	NA	NA	NA	NA
GLYMA02G28612	blue	GLYMA02G28612	NA	NA	GO:0001510 GO:0006412	RNA methylation; translation	GO:0003735 GO:0019843	structural constituent of ribosome; rRNA binding	GO:0005622 GO:0005737 GO:0005840 GO:0015934 GO:0022625 GO:0022626	intracellular; cytoplasm; ribosome; large ribosomal subunit; cytosolic large ribosomal subunit; cytosolic ribosome	NA	NA	PTHR11655 PTHR11655:SF2	60S RIBOSOMAL PROTEIN L9 FAMILY MEMBER; 50S RIBOSOMAL PROTEIN L6	NA	NA	NA	NA
GLYMA02G30066	blue	GLYMA02G30066	NA	NA	NA	NA	GO:0003674	molecular function	GO:0005576	extracellular region	PF09752	Uncharacterized conserved protein (DUF2048)	PTHR13617 PTHR13617:SF1	FAMILY NOT NAMED; gb def: agcp15537 [anopheles gambiae str. pest]	NA	NA	NA	NA
GLYMA02G31320	blue	GLYMA02G31320	KOG1505	Lysophosphatidic_acid_acyltransferase_LPAAT_and_related_acyltransferases	GO:0006655 GO:0008152	phosphatidylglycerol biosynthetic process; metabolic process	GO:0003841 GO:0016746	1-acylglycerol-3-phosphate O-acyltransferase activity; transferase activity, transferring acyl groups	GO:0005576 GO:0005783	extracellular region; endoplasmic reticulum	PF01553	Acyltransferase	PTHR10983 PTHR10983:SF1	1-ACYLGLYCEROL-3-PHOSPHATE ACYLTRANSFERASE; ACYL-COA:1-ACYLGLYCEROL-3-PHOSPHATE ACYLTRANSFERASE	2.3.1.51 2.3.1.-	1-acylglycerol-3-phosphate_O-acyltransferase. Transferring_groups_other_than_amino-acyl_groups	K13523	lysophosphatidic_acid_acyltransferase_/_lysophosphatidylinositol_acyltransferase_[EC:2.3.1.51_2.3.1.-]
GLYMA02G34840	blue	GLYMA02G34840	KOG1493	Anaphase-promoting_complex_(APC),_subunit_11	GO:0006635 GO:0006914 GO:0007165 GO:0009561 GO:0009627 GO:0009697 GO:0009755 GO:0016558 GO:0044265 GO:0051603 GO:0051726 GO:0055046	fatty acid beta-oxidation; autophagy; signal transduction; megagametogenesis; systemic acquired resistance; salicylic acid biosynthetic process; hormone-mediated signaling pathway; protein import into peroxisome matrix; cellular macromolecule catabolic process; proteolysis involved in cellular protein catabolic process; regulation of cell cycle; microgametogenesis	GO:0008270	zinc ion binding	GO:0005634 GO:0005886	nucleus; plasma membrane	PF00097	Zinc finger, C3HC4 type (RING finger)	PTHR22764 PTHR22764:SF49	RING FINGER PROTEIN 11 (SID 1669) (NEDD4 WW DOMAIN-BINDING PROTEIN 2).; SUBFAMILY NOT NAMED	NA	NA	NA	NA
GLYMA02G35640	blue	GLYMA02G35640	NA	NA	GO:0008150	biological process	GO:0000166 GO:0003676 GO:0003723	nucleotide binding; nucleic acid binding; RNA binding	GO:0005634	nucleus	PF00076	RNA recognition motif. (a.k.a. RRM, RBD, or RNP domain)	PTHR24011 PTHR24011:SF187	FAMILY NOT NAMED;	NA	NA	NA	NA
GLYMA02G38020	blue	GLYMA02G38020	KOG0939	E3_ubiquitin-protein_ligase/Putative_upstream_regulatory_element_binding_protein	GO:0006464 GO:0006511 GO:0016567 GO:0042787	cellular protein modification process; ubiquitin-dependent protein catabolic process; protein ubiquitination; protein ubiquitination involved in ubiquitin-dependent protein catabolic process	GO:0004842 GO:0016881	ubiquitin-protein ligase activity; acid-amino acid ligase activity	GO:0000151 GO:0005622 GO:0005634 GO:0005739 GO:0005829 GO:0009506 GO:0016020	ubiquitin ligase complex; intracellular; nucleus; mitochondrion; cytosol; plasmodesma; membrane	PF06012 PF00627 PF00632 PF06025	Domain of Unknown Function (DUF908); UBA/TS-N domain; HECT-domain (ubiquitin-transferase); Domain of Unknown Function (DUF913)	PTHR11254 PTHR11254:SF124	UBIQUITIN-PROTEIN LIGASE; SUBFAMILY NOT NAMED	NA	NA	NA	NA
GLYMA02G38030	blue	GLYMA02G38030	KOG3463	Transcription_initiation_factor_IIA,_gamma_subunit	GO:0000394 GO:0006366 GO:0006367	RNA splicing, via endonucleolytic cleavage and ligation; transcription from RNA polymerase II promoter; transcription initiation from RNA polymerase II promoter	NA	NA	GO:0005634 GO:0005672	nucleus; transcription factor TFIIA complex	PF02268 PF02751	Transcription initiation factor IIA, gamma subunit, helical domain; Transcription initiation factor IIA, gamma subunit	PTHR10966	TRANSCRIPTION INITIATION FACTOR IIA (TFIIA), GAMMA CHAIN	NA	NA	K03123	transcription_initiation_factor_TFIIA_small_subunit
GLYMA02G38450	blue	GLYMA02G38450	KOG0857	60s_ribosomal_protein_L10	GO:0001510 GO:0006412 GO:0010224 GO:0032502	RNA methylation; translation; response to UV-B; developmental process	GO:0003735	structural constituent of ribosome	GO:0005622 GO:0005737 GO:0005840 GO:0009941 GO:0016020	intracellular; cytoplasm; ribosome; chloroplast envelope; membrane	PF00252	Ribosomal protein L16p/L10e	PTHR11726 PTHR11726:SF9	60S RIBOSOMAL PROTEIN L10; 60S RIBOSOMAL PROTEIN L10-LIKE	NA	NA	K02866	large_subunit_ribosomal_protein_L10e
GLYMA02G39180	blue	GLYMA02G39180	NA	NA	GO:0006626 GO:0008150	protein targeting to mitochondrion; biological process	GO:0003674	molecular function	GO:0005634	nucleus	PF10483	Histone acetylation protein 2	NA	NA	NA	NA	NA	NA
GLYMA02G39280	blue	GLYMA02G39280	KOG2495	NADH-dehydrogenase_(ubiquinone)	GO:0010264 GO:0071482	myo-inositol hexakisphosphate biosynthetic process; cellular response to light stimulus	GO:0003954 GO:0016491 GO:0050660	NADH dehydrogenase activity; oxidoreductase activity; flavin adenine dinucleotide binding	GO:0005739 GO:0005777 GO:0031304	mitochondrion; peroxisome; intrinsic to mitochondrial inner membrane	PF07992 PF00070	Pyridine nucleotide-disulphide oxidoreductase; Pyridine nucleotide-disulphide oxidoreductase	PTHR22915 PTHR22915:SF4	NADH DEHYDROGENASE-RELATED; NADH DEHYDROGENASE-RELATED	1.6.99.3	NADH_dehydrogenase	K03885	NADH_dehydrogenase_[EC:1.6.99.3]
GLYMA02G39981	blue	GLYMA02G39981	KOG2553	Pseudouridylate_synthase	GO:0001522 GO:0009451	pseudouridine synthesis; RNA modification	GO:0003723 GO:0009982	RNA binding; pseudouridine synthase activity	GO:0005634	nucleus	PF01416	tRNA pseudouridine synthase	PTHR11142	PSEUDOURIDYLATE SYNTHASE	NA	NA	NA	NA
GLYMA02G40310	blue	GLYMA02G40310	KOG2768	Translation_initiation_factor_2,_beta_subunit_(eIF-2beta)	GO:0000085 GO:0006413 GO:0009640 GO:0009793 GO:0010388	G2 phase of mitotic cell cycle; translational initiation; photomorphogenesis; embryo development ending in seed dormancy; cullin deneddylation	GO:0003743 GO:0005515	translation initiation factor activity; protein binding	GO:0005634 GO:0005886	nucleus; plasma membrane	PF01873	Domain found in IF2B/IF5	PTHR23001	EUKARYOTIC TRANSLATION INITIATION FACTOR	NA	NA	K03238	translation_initiation_factor_eIF-2_beta_subunit
GLYMA02G40430	blue	GLYMA02G40430	NA	NA	GO:0009853	photorespiration	GO:0008121	ubiquinol-cytochrome-c reductase activity	GO:0005739 GO:0005750 GO:0016020	mitochondrion; mitochondrial respiratory chain complex III; membrane	PF10890	Protein of unknown function (DUF2741)	NA	NA	NA	NA	NA	NA
GLYMA02G40530	blue	GLYMA02G40530	NA	NA	GO:0006096 GO:0006833 GO:0006972 GO:0007030 GO:0009266 GO:0009651 GO:0045454 GO:0046686	glycolysis; water transport; hyperosmotic response; Golgi organization; response to temperature stimulus; response to salt stress; cell redox homeostasis; response to cadmium ion	GO:0050897	cobalt ion binding	GO:0005739	mitochondrion	PF00571	CBS domain	PTHR11911 PTHR11911:SF26	INOSINE-5-MONOPHOSPHATE DEHYDROGENASE RELATED; SUBFAMILY NOT NAMED	NA	NA	NA	NA
GLYMA02G40660	blue	GLYMA02G40660	KOG1768	40s_ribosomal_protein_S26	GO:0006412 GO:0042254	translation; ribosome biogenesis	GO:0003735	structural constituent of ribosome	GO:0005622 GO:0005737 GO:0005840 GO:0022627	intracellular; cytoplasm; ribosome; cytosolic small ribosomal subunit	PF01283	Ribosomal protein S26e	PTHR12538	40S RIBOSOMAL PROTEIN S26	NA	NA	K02976	small_subunit_ribosomal_protein_S26e
GLYMA02G41600	blue	GLYMA02G41600	NA	NA	NA	NA	NA	NA	NA	NA	NA	NA	NA	NA	NA	NA	NA	NA
GLYMA02G41770	blue	GLYMA02G41770	NA	NA	NA	NA	GO:0008168	methyltransferase activity	GO:0005768 GO:0005794 GO:0005802	endosome; Golgi apparatus; trans-Golgi network	PF03141	Putative methyltransferase	PTHR10108 PTHR10108:SF58	METHYLTRANSFERASE; DEHYDRATION-RESPONSIVE PROTEIN-RELATED	NA	NA	NA	NA
GLYMA02G42170	blue	GLYMA02G42170	KOG4072	Signal_peptidase_complex,_subunit_SPC25	GO:0006465 GO:0019932	signal peptide processing; second-messenger-mediated signaling	GO:0008233	peptidase activity	GO:0005634 GO:0005783	nucleus; endoplasmic reticulum	PF06703	Microsomal signal peptidase 25 kDa subunit (SPC25)	PTHR13085	MICROSOMAL SIGNAL PEPTIDASE 25 KDA SUBUNIT	NA	NA	NA	NA
GLYMA02G42300	blue	GLYMA02G42300	NA	NA	GO:0006508 GO:0006655 GO:0009793 GO:0010027 GO:0010103 GO:0010228 GO:0016226 GO:0019288 GO:0048481	proteolysis; phosphatidylglycerol biosynthetic process; embryo development ending in seed dormancy; thylakoid membrane organization; stomatal complex morphogenesis; vegetative to reproductive phase transition of meristem; iron-sulfur cluster assembly; isopentenyl diphosphate biosynthetic process, mevalonate-independent pathway; ovule development	GO:0004222	metalloendopeptidase activity	GO:0009507 GO:0009535	chloroplast; chloroplast thylakoid membrane	PF02163	Peptidase family M50	NA	NA	NA	NA	NA	NA
GLYMA02G42680	blue	GLYMA02G42680	KOG4201	Anthranilate_synthase_component_II	GO:0006568 GO:0008152	tryptophan metabolic process; metabolic process	GO:0003824 GO:0004425	catalytic activity; indole-3-glycerol-phosphate synthase activity	GO:0005739 GO:0009507 GO:0009534 GO:0009570	mitochondrion; chloroplast; chloroplast thylakoid; chloroplast stroma	PF00218	Indole-3-glycerol phosphate synthase	PTHR22854 PTHR22854:SF2	TRYPTOPHAN BIOSYNTHESIS PROTEIN; TRYPTOPHAN BIOSYNTHESIS PROTEIN, TRPC	4.1.1.48	Indole-3-glycerol-phosphate_synthase	K01609	indole-3-glycerol_phosphate_synthase_[EC:4.1.1.48]
GLYMA02G43810	blue	GLYMA02G43810	NA	NA	GO:0008150	biological process	GO:0003674	molecular function	GO:0009295 GO:0009507 GO:0009508	nucleoid; chloroplast; plastid chromosome	PF05899	Protein of unknown function (DUF861)	NA	NA	NA	NA	NA	NA
GLYMA02G44480	blue	GLYMA02G44480	NA	NA	GO:0000956 GO:0008150	nuclear-transcribed mRNA catabolic process; biological process	GO:0003674	molecular function	GO:0005634	nucleus	PF00627	UBA/TS-N domain	NA	NA	NA	NA	NA	NA
GLYMA02G44600	blue	GLYMA02G44600	NA	NA	GO:0008150	biological process	GO:0003674	molecular function	GO:0005634 GO:0005829	nucleus; cytosol	NA	NA	NA	NA	NA	NA	NA	NA
GLYMA02G44970	blue	GLYMA02G44970	KOG3364	Membrane_protein_involved_in_organellar_division	GO:0007005 GO:0016559	mitochondrion organization; peroxisome fission	GO:0005515	protein binding	GO:0005739 GO:0005777 GO:0009507	mitochondrion; peroxisome; chloroplast	NA	NA	PTHR13247	TETRATRICOPEPTIDE REPEAT PROTEIN 11 (TPR REPEAT PROTEIN 11)	NA	NA	NA	NA
GLYMA02G46040	blue	GLYMA02G46040	NA	NA	GO:0008150	biological process	GO:0008234	cysteine-type peptidase activity	GO:0005829	cytosol	PF02338	OTU-like cysteine protease	PTHR13312	HIV-INDUCED PROTEIN-7-LIKE PROTEASE	3.1.2.-	Thiolester_hydrolases.	K13719	ubiquitin_thioesterase_OTU1_[EC:3.1.2.-]
GLYMA02G46290	blue	GLYMA02G46290	KOG1504	Ornithine_carbamoyltransferase_OTC/ARG3	GO:0006164 GO:0006207 GO:0006520 GO:0009220 GO:0016036	purine nucleotide biosynthetic process; 'de novo' pyrimidine nucleobase biosynthetic process; cellular amino acid metabolic process; pyrimidine ribonucleotide biosynthetic process; cellular response to phosphate starvation	GO:0004070 GO:0005515 GO:0016597 GO:0016743	aspartate carbamoyltransferase activity; protein binding; amino acid binding; carboxyl- or carbamoyltransferase activity	GO:0005829 GO:0009507 GO:0009570	cytosol; chloroplast; chloroplast stroma	PF00185 PF02729	Aspartate/ornithine carbamoyltransferase, Asp/Orn binding domain; Aspartate/ornithine carbamoyltransferase, carbamoyl-P binding domain	PTHR11405 PTHR11405:SF16	CARBAMOYLTRANSFERASE RELATED; CARBAMOYLTRANSFERASE-RELATED	2.1.3.2	Aspartate_carbamoyltransferase	K00609	aspartate_carbamoyltransferase_catalytic_subunit_[EC:2.1.3.2]
GLYMA02G46300	blue	GLYMA02G46300	KOG2017	Molybdopterin_synthase_sulfurylase	NA	NA	GO:0000166 GO:0003824 GO:0008265	nucleotide binding; catalytic activity; Mo-molybdopterin cofactor sulfurase activity	GO:0005737	cytoplasm	PF05237 PF00899 PF00581	MoeZ/MoeB domain; ThiF family; Rhodanese-like domain	PTHR10953 PTHR10953:SF79	UBIQUITIN-ACTIVATING ENZYME E1; MOLYBDENUM COFACTOR SYNTHESIS PROTEIN	NA	NA	K11996	adenylyltransferase_and_sulfurtransferase
GLYMA02G46390	blue	GLYMA02G46390	KOG3003	Molecular_chaperone_of_the_GrpE_family	GO:0006457 GO:0006626 GO:0009220 GO:0009408 GO:0010286	protein folding; protein targeting to mitochondrion; pyrimidine ribonucleotide biosynthetic process; response to heat; heat acclimation	GO:0000774 GO:0005507 GO:0042803 GO:0051087	adenyl-nucleotide exchange factor activity; copper ion binding; protein homodimerization activity; chaperone binding	GO:0005739 GO:0009507	mitochondrion; chloroplast	PF01025	GrpE	PTHR21237 PTHR21237:SF6	GRPE PROTEIN; GRPE PROTEIN, MITOCHONDRIAL	NA	NA	K03687	molecular_chaperone_GrpE
GLYMA02G47370	blue	GLYMA02G47370	KOG1303	Amino_acid_transporters	GO:0006865	amino acid transport	GO:0015171	amino acid transmembrane transporter activity	GO:0005886 GO:0016020	plasma membrane; membrane	PF01490	Transmembrane amino acid transporter protein	PTHR22950	AMINO ACID TRANSPORTER	NA	NA	NA	NA
GLYMA02G47380	blue	GLYMA02G47380	KOG1561	CCAAT-binding_factor,_subunit_B_(HAP2)	GO:0006355 GO:0009555 GO:0009790 GO:0010262 GO:0045892 GO:0045893 GO:0048316 GO:0055046	regulation of transcription, DNA-dependent; pollen development; embryo development; somatic embryogenesis; negative regulation of transcription, DNA-dependent; positive regulation of transcription, DNA-dependent; seed development; microgametogenesis	GO:0003677 GO:0003700	DNA binding; sequence-specific DNA binding transcription factor activity	GO:0005634 GO:0016602	nucleus; CCAAT-binding factor complex	PF02045	CCAAT-binding transcription factor (CBF-B/NF-YA) subunit B	PTHR12632	TRANSCRIPTION FACTOR NF-Y ALPHA-RELATED	NA	NA	NA	NA
GLYMA02G47740	blue	GLYMA02G47740	KOG0270	WD40_repeat-containing_protein	GO:0008150	biological process	GO:0000166	nucleotide binding	GO:0005634	nucleus	PF00400	WD domain, G-beta repeat	PTHR14091	WD REPEAT PROTEIN	NA	NA	NA	NA
GLYMA03G00700	blue	GLYMA03G00700	NA	NA	GO:0000302 GO:0009617 GO:0009853 GO:0010193	response to reactive oxygen species; response to bacterium; photorespiration; response to ozone	GO:0003674	molecular function	GO:0005739 GO:0005777 GO:0009536 GO:0016020	mitochondrion; peroxisome; plastid; membrane	PF06592	Protein of unknown function (DUF1138)	NA	NA	NA	NA	NA	NA
GLYMA03G00740	blue	GLYMA03G00740	NA	NA	GO:0006909 GO:0009407 GO:0009414 GO:0009611 GO:0009738 GO:0010583 GO:0016036 GO:0019375 GO:0042538 GO:0042631	phagocytosis; toxin catabolic process; response to water deprivation; response to wounding; abscisic acid mediated signaling pathway; response to cyclopentenone; cellular response to phosphate starvation; galactolipid biosynthetic process; hyperosmotic salinity response; cellular response to water deprivation	GO:0003674	molecular function	GO:0005739 GO:0005856	mitochondrion; cytoskeleton	PF04727	ELMO/CED-12 family	PTHR12771 PTHR12771:SF3	ENGULFMENT AND CELL MOTILITY; ELMO1	NA	NA	NA	NA
GLYMA03G00750	blue	GLYMA03G00750	KOG1347	Uncharacterized_membrane_protein,_predicted_efflux_pump	GO:0006855 GO:0009610 GO:0019344 GO:0055085	drug transmembrane transport; response to symbiotic fungus; cysteine biosynthetic process; transmembrane transport	GO:0005215 GO:0015238 GO:0015297	transporter activity; drug transmembrane transporter activity; antiporter activity	GO:0005886 GO:0016020	plasma membrane; membrane	PF01554	MatE	PTHR11206 PTHR11206:SF9	MULTIDRUG RESISTANCE PUMP; MULTI ANTIMICROBIAL EXTRUSION (MATE) FAMILY TRANSPORTER-RELATED	NA	NA	NA	NA
GLYMA03G01550	blue	GLYMA03G01550	NA	NA	GO:0008150	biological process	NA	NA	GO:0005737 GO:0005773 GO:0005886 GO:0009506	cytoplasm; vacuole; plasma membrane; plasmodesma	PF03766 PF03763	Remorin, N-terminal region; Remorin, C-terminal region	NA	NA	NA	NA	NA	NA
GLYMA03G02080	blue	GLYMA03G02080	KOG4546	Peroxisomal_biogenesis_protein_(peroxin_16)	GO:0006633 GO:0006635 GO:0007031	fatty acid biosynthetic process; fatty acid beta-oxidation; peroxisome organization	GO:0003674	molecular function	GO:0005777 GO:0005789	peroxisome; endoplasmic reticulum membrane	PF08610	Peroxisomal membrane protein (Pex16)	PTHR13299	UNCHARACTERIZED	NA	NA	K13335	peroxin-16
GLYMA03G02380	blue	GLYMA03G02380	KOG0672	Halotolerance_protein_HAL3_(contains_flavoprotein_domain)	GO:0015937 GO:0042538	coenzyme A biosynthetic process; hyperosmotic salinity response	GO:0003824 GO:0004633 GO:0010181	catalytic activity; phosphopantothenoylcysteine decarboxylase activity; FMN binding	GO:0005737 GO:0005829	cytoplasm; cytosol	PF02441	Flavoprotein	PTHR14359 PTHR14359:SF12	PHOSPHOPENTOTHENOYLCYSTEINE DECARBOXYLASE; PHOSPHOPENTOTHENOYLCYSTEINE DECARBOXYLASE	4.1.1.36	Phosphopantothenoylcysteine_decarboxylase	K01598	phosphopantothenoylcysteine_decarboxylase_[EC:4.1.1.36]
GLYMA03G03640	blue	GLYMA03G03640	KOG0156	Cytochrome_P450_CYP2_subfamily	GO:0000096 GO:0000162 GO:0006520 GO:0006546 GO:0006569 GO:0006636 GO:0006733 GO:0006766 GO:0008652 GO:0009072 GO:0009106 GO:0009108 GO:0009117 GO:0009641 GO:0009682 GO:0009684 GO:0009695 GO:0009759 GO:0010114 GO:0019288 GO:0019748 GO:0019761 GO:0042742 GO:0044272 GO:0048830 GO:0052544 GO:0055114	sulfur amino acid metabolic process; tryptophan biosynthetic process; cellular amino acid metabolic process; glycine catabolic process; tryptophan catabolic process; unsaturated fatty acid biosynthetic process; oxidoreduction coenzyme metabolic process; vitamin metabolic process; cellular amino acid biosynthetic process; aromatic amino acid family metabolic process; lipoate metabolic process; coe…	GO:0005506 GO:0009055 GO:0016705 GO:0016709 GO:0019825 GO:0020037	iron ion binding; electron carrier activity; oxidoreductase activity, acting on paired donors, with incorporation or reduction of molecular oxygen; oxidoreductase activity, acting on paired donors, with incorporation or reduction of molecular oxygen, NAD(P)H as one donor, and incorporation of one atom of oxygen; oxygen binding; heme binding	GO:0005739 GO:0005783 GO:0005886 GO:0016020	mitochondrion; endoplasmic reticulum; plasma membrane; membrane	PF00067	Cytochrome P450	PTHR24298 PTHR24298:SF44	FAMILY NOT NAMED;	NA	NA	NA	NA
GLYMA03G04910	blue	GLYMA03G04910	NA	NA	GO:0006649 GO:0006869 GO:0009414 GO:0012501	phospholipid transfer to membrane; lipid transport; response to water deprivation; programmed cell death	GO:0008289	lipid binding	GO:0005576 GO:0005768 GO:0005794 GO:0005802 GO:0005886	extracellular region; endosome; Golgi apparatus; trans-Golgi network; plasma membrane	PF00234	Protease inhibitor/seed storage/LTP family	NA	NA	NA	NA	NA	NA
GLYMA03G04960	blue	GLYMA03G04960	NA	NA	GO:0006869	lipid transport	GO:0005516 GO:0008289	calmodulin binding; lipid binding	GO:0005576 GO:0005886 GO:0009505 GO:0009534 GO:0048046	extracellular region; plasma membrane; plant-type cell wall; chloroplast thylakoid; apoplast	PF00234	Protease inhibitor/seed storage/LTP family	NA	NA	NA	NA	NA	NA
GLYMA03G06440	blue	GLYMA03G06440	KOG0378	40S_ribosomal_protein_S4	GO:0001510 GO:0006412	RNA methylation; translation	GO:0003723 GO:0003735	RNA binding; structural constituent of ribosome	GO:0005622 GO:0005730 GO:0005737 GO:0005829 GO:0005840 GO:0016020 GO:0022626 GO:0022627	intracellular; nucleolus; cytoplasm; cytosol; ribosome; membrane; cytosolic ribosome; cytosolic small ribosomal subunit	PF01479 PF08071 PF00467 PF00900	S4 domain; RS4NT (NUC023) domain; KOW motif; Ribosomal family S4e	PTHR11581	30S/40S RIBOSOMAL PROTEIN S4	NA	NA	K02987	small_subunit_ribosomal_protein_S4e
GLYMA03G06660	blue	GLYMA03G06660	NA	NA	GO:0009409 GO:0009651 GO:0010228	response to cold; response to salt stress; vegetative to reproductive phase transition of meristem	GO:0051087	chaperone binding	GO:0005634 GO:0005829	nucleus; cytosol	PF00240 PF02179	Ubiquitin family; BAG domain	PTHR12329 PTHR12329:SF9	BCL2-ASSOCIATED ATHANOGENE;	NA	NA	NA	NA
GLYMA03G07530	blue	GLYMA03G07530	KOG0911	Glutaredoxin-related_protein	GO:0006812 GO:0045454 GO:0048653	cation transport; cell redox homeostasis; anther development	GO:0009055 GO:0015035	electron carrier activity; protein disulfide oxidoreductase activity	GO:0009507 GO:0009570	chloroplast; chloroplast stroma	PF00462	Glutaredoxin	PTHR10293 PTHR10293:SF15	GLUTAREDOXIN; GLUTAREDOXIN	NA	NA	NA	NA
GLYMA03G08150	blue	GLYMA03G08150	NA	NA	NA	NA	NA	NA	NA	NA	NA	NA	NA	NA	NA	NA	NA	NA
GLYMA03G08170	blue	GLYMA03G08170	NA	NA	GO:0009873 GO:0055114	ethylene mediated signaling pathway; oxidation-reduction process	GO:0000166 GO:0008270 GO:0016491	nucleotide binding; zinc ion binding; oxidoreductase activity	GO:0005737	cytoplasm	PF08240	Alcohol dehydrogenase GroES-like domain	PTHR11695 PTHR11695:SF309	ALCOHOL DEHYDROGENASE RELATED; ALCOHOL DEHYDROGENASE 1	NA	NA	NA	NA
GLYMA03G08270	blue	GLYMA03G08270	KOG0381	HMG_box-containing_protein	GO:0006007 GO:0006333	glucose catabolic process; chromatin assembly or disassembly	GO:0003677 GO:0003682 GO:0003700 GO:0030527	DNA binding; chromatin binding; sequence-specific DNA binding transcription factor activity; structural constituent of chromatin	GO:0000785 GO:0000790 GO:0005634 GO:0005829	chromatin; nuclear chromatin; nucleus; cytosol	PF00505	HMG (high mobility group) box	PTHR13711 PTHR13711:SF70	SWI/SNF-RELATED CHROMATIN BINDING PROTEIN; SUBFAMILY NOT NAMED	NA	NA	NA	NA
GLYMA03G08280	blue	GLYMA03G08280	NA	NA	GO:0006364 GO:0009637 GO:0009644 GO:0009744 GO:0009765 GO:0010114 GO:0010155 GO:0010218 GO:0015979 GO:0019344 GO:0019684 GO:0035304	rRNA processing; response to blue light; response to high light intensity; response to sucrose stimulus; photosynthesis, light harvesting; response to red light; regulation of proton transport; response to far red light; photosynthesis; cysteine biosynthetic process; photosynthesis, light reaction; regulation of protein dephosphorylation	GO:0016168	chlorophyll binding	GO:0009507 GO:0009534 GO:0009535 GO:0009579 GO:0009941 GO:0016020	chloroplast; chloroplast thylakoid; chloroplast thylakoid membrane; thylakoid; chloroplast envelope; membrane	PF00504	Chlorophyll A-B binding protein	PTHR21649	CHLOROPHYLL A/B BINDING PROTEIN	NA	NA	K08915	light-harvesting_complex_II_chlorophyll_a/b_binding_protein_4
GLYMA03G09026	blue	GLYMA03G09026	NA	NA	GO:0005992 GO:0008152 GO:0046686	trehalose biosynthetic process; metabolic process; response to cadmium ion	GO:0003824 GO:0004805	catalytic activity; trehalose-phosphatase activity	GO:0005634 GO:0005737	nucleus; cytoplasm	PF02358	Trehalose-phosphatase	PTHR10788	TREHALOSE-6-PHOSPHATE SYNTHASE	NA	NA	NA	NA
GLYMA03G10921	blue	GLYMA03G10921	NA	NA	NA	NA	NA	NA	NA	NA	NA	NA	NA	NA	NA	NA	NA	NA
GLYMA03G16630	blue	GLYMA03G16630	NA	NA	GO:0006914 GO:0009651	autophagy; response to salt stress	GO:0003674	molecular function	GO:0005634	nucleus	NA	NA	NA	NA	NA	NA	NA	NA
GLYMA03G19850	blue	GLYMA03G19850	NA	NA	GO:0006810 GO:0006839	transport; mitochondrial transport	GO:0000064 GO:0005215 GO:0005290 GO:0015181 GO:0015189	L-ornithine transmembrane transporter activity; transporter activity; L-histidine transmembrane transporter activity; arginine transmembrane transporter activity; L-lysine transmembrane transporter activity	GO:0005739 GO:0005743	mitochondrion; mitochondrial inner membrane	PF00153	Mitochondrial carrier protein	PTHR24089 PTHR24089:SF54	FAMILY NOT NAMED; SUBFAMILY NOT NAMED	NA	NA	NA	NA
GLYMA03G22370	blue	GLYMA03G22370	NA	NA	GO:0008150	biological process	GO:0003674	molecular function	GO:0009507	chloroplast	NA	NA	NA	NA	NA	NA	NA	NA
GLYMA03G23890	blue	GLYMA03G23890	KOG1196	Predicted_NAD-dependent_oxidoreductase	GO:0006979 GO:0055114	response to oxidative stress; oxidation-reduction process	GO:0000166 GO:0008270 GO:0016491	nucleotide binding; zinc ion binding; oxidoreductase activity	GO:0005737 GO:0005829 GO:0005886	cytoplasm; cytosol; plasma membrane	PF00107	Zinc-binding dehydrogenase	PTHR11695 PTHR11695:SF5	ALCOHOL DEHYDROGENASE RELATED; BENZYLALCOHOL DEHYDROGENASE	1.3.1.74	NA	K08070	2-alkenal_reductase_[EC:1.3.1.74]
GLYMA03G23950	blue	GLYMA03G23950	NA	NA	GO:0008150	biological process	GO:0003674	molecular function	GO:0005576 GO:0005783	extracellular region; endoplasmic reticulum	NA	NA	NA	NA	NA	NA	NA	NA
GLYMA03G24900	blue	GLYMA03G24900	KOG1641	Mitochondrial_chaperonin	GO:0006457	protein folding	NA	NA	GO:0005737 GO:0009507	cytoplasm; chloroplast	PF00166	Chaperonin 10 Kd subunit	PTHR10772 PTHR10772:SF0	GROES CHAPERONIN; 10 KDA HEAT SHOCK PROTEIN	NA	NA	NA	NA
GLYMA03G25520	blue	GLYMA03G25520	KOG0402	60S_ribosomal_protein_L37	GO:0006412 GO:0042254	translation; ribosome biogenesis	GO:0003735	structural constituent of ribosome	GO:0005622 GO:0005737 GO:0005829 GO:0005840 GO:0022625	intracellular; cytoplasm; cytosol; ribosome; cytosolic large ribosomal subunit	PF01780	Ribosomal L37ae protein family	PTHR11517	60S RIBOSOMAL PROTEIN L37A	NA	NA	K02921	large_subunit_ribosomal_protein_L37Ae
GLYMA03G27360	blue	GLYMA03G27360	KOG1681	Enoyl-CoA_isomerase	GO:0006635 GO:0008152 GO:0009062 GO:0009845	fatty acid beta-oxidation; metabolic process; fatty acid catabolic process; seed germination	GO:0003824 GO:0004300 GO:0051750	catalytic activity; enoyl-CoA hydratase activity; delta3,5-delta2,4-dienoyl-CoA isomerase activity	GO:0005739 GO:0005777	mitochondrion; peroxisome	PF00378	Enoyl-CoA hydratase/isomerase family	PTHR11941	ENOYL-COA HYDRATASE-RELATED	5.3.3.-	Transposing_C==C_bonds	K12663	delta(3,5)-Delta(2,4)-dienoyl-CoA_isomerase_[EC:5.3.3.-]
GLYMA03G28430	blue	GLYMA03G28430	NA	NA	NA	NA	NA	NA	NA	NA	NA	NA	NA	NA	NA	NA	NA	NA
GLYMA03G28460	blue	GLYMA03G28460	KOG2633	Hismacro_and_SEC14_domain-containing_proteins	GO:0008150	biological process	GO:0003674	molecular function	GO:0005737	cytoplasm	NA	NA	PTHR11106 PTHR11106:SF1	GANGLIOSIDE INDUCED DIFFERENTIATION ASSOCIATED PROTEIN 2-RELATED; gb def: cdna flj12480 fis, clone nt2rm1001066. 3/101 [dictyostelium discoideum]	NA	NA	NA	NA
GLYMA03G28890	blue	GLYMA03G28890	KOG4267	Predicted_membrane_protein	GO:0008150 GO:0009627 GO:0034976	biological process; systemic acquired resistance; response to endoplasmic reticulum stress	NA	NA	GO:0009507 GO:0009536 GO:0009706 GO:0009941 GO:0016020	chloroplast; plastid; chloroplast inner membrane; chloroplast envelope; membrane	PF03647	Transmembrane proteins 14C	PTHR12668	TRANSMEMBRANE PROTEIN 14, 15	NA	NA	NA	NA
GLYMA03G29662	blue	GLYMA03G29662	KOG3173	Predicted_Zn-finger_protein	GO:0007067 GO:0008150 GO:0048573	mitosis; biological process; photoperiodism, flowering	GO:0003677 GO:0008270	DNA binding; zinc ion binding	GO:0005634	nucleus	PF01754 PF01428	A20-like zinc finger; AN1-like Zinc finger	PTHR10634	PRK1-ASSOCIATED ZINC FINGER PROTEIN	NA	NA	NA	NA
GLYMA03G29880	blue	GLYMA03G29880	KOG3225	Mitochondrial_import_inner_membrane_translocase,_subunit_TIM22	GO:0006511 GO:0009853 GO:0015031 GO:0051788 GO:0080129	ubiquitin-dependent protein catabolic process; photorespiration; protein transport; response to misfolded protein; proteasome core complex assembly	GO:0015450	P-P-bond-hydrolysis-driven protein transmembrane transporter activity	GO:0005739 GO:0005744 GO:0005747 GO:0009507 GO:0009527 GO:0016020	mitochondrion; mitochondrial inner membrane presequence translocase complex; mitochondrial respiratory chain complex I; chloroplast; plastid outer membrane; membrane	PF02466	Tim17/Tim22/Tim23 family	PTHR14110	TRANSLOCASE OF INNER MITOCHONDRIAL MEMBRANE TIM22	NA	NA	NA	NA
GLYMA03G30070	blue	GLYMA03G30070	NA	NA	GO:0006629 GO:0055114	lipid metabolic process; oxidation-reduction process	GO:0016717 GO:0016720 GO:0045485	oxidoreductase activity, acting on paired donors, with oxidation of a pair of donors resulting in the reduction of molecular oxygen to two molecules of water; delta12-fatty acid dehydrogenase activity; omega-6 fatty acid desaturase activity	GO:0005634 GO:0005783	nucleus; endoplasmic reticulum	PF00487 PF11960	Fatty acid desaturase; Domain of unknown function (DUF3474)	PTHR19353	FATTY ACID DESATURASE 2	1.14.19.-	With_oxidation_of_a_pair_of_donors_resulting_in_the_reduction	K10256	omega-6_fatty_acid_desaturase_(delta-12_desaturase)_[EC:1.14.19.-]
GLYMA03G30880	blue	GLYMA03G30880	KOG3428	Small_nuclear_ribonucleoprotein_SMD1_and_related_snRNPs	GO:0001510	RNA methylation	GO:0003674	molecular function	GO:0005634 GO:0005730 GO:0005732 GO:0005774 GO:0016020	nucleus; nucleolus; small nucleolar ribonucleoprotein complex; vacuolar membrane; membrane	PF01423	LSM domain	PTHR23338 PTHR23338:SF18	SMALL NUCLEAR RIBONUCLEOPROTEIN SM; SMALL NUCLEAR RIBONUCLEOPROTEIN SM D1	NA	NA	K11087	small_nuclear_ribonucleoprotein_D1
GLYMA03G30891	blue	GLYMA03G30891	NA	NA	NA	NA	NA	NA	NA	NA	NA	NA	NA	NA	NA	NA	NA	NA
GLYMA03G31120	blue	GLYMA03G31120	KOG3234	Acetyltransferase,_(GNAT)_family	GO:0001676 GO:0002213 GO:0006633 GO:0008152	long-chain fatty acid metabolic process; defense response to insect; fatty acid biosynthetic process; metabolic process	GO:0008080	N-acetyltransferase activity	GO:0005575	cellular component	PF00583	Acetyltransferase (GNAT) family	PTHR23091 PTHR23091:SF5	N-TERMINAL ACETYLTRANSFERASE; N-ACETYLTRANSFERASE 5	2.3.1.88	Peptide_alpha-N-acetyltransferase.	K00670	peptide_alpha-N-acetyltransferase_[EC:2.3.1.88]
GLYMA03G31460	blue	GLYMA03G31460	KOG1757	Histone_2A	GO:0006338 GO:0009908 GO:0009909 GO:0010468 GO:0016048 GO:0042742 GO:0044030	chromatin remodeling; flower development; regulation of flower development; regulation of gene expression; detection of temperature stimulus; defense response to bacterium; regulation of DNA methylation	GO:0003677 GO:0005515	DNA binding; protein binding	GO:0000786 GO:0005634	nucleosome; nucleus	PF00125	Core histone H2A/H2B/H3/H4	PTHR23430	HISTONE H2A	NA	NA	NA	NA
GLYMA03G31790	blue	GLYMA03G31790	KOG3385	V-SNARE	GO:0006888 GO:0006944 GO:0016192	ER to Golgi vesicle-mediated transport; cellular membrane fusion; vesicle-mediated transport	GO:0005484 GO:0008565	SNAP receptor activity; protein transporter activity	GO:0005634 GO:0005794 GO:0005886	nucleus; Golgi apparatus; plasma membrane	PF05739	SNARE domain	PTHR12791 PTHR12791:SF5	GOLGI SNARE BET1-RELATED; BET1-LIKE SNARE 1	NA	NA	K08504	blocked_early_in_transport_1
GLYMA03G32040	blue	GLYMA03G32040	KOG1087	Cytosolic_sorting_protein_GGA2/TOM1	GO:0006886 GO:0006891	intracellular protein transport; intra-Golgi vesicle-mediated transport	GO:0008565	protein transporter activity	GO:0005622 GO:0005634 GO:0005795	intracellular; nucleus; Golgi stack	PF00790 PF03127	VHS domain; GAT domain	PTHR13856 PTHR13856:SF27	VHS DOMAIN CONTAINING PROTEIN FAMILY; TARGET OF MYB1 RELATED (TOM1 - RELATED)	NA	NA	NA	NA
GLYMA03G32990	blue	GLYMA03G32990	NA	NA	GO:0008150	biological process	GO:0003674	molecular function	GO:0005575	cellular component	NA	NA	NA	NA	NA	NA	NA	NA
GLYMA03G33530	blue	GLYMA03G33530	KOG1749	40S_ribosomal_protein_S23	GO:0006412	translation	GO:0003735	structural constituent of ribosome	GO:0005622 GO:0005737 GO:0005840 GO:0015935 GO:0022626 GO:0022627	intracellular; cytoplasm; ribosome; small ribosomal subunit; cytosolic ribosome; cytosolic small ribosomal subunit	PF00164	Ribosomal protein S12	PTHR11652	30S RIBOSOMAL PROTEIN S12 FAMILY MEMBER	NA	NA	K02973	small_subunit_ribosomal_protein_S23e
GLYMA03G33830	blue	GLYMA03G33830	KOG0622	Ornithine_decarboxylase	GO:0009089	lysine biosynthetic process via diaminopimelate	GO:0003824 GO:0008836	catalytic activity; diaminopimelate decarboxylase activity	GO:0005829 GO:0009507 GO:0009570	cytosol; chloroplast; chloroplast stroma	PF00278 PF02784	Pyridoxal-dependent decarboxylase, C-terminal sheet domain; Pyridoxal-dependent decarboxylase, pyridoxal binding domain	PTHR11482 PTHR11482:SF5	ARGININE/DIAMINOPIMELATE/ORNITHINE DECARBOXYLASE; DIAMINOPIMELATE DECARBOXYLASE	4.1.1.20	Diaminopimelate_decarboxylase.	K01586	diaminopimelate_decarboxylase_[EC:4.1.1.20]
GLYMA03G33910	blue	GLYMA03G33910	KOG2854	Possible_pfkB_family_carbohydrate_kinase	GO:0006166 GO:0006169	purine ribonucleoside salvage; adenosine salvage	GO:0004001 GO:0005507 GO:0016301 GO:0016773	adenosine kinase activity; copper ion binding; kinase activity; phosphotransferase activity, alcohol group as acceptor	GO:0005737 GO:0005829 GO:0005886	cytoplasm; cytosol; plasma membrane	PF00294	pfkB family carbohydrate kinase	PTHR10584 PTHR10584:SF24	SUGAR KINASE RELATED; RIBOKINASE	2.7.1.20	Adenosine_kinase.	K00856	adenosine_kinase_[EC:2.7.1.20]
GLYMA03G34060	blue	GLYMA03G34060	NA	NA	GO:0006816 GO:0007030 GO:0009294 GO:0009617 GO:0009651 GO:0009736 GO:0042546	calcium ion transport; Golgi organization; DNA mediated transformation; response to bacterium; response to salt stress; cytokinin mediated signaling pathway; cell wall biogenesis	GO:0016757 GO:0051753	transferase activity, transferring glycosyl groups; mannan synthase activity	GO:0005794	Golgi apparatus	PF00535	Glycosyl transferase family 2	PTHR10587 PTHR10587:SF34	N-ACETYLGLUCOSAMINYLTRANSFERASE-RELATED; MANNAN SYNTHASE	NA	NA	NA	NA
GLYMA03G34300	blue	GLYMA03G34300	KOG1643	Triosephosphate_isomerase	GO:0006546 GO:0006569 GO:0006642 GO:0006816 GO:0007030 GO:0008152 GO:0009651 GO:0009658 GO:0009684 GO:0019253 GO:0019288 GO:0019344 GO:0019563 GO:0032504 GO:0032880 GO:0046166 GO:0080022	glycine catabolic process; tryptophan catabolic process; triglyceride mobilization; calcium ion transport; Golgi organization; metabolic process; response to salt stress; chloroplast organization; indoleacetic acid biosynthetic process; reductive pentose-phosphate cycle; isopentenyl diphosphate biosynthetic process, mevalonate-independent pathway; cysteine biosynthetic process; glycerol catabolic…	GO:0003824 GO:0004807	catalytic activity; glycolysis	GO:0005739 GO:0005829 GO:0009507 GO:0009570 GO:0009579 GO:0009941 GO:0048046	mitochondrion; cytosol; chloroplast; chloroplast stroma; thylakoid; chloroplast envelope; apoplast	PF00121	Triosephosphate isomerase	PTHR21139	TRIOSEPHOSPHATE ISOMERASE	5.3.1.1	Triosephosphate_isomerase	K01803	triosephosphate_isomerase_(TIM)_[EC:5.3.1.1]
GLYMA03G35070	blue	GLYMA03G35070	KOG0610	Putative_serine/threonine_protein_kinase	GO:0006396 GO:0006468 GO:0022402	RNA processing; protein phosphorylation; cell cycle process	GO:0004672 GO:0004674 GO:0005515 GO:0005524 GO:0016301 GO:0016772	protein kinase activity; protein serine/threonine kinase activity; protein binding; ATP binding; kinase activity; transferase activity, transferring phosphorus-containing groups	GO:0005634 GO:0005737	nucleus; cytoplasm	PF00069	Protein kinase domain	PTHR24352 PTHR24352:SF88	AKT-RELATED SERINE/THREONINE-PROTEIN KINASE;	NA	NA	NA	NA
GLYMA03G35080	blue	GLYMA03G35080	KOG3449	60S_acidic_ribosomal_protein_P2	GO:0001510 GO:0006414	RNA methylation; translational elongation	GO:0003735	structural constituent of ribosome	GO:0005622 GO:0005634 GO:0005829 GO:0005840 GO:0022626	intracellular; nucleus; cytosol; ribosome; cytosolic ribosome	PF00428	60s Acidic ribosomal protein	PTHR21141	60S ACIDIC RIBOSOMAL PROTEIN FAMILY MEMBER	NA	NA	NA	NA
GLYMA03G35490	blue	GLYMA03G35490	KOG1780	Small_Nuclear_ribonucleoprotein_G	NA	NA	GO:0003674	molecular function	GO:0005634 GO:0005732 GO:0005829	nucleus; small nucleolar ribonucleoprotein complex; cytosol	PF01423	LSM domain	PTHR10553	SMALL NUCLEAR RIBONUCLEOPROTEIN	NA	NA	K11099	small_nuclear_ribonucleoprotein_G
GLYMA03G35591	blue	GLYMA03G35591	KOG2174	Leptin_receptor_gene-related_protein	GO:0006661 GO:0006810	phosphatidylinositol biosynthetic process; transport	GO:0005215	transporter activity	GO:0005773	vacuole	PF04133	Vacuolar protein sorting 55	PTHR12050	LEPTIN RECEPTOR-RELATED	NA	NA	NA	NA
GLYMA03G35650	blue	GLYMA03G35650	NA	NA	GO:0008150	biological process	GO:0000166 GO:0003676 GO:0003723	nucleotide binding; nucleic acid binding; RNA binding	GO:0009507	chloroplast	PF00076	RNA recognition motif. (a.k.a. RRM, RBD, or RNP domain)	PTHR24012 PTHR24012:SF31	FAMILY NOT NAMED; SUBFAMILY NOT NAMED	NA	NA	NA	NA
GLYMA03G36560	blue	GLYMA03G36560	KOG1732	60S_ribosomal_protein_L21	GO:0006412	translation	GO:0003735	structural constituent of ribosome	GO:0005622 GO:0005737 GO:0005840 GO:0022625	intracellular; cytoplasm; ribosome; cytosolic large ribosomal subunit	PF01157	Ribosomal protein L21e	PTHR20981	60S RIBOSOMAL PROTEIN L21	NA	NA	K02889	large_subunit_ribosomal_protein_L21e
GLYMA03G36820	blue	GLYMA03G36820	KOG1940	Zn-finger_protein	GO:0006499 GO:0009616 GO:0010050	N-terminal protein myristoylation; virus induced gene silencing; vegetative phase change	GO:0008270	zinc ion binding	GO:0005634	nucleus	PF00097 PF05495	Zinc finger, C3HC4 type (RING finger); CHY zinc finger	PTHR21319	RING FINGER AND CHY ZINC FINGER DOMAIN CONTAINING 1	NA	NA	K10144	ring_finger_and_CHY_zinc_finger_domain-containing_protein_1
GLYMA03G36920	blue	GLYMA03G36920	KOG1696	60s_ribosomal_protein_L19	GO:0001510 GO:0006342 GO:0006412 GO:0009165 GO:0009220 GO:0042254 GO:0051567	RNA methylation; chromatin silencing; translation; nucleotide biosynthetic process; pyrimidine ribonucleotide biosynthetic process; ribosome biogenesis; histone H3-K9 methylation	GO:0003735	structural constituent of ribosome	GO:0005622 GO:0005737 GO:0005840 GO:0005886 GO:0022625	intracellular; cytoplasm; ribosome; plasma membrane; cytosolic large ribosomal subunit	PF01280	Ribosomal protein L19e	PTHR10722	60S RIBOSOMAL PROTEIN L19	NA	NA	NA	NA
GLYMA03G37455	blue	GLYMA03G37455	NA	NA	NA	NA	NA	NA	NA	NA	NA	NA	NA	NA	NA	NA	NA	NA
GLYMA03G38110	blue	GLYMA03G38110	NA	NA	GO:0008150	biological process	GO:0003674	molecular function	GO:0005737 GO:0005829	cytoplasm; cytosol	PF06108	Protein of unknown function (DUF952)	NA	NA	NA	NA	NA	NA
GLYMA03G38220	blue	GLYMA03G38220	NA	NA	GO:0006457 GO:0048573	protein folding; photoperiodism, flowering	GO:0031072	heat shock protein binding	GO:0005737	cytoplasm	PF00226	DnaJ domain	NA	NA	NA	NA	NA	NA
GLYMA03G39400	blue	GLYMA03G39400	KOG4178	Soluble_epoxide_hydrolase	NA	NA	GO:0003824 GO:0004301	catalytic activity; epoxide hydrolase activity	GO:0005737	cytoplasm	PF00561	alpha/beta hydrolase fold	PTHR10992 PTHR10992:SF279	ALPHA/BETA HYDROLASE RELATED; EPOXIDE HYDROLASE-RELATED	NA	NA	NA	NA
GLYMA03G39450	blue	GLYMA03G39450	NA	NA	GO:0009741 GO:0032880	response to brassinosteroid stimulus; regulation of protein localization	GO:0003674	molecular function	GO:0005634	nucleus	PF05564	Dormancy/auxin associated protein	NA	NA	NA	NA	NA	NA
GLYMA03G39480	blue	GLYMA03G39480	KOG3434	60S_ribosomal_protein_L22	GO:0001510 GO:0006412	RNA methylation; translation	GO:0003735	structural constituent of ribosome	GO:0005622 GO:0005730 GO:0005737 GO:0005829 GO:0005840 GO:0005886 GO:0009506 GO:0022625 GO:0022626	intracellular; nucleolus; cytoplasm; cytosol; ribosome; plasma membrane; plasmodesma; cytosolic large ribosomal subunit; cytosolic ribosome	PF01776	Ribosomal L22e protein family	PTHR10064	60S RIBOSOMAL PROTEIN L22	NA	NA	NA	NA
GLYMA03G39911	blue	GLYMA03G39911	KOG1657	CCAAT-binding_factor,_subunit_C_(HAP5)	GO:0006355	regulation of transcription, DNA-dependent	GO:0003677 GO:0003700 GO:0043565	DNA binding; sequence-specific DNA binding transcription factor activity; sequence-specific DNA binding	GO:0005622 GO:0005634 GO:0005737 GO:0005829	intracellular; nucleus; cytoplasm; cytosol	PF00808	Histone-like transcription factor (CBF/NF-Y) and archaeal histone	PTHR10252 PTHR10252:SF6	HISTONE-LIKE TRANSCRIPTION FACTOR CCAAT-RELATED; CCAAT-BINDING TRANSCRIPTION FACTOR	NA	NA	NA	NA
GLYMA03G40080	blue	GLYMA03G40080	NA	NA	GO:0008152	metabolic process	GO:0003824	catalytic activity	GO:0005634	nucleus	NA	NA	NA	NA	NA	NA	NA	NA
GLYMA03G40130	blue	GLYMA03G40130	KOG0407	40S_ribosomal_protein_S14	GO:0001510 GO:0006412 GO:0009664 GO:0042545	RNA methylation; translation; plant-type cell wall organization; cell wall modification	GO:0003735	structural constituent of ribosome	GO:0005622 GO:0005737 GO:0005840 GO:0022627	intracellular; cytoplasm; ribosome; cytosolic small ribosomal subunit	PF00411	Ribosomal protein S11	PTHR11759	40S RIBOSOMAL PROTEIN S14/30S RIBOSOMAL PROTEIN S11	NA	NA	K02955	small_subunit_ribosomal_protein_S14e
GLYMA03G40280	blue	GLYMA03G40280	KOG0441	Cu2+/Zn2+_superoxide_dismutase_SOD1	GO:0006094 GO:0006096 GO:0006979 GO:0009651 GO:0010039 GO:0010193 GO:0019430 GO:0034599 GO:0035195 GO:0042742 GO:0046686 GO:0046688 GO:0071280 GO:0071329 GO:0071457 GO:0071472 GO:0071484 GO:0071493	gluconeogenesis; glycolysis; response to oxidative stress; response to salt stress; response to iron ion; response to ozone; removal of superoxide radicals; cellular response to oxidative stress; gene silencing by miRNA; defense response to bacterium; response to cadmium ion; response to copper ion; cellular response to copper ion; cellular response to sucrose stimulus; cellular response to ozone…	GO:0004784 GO:0005507 GO:0008270 GO:0046872	superoxide dismutase activity; copper ion binding; zinc ion binding; metal ion binding	GO:0005576 GO:0005737 GO:0005829	extracellular region; cytoplasm; cytosol	PF00080	Copper/zinc superoxide dismutase (SODC)	PTHR10003	CU/ZN SUPEROXIDE DISMUTASE	1.15.1.1	Superoxide_dismutase.	K04565	Cu/Zn_superoxide_dismutase_[EC:1.15.1.1]
GLYMA03G40490	blue	GLYMA03G40490	KOG1252	Cystathionine_beta-synthase_and_related_enzymes	GO:0006094 GO:0006096 GO:0006535 GO:0006816 GO:0006833 GO:0006972 GO:0007030 GO:0007568 GO:0008152 GO:0009266 GO:0009611 GO:0009651 GO:0009684 GO:0009805 GO:0009853 GO:0019344 GO:0019761 GO:0046686	gluconeogenesis; glycolysis; cysteine biosynthetic process from serine; calcium ion transport; water transport; hyperosmotic response; Golgi organization; aging; metabolic process; response to temperature stimulus; response to wounding; response to salt stress; indoleacetic acid biosynthetic process; coumarin biosynthetic process; photorespiration; cysteine biosynthetic process; glucosinolate bio…	GO:0003824 GO:0004124 GO:0005515 GO:0030170	catalytic activity; cysteine synthase activity; protein binding; pyridoxal phosphate binding	GO:0005634 GO:0005737 GO:0005774 GO:0005777 GO:0005829 GO:0005886 GO:0009507 GO:0009570 GO:0016020 GO:0048046	nucleus; cytoplasm; vacuolar membrane; peroxisome; cytosol; plasma membrane; chloroplast; chloroplast stroma; membrane; apoplast	PF00291	Pyridoxal-phosphate dependent enzyme	PTHR10314 PTHR10314:SF8	PYRIDOXAL-5-PHOSPHATE DEPENDENT BETA FAMILY; THREONINE DEHYDRATASE	NA	NA	NA	NA
GLYMA03G40530	blue	GLYMA03G40530	KOG3424	40S_ribosomal_protein_S24	GO:0000462 GO:0006412 GO:0006414 GO:0042254	maturation of SSU-rRNA from tricistronic rRNA transcript (SSU-rRNA, 5.8S rRNA, LSU-rRNA); translation; translational elongation; ribosome biogenesis	GO:0000166 GO:0003735	nucleotide binding; structural constituent of ribosome	GO:0005618 GO:0005622 GO:0005730 GO:0005737 GO:0005840 GO:0016020 GO:0022626 GO:0022627	cell wall; intracellular; nucleolus; cytoplasm; ribosome; membrane; cytosolic ribosome; cytosolic small ribosomal subunit	PF01282	Ribosomal protein S24e	PTHR10496	40S RIBOSOMAL PROTEIN S24	NA	NA	K02974	small_subunit_ribosomal_protein_S24e
GLYMA03G40611	blue	GLYMA03G40611	KOG4282	Transcription_factor_GT-2_and_related_proteins,_contains_trihelix_DNA-binding/SANT_domain	GO:0006355	regulation of transcription, DNA-dependent	GO:0003677 GO:0003700	DNA binding; sequence-specific DNA binding transcription factor activity	GO:0005634	nucleus	PF10545	Alcohol dehydrogenase transcription factor Myb/SANT-like	NA	NA	NA	NA	NA	NA
GLYMA03G40680	blue	GLYMA03G40680	KOG1575	Voltage-gated_shaker-like_K+_channel,_subunit_beta/KCNAB	NA	NA	GO:0004033	aldo-keto reductase (NADP) activity	GO:0005737 GO:0005886 GO:0009941	cytoplasm; plasma membrane; chloroplast envelope	PF00248	Aldo/keto reductase family	PTHR11732 PTHR11732:SF12	ALDO/KETO REDUCTASE; OXIDOREDUCTASE	NA	NA	NA	NA
GLYMA03G40840	blue	GLYMA03G40840	KOG2190	PolyC-binding_proteins_alphaCP-1_and_related_KH_domain_proteins	GO:0009911	positive regulation of flower development	GO:0003676 GO:0003723	nucleic acid binding; RNA binding	GO:0005634 GO:0005737	nucleus; cytoplasm	PF00013	KH domain	PTHR10288 PTHR10288:SF53	RNA-BINDING PROTEIN RELATED; KH DOMAIN-CONTAINING PROTEIN	NA	NA	NA	NA
GLYMA03G41270	blue	GLYMA03G41270	NA	NA	GO:0000394 GO:0006281 GO:0006355 GO:0006952 GO:0009086	RNA splicing, via endonucleolytic cleavage and ligation; DNA repair; regulation of transcription, DNA-dependent; defense response; methionine biosynthetic process	GO:0003677	DNA binding	GO:0005739 GO:0009507	mitochondrion; chloroplast	PF08536	Whirly transcription factor	NA	NA	NA	NA	NA	NA
GLYMA03G41570	blue	GLYMA03G41570	NA	NA	GO:0009954 GO:0010114 GO:0010227 GO:0048439	proximal/distal pattern formation; response to red light; floral organ abscission; flower morphogenesis	GO:0005515 GO:0042803 GO:0046982	protein binding; protein homodimerization activity; protein heterodimerization activity	GO:0005634 GO:0005737	nucleus; cytoplasm	PF07707 PF00651	BTB And C-terminal Kelch; BTB/POZ domain	PTHR24412 PTHR24412:SF37	FAMILY NOT NAMED; SUBFAMILY NOT NAMED	NA	NA	NA	NA
GLYMA03G41940	blue	GLYMA03G41940	NA	NA	GO:0008150	biological process	GO:0003674	molecular function	GO:0005739 GO:0016020	mitochondrion; membrane	NA	NA	NA	NA	NA	NA	NA	NA
GLYMA04G00360	blue	GLYMA04G00360	KOG3141	Mitochondrial/chloroplast_ribosomal_protein_L3	GO:0006364 GO:0006412 GO:0010207 GO:0015995 GO:0019288 GO:0045036	rRNA processing; translation; photosystem II assembly; chlorophyll biosynthetic process; isopentenyl diphosphate biosynthetic process, mevalonate-independent pathway; protein targeting to chloroplast	GO:0003735	structural constituent of ribosome	GO:0005840 GO:0009507 GO:0009570 GO:0009941 GO:0016020	ribosome; chloroplast; chloroplast stroma; chloroplast envelope; membrane	PF00297	Ribosomal protein L3	PTHR11229	50S RIBOSOMAL PROTEIN L3	NA	NA	K02906	large_subunit_ribosomal_protein_L3
GLYMA04G00400	blue	GLYMA04G00400	NA	NA	GO:0008150	biological process	GO:0003674	molecular function	GO:0005634	nucleus	NA	NA	NA	NA	NA	NA	NA	NA
GLYMA04G01380	blue	GLYMA04G01380	NA	NA	GO:0046686	response to cadmium ion	GO:0000166 GO:0032442	nucleotide binding; phenylcoumaran benzylic ether reductase activity	GO:0005737	cytoplasm	PF05368	NmrA-like family	PTHR10366 PTHR10366:SF62	NAD DEPENDENT EPIMERASE/DEHYDRATASE; EPIMERASE-RELATED	NA	NA	NA	NA
GLYMA04G02330	blue	GLYMA04G02330	KOG2501	Thioredoxin,_nucleoredoxin_and_related_proteins	GO:0009860 GO:0010183 GO:0045454 GO:0046686 GO:0055114 GO:0080092	pollen tube growth; pollen tube guidance; cell redox homeostasis; response to cadmium ion; oxidation-reduction process; regulation of pollen tube growth	GO:0016209 GO:0016491 GO:0047134	antioxidant activity; oxidoreductase activity; protein-disulfide reductase activity	GO:0005829	cytosol	PF00578	AhpC/TSA family	PTHR13871 PTHR13871:SF2	THIOREDOXIN; THIOREDOXIN - RELATED	NA	NA	NA	NA
GLYMA04G02520	blue	GLYMA04G02520	KOG3029	Glutathione_S-transferase-related_protein	GO:0006626 GO:0009407 GO:0010583 GO:0045454	protein targeting to mitochondrion; toxin catabolic process; response to cyclopentenone; cell redox homeostasis	GO:0009055 GO:0015035	electron carrier activity; protein disulfide oxidoreductase activity	GO:0005739	mitochondrion	PF00462	Glutaredoxin	PTHR12782	MICROSOMAL PROSTAGLANDIN E SYNTHASE-2	NA	NA	NA	NA
GLYMA04G02560	blue	GLYMA04G02560	NA	NA	NA	NA	NA	NA	NA	NA	NA	NA	NA	NA	NA	NA	NA	NA
GLYMA04G02800	blue	GLYMA04G02800	NA	NA	NA	NA	GO:0008168	methyltransferase activity	GO:0005768 GO:0005794 GO:0005802	endosome; Golgi apparatus; trans-Golgi network	PF03141	Putative methyltransferase	PTHR10108 PTHR10108:SF434	METHYLTRANSFERASE;	NA	NA	NA	NA
GLYMA04G03410	blue	GLYMA04G03410	KOG2469	IMP-GMP_specific_5'-nucleotidase	GO:0008150	biological process	GO:0008253	5'-nucleotidase activity	GO:0009507	chloroplast	PF05761	5' nucleotidase family	PTHR12103 PTHR12103:SF1	CYTOSOLIC PURINE 5-NUCLEOTIDASE-RELATED; UNCHARACTERIZED	NA	NA	NA	NA
GLYMA04G04100	blue	GLYMA04G04100	KOG0963	Transcription_factor/CCAAT_displacement_protein_CDP1	GO:0009903 GO:0009904	chloroplast avoidance movement; chloroplast accumulation movement	GO:0005515	protein binding	GO:0005829 GO:0005886	cytosol; plasma membrane	PF05701	Plant protein of unknown function (DUF827)	NA	NA	NA	NA	NA	NA
GLYMA04G06700	blue	GLYMA04G06700	KOG0002	60s_ribosomal_protein_L39	GO:0006412	translation	GO:0003735	structural constituent of ribosome	GO:0005622 GO:0005840 GO:0022625	intracellular; ribosome; cytosolic large ribosomal subunit	PF00832	Ribosomal L39 protein	PTHR19970	RIBOSOMAL PROTEIN L39E	NA	NA	K02924	large_subunit_ribosomal_protein_L39e
GLYMA04G07360	blue	GLYMA04G07360	KOG0096	GTPase_Ran/TC4/GSP1_(nuclear_protein_transport_pathway),_small_G_protein_superfamily	GO:0006184 GO:0006406 GO:0006606 GO:0006886 GO:0006913 GO:0007165 GO:0007264	GTP catabolic process; mRNA export from nucleus; protein import into nucleus; intracellular protein transport; nucleocytoplasmic transport; signal transduction; small GTPase mediated signal transduction	GO:0003924 GO:0005515 GO:0005525	GTPase activity; protein binding; GTP binding	GO:0005634 GO:0005794 GO:0009506	nucleus; Golgi apparatus; plasmodesma	PF00071	Ras family	PTHR24071	FAMILY NOT NAMED	NA	NA	K07936	GTP-binding_nuclear_protein_Ran
GLYMA04G08150	blue	GLYMA04G08150	KOG2501	Thioredoxin,_nucleoredoxin_and_related_proteins	GO:0016036 GO:0019375 GO:0045892 GO:0055114	cellular response to phosphate starvation; galactolipid biosynthetic process; negative regulation of transcription, DNA-dependent; oxidation-reduction process	GO:0016209 GO:0016491 GO:0047134	antioxidant activity; oxidoreductase activity; protein-disulfide reductase activity	GO:0005634	nucleus	PF07649 PF00578	C1-like domain; AhpC/TSA family	PTHR13871 PTHR13871:SF2	THIOREDOXIN; THIOREDOXIN - RELATED	NA	NA	NA	NA
GLYMA04G08330	blue	GLYMA04G08330	KOG3115	Methyltransferase-like_protein	GO:0006400 GO:0006626 GO:0009165 GO:0015946 GO:0019415	tRNA modification; protein targeting to mitochondrion; nucleotide biosynthetic process; methanol oxidation; acetate biosynthetic process from carbon monoxide	GO:0008176	tRNA (guanine-N7-)-methyltransferase activity	GO:0005634	nucleus	PF02390	Putative methyltransferase	PTHR23417 PTHR23417:SF1	3-DEOXY-D-MANNO-OCTULOSONIC-ACID TRANSFERASE/TRNA (GUANINE-N(7)-)-METHYLTRANSFERASE; TRNA (GUANINE-N(7)-)-METHYLTRANSFERASE	2.1.1.33	tRNA_(guanine-N7-)-methyltransferase	K03439	tRNA_(guanine-N7-)-methyltransferase_[EC:2.1.1.33]
GLYMA04G09180	blue	GLYMA04G09180	KOG2440	Pyrophosphate-dependent_phosphofructo-1-kinase	GO:0006096 GO:0010053	glycolysis; root epidermal cell differentiation	GO:0003872 GO:0005524	6-phosphofructokinase activity; ATP binding	GO:0005737 GO:0005829 GO:0005945	cytoplasm; cytosol; 6-phosphofructokinase complex	PF00365	Phosphofructokinase	PTHR13697	PHOSPHOFRUCTOKINASE	2.7.1.11	6-phosphofructokinase	K00850	6-phosphofructokinase_[EC:2.7.1.11]
GLYMA04G09210	blue	GLYMA04G09210	KOG0580	Serine/threonine_protein_kinase	GO:0006342 GO:0006468 GO:0016572 GO:0022402 GO:0051567	chromatin silencing; protein phosphorylation; histone phosphorylation; cell cycle process; histone H3-K9 methylation	GO:0004672 GO:0004674 GO:0005524 GO:0016301 GO:0016772 GO:0035175	protein kinase activity; protein serine/threonine kinase activity; ATP binding; kinase activity; transferase activity, transferring phosphorus-containing groups; histone kinase activity (H3-S10 specific)	GO:0005634 GO:0005730 GO:0005819 GO:0005874 GO:0009504	nucleus; nucleolus; spindle; microtubule; cell plate	PF00069	Protein kinase domain	PTHR24350	SERINE/THREONINE-PROTEIN KINASE IAL-RELATED	2.7.11.1	non-specific_serine/threonine_protein_kinase	K08850	aurora_kinase,_other_[EC:2.7.11.1]
GLYMA04G10301	blue	GLYMA04G10301	NA	NA	GO:0007165	signal transduction	NA	NA	GO:0005739	mitochondrion	PF02138	Beige/BEACH domain	PTHR13743 PTHR13743:SF23	BEIGE/BEACH-RELATED; BEIGE/BEACH PROTEIN - RELATED	NA	NA	NA	NA
GLYMA04G11330	blue	GLYMA04G11330	KOG4532	WD40-like_repeat_containing_protein	GO:0008150	biological process	GO:0003674	molecular function	GO:0005737 GO:0080008	cytoplasm; CUL4-RING ubiquitin ligase complex	PF00400	WD domain, G-beta repeat	PTHR22847 PTHR22847:SF188	WD40 REPEAT PROTEIN; WD-40 REPEAT FAMILY PROTEIN	NA	NA	NA	NA
GLYMA04G12320	blue	GLYMA04G12320	KOG0397	60S_ribosomal_protein_L11	GO:0006412	translation	GO:0003735	structural constituent of ribosome	GO:0005622 GO:0005737 GO:0005773 GO:0005840 GO:0022625	intracellular; cytoplasm; vacuole; ribosome; cytosolic large ribosomal subunit	PF00673 PF00281	ribosomal L5P family C-terminus; Ribosomal protein L5	PTHR11994	60S RIBOSOMAL PROTEIN L11-RELATED	NA	NA	NA	NA
GLYMA04G12490	blue	GLYMA04G12490	KOG0676	Actin_and_related_proteins	GO:0030029	actin filament-based process	GO:0005200	structural constituent of cytoskeleton	GO:0005634 GO:0005737	nucleus; cytoplasm	PF00022 PF00646	Actin; F-box domain	PTHR11937 PTHR11937:SF18	ACTIN; ACTIN-RELATED	NA	NA	NA	NA
GLYMA04G12950	blue	GLYMA04G12950	KOG4214	Myotrophin_and_similar_proteins	GO:0006355	regulation of transcription, DNA-dependent	NA	NA	GO:0005737 GO:0005886	cytoplasm; plasma membrane	PF00023	Ankyrin repeat	PTHR24193	FAMILY NOT NAMED	NA	NA	NA	NA
GLYMA04G14551	blue	GLYMA04G14551	NA	NA	GO:0008150	biological process	GO:0003674	molecular function	GO:0005737	cytoplasm	PF10539	Development and cell death domain	NA	NA	NA	NA	NA	NA
GLYMA04G16660	blue	GLYMA04G16660	KOG3411	40S_ribosomal_protein_S19	GO:0006412	translation	GO:0003735	structural constituent of ribosome	GO:0005618 GO:0005622 GO:0005634 GO:0005829 GO:0005840 GO:0009506 GO:0022626 GO:0022627	cell wall; intracellular; nucleus; cytosol; ribosome; plasmodesma; cytosolic ribosome; cytosolic small ribosomal subunit	PF01090	Ribosomal protein S19e	PTHR11710	40S RIBOSOMAL PROTEIN S19	NA	NA	K02966	small_subunit_ribosomal_protein_S19e
GLYMA04G16670	blue	GLYMA04G16670	KOG2555	AICAR_transformylase/IMP_cyclohydrolase/methylglyoxal_synthase	GO:0006164 GO:0009220 GO:0009409	purine nucleotide biosynthetic process; pyrimidine ribonucleotide biosynthetic process; response to cold	GO:0003937 GO:0004643	IMP cyclohydrolase activity; phosphoribosylaminoimidazolecarboxamide formyltransferase activity	GO:0009507 GO:0009536 GO:0009570 GO:0010319	chloroplast; plastid; chloroplast stroma; stromule	PF01808 PF02142	AICARFT/IMPCHase bienzyme; MGS-like domain	PTHR11692	BIFUNCTIONAL PURINE BIOSYNTHESIS PROTEIN	2.1.2.3 3.5.4.10	Phosphoribosylaminoimidazolecarboxamide_formyltransferase. IMP_cyclohydrolase	K00602	phosphoribosylaminoimidazolecarboxamide_formyltransferase_/_IMP_cyclohydrolase_[EC:2.1.2.3_3.5.4.10]
GLYMA04G27786	blue	GLYMA04G27786	NA	NA	NA	NA	NA	NA	NA	NA	NA	NA	NA	NA	NA	NA	NA	NA
GLYMA04G28020	blue	GLYMA04G28020	KOG4600	Mitochondrial_ribosomal_protein_MRP7_(L2)	GO:0006412	translation	GO:0003735	structural constituent of ribosome	GO:0005622 GO:0005840 GO:0009507 GO:0009570 GO:0009579 GO:0009941	intracellular; ribosome; chloroplast; chloroplast stroma; thylakoid; chloroplast envelope	PF01016	Ribosomal L27 protein	PTHR15893	RIBOSOMAL PROTEIN L27	NA	NA	NA	NA
GLYMA04G28760	blue	GLYMA04G28760	KOG4096	Uncharacterized_conserved_protein	GO:0008150	biological process	GO:0003674	molecular function	NA	NA	PF10247	Reactive mitochondrial oxygen species modulator 1	NA	NA	NA	NA	NA	NA
GLYMA04G32460	blue	GLYMA04G32460	KOG1531	F0F1-type_ATP_synthase,_gamma_subunit	GO:0006511 GO:0009853 GO:0015986 GO:0015992 GO:0019243 GO:0051788 GO:0080129	ubiquitin-dependent protein catabolic process; photorespiration; ATP synthesis coupled proton transport; proton transport; methylglyoxal catabolic process to D-lactate; response to misfolded protein; proteasome core complex assembly	GO:0008270 GO:0046933 GO:0046961	zinc ion binding; hydrogen ion transporting ATP synthase activity, rotational mechanism; proton-transporting ATPase activity, rotational mechanism	GO:0005618 GO:0005634 GO:0005730 GO:0005737 GO:0005739 GO:0005753 GO:0009507 GO:0016020 GO:0045261	cell wall; nucleus; nucleolus; cytoplasm; mitochondrion; mitochondrial proton-transporting ATP synthase complex; chloroplast; membrane; proton-transporting ATP synthase complex, catalytic core F(1)	PF00231	ATP synthase	PTHR11693 PTHR11693:SF4	ATP SYNTHASE GAMMA CHAIN; ATP SYNTHASE GAMMA-RELATED	3.6.3.14	H(+)-transporting_two-sector_ATPase	K02136	F-type_H+-transporting_ATPase_subunit_gamma_[EC:3.6.3.14]
GLYMA04G35050	blue	GLYMA04G35050	NA	NA	GO:0006661 GO:0008150	phosphatidylinositol biosynthetic process; biological process	GO:0003674	molecular function	GO:0005739 GO:0005749 GO:0009507	mitochondrion; mitochondrial respiratory chain complex II; chloroplast	NA	NA	NA	NA	NA	NA	NA	NA
GLYMA04G35230	blue	GLYMA04G35230	NA	NA	GO:0006302 GO:0007126 GO:0008150 GO:0010212	double-strand break repair; meiosis; biological process; response to ionizing radiation	GO:0003674 GO:0005515	molecular function; protein binding	GO:0005634	nucleus	PF05160	DSS1/SEM1 family	NA	NA	NA	NA	NA	NA
GLYMA04G35910	blue	GLYMA04G35910	NA	NA	GO:0009793	embryo development ending in seed dormancy	GO:0003674	molecular function	GO:0009507	chloroplast	NA	NA	NA	NA	NA	NA	NA	NA
GLYMA04G35950	blue	GLYMA04G35950	KOG0730	AAA+-type_ATPase	NA	NA	GO:0000166 GO:0005515 GO:0005524 GO:0016787 GO:0016887 GO:0017111	nucleotide binding; protein binding; ATP binding; hydrolase activity; ATPase activity; nucleoside-triphosphatase activity	GO:0005618 GO:0005634 GO:0005794 GO:0005829	cell wall; nucleus; Golgi apparatus; cytosol	PF02359 PF02933 PF00004	Cell division protein 48 (CDC48), N-terminal domain; Cell division protein 48 (CDC48), domain 2; ATPase family associated with various cellular activities (AAA)	PTHR23077 PTHR23077:SF18	AAA-FAMILY ATPASE; CELL DIVISION CONTROL PROTEIN 48 AAA FAMILY PROTEIN (TRANSITIONAL ENDOPLASMIC RETICULUM ATPASE)	NA	NA	K13525	transitional_endoplasmic_reticulum_ATPase
GLYMA04G37380	blue	GLYMA04G37380	NA	NA	GO:0008150	biological process	GO:0003674	molecular function	GO:0005634	nucleus	PF00646 PF10442	F-box domain; FIST C domain	NA	NA	NA	NA	NA	NA
GLYMA04G38140	blue	GLYMA04G38140	KOG3328	HGG_motif-containing_thioesterase	GO:0008150	biological process	GO:0016788 GO:0047617	hydrolase activity, acting on ester bonds; acyl-CoA hydrolase activity	GO:0005777	peroxisome	PF03061	Thioesterase superfamily	PTHR21660	THIOESTERASE SUPERFAMILY MEMBER-RELATED	NA	NA	NA	NA
GLYMA04G38600	blue	GLYMA04G38600	KOG1774	Small_nuclear_ribonucleoprotein_E	GO:0016925	protein sumoylation	GO:0003674	molecular function	GO:0005634 GO:0005732	nucleus; small nucleolar ribonucleoprotein complex	PF01423	LSM domain	PTHR11193	SNRNP SM FAMILY MEMBER	NA	NA	K11097	small_nuclear_ribonucleoprotein_E
GLYMA04G38670	blue	GLYMA04G38670	KOG1427	Uncharacterized_conserved_protein,_contains_RCC1_domain	GO:0006007 GO:0009411 GO:0009649 GO:0010224	glucose catabolic process; response to UV; entrainment of circadian clock; response to UV-B	GO:0003682 GO:0005085	chromatin binding; guanyl-nucleotide exchange factor activity	GO:0000785 GO:0005634 GO:0005737 GO:0005829	chromatin; nucleus; cytoplasm; cytosol	PF00415	Regulator of chromosome condensation (RCC1) repeat	PTHR22870 PTHR22870:SF27	REGULATOR OF CHROMOSOME CONDENSATION; UVB-RESISTANCE PROTEIN UVR8	NA	NA	NA	NA
GLYMA04G39940	blue	GLYMA04G39940	KOG1768	40s_ribosomal_protein_S26	GO:0006412 GO:0042254	translation; ribosome biogenesis	GO:0003735	structural constituent of ribosome	GO:0005622 GO:0005737 GO:0005840 GO:0022627	intracellular; cytoplasm; ribosome; cytosolic small ribosomal subunit	PF01283	Ribosomal protein S26e	PTHR12538	40S RIBOSOMAL PROTEIN S26	NA	NA	K02976	small_subunit_ribosomal_protein_S26e
GLYMA04G40090	blue	GLYMA04G40090	KOG2241	tRNA-binding_protein	GO:0000085 GO:0006418 GO:0009220 GO:0009640 GO:0009909 GO:0010388 GO:0034968	G2 phase of mitotic cell cycle; tRNA aminoacylation for protein translation; pyrimidine ribonucleotide biosynthetic process; photomorphogenesis; regulation of flower development; cullin deneddylation; histone lysine methylation	GO:0000049	tRNA binding	GO:0005737 GO:0005829 GO:0009506	cytoplasm; cytosol; plasmodesma	PF01588	Putative tRNA binding domain	PTHR11946 PTHR11946:SF22	ISOLEUCYL, LEUCYL, TYROSYL, VALYL AND METHIONYL-TRNA SYNTHETASES; SUBFAMILY NOT NAMED	NA	NA	NA	NA
GLYMA04G40150	blue	GLYMA04G40150	KOG1105	Transcription_elongation_factor_TFIIS/Cofactor_of_enhancer-binding_protein_Sp1	GO:0000394 GO:0006351 GO:0006354 GO:0006355 GO:0006357 GO:0006366 GO:0007062 GO:0009640 GO:0009739 GO:0009793 GO:0009845 GO:0009880 GO:0009909 GO:0009910 GO:0009933 GO:0010072 GO:0010162 GO:0010182 GO:0010228 GO:0010431 GO:0010564 GO:0016567 GO:0019915 GO:0032784 GO:0034243 GO:0045595 GO:0048366 GO:0048825 GO:0050826 GO:0051301	RNA splicing, via endonucleolytic cleavage and ligation; transcription, DNA-dependent; DNA-dependent transcription, elongation; regulation of transcription, DNA-dependent; regulation of transcription from RNA polymerase II promoter; transcription from RNA polymerase II promoter; sister chromatid cohesion; photomorphogenesis; response to gibberellin stimulus; embryo development ending in seed dorm…	GO:0003674 GO:0003676 GO:0003677 GO:0003700 GO:0003746 GO:0008270	molecular function; nucleic acid binding; DNA binding; sequence-specific DNA binding transcription factor activity; translation elongation factor activity; zinc ion binding	GO:0005634	nucleus	PF07500 PF01096 PF08711	Transcription factor S-II (TFIIS), central domain; Transcription factor S-II (TFIIS); TFIIS helical bundle-like domain	PTHR11477	TRANSCRIPTION ELONGATION FACTOR S-II	NA	NA	K03145	transcription_elongation_factor_S-II
GLYMA04G40200	blue	GLYMA04G40200	KOG0857	60s_ribosomal_protein_L10	GO:0001510 GO:0006412 GO:0010224 GO:0032502	RNA methylation; translation; response to UV-B; developmental process	GO:0003735	structural constituent of ribosome	GO:0005622 GO:0005737 GO:0005840 GO:0009941 GO:0016020	intracellular; cytoplasm; ribosome; chloroplast envelope; membrane	PF00252	Ribosomal protein L16p/L10e	PTHR11726	60S RIBOSOMAL PROTEIN L10	NA	NA	K02866	large_subunit_ribosomal_protein_L10e
GLYMA04G40240	blue	GLYMA04G40240	KOG1198	Zinc-binding_oxidoreductase	GO:0055114	oxidation-reduction process	GO:0000166 GO:0008270 GO:0016491	nucleotide binding; zinc ion binding; oxidoreductase activity	GO:0005737 GO:0005777	cytoplasm; peroxisome	PF08240 PF00107	Alcohol dehydrogenase GroES-like domain; Zinc-binding dehydrogenase	PTHR11695 PTHR11695:SF30	ALCOHOL DEHYDROGENASE RELATED; GLUTATHIONE-INDEPENDENT FORMALDEHYDE DEHYDROGENASE	NA	NA	NA	NA
GLYMA04G40430	blue	GLYMA04G40430	KOG3255	60S_ribosomal_protein_L9	GO:0006412 GO:0009955	translation; adaxial/abaxial pattern specification	GO:0003735 GO:0019843	structural constituent of ribosome; rRNA binding	GO:0005622 GO:0005737 GO:0005773 GO:0005840 GO:0009506 GO:0009941 GO:0015934 GO:0016020 GO:0022625	intracellular; cytoplasm; vacuole; ribosome; plasmodesma; chloroplast envelope; large ribosomal subunit; membrane; cytosolic large ribosomal subunit	PF00347	Ribosomal protein L6	PTHR11655 PTHR11655:SF2	60S RIBOSOMAL PROTEIN L9 FAMILY MEMBER; 50S RIBOSOMAL PROTEIN L6	NA	NA	NA	NA
GLYMA04G40470	blue	GLYMA04G40470	KOG3255	60S_ribosomal_protein_L9	GO:0006412 GO:0009955	translation; adaxial/abaxial pattern specification	GO:0003735 GO:0019843	structural constituent of ribosome; rRNA binding	GO:0005622 GO:0005737 GO:0005773 GO:0005840 GO:0009506 GO:0009941 GO:0015934 GO:0016020 GO:0022625	intracellular; cytoplasm; vacuole; ribosome; plasmodesma; chloroplast envelope; large ribosomal subunit; membrane; cytosolic large ribosomal subunit	PF00347	Ribosomal protein L6	PTHR11655 PTHR11655:SF2	60S RIBOSOMAL PROTEIN L9 FAMILY MEMBER; 50S RIBOSOMAL PROTEIN L6	NA	NA	K02940	large_subunit_ribosomal_protein_L9e
GLYMA04G40650	blue	GLYMA04G40650	NA	NA	GO:0006412 GO:0044238	translation; primary metabolic process	GO:0003735	structural constituent of ribosome	GO:0005840 GO:0009507 GO:0009534 GO:0009570	ribosome; chloroplast; chloroplast thylakoid; chloroplast stroma	PF02482	Sigma 54 modulation protein / S30EA ribosomal protein	NA	NA	NA	NA	NA	NA
GLYMA04G41260	blue	GLYMA04G41260	NA	NA	GO:0008150	biological process	GO:0003674	molecular function	GO:0009295 GO:0009507 GO:0009508	nucleoid; chloroplast; plastid chromosome	NA	NA	NA	NA	NA	NA	NA	NA
GLYMA04G41410	blue	GLYMA04G41410	KOG3002	Zn_finger_protein	GO:0006511 GO:0007275 GO:0016567	ubiquitin-dependent protein catabolic process; multicellular organismal development; protein ubiquitination	GO:0004842 GO:0008270	ubiquitin-protein ligase activity; zinc ion binding	GO:0005634	nucleus	PF03145	Seven in absentia protein family	PTHR10315	SEVEN IN ABSENTIA HOMOLOG	6.3.2.19	Ubiquitin--protein_ligase.	K04506	E3_ubiquitin-protein_ligase_SIAH1_[EC:6.3.2.19]
GLYMA04G41480	blue	GLYMA04G41480	KOG2265	Nuclear_distribution_protein_NUDC	GO:0006457 GO:0009408 GO:0009555 GO:0009644 GO:0009880 GO:0009965 GO:0010450 GO:0032502 GO:0034976 GO:0042542 GO:0048448 GO:0048833	protein folding; response to heat; pollen development; response to high light intensity; embryonic pattern specification; leaf morphogenesis; inflorescence meristem growth; developmental process; response to endoplasmic reticulum stress; response to hydrogen peroxide; stamen morphogenesis; specification of floral organ number	NA	NA	GO:0005737 GO:0005829	cytoplasm; cytosol	PF04969	CS domain	PTHR12356	NUCLEAR MOVEMENT PROTEIN NUDC	NA	NA	NA	NA
GLYMA04G41490	blue	GLYMA04G41490	NA	NA	GO:0008150	biological process	GO:0003674	molecular function	GO:0005634	nucleus	PF06203	CCT motif;	NA	NA	NA	NA	NA	NA
GLYMA04G42047	blue	GLYMA04G42047	NA	NA	NA	NA	NA	NA	NA	NA	NA	NA	NA	NA	NA	NA	NA	NA
GLYMA04G43220	blue	GLYMA04G43220	KOG1737	Oxysterol-binding_protein	GO:0000165 GO:0006612 GO:0007154 GO:0007165 GO:0008202 GO:0009409 GO:0009723 GO:0009738 GO:0009862 GO:0009867 GO:0010200 GO:0010363 GO:0030968 GO:0031348 GO:0035556 GO:0043069 GO:0050832	MAPK cascade; protein targeting to membrane; cell communication; signal transduction; steroid metabolic process; response to cold; response to ethylene stimulus; abscisic acid mediated signaling pathway; systemic acquired resistance, salicylic acid mediated signaling pathway; jasmonic acid mediated signaling pathway; response to chitin; regulation of plant-type hypersensitive response; endoplasmi…	GO:0005543 GO:0008142 GO:0035091	phospholipid binding; oxysterol binding; phosphatidylinositol binding	GO:0005634	nucleus	PF01237 PF00169	Oxysterol-binding protein; PH domain	PTHR10972 PTHR10972:SF8	OXYSTEROL-BINDING PROTEIN; OXYSTEROL-BINDING PROTEIN-RELATED	NA	NA	NA	NA
GLYMA04G43250	blue	GLYMA04G43250	KOG3311	Ribosomal_protein_S18	GO:0006354 GO:0006412 GO:0009773 GO:0019288 GO:0019684 GO:0035304 GO:0042254	DNA-dependent transcription, elongation; translation; photosynthetic electron transport in photosystem I; isopentenyl diphosphate biosynthetic process, mevalonate-independent pathway; photosynthesis, light reaction; regulation of protein dephosphorylation; ribosome biogenesis	GO:0003676 GO:0003723 GO:0003735	nucleic acid binding; RNA binding; structural constituent of ribosome	GO:0005622 GO:0005840 GO:0009507 GO:0009570 GO:0009941 GO:0015935	intracellular; ribosome; chloroplast; chloroplast stroma; chloroplast envelope; small ribosomal subunit	PF00416	Ribosomal protein S13/S18	PTHR10871 PTHR10871:SF1	30S/40S RIBOSOMAL PROTEIN; 30S RIBOSOMAL PROTEIN S13	NA	NA	NA	NA
GLYMA05G00780	blue	GLYMA05G00780	KOG3271	Translation_initiation_factor_5A_(eIF-5A)	GO:0006413 GO:0006452 GO:0008612 GO:0010089 GO:0045901 GO:0045905	translational initiation; translational frameshifting; peptidyl-lysine modification to hypusine; xylem development; positive regulation of translational elongation; positive regulation of translational termination	GO:0003723 GO:0003743 GO:0003746 GO:0043022	RNA binding; translation initiation factor activity; translation elongation factor activity; ribosome binding	GO:0005737	cytoplasm	PF00467 PF01287	KOW motif; Eukaryotic elongation factor 5A hypusine, DNA-binding OB fold	PTHR11673	TRANSLATION INITIATION FACTOR 5A-RELATED	NA	NA	K03263	translation_initiation_factor_eIF-5A
GLYMA05G00900	blue	GLYMA05G00900	NA	NA	GO:0010200	response to chitin	GO:0008270	zinc ion binding	NA	NA	PF00097	Zinc finger, C3HC4 type (RING finger)	PTHR22764 PTHR22764:SF23	RING FINGER PROTEIN 11 (SID 1669) (NEDD4 WW DOMAIN-BINDING PROTEIN 2).; OS10G0544600 PROTEIN	NA	NA	NA	NA
GLYMA05G01970	blue	GLYMA05G01970	KOG4431	Uncharacterized_protein,_induced_by_hypoxia_	GO:0001666	response to hypoxia	GO:0008270	zinc ion binding	GO:0005634	nucleus	PF04588	Hypoxia induced protein conserved region	PTHR12297	HYPOXIA-INDUCBILE GENE 1 (HIG1)-RELATED	NA	NA	NA	NA
GLYMA05G02260	blue	GLYMA05G02260	KOG3361	Iron_binding_protein_involved_in_Fe-S_cluster_formation	GO:0016226	iron-sulfur cluster assembly	GO:0005198 GO:0005506 GO:0051536	structural molecule activity; iron ion binding; iron-sulfur cluster binding	GO:0005739	mitochondrion	PF01592	NifU-like N terminal domain	PTHR10093	NITROGEN FIXATION PROTEIN NIFU	NA	NA	NA	NA
GLYMA05G02640	blue	GLYMA05G02640	NA	NA	GO:0008150	biological process	GO:0003674	molecular function	GO:0005575	cellular component	NA	NA	NA	NA	NA	NA	NA	NA
GLYMA05G02863	blue	GLYMA05G02863	NA	NA	GO:0006355 GO:0007623 GO:0009409 GO:0009553 GO:0009555 GO:0009611 GO:0009651 GO:0009733 GO:0009734 GO:0009737 GO:0009738 GO:0009743 GO:0009751 GO:0009753 GO:0010167 GO:0010182 GO:0042542 GO:0051973	regulation of transcription, DNA-dependent; circadian rhythm; response to cold; embryo sac development; pollen development; response to wounding; response to salt stress; response to auxin stimulus; auxin mediated signaling pathway; response to abscisic acid stimulus; abscisic acid mediated signaling pathway; response to carbohydrate stimulus; response to salicylic acid stimulus; response to jasm…	GO:0003700 GO:0003712 GO:0004402 GO:0005515 GO:0005516 GO:0008270	sequence-specific DNA binding transcription factor activity; transcription cofactor activity; histone acetyltransferase activity; protein binding; calmodulin binding; zinc ion binding	GO:0005634 GO:0005737	nucleus; cytoplasm	PF00651	BTB/POZ domain	PTHR24413 PTHR24413:SF192	FAMILY NOT NAMED;	NA	NA	NA	NA
GLYMA05G03850	blue	GLYMA05G03850	KOG0400	40S_ribosomal_protein_S13	GO:0000911 GO:0001510 GO:0006412 GO:0009664 GO:0009965 GO:0010090 GO:0042545	cytokinesis by cell plate formation; RNA methylation; translation; plant-type cell wall organization; leaf morphogenesis; trichome morphogenesis; cell wall modification	GO:0003735	structural constituent of ribosome	GO:0005622 GO:0005730 GO:0005783 GO:0005840 GO:0009507 GO:0016020 GO:0022627	intracellular; nucleolus; endoplasmic reticulum; ribosome; chloroplast; membrane; cytosolic small ribosomal subunit	PF00312 PF08069	Ribosomal protein S15; Ribosomal S13/S15 N-terminal domain	PTHR11885	RIBOSOMAL PROTEIN S15P/S13E	NA	NA	K02953	small_subunit_ribosomal_protein_S13e
GLYMA05G04020	blue	GLYMA05G04020	KOG0840	ATP-dependent_Clp_protease,_proteolytic_subunit	GO:0006364 GO:0006508 GO:0009658 GO:0009902 GO:0010027 GO:0010207 GO:0034660 GO:0035304 GO:0042793 GO:0045893	rRNA processing; proteolysis; chloroplast organization; chloroplast relocation; thylakoid membrane organization; photosystem II assembly; ncRNA metabolic process; regulation of protein dephosphorylation; transcription from plastid promoter; positive regulation of transcription, DNA-dependent	GO:0004252	serine-type endopeptidase activity	GO:0009507 GO:0009534 GO:0009570 GO:0009840 GO:0009941 GO:0010287	chloroplast; chloroplast thylakoid; chloroplast stroma; chloroplastic endopeptidase Clp complex; chloroplast envelope; plastoglobule	PF00574	Clp protease	PTHR10381	PROTEASE FAMILY S14 CLPP PROTEASE	3.4.21.92	Endopeptidase_Clp	K01358	ATP-dependent_Clp_protease,_protease_subunit_[EC:3.4.21.92]
GLYMA05G04230	blue	GLYMA05G04230	KOG1348	Asparaginyl_peptidases	GO:0006508 GO:0006624	proteolysis; vacuolar protein processing	GO:0004197	cysteine-type endopeptidase activity	NA	NA	PF01650	Peptidase C13 family	PTHR12000 PTHR12000:SF2	HEMOGLOBINASE FAMILY MEMBER; HEMOGLOBINASE	3.4.22.34	Legumain	K01369	legumain_[EC:3.4.22.34]
GLYMA05G04540	blue	GLYMA05G04540	KOG1654	Microtubule-associated_anchor_protein_involved_in_autophagy_and_membrane_trafficking	GO:0006914	autophagy	GO:0008017	microtubule binding	NA	NA	PF02991	Microtubule associated protein 1A/1B, light chain 3	PTHR10969 PTHR10969:SF17	MICROTUBULE-ASSOCIATED PROTEINS 1A/1B LIGHT CHAIN 3-RELATED; AUTOPHAGY-RELATED PROTEIN 8	NA	NA	NA	NA
GLYMA05G04650	blue	GLYMA05G04650	KOG3133	40_kDa_farnesylated_protein_associated_with_peroxisomes	GO:0007031	peroxisome organization	GO:0005515 GO:0042802	protein binding; identical protein binding	GO:0005634 GO:0005777 GO:0005829	nucleus; peroxisome; cytosol	PF04614	Pex19 protein family	PTHR12774	PEROXISOMAL FARNESYLATED PROTEIN	NA	NA	K13337	peroxin-19
GLYMA05G04731	blue	GLYMA05G04731	NA	NA	GO:0000226 GO:0000911 GO:0009630	microtubule cytoskeleton organization; cytokinesis by cell plate formation; gravitropism	GO:0003723	RNA binding	GO:0005634 GO:0009506	nucleus; plasmodesma	PF05641	Agenet domain	NA	NA	NA	NA	NA	NA
GLYMA05G05020	blue	GLYMA05G05020	KOG0324	Uncharacterized_conserved_protein	GO:0008150	biological process	GO:0003674	molecular function	GO:0005737	cytoplasm	PF05903	PPPDE putative peptidase domain	PTHR12378	UNCHARACTERIZED	NA	NA	NA	NA
GLYMA05G05650	blue	GLYMA05G05650	KOG3092	Casein_kinase_II,_beta_subunit	GO:0007623 GO:0016567 GO:0042753 GO:0048573	circadian rhythm; protein ubiquitination; positive regulation of circadian rhythm; photoperiodism, flowering	GO:0004674 GO:0019887	protein serine/threonine kinase activity; protein kinase regulator activity	GO:0005634 GO:0005737 GO:0005956	nucleus; cytoplasm; protein kinase CK2 complex	PF01214	Casein kinase II regulatory subunit	PTHR11740	CASEIN KINASE II BETA CHAIN	NA	NA	K03115	casein_kinase_II_subunit_beta
GLYMA05G05676	blue	GLYMA05G05676	KOG0402	60S_ribosomal_protein_L37	GO:0006412 GO:0042254	translation; ribosome biogenesis	GO:0003735	structural constituent of ribosome	GO:0005622 GO:0005737 GO:0005829 GO:0005840 GO:0022625	intracellular; cytoplasm; cytosol; ribosome; cytosolic large ribosomal subunit	PF01780	Ribosomal L37ae protein family	PTHR11517	60S RIBOSOMAL PROTEIN L37A	NA	NA	NA	NA
GLYMA05G05760	blue	GLYMA05G05760	NA	NA	GO:0016571 GO:0048451 GO:0048453	histone methylation; petal formation; sepal formation	NA	NA	GO:0009507	chloroplast	NA	NA	NA	NA	NA	NA	NA	NA
GLYMA05G07670	blue	GLYMA05G07670	NA	NA	GO:0008219	cell death	NA	NA	GO:0005739 GO:0009507 GO:0009536 GO:0009941	mitochondrion; chloroplast; plastid; chloroplast envelope	PF11833	Protein of unknown function (DUF3353)	NA	NA	NA	NA	NA	NA
GLYMA05G08480	blue	GLYMA05G08480	KOG0534	NADH-cytochrome_b-5_reductase	GO:0006096 GO:0006833 GO:0006972 GO:0007030 GO:0009266 GO:0009651 GO:0046686 GO:0055114	glycolysis; water transport; hyperosmotic response; Golgi organization; response to temperature stimulus; response to salt stress; response to cadmium ion; oxidation-reduction process	GO:0004128 GO:0005507 GO:0016491	cytochrome-b5 reductase activity, acting on NAD(P)H; copper ion binding; oxidoreductase activity	GO:0005739 GO:0005758 GO:0005794 GO:0009505	mitochondrion; mitochondrial intermembrane space; Golgi apparatus; plant-type cell wall	PF00970 PF00175	Oxidoreductase FAD-binding domain; Oxidoreductase NAD-binding domain	PTHR19370 PTHR19370:SF11	NADH-CYTOCHROME B5 REDUCTASE; SUBFAMILY NOT NAMED	1.6.2.2	Cytochrome-b5_reductase	K00326	cytochrome-b5_reductase_[EC:1.6.2.2]
GLYMA05G08810	blue	GLYMA05G08810	NA	NA	GO:0006979 GO:0009236 GO:0019354	response to oxidative stress; cobalamin biosynthetic process; siroheme biosynthetic process	GO:0016829 GO:0046872 GO:0051266	lyase activity; metal ion binding; sirohydrochlorin ferrochelatase activity	GO:0009507	chloroplast	PF01903	CbiX	NA	NA	NA	NA	NA	NA
GLYMA05G09190	blue	GLYMA05G09190	KOG2775	Metallopeptidase	GO:0006508 GO:0009987 GO:0010048 GO:0016485 GO:0051604	proteolysis; cellular process; vernalization response; protein processing; protein maturation	GO:0004177 GO:0008235	aminopeptidase activity; metalloexopeptidase activity	GO:0005737	cytoplasm	PF00557	Metallopeptidase family M24	PTHR10804 PTHR10804:SF9	PROTEASE FAMILY M24 (METHIONYL AMINOPEPTIDASE, AMINOPEPTIDASE P); gb def: peptidase [caenorhabditis elegans]	NA	NA	NA	NA
GLYMA05G09300	blue	GLYMA05G09300	NA	NA	GO:0008150	biological process	GO:0003674	molecular function	GO:0005634	nucleus	NA	NA	NA	NA	NA	NA	NA	NA
GLYMA05G09970	blue	GLYMA05G09970	NA	NA	GO:0006412	translation	NA	NA	GO:0005739	mitochondrion	NA	NA	NA	NA	NA	NA	NA	NA
GLYMA05G21110	blue	GLYMA05G21110	KOG2852	Possible_oxidoreductase	GO:0055114	oxidation-reduction process	GO:0016491	oxidoreductase activity	GO:0005575	cellular component	PF01266	FAD dependent oxidoreductase	PTHR13847 PTHR13847:SF10	FAD NAD BINDING OXIDOREDUCTASES; SARCOSINE DEHYDROGENASE	NA	NA	NA	NA
GLYMA05G21810	blue	GLYMA05G21810	KOG3445	Mitochondrial/chloroplast_ribosomal_protein_36a	GO:0008150	biological process	GO:0003674	molecular function	GO:0005739	mitochondrion	PF05047	Mitochondrial ribosomal protein L51 / S25 / CI-B8 domain	PTHR21396	39S RIBOSOMAL PROTEIN L43	NA	NA	NA	NA
GLYMA05G21910	blue	GLYMA05G21910	NA	NA	GO:0000041 GO:0006612 GO:0006812 GO:0006816 GO:0006820 GO:0006828 GO:0006862 GO:0006882 GO:0006888 GO:0006944 GO:0009624 GO:0010363 GO:0015691 GO:0015696 GO:0015802 GO:0030001 GO:0043069 GO:0043090 GO:0043269 GO:0055085	transition metal ion transport; protein targeting to membrane; cation transport; calcium ion transport; anion transport; manganese ion transport; nucleotide transport; cellular zinc ion homeostasis; ER to Golgi vesicle-mediated transport; cellular membrane fusion; response to nematode; regulation of plant-type hypersensitive response; cadmium ion transport; ammonium transport; basic amino acid tr…	GO:0008324 GO:0015368 GO:0015369	cation transmembrane transporter activity; calcium:cation antiporter activity; calcium:hydrogen antiporter activity	GO:0005773 GO:0009705 GO:0012505	vacuole; plant-type vacuole membrane; endomembrane system	PF01699	Sodium/calcium exchanger protein	NA	NA	NA	NA	NA	NA
GLYMA05G22030	blue	GLYMA05G22030	NA	NA	GO:0008150	biological process	GO:0003674	molecular function	GO:0005575	cellular component	PF10714	Late embryogenesis abundant protein 18	NA	NA	NA	NA	NA	NA
GLYMA05G22510	blue	GLYMA05G22510	KOG3389	NADH:ubiquinone_oxidoreductase,_NDUFS4/18_kDa_subunit	GO:0006096 GO:0006511 GO:0006833 GO:0006970 GO:0006972 GO:0007030 GO:0009266 GO:0009631 GO:0009651 GO:0009853 GO:0022900 GO:0046686 GO:0051788 GO:0080129	glycolysis; ubiquitin-dependent protein catabolic process; water transport; response to osmotic stress; hyperosmotic response; Golgi organization; response to temperature stimulus; cold acclimation; response to salt stress; photorespiration; electron transport chain; response to cadmium ion; response to misfolded protein; proteasome core complex assembly	GO:0008137 GO:0016651 GO:0050897	NADH dehydrogenase (ubiquinone) activity; oxidoreductase activity, acting on NAD(P)H; cobalt ion binding	GO:0005739 GO:0005743 GO:0005747	mitochondrion; mitochondrial inner membrane; mitochondrial respiratory chain complex I	PF04800	ETC complex I subunit conserved region	PTHR12219 PTHR12219:SF8	NADH-UBIQUINONE OXIDOREDUCTASE; NADH-UBIQUINONE OXIDOREDUCTASE 18 KD-LIKE SUBUNIT	1.6.5.3 1.6.99.3	NADH_dehydrogenase_(ubiquinone). NADH_dehydrogenase.	K03937	NADH_dehydrogenase_(ubiquinone)_Fe-S_protein_4_[EC:1.6.5.3_1.6.99.3]
GLYMA05G23220	blue	GLYMA05G23220	KOG3469	Cytochrome_c_oxidase,_subunit_VIa/COX13	NA	NA	GO:0004129	cytochrome-c oxidase activity	GO:0005739 GO:0005743 GO:0005751	mitochondrion; mitochondrial inner membrane; mitochondrial respiratory chain complex IV	PF02046	Cytochrome c oxidase subunit VIa	PTHR11504	CYTOCHROME C OXIDASE POLYPEPTIDE VIA	1.9.3.1	Cytochrome-c_oxidase.	K02266	cytochrome_c_oxidase_subunit_VIa_[EC:1.9.3.1]
GLYMA05G23680	blue	GLYMA05G23680	NA	NA	GO:0006970 GO:0009414 GO:0009790 GO:0009793 GO:0048316	response to osmotic stress; response to water deprivation; embryo development; embryo development ending in seed dormancy; seed development	GO:0003674	molecular function	GO:0009506	plasmodesma	PF03760	Late embryogenesis abundant (LEA) group 1	NA	NA	NA	NA	NA	NA
GLYMA05G23690	blue	GLYMA05G23690	NA	NA	GO:0006098 GO:0009688 GO:0010103 GO:0019288 GO:0022900	pentose-phosphate shunt; abscisic acid biosynthetic process; stomatal complex morphogenesis; isopentenyl diphosphate biosynthetic process, mevalonate-independent pathway; electron transport chain	GO:0009055 GO:0051536 GO:0051537	electron carrier activity; iron-sulfur cluster binding; 2 iron, 2 sulfur cluster binding	GO:0009507	chloroplast	PF00111	2Fe-2S iron-sulfur cluster binding domain	NA	NA	NA	NA	K02639	ferredoxin
GLYMA05G23731	blue	GLYMA05G23731	NA	NA	GO:0006470 GO:0007275	protein dephosphorylation; multicellular organismal development	GO:0030946	protein tyrosine phosphatase activity, metal-dependent	GO:0005634	nucleus	NA	NA	PTHR10190 PTHR10190:SF4	EYES ABSENT HOMOLOG; EYES ABSENT HOMOLOG 3	NA	NA	NA	NA
GLYMA05G23880	blue	GLYMA05G23880	KOG3249	Uncharacterized_conserved_protein	NA	NA	GO:0003674	molecular function	GO:0005634	nucleus	PF10260	Uncharacterized conserved domain (SAYSvFN)	PTHR13527	UNCHARACTERIZED	NA	NA	NA	NA
GLYMA05G24920	blue	GLYMA05G24920	KOG0762	Mitochondrial_carrier_protein	GO:0006810 GO:0006839	transport; mitochondrial transport	NA	NA	GO:0005739 GO:0005743	mitochondrion; mitochondrial inner membrane	PF00153	Mitochondrial carrier protein	PTHR24089 PTHR24089:SF160	FAMILY NOT NAMED;	NA	NA	NA	NA
GLYMA05G24930	blue	GLYMA05G24930	KOG3464	60S_ribosomal_protein_L44	GO:0006412	translation	GO:0003735	structural constituent of ribosome	GO:0005622 GO:0005737 GO:0005840 GO:0022625	intracellular; cytoplasm; ribosome; cytosolic large ribosomal subunit	PF00935	Ribosomal protein L44	PTHR10369	60S RIBOSOMAL PROTEIN L44	NA	NA	K02929	large_subunit_ribosomal_protein_L44e
GLYMA05G25730	blue	GLYMA05G25730	KOG3151	26S_proteasome_regulatory_complex,_subunit_RPN12/PSMD8	GO:0006508 GO:0006511 GO:0006635 GO:0009407 GO:0009408 GO:0009647 GO:0009733 GO:0009735 GO:0009908 GO:0030163 GO:0031540 GO:0042023 GO:0043161 GO:0043248 GO:0048366 GO:0048528 GO:0048767 GO:0048825 GO:0051510 GO:0051604 GO:0051788 GO:0080129	proteolysis; ubiquitin-dependent protein catabolic process; fatty acid beta-oxidation; toxin catabolic process; response to heat; skotomorphogenesis; response to auxin stimulus; response to cytokinin stimulus; flower development; protein catabolic process; regulation of anthocyanin biosynthetic process; DNA endoreduplication; proteasomal ubiquitin-dependent protein catabolic process; proteasome a…	GO:0008233	peptidase activity	GO:0000502 GO:0005634 GO:0005829 GO:0005838 GO:0008541 GO:0009941	proteasome complex; nucleus; cytosol; proteasome regulatory particle; proteasome regulatory particle, lid subcomplex; chloroplast envelope	PF03399	SAC3/GANP/Nin1/mts3/eIF-3 p25 family	PTHR12387	26S PROTEASOME NON-ATPASE REGULATORY SUBUNIT 8	NA	NA	K03031	26S_proteasome_regulatory_subunit_N12
GLYMA05G25740	blue	GLYMA05G25740	KOG3431	Apoptosis-related_protein/predicted_DNA-binding_protein	GO:0008150	biological process	GO:0003677 GO:0003690	DNA binding; double-stranded DNA binding	GO:0005829	cytosol	PF01984	Double-stranded DNA-binding domain	PTHR10840	PROGRAMMED CELL DEATH 5	NA	NA	NA	NA
[truncated: 18,971 more rows]

## Sheet: Yellow
Gene	Module	Glyma 1.1 ID (1)	KOG IDs (10)	KOG_Desctiptions	Gene Ontology Biological Process IDs (5)	Gene Ontology Biological Process Descriptions	Gene Ontology Molecular Function IDs (6)	Gene Ontology Molecular Function Descriptions	Gene Ontology Cellular Component IDs (7)	Gene Ontology Cellular Component Descriptions	PFAM IDs (8)	PFAM_Descriptions	Panther IDs (9)	Panther_Descriptions	EC IDs (11)	EC_Descriptions	KO IDs (12)	KO_Descriptions
[truncated: 2,430 more rows]

[truncated: 15 more sheets: Turquoise, Tan, Salmon, Red, Purple, Pink, MidnightBlue, Magenta, Grey, GreenYellow, Green, Cyan, Brown, Blue, Black]
