# Supplementary material for: A seed germination transcriptomic study contrasting two soybean genotypes that differ in terms of their tolerance to the deleterious impacts of elevated temperatures during seed fill
Source: BMC Res Notes. 2019 Aug 19;12:522. doi: 10.1186/s13104-019-4559-7 (PMC6700996; doi:10.1186/s13104-019-4559-7)
Supplement: Supplementary file 8 — Additional file 8. Gene ontology biological process term enrichment analysis of modules identified by weighted gene co-expression network analysis (WGCNA). [file 13104_2019_4559_MOESM8_ESM.xlsx]

## Sheet: Summary
Cluster Color	GO terms (BP) sig. enriched (#)	DEG # (≥2-fold)	Selected enriched GO terms (Biological Process)	GO ID
Blue	75	3029	translation	GO:0006412
			ribosome biogenesis	GO:0042254
			ribonucleoprotein complex assembly	GO:0022618
			ncRNA metabolic process	GO:0034660
			RNA processing	GO:0006396
			organelle assembly	GO:0070925
			rRNA-containing ribonucleoprotein complex export from nucleus	GO:0071428
			tRNA metabolic process	GO:0006399
			peroxisome organization	GO:0007031
Brown	41	2777	mRNA splicing, via spliceosome	GO:0000398
			regulation of RNA splicing	GO:0043484
			mRNA metabolic process	GO:0016071
			positive regulation of gene expression	GO:0010628
			regulation of mRNA metabolic process	GO:1903311
			protein ubiquitination	GO:0016567
			ubiquitin-dependent protein catabolic process	GO:0006511
Cyan	7	66	alternative mRNA splicing, via spliceosome	GO:0000380
			regulation of alternative mRNA splicing, via spliceosome	GO:0000381
			regulation of RNA splicing	GO:0043484
			regulation of mRNA splicing, via spliceosome	GO:0048024
			mRNA cis splicing, via spliceosome	GO:0045292
			regulation of mRNA processing	GO:0050684
			regulation of mRNA metabolic process	GO:1903311
Green	29	1091	response to heat	GO:0009408
			response to hydrogen peroxide	GO:0042542
			protein folding	GO:0006457
			response to temperature stimulus	GO:0009266
			response to oxidative stress	GO:0006979
			response to stress	GO:0006950
			chaperone-mediated protein folding	GO:0061077
			response to unfolded protein	GO:0006986
GreenYellow	3	209	mRNA transcription by RNA polymerase II	GO:0042789
			cellular component maintenance	GO:0043954
			chromatin maintenance	GO:0070827
Grey	10	77	regulation of actin polymerization or depolymerization	GO:0008064
			supramolecular fiber organization	GO:0097435
			regulation of actin filament organization	GO:0110053
			regulation of supramolecular fiber organization	GO:1902903
Red	70	841	cell wall organization	GO:0071555
			cell wall organization or biogenesis	GO:0071554
			polysaccharide metabolic process	GO:0005976
			cell wall polysaccharide metabolic process	GO:0010383
			regulation of RNA biosynthetic process	GO:2001141
			carbohydrate metabolic process	GO:0005975
			transcription, DNA-templated	GO:0006351
			carbohydrate biosynthetic process	GO:0016051
			salicylic acid metabolic process	GO:0009696
			salicylic acid biosynthetic process	GO:0009697
Tan	14	180	oxidation-reduction process	GO:0055114
			negative regulation of peptidase activity	GO:0010466
			negative regulation of hydrolase activity	GO:0051346
			regulation of peptidase activity	GO:0052547
Turquoise	148	7317	carbohydrate metabolic process	GO:0005975
			lipid metabolic process	GO:0006629
			cell wall organization	GO:0071555
			vesicle-mediated transport	GO:0016192
			cellular carbohydrate metabolic process	GO:0044262
			acetyl-CoA biosynthetic process	GO:0006085
			fatty acid metabolic process	GO:0006631
			sterol metabolic process	GO:0016125
			oxidation-reduction process	GO:0055114
			DNA replication	GO:0006260
Yellow	90	2430	chromatin organization	GO:0006325
			chromosome organization	GO:0051276
			nucleic acid-templated transcription	GO:0097659
			transcription, DNA-templated	GO:0006351
			regulation of transcription, DNA-templated	GO:0006355
			regulation of RNA metabolic process	GO:0051252
			nucleosome organization	GO:0034728
Black	0	654	NA	NA
Salmon	0	97	NA	NA
Magenta	0	382	NA	NA
MidnightBlue	0	49	NA	NA
Pink	0	439	NA	NA
Purple	0	257	NA	NA

## Sheet: Yellow
source	term_name	term_id	adjusted_p_value	negative_log10_of_adjusted_p_value	term_size	query_size	intersection_size	effective_domain_size	intersections
GO:BP	chromatin organization	GO:0006325	2.68573e-05	4.57094	253	2150	60	18837	GLYMA_01G166400,GLYMA_02G012100,GLYMA_04G123500,GLYMA_04G236500,GLYMA_08G227400,GLYMA_10G033100,GLYMA_10G163300,GLYMA_11G061000,GLYMA_11G077000,GLYMA_11G157700,GLYMA_14G193200,GLYMA_14G215100,GLYMA_15G097800,GLYMA_16G024900,GLYMA_16G056700,GLYMA_20G225900,GLYMA_01G003800,GLYMA_15G032300,GLYMA_20G083800,GLYMA_20G101000,GLYMA_15G117100,GLYMA_09G156500,GLYMA_02G245000,GLYMA_03G171400,GLYMA_07G202500…
GO:BP	chromosome organization	GO:0051276	2.68573e-05	4.57094	339	2150	74	18837	GLYMA_01G166400,GLYMA_02G012100,GLYMA_04G123500,GLYMA_04G236500,GLYMA_08G151600,GLYMA_08G227400,GLYMA_10G033100,GLYMA_10G163300,GLYMA_11G061000,GLYMA_11G077000,GLYMA_11G157700,GLYMA_13G059800,GLYMA_13G123700,GLYMA_13G238000,GLYMA_14G193200,GLYMA_14G215100,GLYMA_15G097800,GLYMA_16G024900,GLYMA_16G056700,GLYMA_20G225900,GLYMA_01G003800,GLYMA_15G032300,GLYMA_20G083800,GLYMA_20G101000,GLYMA_15G117100…
GO:BP	DNA packaging	GO:0006323	0.00101691	2.99272	60	2150	21	18837	GLYMA_08G227400,GLYMA_10G033100,GLYMA_10G163300,GLYMA_11G061000,GLYMA_14G215100,GLYMA_20G225900,GLYMA_15G032300,GLYMA_20G083800,GLYMA_02G245000,GLYMA_03G171400,GLYMA_07G202500,GLYMA_13G173100,GLYMA_18G266200,GLYMA_02G245100,GLYMA_14G215200,GLYMA_08G052600,GLYMA_13G317500,GLYMA_14G217100,GLYMA_15G150700,GLYMA_18G112500,GLYMA_19G029000
GO:BP	RNA biosynthetic process	GO:0032774	0.00105497	2.97676	1410	2150	216	18837	GLYMA_01G022500,GLYMA_01G166400,GLYMA_01G206700,GLYMA_01G207300,GLYMA_02G239600,GLYMA_04G033300,GLYMA_04G123500,GLYMA_05G221300,GLYMA_06G033300,GLYMA_06G083500,GLYMA_06G133800,GLYMA_06G232300,GLYMA_07G036200,GLYMA_07G104700,GLYMA_07G130400,GLYMA_07G248800,GLYMA_09G173000,GLYMA_10G019600,GLYMA_10G033100,GLYMA_10G062700,GLYMA_10G163300,GLYMA_11G077000,GLYMA_11G157700,GLYMA_11G221200,GLYMA_12G110400…
GO:BP	nucleic acid-templated transcription	GO:0097659	0.00105497	2.97676	1407	2150	216	18837	GLYMA_01G022500,GLYMA_01G166400,GLYMA_01G206700,GLYMA_01G207300,GLYMA_02G239600,GLYMA_04G033300,GLYMA_04G123500,GLYMA_05G221300,GLYMA_06G033300,GLYMA_06G083500,GLYMA_06G133800,GLYMA_06G232300,GLYMA_07G036200,GLYMA_07G104700,GLYMA_07G130400,GLYMA_07G248800,GLYMA_09G173000,GLYMA_10G019600,GLYMA_10G033100,GLYMA_10G062700,GLYMA_10G163300,GLYMA_11G077000,GLYMA_11G157700,GLYMA_11G221200,GLYMA_12G110400…
GO:BP	nucleosome assembly	GO:0006334	0.00125585	2.90106	54	2150	19	18837	GLYMA_08G227400,GLYMA_10G033100,GLYMA_10G163300,GLYMA_11G061000,GLYMA_14G215100,GLYMA_20G225900,GLYMA_15G032300,GLYMA_20G083800,GLYMA_02G245000,GLYMA_03G171400,GLYMA_07G202500,GLYMA_13G173100,GLYMA_18G266200,GLYMA_02G245100,GLYMA_14G215200,GLYMA_08G052600,GLYMA_13G317500,GLYMA_14G217100,GLYMA_18G112500
GO:BP	transcription, DNA-templated	GO:0006351	0.00125585	2.90106	1397	2150	213	18837	GLYMA_01G022500,GLYMA_01G166400,GLYMA_01G206700,GLYMA_01G207300,GLYMA_02G239600,GLYMA_04G033300,GLYMA_04G123500,GLYMA_05G221300,GLYMA_06G033300,GLYMA_06G083500,GLYMA_06G133800,GLYMA_06G232300,GLYMA_07G036200,GLYMA_07G104700,GLYMA_07G130400,GLYMA_09G173000,GLYMA_10G033100,GLYMA_10G062700,GLYMA_10G163300,GLYMA_11G077000,GLYMA_11G157700,GLYMA_11G221200,GLYMA_12G110400,GLYMA_12G188600,GLYMA_13G310100…
GO:BP	chromosome condensation	GO:0030261	0.00138334	2.85907	18	2150	10	18837	GLYMA_10G033100,GLYMA_10G163300,GLYMA_14G215100,GLYMA_20G225900,GLYMA_02G245000,GLYMA_02G245100,GLYMA_14G215200,GLYMA_08G052600,GLYMA_15G150700,GLYMA_19G029000
GO:BP	regulation of macromolecule biosynthetic process	GO:0010556	0.00138334	2.85907	1380	2150	209	18837	GLYMA_01G022500,GLYMA_01G166400,GLYMA_01G206700,GLYMA_01G207300,GLYMA_02G239600,GLYMA_03G200000,GLYMA_04G033300,GLYMA_04G123500,GLYMA_05G221300,GLYMA_06G033300,GLYMA_06G083500,GLYMA_06G133800,GLYMA_06G232300,GLYMA_07G036200,GLYMA_07G104700,GLYMA_07G130400,GLYMA_07G248800,GLYMA_09G173000,GLYMA_10G019600,GLYMA_10G033100,GLYMA_10G062700,GLYMA_10G163300,GLYMA_11G077000,GLYMA_11G157700,GLYMA_11G221200…
GO:BP	regulation of nucleic acid-templated transcription	GO:1903506	0.00138334	2.85907	1297	2150	198	18837	GLYMA_01G022500,GLYMA_01G166400,GLYMA_01G206700,GLYMA_01G207300,GLYMA_02G239600,GLYMA_04G033300,GLYMA_04G123500,GLYMA_05G221300,GLYMA_06G033300,GLYMA_06G083500,GLYMA_06G133800,GLYMA_06G232300,GLYMA_07G036200,GLYMA_07G104700,GLYMA_07G130400,GLYMA_07G248800,GLYMA_09G173000,GLYMA_10G019600,GLYMA_10G033100,GLYMA_10G062700,GLYMA_10G163300,GLYMA_11G077000,GLYMA_11G157700,GLYMA_11G221200,GLYMA_12G110400…
GO:BP	chromatin assembly	GO:0031497	0.00138334	2.85907	55	2150	19	18837	GLYMA_08G227400,GLYMA_10G033100,GLYMA_10G163300,GLYMA_11G061000,GLYMA_14G215100,GLYMA_20G225900,GLYMA_15G032300,GLYMA_20G083800,GLYMA_02G245000,GLYMA_03G171400,GLYMA_07G202500,GLYMA_13G173100,GLYMA_18G266200,GLYMA_02G245100,GLYMA_14G215200,GLYMA_08G052600,GLYMA_13G317500,GLYMA_14G217100,GLYMA_18G112500
GO:BP	regulation of cellular biosynthetic process	GO:0031326	0.00138334	2.85907	1389	2150	210	18837	GLYMA_01G022500,GLYMA_01G166400,GLYMA_01G206700,GLYMA_01G207300,GLYMA_02G239600,GLYMA_03G200000,GLYMA_04G033300,GLYMA_04G123500,GLYMA_05G221300,GLYMA_06G033300,GLYMA_06G083500,GLYMA_06G133800,GLYMA_06G232300,GLYMA_07G036200,GLYMA_07G104700,GLYMA_07G130400,GLYMA_07G248800,GLYMA_09G173000,GLYMA_10G019600,GLYMA_10G033100,GLYMA_10G062700,GLYMA_10G163300,GLYMA_11G077000,GLYMA_11G157700,GLYMA_11G221200…
GO:BP	regulation of RNA biosynthetic process	GO:2001141	0.00138334	2.85907	1297	2150	198	18837	GLYMA_01G022500,GLYMA_01G166400,GLYMA_01G206700,GLYMA_01G207300,GLYMA_02G239600,GLYMA_04G033300,GLYMA_04G123500,GLYMA_05G221300,GLYMA_06G033300,GLYMA_06G083500,GLYMA_06G133800,GLYMA_06G232300,GLYMA_07G036200,GLYMA_07G104700,GLYMA_07G130400,GLYMA_07G248800,GLYMA_09G173000,GLYMA_10G019600,GLYMA_10G033100,GLYMA_10G062700,GLYMA_10G163300,GLYMA_11G077000,GLYMA_11G157700,GLYMA_11G221200,GLYMA_12G110400…
GO:BP	regulation of cellular macromolecule biosynthetic process	GO:2000112	0.00139091	2.8567	1364	2150	206	18837	GLYMA_01G022500,GLYMA_01G166400,GLYMA_01G206700,GLYMA_01G207300,GLYMA_02G239600,GLYMA_03G200000,GLYMA_04G033300,GLYMA_04G123500,GLYMA_05G221300,GLYMA_06G033300,GLYMA_06G083500,GLYMA_06G133800,GLYMA_06G232300,GLYMA_07G036200,GLYMA_07G104700,GLYMA_07G130400,GLYMA_09G173000,GLYMA_10G033100,GLYMA_10G062700,GLYMA_10G163300,GLYMA_11G077000,GLYMA_11G157700,GLYMA_11G221200,GLYMA_12G110400,GLYMA_12G188600…
GO:BP	regulation of biosynthetic process	GO:0009889	0.00139091	2.8567	1393	2150	210	18837	GLYMA_01G022500,GLYMA_01G166400,GLYMA_01G206700,GLYMA_01G207300,GLYMA_02G239600,GLYMA_03G200000,GLYMA_04G033300,GLYMA_04G123500,GLYMA_05G221300,GLYMA_06G033300,GLYMA_06G083500,GLYMA_06G133800,GLYMA_06G232300,GLYMA_07G036200,GLYMA_07G104700,GLYMA_07G130400,GLYMA_07G248800,GLYMA_09G173000,GLYMA_10G019600,GLYMA_10G033100,GLYMA_10G062700,GLYMA_10G163300,GLYMA_11G077000,GLYMA_11G157700,GLYMA_11G221200…
GO:BP	histone modification	GO:0016570	0.00139091	2.8567	144	2150	35	18837	GLYMA_01G166400,GLYMA_02G012100,GLYMA_04G123500,GLYMA_04G236500,GLYMA_11G077000,GLYMA_11G157700,GLYMA_14G193200,GLYMA_15G097800,GLYMA_16G024900,GLYMA_16G056700,GLYMA_01G003800,GLYMA_20G101000,GLYMA_15G117100,GLYMA_09G156500,GLYMA_17G215200,GLYMA_20G069300,GLYMA_01G074000,GLYMA_02G160100,GLYMA_05G040600,GLYMA_08G226700,GLYMA_09G215000,GLYMA_09G228600,GLYMA_10G012600,GLYMA_10G112500,GLYMA_10G171900…
GO:BP	covalent chromatin modification	GO:0016569	0.00139091	2.8567	144	2150	35	18837	GLYMA_01G166400,GLYMA_02G012100,GLYMA_04G123500,GLYMA_04G236500,GLYMA_11G077000,GLYMA_11G157700,GLYMA_14G193200,GLYMA_15G097800,GLYMA_16G024900,GLYMA_16G056700,GLYMA_01G003800,GLYMA_20G101000,GLYMA_15G117100,GLYMA_09G156500,GLYMA_17G215200,GLYMA_20G069300,GLYMA_01G074000,GLYMA_02G160100,GLYMA_05G040600,GLYMA_08G226700,GLYMA_09G215000,GLYMA_09G228600,GLYMA_10G012600,GLYMA_10G112500,GLYMA_10G171900…
GO:BP	regulation of nucleobase-containing compound metabolic process	GO:0019219	0.0014448	2.84019	1366	2150	206	18837	GLYMA_01G022500,GLYMA_01G166400,GLYMA_01G206700,GLYMA_01G207300,GLYMA_02G239600,GLYMA_04G033300,GLYMA_04G123500,GLYMA_05G221300,GLYMA_06G033300,GLYMA_06G083500,GLYMA_06G133800,GLYMA_06G232300,GLYMA_07G036200,GLYMA_07G104700,GLYMA_07G130400,GLYMA_07G248800,GLYMA_09G173000,GLYMA_10G019600,GLYMA_10G033100,GLYMA_10G062700,GLYMA_10G163300,GLYMA_11G077000,GLYMA_11G157700,GLYMA_11G221200,GLYMA_12G110400…
GO:BP	regulation of transcription, DNA-templated	GO:0006355	0.00153517	2.81384	1284	2150	195	18837	GLYMA_01G022500,GLYMA_01G166400,GLYMA_01G206700,GLYMA_01G207300,GLYMA_02G239600,GLYMA_04G033300,GLYMA_04G123500,GLYMA_05G221300,GLYMA_06G033300,GLYMA_06G083500,GLYMA_06G133800,GLYMA_06G232300,GLYMA_07G036200,GLYMA_07G104700,GLYMA_07G130400,GLYMA_09G173000,GLYMA_10G033100,GLYMA_10G062700,GLYMA_10G163300,GLYMA_11G077000,GLYMA_11G157700,GLYMA_11G221200,GLYMA_12G110400,GLYMA_12G188600,GLYMA_13G310100…
GO:BP	regulation of RNA metabolic process	GO:0051252	0.00157642	2.80233	1347	2150	203	18837	GLYMA_01G022500,GLYMA_01G166400,GLYMA_01G206700,GLYMA_01G207300,GLYMA_02G239600,GLYMA_04G033300,GLYMA_04G123500,GLYMA_05G221300,GLYMA_06G033300,GLYMA_06G083500,GLYMA_06G133800,GLYMA_06G232300,GLYMA_07G036200,GLYMA_07G104700,GLYMA_07G130400,GLYMA_07G248800,GLYMA_09G173000,GLYMA_10G019600,GLYMA_10G033100,GLYMA_10G062700,GLYMA_10G163300,GLYMA_11G077000,GLYMA_11G157700,GLYMA_11G221200,GLYMA_12G110400…
GO:BP	chromatin assembly or disassembly	GO:0006333	0.00173321	2.76115	59	2150	19	18837	GLYMA_08G227400,GLYMA_10G033100,GLYMA_10G163300,GLYMA_11G061000,GLYMA_14G215100,GLYMA_20G225900,GLYMA_15G032300,GLYMA_20G083800,GLYMA_02G245000,GLYMA_03G171400,GLYMA_07G202500,GLYMA_13G173100,GLYMA_18G266200,GLYMA_02G245100,GLYMA_14G215200,GLYMA_08G052600,GLYMA_13G317500,GLYMA_14G217100,GLYMA_18G112500
GO:BP	organelle organization	GO:0006996	0.00173321	2.76115	1008	2150	158	18837	GLYMA_07G000100,GLYMA_15G000100,GLYMA_01G166400,GLYMA_02G012100,GLYMA_04G123500,GLYMA_04G236500,GLYMA_06G039600,GLYMA_06G323000,GLYMA_06G325400,GLYMA_07G035600,GLYMA_08G055400,GLYMA_08G151600,GLYMA_08G184300,GLYMA_08G227400,GLYMA_10G033100,GLYMA_10G066500,GLYMA_10G163300,GLYMA_11G061000,GLYMA_11G077000,GLYMA_11G157700,GLYMA_11G253500,GLYMA_12G232100,GLYMA_13G059800,GLYMA_13G123700,GLYMA_13G238000…
GO:BP	photosynthetic electron transport in photosystem II	GO:0009772	0.00183763	2.73574	5	2150	5	18837	GLYMA_01G153500,GLYMA_04G095000,GLYMA_11G162200,GLYMA_13G028200,GLYMA_08G281300
GO:BP	nucleic acid metabolic process	GO:0090304	0.00300523	2.52212	2345	2150	327	18837	GLYMA_01G022500,GLYMA_01G166400,GLYMA_01G176400,GLYMA_01G206700,GLYMA_01G207300,GLYMA_02G239600,GLYMA_02G288000,GLYMA_03G200000,GLYMA_04G033300,GLYMA_04G123500,GLYMA_05G249100,GLYMA_05G221300,GLYMA_06G033300,GLYMA_06G083500,GLYMA_06G133800,GLYMA_06G232300,GLYMA_07G035600,GLYMA_07G036200,GLYMA_07G104700,GLYMA_07G130400,GLYMA_07G248800,GLYMA_08G151600,GLYMA_08G184300,GLYMA_08G367700,GLYMA_09G173000…
GO:BP	nucleobase-containing compound biosynthetic process	GO:0034654	0.00300523	2.52212	1623	2150	236	18837	GLYMA_01G022500,GLYMA_01G166400,GLYMA_01G206700,GLYMA_01G207300,GLYMA_02G239600,GLYMA_04G033300,GLYMA_04G123500,GLYMA_05G221300,GLYMA_06G033300,GLYMA_06G083500,GLYMA_06G133800,GLYMA_06G232300,GLYMA_07G036200,GLYMA_07G104700,GLYMA_07G130400,GLYMA_07G248800,GLYMA_09G173000,GLYMA_10G019600,GLYMA_10G033100,GLYMA_10G062700,GLYMA_10G163300,GLYMA_11G077000,GLYMA_11G157700,GLYMA_11G221200,GLYMA_12G110400…
GO:BP	nucleosome organization	GO:0034728	0.00320997	2.4935	62	2150	19	18837	GLYMA_08G227400,GLYMA_10G033100,GLYMA_10G163300,GLYMA_11G061000,GLYMA_14G215100,GLYMA_20G225900,GLYMA_15G032300,GLYMA_20G083800,GLYMA_02G245000,GLYMA_03G171400,GLYMA_07G202500,GLYMA_13G173100,GLYMA_18G266200,GLYMA_02G245100,GLYMA_14G215200,GLYMA_08G052600,GLYMA_13G317500,GLYMA_14G217100,GLYMA_18G112500
GO:BP	RNA metabolic process	GO:0016070	0.00325253	2.48778	2118	2150	298	18837	GLYMA_01G022500,GLYMA_01G166400,GLYMA_01G176400,GLYMA_01G206700,GLYMA_01G207300,GLYMA_02G239600,GLYMA_03G200000,GLYMA_04G033300,GLYMA_04G123500,GLYMA_05G249100,GLYMA_05G221300,GLYMA_06G033300,GLYMA_06G083500,GLYMA_06G133800,GLYMA_06G232300,GLYMA_07G035600,GLYMA_07G036200,GLYMA_07G104700,GLYMA_07G130400,GLYMA_07G248800,GLYMA_08G184300,GLYMA_08G367700,GLYMA_09G173000,GLYMA_10G019600,GLYMA_10G033100…
GO:BP	protein-DNA complex assembly	GO:0065004	0.00341528	2.46657	95	2150	25	18837	GLYMA_04G123500,GLYMA_08G227400,GLYMA_10G033100,GLYMA_10G163300,GLYMA_11G061000,GLYMA_14G215100,GLYMA_17G236600,GLYMA_18G186900,GLYMA_20G225900,GLYMA_15G032300,GLYMA_20G083800,GLYMA_02G245000,GLYMA_03G171400,GLYMA_07G202500,GLYMA_13G173100,GLYMA_18G266200,GLYMA_02G245100,GLYMA_14G215200,GLYMA_08G052600,GLYMA_11G102000,GLYMA_09G215000,GLYMA_11G066900,GLYMA_13G317500,GLYMA_14G217100,GLYMA_18G112500
GO:BP	nucleosome positioning	GO:0016584	0.00341528	2.46657	14	2150	8	18837	GLYMA_10G033100,GLYMA_10G163300,GLYMA_14G215100,GLYMA_20G225900,GLYMA_02G245000,GLYMA_02G245100,GLYMA_14G215200,GLYMA_08G052600
GO:BP	cellular nitrogen compound biosynthetic process	GO:0044271	0.00467514	2.33021	2316	2150	321	18837	GLYMA_01G022500,GLYMA_01G166400,GLYMA_01G206700,GLYMA_01G207300,GLYMA_02G239600,GLYMA_03G200000,GLYMA_03G215300,GLYMA_03G231500,GLYMA_04G033300,GLYMA_04G050400,GLYMA_04G123500,GLYMA_05G156100,GLYMA_05G221300,GLYMA_06G033300,GLYMA_06G083500,GLYMA_06G133800,GLYMA_06G207400,GLYMA_06G232300,GLYMA_06G302800,GLYMA_06G323000,GLYMA_06G325400,GLYMA_07G036200,GLYMA_07G064600,GLYMA_07G104700,GLYMA_07G130400…
GO:BP	heterocycle biosynthetic process	GO:0018130	0.00546066	2.26275	1746	2150	249	18837	GLYMA_01G022500,GLYMA_01G166400,GLYMA_01G206700,GLYMA_01G207300,GLYMA_02G239600,GLYMA_04G033300,GLYMA_04G050400,GLYMA_04G123500,GLYMA_05G221300,GLYMA_06G033300,GLYMA_06G083500,GLYMA_06G133800,GLYMA_06G232300,GLYMA_07G036200,GLYMA_07G104700,GLYMA_07G130400,GLYMA_07G235000,GLYMA_07G248800,GLYMA_08G087500,GLYMA_09G173000,GLYMA_10G019600,GLYMA_10G033100,GLYMA_10G062700,GLYMA_10G163300,GLYMA_11G077000…
GO:BP	regulation of nitrogen compound metabolic process	GO:0051171	0.00561045	2.251	1629	2150	234	18837	GLYMA_01G022500,GLYMA_01G166400,GLYMA_01G206700,GLYMA_01G207300,GLYMA_02G239600,GLYMA_03G200000,GLYMA_04G033300,GLYMA_04G123500,GLYMA_05G221300,GLYMA_06G033300,GLYMA_06G083500,GLYMA_06G133800,GLYMA_06G232300,GLYMA_07G036200,GLYMA_07G104700,GLYMA_07G130400,GLYMA_07G248800,GLYMA_08G156900,GLYMA_09G163700,GLYMA_09G173000,GLYMA_10G019600,GLYMA_10G033100,GLYMA_10G062700,GLYMA_10G163300,GLYMA_11G077000…
GO:BP	regulation of cellular metabolic process	GO:0031323	0.00652012	2.18574	1689	2150	241	18837	GLYMA_01G022500,GLYMA_01G166400,GLYMA_01G206700,GLYMA_01G207300,GLYMA_02G239600,GLYMA_03G200000,GLYMA_04G033300,GLYMA_04G123500,GLYMA_05G221300,GLYMA_06G033300,GLYMA_06G083500,GLYMA_06G133800,GLYMA_06G232300,GLYMA_07G036200,GLYMA_07G104700,GLYMA_07G130400,GLYMA_07G248800,GLYMA_08G156900,GLYMA_09G163700,GLYMA_09G173000,GLYMA_10G019600,GLYMA_10G033100,GLYMA_10G062700,GLYMA_10G163300,GLYMA_11G077000…
GO:BP	regulation of chromatin silencing	GO:0031935	0.00658881	2.18119	19	2150	9	18837	GLYMA_10G033100,GLYMA_10G163300,GLYMA_14G215100,GLYMA_20G225900,GLYMA_02G245000,GLYMA_02G245100,GLYMA_14G215200,GLYMA_08G052600,GLYMA_13G317500
GO:BP	regulation of gene expression	GO:0010468	0.00714311	2.14611	1496	2150	216	18837	GLYMA_01G022500,GLYMA_01G166400,GLYMA_01G206700,GLYMA_01G207300,GLYMA_02G239600,GLYMA_03G200000,GLYMA_04G033300,GLYMA_04G123500,GLYMA_05G221300,GLYMA_06G033300,GLYMA_06G083500,GLYMA_06G133800,GLYMA_06G232300,GLYMA_07G036200,GLYMA_07G104700,GLYMA_07G130400,GLYMA_08G184300,GLYMA_09G173000,GLYMA_10G033100,GLYMA_10G062700,GLYMA_10G163300,GLYMA_11G077000,GLYMA_11G157700,GLYMA_11G221200,GLYMA_12G110400…
GO:BP	regulation of primary metabolic process	GO:0080090	0.00714311	2.14611	1639	2150	234	18837	GLYMA_01G022500,GLYMA_01G166400,GLYMA_01G206700,GLYMA_01G207300,GLYMA_02G239600,GLYMA_03G200000,GLYMA_04G033300,GLYMA_04G123500,GLYMA_05G221300,GLYMA_06G033300,GLYMA_06G083500,GLYMA_06G133800,GLYMA_06G232300,GLYMA_07G036200,GLYMA_07G104700,GLYMA_07G130400,GLYMA_07G248800,GLYMA_08G156900,GLYMA_09G163700,GLYMA_09G173000,GLYMA_10G019600,GLYMA_10G033100,GLYMA_10G062700,GLYMA_10G163300,GLYMA_11G077000…
GO:BP	aromatic compound biosynthetic process	GO:0019438	0.00714311	2.14611	1750	2150	248	18837	GLYMA_01G022500,GLYMA_01G166400,GLYMA_01G206700,GLYMA_01G207300,GLYMA_02G239600,GLYMA_04G033300,GLYMA_04G050400,GLYMA_04G123500,GLYMA_05G221300,GLYMA_06G033300,GLYMA_06G083500,GLYMA_06G133800,GLYMA_06G232300,GLYMA_07G036200,GLYMA_07G104700,GLYMA_07G130400,GLYMA_07G248800,GLYMA_09G173000,GLYMA_09G281800,GLYMA_10G019600,GLYMA_10G033100,GLYMA_10G062700,GLYMA_10G163300,GLYMA_11G077000,GLYMA_11G157700…
GO:BP	negative regulation of chromatin silencing	GO:0031936	0.00859207	2.0659	16	2150	8	18837	GLYMA_10G033100,GLYMA_10G163300,GLYMA_14G215100,GLYMA_20G225900,GLYMA_02G245000,GLYMA_02G245100,GLYMA_14G215200,GLYMA_08G052600
GO:BP	negative regulation of DNA recombination	GO:0045910	0.00859207	2.0659	16	2150	8	18837	GLYMA_10G033100,GLYMA_10G163300,GLYMA_14G215100,GLYMA_20G225900,GLYMA_02G245000,GLYMA_02G245100,GLYMA_14G215200,GLYMA_08G052600
GO:BP	negative regulation of gene silencing	GO:0060969	0.00859207	2.0659	16	2150	8	18837	GLYMA_10G033100,GLYMA_10G163300,GLYMA_14G215100,GLYMA_20G225900,GLYMA_02G245000,GLYMA_02G245100,GLYMA_14G215200,GLYMA_08G052600
GO:BP	negative regulation of RNA biosynthetic process	GO:1902679	0.00963561	2.01612	103	2150	25	18837	GLYMA_06G083500,GLYMA_07G104700,GLYMA_07G248800,GLYMA_09G173000,GLYMA_10G019600,GLYMA_10G033100,GLYMA_10G163300,GLYMA_14G215100,GLYMA_16G198300,GLYMA_20G225900,GLYMA_02G245000,GLYMA_03G155600,GLYMA_02G245100,GLYMA_14G215200,GLYMA_08G052600,GLYMA_19G209000,GLYMA_09G228600,GLYMA_10G171900,GLYMA_12G007900,GLYMA_13G035400,GLYMA_13G317500,GLYMA_16G198200,GLYMA_17G126700,GLYMA_18G130400,GLYMA_18G285900
GO:BP	negative regulation of nucleic acid-templated transcription	GO:1903507	0.00963561	2.01612	103	2150	25	18837	GLYMA_06G083500,GLYMA_07G104700,GLYMA_07G248800,GLYMA_09G173000,GLYMA_10G019600,GLYMA_10G033100,GLYMA_10G163300,GLYMA_14G215100,GLYMA_16G198300,GLYMA_20G225900,GLYMA_02G245000,GLYMA_03G155600,GLYMA_02G245100,GLYMA_14G215200,GLYMA_08G052600,GLYMA_19G209000,GLYMA_09G228600,GLYMA_10G171900,GLYMA_12G007900,GLYMA_13G035400,GLYMA_13G317500,GLYMA_16G198200,GLYMA_17G126700,GLYMA_18G130400,GLYMA_18G285900
GO:BP	negative regulation of chromosome organization	GO:2001251	0.0118141	1.9276	25	2150	10	18837	GLYMA_10G033100,GLYMA_10G163300,GLYMA_14G215100,GLYMA_20G225900,GLYMA_02G245000,GLYMA_11G247400,GLYMA_02G245100,GLYMA_14G215200,GLYMA_08G052600,GLYMA_15G265300
GO:BP	movement of cell or subcellular component	GO:0006928	0.0118141	1.9276	54	2150	16	18837	GLYMA_02G296800,GLYMA_03G233100,GLYMA_05G149700,GLYMA_07G246800,GLYMA_11G253200,GLYMA_18G003800,GLYMA_20G229600,GLYMA_17G169400,GLYMA_12G136600,GLYMA_11G079100,GLYMA_19G155700,GLYMA_06G205200,GLYMA_04G008200,GLYMA_09G136400,GLYMA_09G149500,GLYMA_10G154200
GO:BP	microtubule-based movement	GO:0007018	0.0120616	1.9186	49	2150	15	18837	GLYMA_02G296800,GLYMA_03G233100,GLYMA_05G149700,GLYMA_07G246800,GLYMA_11G253200,GLYMA_18G003800,GLYMA_20G229600,GLYMA_17G169400,GLYMA_12G136600,GLYMA_19G155700,GLYMA_06G205200,GLYMA_04G008200,GLYMA_09G136400,GLYMA_09G149500,GLYMA_10G154200
GO:BP	negative regulation of RNA metabolic process	GO:0051253	0.0121277	1.91622	105	2150	25	18837	GLYMA_06G083500,GLYMA_07G104700,GLYMA_07G248800,GLYMA_09G173000,GLYMA_10G019600,GLYMA_10G033100,GLYMA_10G163300,GLYMA_14G215100,GLYMA_16G198300,GLYMA_20G225900,GLYMA_02G245000,GLYMA_03G155600,GLYMA_02G245100,GLYMA_14G215200,GLYMA_08G052600,GLYMA_19G209000,GLYMA_09G228600,GLYMA_10G171900,GLYMA_12G007900,GLYMA_13G035400,GLYMA_13G317500,GLYMA_16G198200,GLYMA_17G126700,GLYMA_18G130400,GLYMA_18G285900
GO:BP	negative regulation of chromatin organization	GO:1905268	0.0121728	1.91461	17	2150	8	18837	GLYMA_10G033100,GLYMA_10G163300,GLYMA_14G215100,GLYMA_20G225900,GLYMA_02G245000,GLYMA_02G245100,GLYMA_14G215200,GLYMA_08G052600
GO:BP	regulation of gene silencing	GO:0060968	0.0121728	1.91461	21	2150	9	18837	GLYMA_10G033100,GLYMA_10G163300,GLYMA_14G215100,GLYMA_20G225900,GLYMA_02G245000,GLYMA_02G245100,GLYMA_14G215200,GLYMA_08G052600,GLYMA_13G317500
GO:BP	regulation of macromolecule metabolic process	GO:0060255	0.0145526	1.83706	1762	2150	246	18837	GLYMA_01G022500,GLYMA_01G166400,GLYMA_01G206700,GLYMA_01G207300,GLYMA_02G239600,GLYMA_03G200000,GLYMA_04G033300,GLYMA_04G123500,GLYMA_05G221300,GLYMA_06G033300,GLYMA_06G083500,GLYMA_06G133800,GLYMA_06G232300,GLYMA_07G036200,GLYMA_07G104700,GLYMA_07G130400,GLYMA_07G248800,GLYMA_08G156900,GLYMA_08G184300,GLYMA_09G163700,GLYMA_09G173000,GLYMA_10G019600,GLYMA_10G033100,GLYMA_10G062700,GLYMA_10G163300…
GO:BP	protein-DNA complex subunit organization	GO:0071824	0.0146403	1.83445	107	2150	25	18837	GLYMA_04G123500,GLYMA_08G227400,GLYMA_10G033100,GLYMA_10G163300,GLYMA_11G061000,GLYMA_14G215100,GLYMA_17G236600,GLYMA_18G186900,GLYMA_20G225900,GLYMA_15G032300,GLYMA_20G083800,GLYMA_02G245000,GLYMA_03G171400,GLYMA_07G202500,GLYMA_13G173100,GLYMA_18G266200,GLYMA_02G245100,GLYMA_14G215200,GLYMA_08G052600,GLYMA_11G102000,GLYMA_09G215000,GLYMA_11G066900,GLYMA_13G317500,GLYMA_14G217100,GLYMA_18G112500
GO:BP	organic cyclic compound biosynthetic process	GO:1901362	0.0146403	1.83445	1828	2150	254	18837	GLYMA_01G022500,GLYMA_01G166400,GLYMA_01G206700,GLYMA_01G207300,GLYMA_02G239600,GLYMA_04G033300,GLYMA_04G048500,GLYMA_04G050400,GLYMA_04G123500,GLYMA_05G221300,GLYMA_06G033300,GLYMA_06G083500,GLYMA_06G133800,GLYMA_06G232300,GLYMA_07G036200,GLYMA_07G104700,GLYMA_07G130400,GLYMA_07G235000,GLYMA_07G248800,GLYMA_08G087500,GLYMA_09G173000,GLYMA_10G019600,GLYMA_10G033100,GLYMA_10G062700,GLYMA_10G163300…
GO:BP	cellular macromolecule biosynthetic process	GO:0034645	0.0146403	1.83445	2328	2150	316	18837	GLYMA_01G022500,GLYMA_01G166400,GLYMA_01G206700,GLYMA_01G207300,GLYMA_02G025000,GLYMA_02G239600,GLYMA_03G200000,GLYMA_03G215300,GLYMA_03G231500,GLYMA_04G033300,GLYMA_04G123500,GLYMA_05G156100,GLYMA_05G168600,GLYMA_05G221300,GLYMA_06G033300,GLYMA_06G083500,GLYMA_06G133800,GLYMA_06G207400,GLYMA_06G232300,GLYMA_06G302800,GLYMA_06G310900,GLYMA_06G323000,GLYMA_06G325400,GLYMA_07G036200,GLYMA_07G104700…
GO:BP	gene expression	GO:0010467	0.015826	1.80063	2585	2150	347	18837	GLYMA_01G022500,GLYMA_01G166400,GLYMA_01G176400,GLYMA_01G206700,GLYMA_01G207300,GLYMA_02G239600,GLYMA_03G200000,GLYMA_03G215300,GLYMA_03G231500,GLYMA_04G033300,GLYMA_04G123500,GLYMA_05G156100,GLYMA_05G249100,GLYMA_05G221300,GLYMA_06G033300,GLYMA_06G083500,GLYMA_06G133800,GLYMA_06G207400,GLYMA_06G232300,GLYMA_06G302800,GLYMA_06G323000,GLYMA_06G325400,GLYMA_07G035600,GLYMA_07G036200,GLYMA_07G104700…
GO:BP	negative regulation of nucleobase-containing compound metabolic process	GO:0045934	0.0163633	1.78613	108	2150	25	18837	GLYMA_06G083500,GLYMA_07G104700,GLYMA_07G248800,GLYMA_09G173000,GLYMA_10G019600,GLYMA_10G033100,GLYMA_10G163300,GLYMA_14G215100,GLYMA_16G198300,GLYMA_20G225900,GLYMA_02G245000,GLYMA_03G155600,GLYMA_02G245100,GLYMA_14G215200,GLYMA_08G052600,GLYMA_19G209000,GLYMA_09G228600,GLYMA_10G171900,GLYMA_12G007900,GLYMA_13G035400,GLYMA_13G317500,GLYMA_16G198200,GLYMA_17G126700,GLYMA_18G130400,GLYMA_18G285900
GO:BP	negative regulation of macromolecule biosynthetic process	GO:0010558	0.0164022	1.7851	139	2150	30	18837	GLYMA_03G200000,GLYMA_06G083500,GLYMA_07G104700,GLYMA_07G248800,GLYMA_09G173000,GLYMA_10G019600,GLYMA_10G033100,GLYMA_10G163300,GLYMA_14G215100,GLYMA_16G092800,GLYMA_16G198300,GLYMA_20G225900,GLYMA_02G245000,GLYMA_03G155600,GLYMA_02G245100,GLYMA_14G215200,GLYMA_06G199800,GLYMA_08G052600,GLYMA_13G314100,GLYMA_19G209000,GLYMA_09G228600,GLYMA_10G171900,GLYMA_12G007900,GLYMA_13G035400,GLYMA_13G317500…
GO:BP	negative regulation of DNA metabolic process	GO:0051053	0.0166102	1.77963	18	2150	8	18837	GLYMA_10G033100,GLYMA_10G163300,GLYMA_14G215100,GLYMA_20G225900,GLYMA_02G245000,GLYMA_02G245100,GLYMA_14G215200,GLYMA_08G052600
GO:BP	positive regulation of gene expression, epigenetic	GO:0045815	0.0166102	1.77963	18	2150	8	18837	GLYMA_10G033100,GLYMA_10G163300,GLYMA_14G215100,GLYMA_20G225900,GLYMA_02G245000,GLYMA_02G245100,GLYMA_14G215200,GLYMA_08G052600
GO:BP	macromolecule biosynthetic process	GO:0009059	0.0172699	1.76271	2379	2150	321	18837	GLYMA_01G022500,GLYMA_01G166400,GLYMA_01G206700,GLYMA_01G207300,GLYMA_02G025000,GLYMA_02G239600,GLYMA_03G200000,GLYMA_03G215300,GLYMA_03G231500,GLYMA_04G033300,GLYMA_04G123500,GLYMA_05G156100,GLYMA_05G168600,GLYMA_05G221300,GLYMA_06G033300,GLYMA_06G083500,GLYMA_06G133800,GLYMA_06G207400,GLYMA_06G232300,GLYMA_06G302800,GLYMA_06G310900,GLYMA_06G323000,GLYMA_06G325400,GLYMA_07G036200,GLYMA_07G104700…
GO:BP	negative regulation of transcription, DNA-templated	GO:0045892	0.0172699	1.76271	91	2150	22	18837	GLYMA_06G083500,GLYMA_07G104700,GLYMA_09G173000,GLYMA_10G033100,GLYMA_10G163300,GLYMA_14G215100,GLYMA_16G198300,GLYMA_20G225900,GLYMA_02G245000,GLYMA_03G155600,GLYMA_02G245100,GLYMA_14G215200,GLYMA_08G052600,GLYMA_09G228600,GLYMA_10G171900,GLYMA_12G007900,GLYMA_13G035400,GLYMA_13G317500,GLYMA_16G198200,GLYMA_17G126700,GLYMA_18G130400,GLYMA_18G285900
GO:BP	nucleobase-containing compound metabolic process	GO:0006139	0.0176064	1.75433	2667	2150	356	18837	GLYMA_01G022500,GLYMA_01G166400,GLYMA_01G176400,GLYMA_01G206700,GLYMA_01G207300,GLYMA_02G120900,GLYMA_02G239600,GLYMA_02G288000,GLYMA_03G200000,GLYMA_04G033300,GLYMA_04G123500,GLYMA_05G168600,GLYMA_05G249100,GLYMA_05G221300,GLYMA_06G033300,GLYMA_06G083500,GLYMA_06G133800,GLYMA_06G232300,GLYMA_07G035600,GLYMA_07G036200,GLYMA_07G104700,GLYMA_07G130400,GLYMA_07G248800,GLYMA_08G151600,GLYMA_08G184300…
GO:BP	regulation of metabolic process	GO:0019222	0.0186321	1.72974	1808	2150	250	18837	GLYMA_01G022500,GLYMA_01G166400,GLYMA_01G206700,GLYMA_01G207300,GLYMA_02G239600,GLYMA_03G200000,GLYMA_04G033300,GLYMA_04G123500,GLYMA_05G221300,GLYMA_06G033300,GLYMA_06G083500,GLYMA_06G133800,GLYMA_06G232300,GLYMA_07G036200,GLYMA_07G104700,GLYMA_07G130400,GLYMA_07G248800,GLYMA_08G156900,GLYMA_08G184300,GLYMA_09G163700,GLYMA_09G173000,GLYMA_10G019600,GLYMA_10G033100,GLYMA_10G062700,GLYMA_10G163300…
GO:BP	heterocycle metabolic process	GO:0046483	0.0228697	1.64074	2826	2150	374	18837	GLYMA_01G022500,GLYMA_01G166400,GLYMA_01G176400,GLYMA_01G206700,GLYMA_01G207300,GLYMA_02G120900,GLYMA_02G239600,GLYMA_02G288000,GLYMA_03G200000,GLYMA_04G033300,GLYMA_04G050400,GLYMA_04G123500,GLYMA_05G168600,GLYMA_05G249100,GLYMA_05G221300,GLYMA_06G033300,GLYMA_06G083500,GLYMA_06G133800,GLYMA_06G232300,GLYMA_07G035600,GLYMA_07G036200,GLYMA_07G104700,GLYMA_07G130400,GLYMA_07G235000,GLYMA_07G248800…
GO:BP	internal protein amino acid acetylation	GO:0006475	0.0232713	1.63318	43	2150	13	18837	GLYMA_01G166400,GLYMA_04G123500,GLYMA_11G077000,GLYMA_15G117100,GLYMA_02G160100,GLYMA_08G226700,GLYMA_09G215000,GLYMA_09G228600,GLYMA_10G112500,GLYMA_12G007900,GLYMA_13G035400,GLYMA_18G285900,GLYMA_19G160700
GO:BP	internal peptidyl-lysine acetylation	GO:0018393	0.0232713	1.63318	43	2150	13	18837	GLYMA_01G166400,GLYMA_04G123500,GLYMA_11G077000,GLYMA_15G117100,GLYMA_02G160100,GLYMA_08G226700,GLYMA_09G215000,GLYMA_09G228600,GLYMA_10G112500,GLYMA_12G007900,GLYMA_13G035400,GLYMA_18G285900,GLYMA_19G160700
GO:BP	histone acetylation	GO:0016573	0.0232713	1.63318	43	2150	13	18837	GLYMA_01G166400,GLYMA_04G123500,GLYMA_11G077000,GLYMA_15G117100,GLYMA_02G160100,GLYMA_08G226700,GLYMA_09G215000,GLYMA_09G228600,GLYMA_10G112500,GLYMA_12G007900,GLYMA_13G035400,GLYMA_18G285900,GLYMA_19G160700
GO:BP	regulation of DNA recombination	GO:0000018	0.0232713	1.63318	19	2150	8	18837	GLYMA_10G033100,GLYMA_10G163300,GLYMA_14G215100,GLYMA_20G225900,GLYMA_02G245000,GLYMA_02G245100,GLYMA_14G215200,GLYMA_08G052600
GO:BP	peptidyl-lysine acetylation	GO:0018394	0.0232713	1.63318	43	2150	13	18837	GLYMA_01G166400,GLYMA_04G123500,GLYMA_11G077000,GLYMA_15G117100,GLYMA_02G160100,GLYMA_08G226700,GLYMA_09G215000,GLYMA_09G228600,GLYMA_10G112500,GLYMA_12G007900,GLYMA_13G035400,GLYMA_18G285900,GLYMA_19G160700
GO:BP	cellular nitrogen compound metabolic process	GO:0034641	0.0232713	1.63318	3376	2150	440	18837	GLYMA_01G022500,GLYMA_01G166400,GLYMA_01G176400,GLYMA_01G206700,GLYMA_01G207300,GLYMA_02G120900,GLYMA_02G239600,GLYMA_02G288000,GLYMA_03G200000,GLYMA_03G215300,GLYMA_03G231500,GLYMA_04G033300,GLYMA_04G050400,GLYMA_04G123500,GLYMA_05G156100,GLYMA_05G168600,GLYMA_05G249100,GLYMA_05G221300,GLYMA_06G033300,GLYMA_06G083500,GLYMA_06G133800,GLYMA_06G207400,GLYMA_06G232300,GLYMA_06G302800,GLYMA_06G323000…
GO:BP	electron transport coupled proton transport	GO:0015990	0.0244278	1.61212	5	2150	4	18837	GLYMA_03G094400,GLYMA_10G098500,GLYMA_08G050600,GLYMA_04G050600
GO:BP	negative regulation of cellular biosynthetic process	GO:0031327	0.0265887	1.5753	145	2150	30	18837	GLYMA_03G200000,GLYMA_06G083500,GLYMA_07G104700,GLYMA_07G248800,GLYMA_09G173000,GLYMA_10G019600,GLYMA_10G033100,GLYMA_10G163300,GLYMA_14G215100,GLYMA_16G092800,GLYMA_16G198300,GLYMA_20G225900,GLYMA_02G245000,GLYMA_03G155600,GLYMA_02G245100,GLYMA_14G215200,GLYMA_06G199800,GLYMA_08G052600,GLYMA_13G314100,GLYMA_19G209000,GLYMA_09G228600,GLYMA_10G171900,GLYMA_12G007900,GLYMA_13G035400,GLYMA_13G317500…
GO:BP	protein acetylation	GO:0006473	0.0265887	1.5753	49	2150	14	18837	GLYMA_01G166400,GLYMA_04G123500,GLYMA_11G077000,GLYMA_15G117100,GLYMA_04G142300,GLYMA_02G160100,GLYMA_08G226700,GLYMA_09G215000,GLYMA_09G228600,GLYMA_10G112500,GLYMA_12G007900,GLYMA_13G035400,GLYMA_18G285900,GLYMA_19G160700
GO:BP	regulation of chromosome organization	GO:0033044	0.0279755	1.55322	44	2150	13	18837	GLYMA_10G033100,GLYMA_10G163300,GLYMA_14G215100,GLYMA_20G225900,GLYMA_15G117100,GLYMA_02G245000,GLYMA_11G247400,GLYMA_02G245100,GLYMA_14G215200,GLYMA_08G052600,GLYMA_13G317500,GLYMA_15G265300,GLYMA_19G029000
GO:BP	negative regulation of cellular macromolecule biosynthetic process	GO:2000113	0.0298343	1.52528	127	2150	27	18837	GLYMA_03G200000,GLYMA_06G083500,GLYMA_07G104700,GLYMA_09G173000,GLYMA_10G033100,GLYMA_10G163300,GLYMA_14G215100,GLYMA_16G092800,GLYMA_16G198300,GLYMA_20G225900,GLYMA_02G245000,GLYMA_03G155600,GLYMA_02G245100,GLYMA_14G215200,GLYMA_06G199800,GLYMA_08G052600,GLYMA_13G314100,GLYMA_09G228600,GLYMA_10G171900,GLYMA_12G007900,GLYMA_13G035400,GLYMA_13G317500,GLYMA_14G178300,GLYMA_16G198200,GLYMA_17G126700…
GO:BP	mitotic sister chromatid cohesion	GO:0007064	0.0325819	1.48702	12	2150	6	18837	GLYMA_13G123700,GLYMA_12G138000,GLYMA_07G268200,GLYMA_10G037300,GLYMA_17G005500,GLYMA_19G029000
GO:BP	ATP biosynthetic process	GO:0006754	0.0331565	1.47943	25	2150	9	18837	GLYMA_12G232000,GLYMA_17G185600,GLYMA_19G109600,GLYMA_12G231900,GLYMA_19G054200,GLYMA_05G092300,GLYMA_12G096200,GLYMA_09G198100,GLYMA_13G204800
GO:BP	DNA conformation change	GO:0071103	0.0331565	1.47943	103	2150	23	18837	GLYMA_08G227400,GLYMA_10G033100,GLYMA_10G163300,GLYMA_11G061000,GLYMA_14G215100,GLYMA_20G225900,GLYMA_15G032300,GLYMA_20G083800,GLYMA_02G245000,GLYMA_03G171400,GLYMA_07G202500,GLYMA_13G173100,GLYMA_18G266200,GLYMA_02G245100,GLYMA_14G215200,GLYMA_06G199800,GLYMA_08G052600,GLYMA_07G011200,GLYMA_13G317500,GLYMA_14G217100,GLYMA_15G150700,GLYMA_18G112500,GLYMA_19G029000
GO:BP	DNA recombination	GO:0006310	0.0331565	1.47943	79	2150	19	18837	GLYMA_10G033100,GLYMA_10G163300,GLYMA_13G059800,GLYMA_14G215100,GLYMA_17G053900,GLYMA_20G225900,GLYMA_02G245000,GLYMA_10G298500,GLYMA_02G245100,GLYMA_14G215200,GLYMA_08G052600,GLYMA_01G111200,GLYMA_03G076800,GLYMA_07G011200,GLYMA_09G228600,GLYMA_12G007900,GLYMA_15G166700,GLYMA_17G211900,GLYMA_19G029000
GO:BP	ATP synthesis coupled proton transport	GO:0015986	0.0331565	1.47943	25	2150	9	18837	GLYMA_12G232000,GLYMA_17G185600,GLYMA_19G109600,GLYMA_12G231900,GLYMA_19G054200,GLYMA_05G092300,GLYMA_12G096200,GLYMA_09G198100,GLYMA_13G204800
GO:BP	energy coupled proton transport, down electrochemical gradient	GO:0015985	0.0331565	1.47943	25	2150	9	18837	GLYMA_12G232000,GLYMA_17G185600,GLYMA_19G109600,GLYMA_12G231900,GLYMA_19G054200,GLYMA_05G092300,GLYMA_12G096200,GLYMA_09G198100,GLYMA_13G204800
GO:BP	sister chromatid segregation	GO:0000819	0.0338407	1.47056	35	2150	11	18837	GLYMA_08G151600,GLYMA_13G123700,GLYMA_11G247400,GLYMA_12G138000,GLYMA_07G268200,GLYMA_10G037300,GLYMA_13G317500,GLYMA_15G150700,GLYMA_15G265300,GLYMA_17G005500,GLYMA_19G029000
GO:BP	mitotic nuclear division	GO:0140014	0.0338407	1.47056	62	2150	16	18837	GLYMA_13G123700,GLYMA_17G167700,GLYMA_11G247400,GLYMA_12G138000,GLYMA_03G068900,GLYMA_02G277600,GLYMA_14G067700,GLYMA_03G090100,GLYMA_07G268200,GLYMA_10G037300,GLYMA_10G100700,GLYMA_13G317500,GLYMA_15G150700,GLYMA_15G265300,GLYMA_17G005500,GLYMA_19G029000
GO:BP	mitotic sister chromatid segregation	GO:0000070	0.0338407	1.47056	30	2150	10	18837	GLYMA_13G123700,GLYMA_11G247400,GLYMA_12G138000,GLYMA_07G268200,GLYMA_10G037300,GLYMA_13G317500,GLYMA_15G150700,GLYMA_15G265300,GLYMA_17G005500,GLYMA_19G029000
GO:BP	regulation of DNA metabolic process	GO:0051052	0.0338407	1.47056	35	2150	11	18837	GLYMA_10G033100,GLYMA_10G163300,GLYMA_14G215100,GLYMA_20G225900,GLYMA_14G011300,GLYMA_02G245000,GLYMA_02G245100,GLYMA_14G215200,GLYMA_15G047500,GLYMA_08G052600,GLYMA_16G207400
GO:BP	negative regulation of biosynthetic process	GO:0009890	0.0354893	1.4499	149	2150	30	18837	GLYMA_03G200000,GLYMA_06G083500,GLYMA_07G104700,GLYMA_07G248800,GLYMA_09G173000,GLYMA_10G019600,GLYMA_10G033100,GLYMA_10G163300,GLYMA_14G215100,GLYMA_16G092800,GLYMA_16G198300,GLYMA_20G225900,GLYMA_02G245000,GLYMA_03G155600,GLYMA_02G245100,GLYMA_14G215200,GLYMA_06G199800,GLYMA_08G052600,GLYMA_13G314100,GLYMA_19G209000,GLYMA_09G228600,GLYMA_10G171900,GLYMA_12G007900,GLYMA_13G035400,GLYMA_13G317500…
GO:BP	cellular aromatic compound metabolic process	GO:0006725	0.0386516	1.41283	2851	2150	373	18837	GLYMA_01G022500,GLYMA_01G166400,GLYMA_01G176400,GLYMA_01G206700,GLYMA_01G207300,GLYMA_02G120900,GLYMA_02G239600,GLYMA_02G288000,GLYMA_03G200000,GLYMA_04G033300,GLYMA_04G050400,GLYMA_04G123500,GLYMA_05G168600,GLYMA_05G249100,GLYMA_05G221300,GLYMA_06G033300,GLYMA_06G083500,GLYMA_06G133800,GLYMA_06G232300,GLYMA_07G035600,GLYMA_07G036200,GLYMA_07G104700,GLYMA_07G130400,GLYMA_07G248800,GLYMA_08G151600…
GO:BP	sister chromatid cohesion	GO:0007062	0.0438102	1.35842	17	2150	7	18837	GLYMA_08G151600,GLYMA_13G123700,GLYMA_12G138000,GLYMA_07G268200,GLYMA_10G037300,GLYMA_17G005500,GLYMA_19G029000
GO:BP	organic cyclic compound metabolic process	GO:1901360	0.0448633	1.34811	2925	2150	381	18837	GLYMA_01G022500,GLYMA_01G166400,GLYMA_01G176400,GLYMA_01G206700,GLYMA_01G207300,GLYMA_02G120900,GLYMA_02G239600,GLYMA_02G288000,GLYMA_03G200000,GLYMA_04G033300,GLYMA_04G048500,GLYMA_04G050400,GLYMA_04G123500,GLYMA_05G168600,GLYMA_05G249100,GLYMA_05G221300,GLYMA_06G033300,GLYMA_06G083500,GLYMA_06G133800,GLYMA_06G232300,GLYMA_07G035600,GLYMA_07G036200,GLYMA_07G104700,GLYMA_07G130400,GLYMA_07G235000…
GO:BP	chromosome segregation	GO:0007059	0.0448633	1.34811	47	2150	13	18837	GLYMA_08G151600,GLYMA_13G123700,GLYMA_04G186200,GLYMA_11G247400,GLYMA_12G138000,GLYMA_17G072600,GLYMA_07G268200,GLYMA_10G037300,GLYMA_13G317500,GLYMA_15G150700,GLYMA_15G265300,GLYMA_17G005500,GLYMA_19G029000
GO:BP	negative regulation of organelle organization	GO:0010639	0.047987	1.31888	42	2150	12	18837	GLYMA_10G033100,GLYMA_10G163300,GLYMA_14G215100,GLYMA_20G225900,GLYMA_02G245000,GLYMA_11G247400,GLYMA_02G245100,GLYMA_14G215200,GLYMA_08G052600,GLYMA_14G067700,GLYMA_10G100700,GLYMA_15G265300
GO:BP	negative regulation of cellular component organization	GO:0051129	0.047987	1.31888	42	2150	12	18837	GLYMA_10G033100,GLYMA_10G163300,GLYMA_14G215100,GLYMA_20G225900,GLYMA_02G245000,GLYMA_11G247400,GLYMA_02G245100,GLYMA_14G215200,GLYMA_08G052600,GLYMA_14G067700,GLYMA_10G100700,GLYMA_15G265300

## Sheet: Turquoise
source	term_name	term_id	adjusted_p_value	negative_log10_of_adjusted_p_value	term_size	query_size	intersection_size	effective_domain_size	intersections			GLYMA_06G087800,GLYMA_06G088000,GLYMA_06G088500,GLYMA_06G089400,GLYMA_06G091400,GLYMA_06G091700,GLYMA_06G092200,GLYMA_06G094300,GLYMA_06G095400,GLYMA_06G095900,GLYMA_06G100300,GLYMA_06G101800,GLYMA_06G102400,GLYMA_06G103500,GLYMA_06G105500,GLYMA_06G108100,GLYMA_06G108900
GO:BP	biological_process	GO:0008150	1.41439e-11	10.8494	11017	7075	4392	18837	GLYMA_01G178000,GLYMA_01G193600,GLYMA_02G140900,GLYMA_02G232600,GLYMA_02G274600,GLYMA_03G031800,GLYMA_03G070700,GLYMA_04G066900,GLYMA_04G104900,GLYMA_05G058100,GLYMA_05G005200,GLYMA_05G000700,GLYMA_05G175600,GLYMA_05G187300,GLYMA_06G105900,GLYMA_06G156700,GLYMA_06G195000,GLYMA_07G132900,GLYMA_07G134800,GLYMA_07G233100,GLYMA_08G032500,GLYMA_08G077100,GLYMA_08G181800,GLYMA_08G187500,GLYMA_08G238300…	GLYMA_06G087800,GLYMA_06G088000,GLYMA_06G088500,GLYMA_06G089400,GLYMA_06G091400,GLYMA_06G091700,GLYMA_06G092200,GLYMA_06G094300,GLYMA_06G095400,GLYMA_06G095900,GLYMA_06G100300,GLYMA_06G101800,GLYMA_06G102400,GLYMA_06G103500,GLYMA_06G105500,GLYMA_06G108100,GLYMA_06G108900
GO:BP	carbohydrate metabolic process	GO:0005975	1.2372e-08	7.90756	738	7075	366	18837	GLYMA_05G058100,GLYMA_05G000700,GLYMA_05G187300,GLYMA_08G361500,GLYMA_09G153900,GLYMA_11G247600,GLYMA_12G237000,GLYMA_13G114000,GLYMA_17G100600,GLYMA_19G190900,GLYMA_07G028600,GLYMA_09G213100,GLYMA_05G193200,GLYMA_01G031900,GLYMA_10G295100,GLYMA_04G025000,GLYMA_08G180900,GLYMA_18G219100,GLYMA_06G173500,GLYMA_05G237000,GLYMA_13G152500,GLYMA_04G144300,GLYMA_13G327000,GLYMA_06G012900,GLYMA_07G261600…
GO:BP	phosphorylation	GO:0016310	2.18717e-08	7.66012	1172	7075	548	18837	GLYMA_05G000700,GLYMA_08G181800,GLYMA_09G153900,GLYMA_10G188500,GLYMA_10G298000,GLYMA_11G247600,GLYMA_18G271500,GLYMA_19G190900,GLYMA_20G202200,GLYMA_07G028600,GLYMA_10G047900,GLYMA_07G173000,GLYMA_13G224500,GLYMA_15G261200,GLYMA_16G047100,GLYMA_03G021800,GLYMA_08G187400,GLYMA_17G090600,GLYMA_19G060500,GLYMA_12G030000,GLYMA_08G107800,GLYMA_08G083300,GLYMA_04G144300,GLYMA_09G216400,GLYMA_17G148800…
GO:BP	carboxylic acid metabolic process	GO:0019752	2.43278e-08	7.6139	631	7075	317	18837	GLYMA_04G104900,GLYMA_05G058100,GLYMA_05G000700,GLYMA_06G105900,GLYMA_09G153900,GLYMA_11G247600,GLYMA_16G038300,GLYMA_16G044600,GLYMA_17G100600,GLYMA_17G216000,GLYMA_19G190900,GLYMA_01G139600,GLYMA_09G070700,GLYMA_02G273300,GLYMA_10G255400,GLYMA_06G107800,GLYMA_17G246500,GLYMA_08G107800,GLYMA_17G228800,GLYMA_07G003400,GLYMA_04G010800,GLYMA_06G001100,GLYMA_11G084400,GLYMA_04G144300,GLYMA_19G114500…
GO:BP	organic acid metabolic process	GO:0006082	4.01319e-08	7.39651	653	7075	325	18837	GLYMA_04G104900,GLYMA_05G058100,GLYMA_05G000700,GLYMA_06G105900,GLYMA_09G153900,GLYMA_11G247600,GLYMA_16G038300,GLYMA_16G044600,GLYMA_17G100600,GLYMA_17G216000,GLYMA_19G190900,GLYMA_01G139600,GLYMA_09G070700,GLYMA_02G273300,GLYMA_10G255400,GLYMA_06G107800,GLYMA_17G246500,GLYMA_08G107800,GLYMA_17G228800,GLYMA_07G003400,GLYMA_04G010800,GLYMA_06G001100,GLYMA_11G084400,GLYMA_04G144300,GLYMA_19G114500…
GO:BP	oxoacid metabolic process	GO:0043436	4.01319e-08	7.39651	651	7075	324	18837	GLYMA_04G104900,GLYMA_05G058100,GLYMA_05G000700,GLYMA_06G105900,GLYMA_09G153900,GLYMA_11G247600,GLYMA_16G038300,GLYMA_16G044600,GLYMA_17G100600,GLYMA_17G216000,GLYMA_19G190900,GLYMA_01G139600,GLYMA_09G070700,GLYMA_02G273300,GLYMA_10G255400,GLYMA_06G107800,GLYMA_17G246500,GLYMA_08G107800,GLYMA_17G228800,GLYMA_07G003400,GLYMA_04G010800,GLYMA_06G001100,GLYMA_11G084400,GLYMA_04G144300,GLYMA_19G114500…
GO:BP	localization	GO:0051179	6.94679e-08	7.15822	1867	7075	828	18837	GLYMA_01G193600,GLYMA_03G070700,GLYMA_06G156700,GLYMA_07G132900,GLYMA_07G233100,GLYMA_08G032500,GLYMA_08G254200,GLYMA_08G336200,GLYMA_09G183800,GLYMA_11G231100,GLYMA_13G220000,GLYMA_13G275400,GLYMA_16G062600,GLYMA_17G006300,GLYMA_17G010500,GLYMA_18G030100,GLYMA_11G251700,GLYMA_13G115800,GLYMA_14G002000,GLYMA_14G169300,GLYMA_06G133000,GLYMA_01G032100,GLYMA_14G169700,GLYMA_13G333100,GLYMA_10G038100…
GO:BP	phosphorus metabolic process	GO:0006793	1.3412e-07	6.87251	1772	7075	787	18837	GLYMA_05G000700,GLYMA_08G181800,GLYMA_08G187500,GLYMA_09G153900,GLYMA_10G188500,GLYMA_10G298000,GLYMA_11G247600,GLYMA_16G044600,GLYMA_18G271500,GLYMA_19G190900,GLYMA_20G202200,GLYMA_07G028600,GLYMA_09G249700,GLYMA_13G106800,GLYMA_01G031900,GLYMA_10G047900,GLYMA_07G173000,GLYMA_13G224500,GLYMA_18G243300,GLYMA_15G261200,GLYMA_05G164500,GLYMA_16G047100,GLYMA_03G021800,GLYMA_08G187400,GLYMA_17G090600…
GO:BP	small molecule metabolic process	GO:0044281	1.43888e-07	6.84197	1101	7075	511	18837	GLYMA_04G104900,GLYMA_05G058100,GLYMA_05G000700,GLYMA_06G105900,GLYMA_08G187500,GLYMA_09G153900,GLYMA_11G247600,GLYMA_14G121200,GLYMA_16G038300,GLYMA_16G044600,GLYMA_17G100600,GLYMA_17G216000,GLYMA_18G208900,GLYMA_19G190900,GLYMA_07G028600,GLYMA_01G139600,GLYMA_09G070700,GLYMA_02G273300,GLYMA_10G255400,GLYMA_15G156900,GLYMA_18G219100,GLYMA_18G243300,GLYMA_06G107800,GLYMA_05G164500,GLYMA_17G246500…
GO:BP	transport	GO:0006810	1.99444e-07	6.70018	1762	7075	781	18837	GLYMA_01G193600,GLYMA_03G070700,GLYMA_06G156700,GLYMA_07G132900,GLYMA_07G233100,GLYMA_08G254200,GLYMA_08G336200,GLYMA_09G183800,GLYMA_11G231100,GLYMA_13G220000,GLYMA_13G275400,GLYMA_16G062600,GLYMA_17G006300,GLYMA_17G010500,GLYMA_18G030100,GLYMA_11G251700,GLYMA_13G115800,GLYMA_14G002000,GLYMA_14G169300,GLYMA_06G133000,GLYMA_01G032100,GLYMA_14G169700,GLYMA_13G333100,GLYMA_10G038100,GLYMA_13G308400…
GO:BP	establishment of localization	GO:0051234	2.56653e-07	6.59065	1782	7075	788	18837	GLYMA_01G193600,GLYMA_03G070700,GLYMA_06G156700,GLYMA_07G132900,GLYMA_07G233100,GLYMA_08G254200,GLYMA_08G336200,GLYMA_09G183800,GLYMA_11G231100,GLYMA_13G220000,GLYMA_13G275400,GLYMA_16G062600,GLYMA_17G006300,GLYMA_17G010500,GLYMA_18G030100,GLYMA_11G251700,GLYMA_13G115800,GLYMA_14G002000,GLYMA_14G169300,GLYMA_06G133000,GLYMA_01G032100,GLYMA_14G169700,GLYMA_13G333100,GLYMA_10G038100,GLYMA_13G308400…
GO:BP	phosphate-containing compound metabolic process	GO:0006796	4.19078e-07	6.37771	1752	7075	774	18837	GLYMA_05G000700,GLYMA_08G181800,GLYMA_09G153900,GLYMA_10G188500,GLYMA_10G298000,GLYMA_11G247600,GLYMA_16G044600,GLYMA_18G271500,GLYMA_19G190900,GLYMA_20G202200,GLYMA_07G028600,GLYMA_09G249700,GLYMA_13G106800,GLYMA_01G031900,GLYMA_10G047900,GLYMA_07G173000,GLYMA_13G224500,GLYMA_18G243300,GLYMA_15G261200,GLYMA_16G047100,GLYMA_03G021800,GLYMA_08G187400,GLYMA_17G090600,GLYMA_19G060500,GLYMA_12G030000…
GO:BP	protein phosphorylation	GO:0006468	3.83571e-06	5.41615	912	7075	423	18837	GLYMA_10G188500,GLYMA_18G271500,GLYMA_20G202200,GLYMA_10G047900,GLYMA_07G173000,GLYMA_13G224500,GLYMA_15G261200,GLYMA_16G047100,GLYMA_08G187400,GLYMA_17G090600,GLYMA_19G060500,GLYMA_12G030000,GLYMA_08G083300,GLYMA_09G216400,GLYMA_17G148800,GLYMA_06G296800,GLYMA_16G015400,GLYMA_13G266100,GLYMA_01G192100,GLYMA_20G219600,GLYMA_15G084200,GLYMA_01G197800,GLYMA_09G275100,GLYMA_06G155500,GLYMA_14G074700…
GO:BP	polysaccharide metabolic process	GO:0005976	4.40501e-06	5.35605	274	7075	148	18837	GLYMA_05G187300,GLYMA_08G361500,GLYMA_12G237000,GLYMA_09G213100,GLYMA_05G193200,GLYMA_10G295100,GLYMA_04G025000,GLYMA_08G180900,GLYMA_06G173500,GLYMA_05G237000,GLYMA_13G152500,GLYMA_13G370500,GLYMA_04G219500,GLYMA_17G036600,GLYMA_01G149300,GLYMA_01G150700,GLYMA_01G209500,GLYMA_01G240300,GLYMA_02G013300,GLYMA_03G215800,GLYMA_04G011900,GLYMA_05G018500,GLYMA_06G011700,GLYMA_06G146400,GLYMA_06G195900…
GO:BP	cell wall organization or biogenesis	GO:0071554	4.88918e-06	5.31076	257	7075	140	18837	GLYMA_05G187300,GLYMA_06G195000,GLYMA_12G237000,GLYMA_09G213100,GLYMA_05G193200,GLYMA_08G180900,GLYMA_02G307700,GLYMA_13G370500,GLYMA_14G221500,GLYMA_07G132600,GLYMA_17G036600,GLYMA_01G050100,GLYMA_01G149300,GLYMA_01G209500,GLYMA_01G240300,GLYMA_02G013300,GLYMA_02G015600,GLYMA_02G042500,GLYMA_02G109100,GLYMA_03G215800,GLYMA_03G225400,GLYMA_05G018500,GLYMA_06G152000,GLYMA_06G195900,GLYMA_06G205400…
GO:BP	pyruvate metabolic process	GO:0006090	2.29441e-05	4.63933	87	7075	57	18837	GLYMA_05G000700,GLYMA_09G153900,GLYMA_11G247600,GLYMA_19G190900,GLYMA_04G144300,GLYMA_01G008500,GLYMA_02G026800,GLYMA_03G191500,GLYMA_07G160500,GLYMA_09G007900,GLYMA_08G033300,GLYMA_05G227400,GLYMA_12G037400,GLYMA_14G186900,GLYMA_19G017200,GLYMA_04G086300,GLYMA_17G089600,GLYMA_01G226900,GLYMA_02G165000,GLYMA_02G165300,GLYMA_02G294500,GLYMA_03G014600,GLYMA_03G092700,GLYMA_03G102900,GLYMA_03G189700…
GO:BP	monocarboxylic acid metabolic process	GO:0032787	2.46322e-05	4.6085	267	7075	142	18837	GLYMA_04G104900,GLYMA_05G000700,GLYMA_06G105900,GLYMA_09G153900,GLYMA_11G247600,GLYMA_16G044600,GLYMA_19G190900,GLYMA_02G273300,GLYMA_17G246500,GLYMA_04G144300,GLYMA_18G195900,GLYMA_18G245900,GLYMA_01G086900,GLYMA_01G008500,GLYMA_01G028900,GLYMA_02G026800,GLYMA_02G227200,GLYMA_03G191500,GLYMA_06G214800,GLYMA_07G160500,GLYMA_08G040000,GLYMA_09G007900,GLYMA_12G100500,GLYMA_14G004600,GLYMA_15G067700…
GO:BP	lipid metabolic process	GO:0006629	6.96445e-05	4.15711	552	7075	264	18837	GLYMA_04G104900,GLYMA_06G105900,GLYMA_08G077100,GLYMA_07G028600,GLYMA_20G248000,GLYMA_02G273300,GLYMA_17G246500,GLYMA_13G207200,GLYMA_02G273100,GLYMA_02G081200,GLYMA_17G067400,GLYMA_15G154100,GLYMA_17G075700,GLYMA_18G195900,GLYMA_18G245900,GLYMA_U038300,GLYMA_01G028900,GLYMA_01G035100,GLYMA_01G120400,GLYMA_01G215500,GLYMA_02G106300,GLYMA_02G227200,GLYMA_06G214800,GLYMA_07G036400,GLYMA_08G040000,G…
GO:BP	plant-type cell wall organization	GO:0009664	7.97126e-05	4.09847	68	7075	46	18837	GLYMA_06G195000,GLYMA_09G213100,GLYMA_05G193200,GLYMA_14G221500,GLYMA_07G132600,GLYMA_01G050100,GLYMA_01G149300,GLYMA_02G109100,GLYMA_06G205400,GLYMA_07G077400,GLYMA_10G006100,GLYMA_11G222800,GLYMA_18G034800,GLYMA_19G033500,GLYMA_20G033900,GLYMA_06G102500,GLYMA_16G076700,GLYMA_01G046700,GLYMA_05G070000,GLYMA_16G074800,GLYMA_18G272000,GLYMA_03G164300,GLYMA_04G021600,GLYMA_02G002900,GLYMA_02G189600…
GO:BP	carbohydrate catabolic process	GO:0016052	0.00017945	3.74606	175	7075	97	18837	GLYMA_05G000700,GLYMA_09G153900,GLYMA_11G247600,GLYMA_19G190900,GLYMA_04G025000,GLYMA_08G180900,GLYMA_18G219100,GLYMA_05G237000,GLYMA_04G144300,GLYMA_07G237700,GLYMA_01G209500,GLYMA_01G240300,GLYMA_02G013300,GLYMA_03G191500,GLYMA_03G215800,GLYMA_06G292400,GLYMA_07G160500,GLYMA_09G007900,GLYMA_09G077100,GLYMA_09G239800,GLYMA_11G111500,GLYMA_11G244900,GLYMA_13G088000,GLYMA_15G184400,GLYMA_17G044500…
GO:BP	external encapsulating structure organization	GO:0045229	0.000191471	3.7179	204	7075	110	18837	GLYMA_05G187300,GLYMA_06G195000,GLYMA_12G237000,GLYMA_09G213100,GLYMA_05G193200,GLYMA_14G221500,GLYMA_07G132600,GLYMA_01G050100,GLYMA_01G149300,GLYMA_01G209500,GLYMA_01G240300,GLYMA_02G015600,GLYMA_02G109100,GLYMA_03G215800,GLYMA_03G225400,GLYMA_05G018500,GLYMA_06G152000,GLYMA_06G205400,GLYMA_07G077400,GLYMA_09G077100,GLYMA_10G006100,GLYMA_10G251700,GLYMA_11G222800,GLYMA_12G101800,GLYMA_12G191800…
GO:BP	cell wall organization	GO:0071555	0.000191471	3.7179	204	7075	110	18837	GLYMA_05G187300,GLYMA_06G195000,GLYMA_12G237000,GLYMA_09G213100,GLYMA_05G193200,GLYMA_14G221500,GLYMA_07G132600,GLYMA_01G050100,GLYMA_01G149300,GLYMA_01G209500,GLYMA_01G240300,GLYMA_02G015600,GLYMA_02G109100,GLYMA_03G215800,GLYMA_03G225400,GLYMA_05G018500,GLYMA_06G152000,GLYMA_06G205400,GLYMA_07G077400,GLYMA_09G077100,GLYMA_10G006100,GLYMA_10G251700,GLYMA_11G222800,GLYMA_12G101800,GLYMA_12G191800…
GO:BP	cellular lipid metabolic process	GO:0044255	0.000191471	3.7179	415	7075	203	18837	GLYMA_04G104900,GLYMA_06G105900,GLYMA_08G077100,GLYMA_07G028600,GLYMA_02G273300,GLYMA_13G207200,GLYMA_02G273100,GLYMA_17G067400,GLYMA_15G154100,GLYMA_18G195900,GLYMA_18G245900,GLYMA_01G028900,GLYMA_01G035100,GLYMA_01G215500,GLYMA_02G227200,GLYMA_06G214800,GLYMA_08G040000,GLYMA_09G149200,GLYMA_10G262800,GLYMA_11G027000,GLYMA_14G004600,GLYMA_15G012100,GLYMA_15G105400,GLYMA_16G076600,GLYMA_17G132300…
GO:BP	vesicle-mediated transport	GO:0016192	0.00021961	3.65835	356	7075	177	18837	GLYMA_11G231100,GLYMA_13G115800,GLYMA_01G032100,GLYMA_10G038100,GLYMA_09G268400,GLYMA_09G256700,GLYMA_18G143100,GLYMA_10G280700,GLYMA_01G008900,GLYMA_20G211600,GLYMA_20G063200,GLYMA_03G215200,GLYMA_02G291600,GLYMA_07G008000,GLYMA_08G268900,GLYMA_12G040500,GLYMA_13G280700,GLYMA_15G025800,GLYMA_18G299400,GLYMA_02G268600,GLYMA_07G004100,GLYMA_09G274900,GLYMA_17G066400,GLYMA_20G190300,GLYMA_07G248300…
GO:BP	DNA replication initiation	GO:0006270	0.000220114	3.65735	20	7075	18	18837	GLYMA_01G187400,GLYMA_02G106600,GLYMA_03G219200,GLYMA_04G003800,GLYMA_05G129700,GLYMA_07G238400,GLYMA_08G084400,GLYMA_08G333800,GLYMA_08G349400,GLYMA_11G113300,GLYMA_12G039200,GLYMA_13G156400,GLYMA_13G340100,GLYMA_15G034300,GLYMA_15G154900,GLYMA_17G104000,GLYMA_18G066900,GLYMA_19G216100
GO:BP	cellular polysaccharide metabolic process	GO:0044264	0.000220114	3.65735	159	7075	89	18837	GLYMA_05G187300,GLYMA_08G361500,GLYMA_12G237000,GLYMA_10G295100,GLYMA_04G025000,GLYMA_08G180900,GLYMA_06G173500,GLYMA_05G237000,GLYMA_13G152500,GLYMA_13G370500,GLYMA_04G219500,GLYMA_17G036600,GLYMA_01G150700,GLYMA_02G013300,GLYMA_04G011900,GLYMA_06G011700,GLYMA_06G146400,GLYMA_06G195900,GLYMA_06G205400,GLYMA_06G292400,GLYMA_10G172200,GLYMA_10G251700,GLYMA_11G111500,GLYMA_12G042400,GLYMA_12G101800…
GO:BP	glucan metabolic process	GO:0044042	0.000280127	3.55264	130	7075	75	18837	GLYMA_05G187300,GLYMA_08G361500,GLYMA_12G237000,GLYMA_10G295100,GLYMA_04G025000,GLYMA_06G173500,GLYMA_05G237000,GLYMA_13G152500,GLYMA_13G370500,GLYMA_04G219500,GLYMA_17G036600,GLYMA_01G150700,GLYMA_04G011900,GLYMA_06G011700,GLYMA_06G146400,GLYMA_06G195900,GLYMA_06G205400,GLYMA_10G172200,GLYMA_10G251700,GLYMA_11G111500,GLYMA_12G042400,GLYMA_12G101800,GLYMA_12G191800,GLYMA_12G197600,GLYMA_13G304400…
GO:BP	lipid biosynthetic process	GO:0008610	0.000280127	3.55264	298	7075	151	18837	GLYMA_04G104900,GLYMA_06G105900,GLYMA_02G273300,GLYMA_13G207200,GLYMA_02G273100,GLYMA_15G154100,GLYMA_18G195900,GLYMA_18G245900,GLYMA_U038300,GLYMA_01G028900,GLYMA_01G035100,GLYMA_01G215500,GLYMA_02G227200,GLYMA_06G214800,GLYMA_09G029400,GLYMA_09G149200,GLYMA_09G186700,GLYMA_11G027000,GLYMA_12G050900,GLYMA_14G059900,GLYMA_15G012100,GLYMA_15G105400,GLYMA_17G132300,GLYMA_18G009200,GLYMA_18G196000,G…
GO:BP	organic substance transport	GO:0071702	0.000314342	3.5026	901	7075	404	18837	GLYMA_06G156700,GLYMA_07G132900,GLYMA_07G233100,GLYMA_08G254200,GLYMA_08G336200,GLYMA_09G183800,GLYMA_11G231100,GLYMA_16G062600,GLYMA_01G032100,GLYMA_14G012400,GLYMA_09G256700,GLYMA_20G235500,GLYMA_07G145900,GLYMA_18G143100,GLYMA_12G089500,GLYMA_10G280700,GLYMA_18G213100,GLYMA_06G052500,GLYMA_05G176300,GLYMA_02G089000,GLYMA_18G071300,GLYMA_17G088500,GLYMA_20G211600,GLYMA_08G336000,GLYMA_01G133400…
GO:BP	acetyl-CoA metabolic process	GO:0006084	0.000459359	3.33785	19	7075	17	18837	GLYMA_16G044600,GLYMA_01G028900,GLYMA_01G215500,GLYMA_02G026800,GLYMA_11G027000,GLYMA_17G132300,GLYMA_20G109900,GLYMA_03G228900,GLYMA_14G186900,GLYMA_02G036300,GLYMA_02G294500,GLYMA_03G261000,GLYMA_06G127200,GLYMA_08G159900,GLYMA_08G292800,GLYMA_10G279800,GLYMA_14G020200
GO:BP	cellular glucan metabolic process	GO:0006073	0.000609545	3.21499	128	7075	73	18837	GLYMA_05G187300,GLYMA_08G361500,GLYMA_12G237000,GLYMA_10G295100,GLYMA_04G025000,GLYMA_06G173500,GLYMA_05G237000,GLYMA_13G152500,GLYMA_13G370500,GLYMA_04G219500,GLYMA_17G036600,GLYMA_01G150700,GLYMA_04G011900,GLYMA_06G011700,GLYMA_06G146400,GLYMA_06G195900,GLYMA_06G205400,GLYMA_10G172200,GLYMA_10G251700,GLYMA_11G111500,GLYMA_12G042400,GLYMA_12G101800,GLYMA_12G191800,GLYMA_12G197600,GLYMA_13G304400…
GO:BP	Golgi vesicle transport	GO:0048193	0.000801325	3.09619	170	7075	92	18837	GLYMA_10G280700,GLYMA_01G008900,GLYMA_03G215200,GLYMA_02G291600,GLYMA_07G008000,GLYMA_08G268900,GLYMA_12G040500,GLYMA_13G280700,GLYMA_15G025800,GLYMA_07G004100,GLYMA_09G274900,GLYMA_20G190300,GLYMA_12G135200,GLYMA_01G154500,GLYMA_02G012800,GLYMA_02G043400,GLYMA_02G255700,GLYMA_02G292600,GLYMA_02G308100,GLYMA_03G029700,GLYMA_03G202700,GLYMA_03G224400,GLYMA_03G231800,GLYMA_03G242500,GLYMA_04G013200…
GO:BP	carboxylic acid biosynthetic process	GO:0046394	0.00110357	2.9572	291	7075	145	18837	GLYMA_04G104900,GLYMA_06G105900,GLYMA_16G038300,GLYMA_01G139600,GLYMA_09G070700,GLYMA_02G273300,GLYMA_06G107800,GLYMA_17G246500,GLYMA_08G107800,GLYMA_07G003400,GLYMA_04G010800,GLYMA_11G084400,GLYMA_19G114500,GLYMA_08G126100,GLYMA_03G027400,GLYMA_18G195900,GLYMA_18G245900,GLYMA_01G086900,GLYMA_19G160800,GLYMA_01G028900,GLYMA_01G244200,GLYMA_02G227200,GLYMA_04G162700,GLYMA_04G256100,GLYMA_06G214800…
GO:BP	organic acid biosynthetic process	GO:0016053	0.00110357	2.9572	291	7075	145	18837	GLYMA_04G104900,GLYMA_06G105900,GLYMA_16G038300,GLYMA_01G139600,GLYMA_09G070700,GLYMA_02G273300,GLYMA_06G107800,GLYMA_17G246500,GLYMA_08G107800,GLYMA_07G003400,GLYMA_04G010800,GLYMA_11G084400,GLYMA_19G114500,GLYMA_08G126100,GLYMA_03G027400,GLYMA_18G195900,GLYMA_18G245900,GLYMA_01G086900,GLYMA_19G160800,GLYMA_01G028900,GLYMA_01G244200,GLYMA_02G227200,GLYMA_04G162700,GLYMA_04G256100,GLYMA_06G214800…
GO:BP	transmembrane transport	GO:0055085	0.00110357	2.9572	905	7075	401	18837	GLYMA_01G193600,GLYMA_03G070700,GLYMA_06G156700,GLYMA_08G254200,GLYMA_13G220000,GLYMA_13G275400,GLYMA_16G062600,GLYMA_17G010500,GLYMA_18G030100,GLYMA_14G002000,GLYMA_14G169300,GLYMA_06G133000,GLYMA_14G169700,GLYMA_13G333100,GLYMA_15G059800,GLYMA_04G045400,GLYMA_14G012400,GLYMA_07G121900,GLYMA_16G212900,GLYMA_02G008000,GLYMA_12G008100,GLYMA_07G145900,GLYMA_04G180000,GLYMA_04G252000,GLYMA_06G052500…
GO:BP	plant-type cell wall organization or biogenesis	GO:0071669	0.00110357	2.9572	115	7075	66	18837	GLYMA_05G187300,GLYMA_06G195000,GLYMA_12G237000,GLYMA_09G213100,GLYMA_05G193200,GLYMA_02G307700,GLYMA_14G221500,GLYMA_07G132600,GLYMA_17G036600,GLYMA_01G050100,GLYMA_01G149300,GLYMA_02G109100,GLYMA_06G205400,GLYMA_07G077400,GLYMA_10G006100,GLYMA_11G222800,GLYMA_12G191800,GLYMA_16G165900,GLYMA_18G034800,GLYMA_19G033500,GLYMA_20G033900,GLYMA_06G102500,GLYMA_07G237000,GLYMA_16G076700,GLYMA_18G272200…
GO:BP	endoplasmic reticulum to Golgi vesicle-mediated transport	GO:0006888	0.0012764	2.89401	107	7075	62	18837	GLYMA_10G280700,GLYMA_12G040500,GLYMA_07G004100,GLYMA_09G274900,GLYMA_20G190300,GLYMA_12G135200,GLYMA_02G255700,GLYMA_02G292600,GLYMA_02G308100,GLYMA_03G029700,GLYMA_03G202700,GLYMA_03G224400,GLYMA_03G231800,GLYMA_03G242500,GLYMA_04G013200,GLYMA_04G072700,GLYMA_04G072800,GLYMA_04G207300,GLYMA_04G251300,GLYMA_04G255100,GLYMA_05G064300,GLYMA_05G169500,GLYMA_06G013100,GLYMA_06G073900,GLYMA_06G111400…
GO:BP	cofactor metabolic process	GO:0051186	0.00153072	2.8151	279	7075	139	18837	GLYMA_16G044600,GLYMA_09G070700,GLYMA_06G107800,GLYMA_02G273100,GLYMA_04G010800,GLYMA_08G222600,GLYMA_12G032300,GLYMA_12G222200,GLYMA_15G252200,GLYMA_08G025800,GLYMA_01G028900,GLYMA_01G215500,GLYMA_01G226700,GLYMA_02G026800,GLYMA_04G256100,GLYMA_08G108900,GLYMA_08G347400,GLYMA_11G027000,GLYMA_17G132300,GLYMA_20G109900,GLYMA_01G062200,GLYMA_03G228900,GLYMA_04G089800,GLYMA_11G218700,GLYMA_18G021500…
GO:BP	lipid transport	GO:0006869	0.00163864	2.78552	112	7075	64	18837	GLYMA_07G132900,GLYMA_09G183800,GLYMA_20G235500,GLYMA_18G213100,GLYMA_02G089000,GLYMA_01G130200,GLYMA_01G132600,GLYMA_01G210600,GLYMA_08G268900,GLYMA_14G001500,GLYMA_15G025800,GLYMA_04G017300,GLYMA_06G191400,GLYMA_01G002400,GLYMA_01G132500,GLYMA_02G004000,GLYMA_02G057200,GLYMA_02G088900,GLYMA_03G040300,GLYMA_03G103500,GLYMA_03G126300,GLYMA_03G236500,GLYMA_04G228700,GLYMA_05G028500,GLYMA_05G056800…
GO:BP	glycine catabolic process	GO:0006546	0.00168933	2.77229	11	7075	11	18837	GLYMA_17G228800,GLYMA_04G051200,GLYMA_06G052100,GLYMA_20G019600,GLYMA_15G109300,GLYMA_07G221300,GLYMA_07G262100,GLYMA_09G004700,GLYMA_14G094700,GLYMA_17G012000,GLYMA_20G019700
GO:BP	glycine decarboxylation via glycine cleavage system	GO:0019464	0.00168933	2.77229	11	7075	11	18837	GLYMA_17G228800,GLYMA_04G051200,GLYMA_06G052100,GLYMA_20G019600,GLYMA_15G109300,GLYMA_07G221300,GLYMA_07G262100,GLYMA_09G004700,GLYMA_14G094700,GLYMA_17G012000,GLYMA_20G019700
GO:BP	cellular carbohydrate metabolic process	GO:0044262	0.001705	2.76828	273	7075	136	18837	GLYMA_05G187300,GLYMA_08G361500,GLYMA_12G237000,GLYMA_13G114000,GLYMA_07G028600,GLYMA_01G031900,GLYMA_10G295100,GLYMA_04G025000,GLYMA_08G180900,GLYMA_18G219100,GLYMA_06G173500,GLYMA_05G237000,GLYMA_13G152500,GLYMA_13G370500,GLYMA_02G120300,GLYMA_04G219500,GLYMA_07G237700,GLYMA_17G036600,GLYMA_01G150700,GLYMA_02G013300,GLYMA_04G011900,GLYMA_05G179800,GLYMA_06G011700,GLYMA_06G146400,GLYMA_06G195900…
GO:BP	signal transduction	GO:0007165	0.00215306	2.66694	799	7075	355	18837	GLYMA_01G178000,GLYMA_02G274600,GLYMA_07G134800,GLYMA_10G188500,GLYMA_20G202200,GLYMA_13G106800,GLYMA_13G115800,GLYMA_10G047900,GLYMA_16G047100,GLYMA_13G308400,GLYMA_09G268400,GLYMA_15G212800,GLYMA_17G148800,GLYMA_16G015400,GLYMA_05G176300,GLYMA_17G152800,GLYMA_17G067400,GLYMA_16G111700,GLYMA_06G155500,GLYMA_14G074700,GLYMA_17G159000,GLYMA_08G293600,GLYMA_02G242800,GLYMA_01G019400,GLYMA_01G028700…
GO:BP	signaling	GO:0023052	0.00215306	2.66694	799	7075	355	18837	GLYMA_01G178000,GLYMA_02G274600,GLYMA_07G134800,GLYMA_10G188500,GLYMA_20G202200,GLYMA_13G106800,GLYMA_13G115800,GLYMA_10G047900,GLYMA_16G047100,GLYMA_13G308400,GLYMA_09G268400,GLYMA_15G212800,GLYMA_17G148800,GLYMA_16G015400,GLYMA_05G176300,GLYMA_17G152800,GLYMA_17G067400,GLYMA_16G111700,GLYMA_06G155500,GLYMA_14G074700,GLYMA_17G159000,GLYMA_08G293600,GLYMA_02G242800,GLYMA_01G019400,GLYMA_01G028700…
GO:BP	nucleoside diphosphate phosphorylation	GO:0006165	0.00293381	2.53257	74	7075	45	18837	GLYMA_05G000700,GLYMA_09G153900,GLYMA_11G247600,GLYMA_19G190900,GLYMA_04G144300,GLYMA_03G191500,GLYMA_07G160500,GLYMA_09G007900,GLYMA_08G033300,GLYMA_12G037400,GLYMA_14G186900,GLYMA_19G017200,GLYMA_01G226900,GLYMA_02G165000,GLYMA_02G165300,GLYMA_02G294500,GLYMA_03G092700,GLYMA_03G109500,GLYMA_03G189700,GLYMA_03G190500,GLYMA_04G193400,GLYMA_05G045200,GLYMA_05G226600,GLYMA_06G094300,GLYMA_06G208200…
GO:BP	nucleotide phosphorylation	GO:0046939	0.00293381	2.53257	74	7075	45	18837	GLYMA_05G000700,GLYMA_09G153900,GLYMA_11G247600,GLYMA_19G190900,GLYMA_04G144300,GLYMA_03G191500,GLYMA_07G160500,GLYMA_09G007900,GLYMA_08G033300,GLYMA_12G037400,GLYMA_14G186900,GLYMA_19G017200,GLYMA_01G226900,GLYMA_02G165000,GLYMA_02G165300,GLYMA_02G294500,GLYMA_03G092700,GLYMA_03G109500,GLYMA_03G189700,GLYMA_03G190500,GLYMA_04G193400,GLYMA_05G045200,GLYMA_05G226600,GLYMA_06G094300,GLYMA_06G208200…
GO:BP	ADP metabolic process	GO:0046031	0.00293381	2.53257	68	7075	42	18837	GLYMA_05G000700,GLYMA_09G153900,GLYMA_11G247600,GLYMA_19G190900,GLYMA_04G144300,GLYMA_03G191500,GLYMA_07G160500,GLYMA_09G007900,GLYMA_08G033300,GLYMA_12G037400,GLYMA_14G186900,GLYMA_19G017200,GLYMA_01G226900,GLYMA_02G165000,GLYMA_02G165300,GLYMA_02G294500,GLYMA_03G092700,GLYMA_03G189700,GLYMA_03G190500,GLYMA_04G193400,GLYMA_05G226600,GLYMA_06G094300,GLYMA_06G208200,GLYMA_08G144400,GLYMA_10G227800…
GO:BP	glycolytic process	GO:0006096	0.00293381	2.53257	68	7075	42	18837	GLYMA_05G000700,GLYMA_09G153900,GLYMA_11G247600,GLYMA_19G190900,GLYMA_04G144300,GLYMA_03G191500,GLYMA_07G160500,GLYMA_09G007900,GLYMA_08G033300,GLYMA_12G037400,GLYMA_14G186900,GLYMA_19G017200,GLYMA_01G226900,GLYMA_02G165000,GLYMA_02G165300,GLYMA_02G294500,GLYMA_03G092700,GLYMA_03G189700,GLYMA_03G190500,GLYMA_04G193400,GLYMA_05G226600,GLYMA_06G094300,GLYMA_06G208200,GLYMA_08G144400,GLYMA_10G227800…
GO:BP	ATP generation from ADP	GO:0006757	0.00293381	2.53257	68	7075	42	18837	GLYMA_05G000700,GLYMA_09G153900,GLYMA_11G247600,GLYMA_19G190900,GLYMA_04G144300,GLYMA_03G191500,GLYMA_07G160500,GLYMA_09G007900,GLYMA_08G033300,GLYMA_12G037400,GLYMA_14G186900,GLYMA_19G017200,GLYMA_01G226900,GLYMA_02G165000,GLYMA_02G165300,GLYMA_02G294500,GLYMA_03G092700,GLYMA_03G189700,GLYMA_03G190500,GLYMA_04G193400,GLYMA_05G226600,GLYMA_06G094300,GLYMA_06G208200,GLYMA_08G144400,GLYMA_10G227800…
GO:BP	intra-Golgi vesicle-mediated transport	GO:0006891	0.00360188	2.44347	37	7075	26	18837	GLYMA_01G008900,GLYMA_07G008000,GLYMA_13G280700,GLYMA_07G004100,GLYMA_12G135200,GLYMA_01G154500,GLYMA_02G043400,GLYMA_04G013200,GLYMA_04G255100,GLYMA_05G047300,GLYMA_05G244800,GLYMA_06G013100,GLYMA_07G034700,GLYMA_08G053300,GLYMA_08G207300,GLYMA_08G222400,GLYMA_09G019500,GLYMA_09G030400,GLYMA_09G187100,GLYMA_11G090100,GLYMA_11G113000,GLYMA_11G118600,GLYMA_12G044000,GLYMA_12G220900,GLYMA_15G125800…
GO:BP	ion transport	GO:0006811	0.00374277	2.42681	643	7075	289	18837	GLYMA_01G193600,GLYMA_06G156700,GLYMA_08G254200,GLYMA_16G062600,GLYMA_17G006300,GLYMA_17G010500,GLYMA_14G169300,GLYMA_06G133000,GLYMA_14G169700,GLYMA_13G308400,GLYMA_16G177900,GLYMA_04G045400,GLYMA_12G008100,GLYMA_07G145900,GLYMA_04G252000,GLYMA_18G213100,GLYMA_06G052500,GLYMA_01G124500,GLYMA_06G055400,GLYMA_09G262000,GLYMA_17G088500,GLYMA_01G010100,GLYMA_16G111700,GLYMA_19G255300,GLYMA_17G251100…
GO:BP	acyl-CoA metabolic process	GO:0006637	0.00389294	2.40972	28	7075	21	18837	GLYMA_16G044600,GLYMA_01G028900,GLYMA_01G215500,GLYMA_02G026800,GLYMA_11G027000,GLYMA_17G132300,GLYMA_20G109900,GLYMA_03G228900,GLYMA_08G027600,GLYMA_14G186900,GLYMA_09G246100,GLYMA_11G185000,GLYMA_02G036300,GLYMA_02G294500,GLYMA_03G261000,GLYMA_06G127200,GLYMA_08G159900,GLYMA_08G292800,GLYMA_10G279800,GLYMA_12G087400,GLYMA_14G020200
GO:BP	thioester metabolic process	GO:0035383	0.00389294	2.40972	28	7075	21	18837	GLYMA_16G044600,GLYMA_01G028900,GLYMA_01G215500,GLYMA_02G026800,GLYMA_11G027000,GLYMA_17G132300,GLYMA_20G109900,GLYMA_03G228900,GLYMA_08G027600,GLYMA_14G186900,GLYMA_09G246100,GLYMA_11G185000,GLYMA_02G036300,GLYMA_02G294500,GLYMA_03G261000,GLYMA_06G127200,GLYMA_08G159900,GLYMA_08G292800,GLYMA_10G279800,GLYMA_12G087400,GLYMA_14G020200
GO:BP	cellular localization	GO:0051641	0.00404912	2.39264	644	7075	289	18837	GLYMA_07G233100,GLYMA_08G032500,GLYMA_08G336200,GLYMA_11G231100,GLYMA_11G251700,GLYMA_06G133000,GLYMA_01G032100,GLYMA_09G256700,GLYMA_18G143100,GLYMA_12G089500,GLYMA_10G280700,GLYMA_05G176300,GLYMA_02G089000,GLYMA_01G124500,GLYMA_18G071300,GLYMA_20G211600,GLYMA_01G133400,GLYMA_12G004000,GLYMA_13G363900,GLYMA_20G063200,GLYMA_03G215200,GLYMA_02G112000,GLYMA_02G291600,GLYMA_07G008000,GLYMA_08G146700…
GO:BP	macromolecule localization	GO:0033036	0.00443882	2.35273	728	7075	323	18837	GLYMA_07G132900,GLYMA_07G233100,GLYMA_08G032500,GLYMA_08G336200,GLYMA_09G183800,GLYMA_11G231100,GLYMA_01G032100,GLYMA_09G256700,GLYMA_20G235500,GLYMA_18G143100,GLYMA_12G089500,GLYMA_10G280700,GLYMA_18G213100,GLYMA_05G176300,GLYMA_02G089000,GLYMA_18G071300,GLYMA_20G211600,GLYMA_08G336000,GLYMA_01G133400,GLYMA_12G004000,GLYMA_13G363900,GLYMA_20G063200,GLYMA_01G130200,GLYMA_01G132600,GLYMA_01G210600…
GO:BP	phosphorelay signal transduction system	GO:0000160	0.00450158	2.34664	61	7075	38	18837	GLYMA_02G274600,GLYMA_10G188500,GLYMA_20G202200,GLYMA_17G152800,GLYMA_03G251700,GLYMA_06G136600,GLYMA_19G224200,GLYMA_20G090000,GLYMA_05G070200,GLYMA_12G073900,GLYMA_15G196500,GLYMA_17G220800,GLYMA_01G037500,GLYMA_02G150800,GLYMA_03G216700,GLYMA_04G062500,GLYMA_04G177900,GLYMA_05G241600,GLYMA_06G063500,GLYMA_07G171200,GLYMA_09G002600,GLYMA_09G040000,GLYMA_10G008500,GLYMA_10G048100,GLYMA_10G141400…
GO:BP	nucleobase-containing small molecule metabolic process	GO:0055086	0.00517278	2.28628	324	7075	155	18837	GLYMA_05G000700,GLYMA_08G187500,GLYMA_09G153900,GLYMA_11G247600,GLYMA_16G044600,GLYMA_18G208900,GLYMA_19G190900,GLYMA_15G156900,GLYMA_18G243300,GLYMA_05G164500,GLYMA_02G273100,GLYMA_13G152500,GLYMA_04G010800,GLYMA_04G144300,GLYMA_08G025800,GLYMA_01G028900,GLYMA_01G215500,GLYMA_02G026800,GLYMA_03G191500,GLYMA_07G160500,GLYMA_09G007900,GLYMA_09G262400,GLYMA_10G058000,GLYMA_11G027000,GLYMA_13G144800…
GO:BP	carbohydrate derivative metabolic process	GO:1901135	0.00616439	2.21011	497	7075	227	18837	GLYMA_05G000700,GLYMA_08G187500,GLYMA_09G153900,GLYMA_11G247600,GLYMA_16G044600,GLYMA_18G208900,GLYMA_19G190900,GLYMA_01G009300,GLYMA_07G028600,GLYMA_18G243300,GLYMA_05G164500,GLYMA_02G273100,GLYMA_13G152500,GLYMA_04G010800,GLYMA_04G144300,GLYMA_18G245900,GLYMA_01G028900,GLYMA_01G215500,GLYMA_02G026800,GLYMA_02G042500,GLYMA_03G191500,GLYMA_07G160500,GLYMA_09G007900,GLYMA_09G262400,GLYMA_10G038000…
GO:BP	small molecule biosynthetic process	GO:0044283	0.00651973	2.18577	399	7075	186	18837	GLYMA_04G104900,GLYMA_06G105900,GLYMA_16G038300,GLYMA_01G139600,GLYMA_09G070700,GLYMA_02G273300,GLYMA_06G107800,GLYMA_17G246500,GLYMA_08G107800,GLYMA_07G003400,GLYMA_04G010800,GLYMA_11G084400,GLYMA_19G114500,GLYMA_09G203500,GLYMA_08G126100,GLYMA_03G027400,GLYMA_18G195900,GLYMA_18G245900,GLYMA_01G086900,GLYMA_19G160800,GLYMA_01G028900,GLYMA_01G244200,GLYMA_02G227200,GLYMA_04G162700,GLYMA_04G256100…
GO:BP	nucleoside bisphosphate metabolic process	GO:0033865	0.00666295	2.17633	44	7075	29	18837	GLYMA_16G044600,GLYMA_02G273100,GLYMA_01G028900,GLYMA_01G215500,GLYMA_02G026800,GLYMA_11G027000,GLYMA_17G132300,GLYMA_20G109900,GLYMA_03G228900,GLYMA_08G027600,GLYMA_14G186900,GLYMA_09G246100,GLYMA_11G185000,GLYMA_01G156700,GLYMA_02G036300,GLYMA_02G294500,GLYMA_03G261000,GLYMA_06G127200,GLYMA_08G159900,GLYMA_08G285700,GLYMA_08G292800,GLYMA_09G196000,GLYMA_10G279800,GLYMA_12G087400,GLYMA_14G020200…
GO:BP	nucleoside bisphosphate biosynthetic process	GO:0033866	0.00666295	2.17633	20	7075	16	18837	GLYMA_16G044600,GLYMA_01G028900,GLYMA_02G026800,GLYMA_03G228900,GLYMA_08G027600,GLYMA_14G186900,GLYMA_02G036300,GLYMA_02G294500,GLYMA_03G261000,GLYMA_08G159900,GLYMA_08G285700,GLYMA_08G292800,GLYMA_14G020200,GLYMA_17G089200,GLYMA_18G139100,GLYMA_19G209400
GO:BP	ribonucleoside bisphosphate metabolic process	GO:0033875	0.00666295	2.17633	44	7075	29	18837	GLYMA_16G044600,GLYMA_02G273100,GLYMA_01G028900,GLYMA_01G215500,GLYMA_02G026800,GLYMA_11G027000,GLYMA_17G132300,GLYMA_20G109900,GLYMA_03G228900,GLYMA_08G027600,GLYMA_14G186900,GLYMA_09G246100,GLYMA_11G185000,GLYMA_01G156700,GLYMA_02G036300,GLYMA_02G294500,GLYMA_03G261000,GLYMA_06G127200,GLYMA_08G159900,GLYMA_08G285700,GLYMA_08G292800,GLYMA_09G196000,GLYMA_10G279800,GLYMA_12G087400,GLYMA_14G020200…
GO:BP	carbohydrate transmembrane transport	GO:0034219	0.00666295	2.17633	46	7075	30	18837	GLYMA_17G251100,GLYMA_04G015000,GLYMA_02G056200,GLYMA_04G238100,GLYMA_11G087700,GLYMA_15G105900,GLYMA_08G367100,GLYMA_05G142400,GLYMA_07G189500,GLYMA_08G035300,GLYMA_11G119500,GLYMA_19G050300,GLYMA_01G067600,GLYMA_08G312400,GLYMA_06G000200,GLYMA_06G015000,GLYMA_06G125800,GLYMA_10G285100,GLYMA_11G092100,GLYMA_12G059900,GLYMA_04G000300,GLYMA_13G045000,GLYMA_13G002700,GLYMA_13G206700,GLYMA_13G213300…
GO:BP	purine nucleoside bisphosphate biosynthetic process	GO:0034033	0.00666295	2.17633	20	7075	16	18837	GLYMA_16G044600,GLYMA_01G028900,GLYMA_02G026800,GLYMA_03G228900,GLYMA_08G027600,GLYMA_14G186900,GLYMA_02G036300,GLYMA_02G294500,GLYMA_03G261000,GLYMA_08G159900,GLYMA_08G285700,GLYMA_08G292800,GLYMA_14G020200,GLYMA_17G089200,GLYMA_18G139100,GLYMA_19G209400
GO:BP	purine nucleoside bisphosphate metabolic process	GO:0034032	0.00666295	2.17633	44	7075	29	18837	GLYMA_16G044600,GLYMA_02G273100,GLYMA_01G028900,GLYMA_01G215500,GLYMA_02G026800,GLYMA_11G027000,GLYMA_17G132300,GLYMA_20G109900,GLYMA_03G228900,GLYMA_08G027600,GLYMA_14G186900,GLYMA_09G246100,GLYMA_11G185000,GLYMA_01G156700,GLYMA_02G036300,GLYMA_02G294500,GLYMA_03G261000,GLYMA_06G127200,GLYMA_08G159900,GLYMA_08G285700,GLYMA_08G292800,GLYMA_09G196000,GLYMA_10G279800,GLYMA_12G087400,GLYMA_14G020200…
GO:BP	ribonucleoside bisphosphate biosynthetic process	GO:0034030	0.00666295	2.17633	20	7075	16	18837	GLYMA_16G044600,GLYMA_01G028900,GLYMA_02G026800,GLYMA_03G228900,GLYMA_08G027600,GLYMA_14G186900,GLYMA_02G036300,GLYMA_02G294500,GLYMA_03G261000,GLYMA_08G159900,GLYMA_08G285700,GLYMA_08G292800,GLYMA_14G020200,GLYMA_17G089200,GLYMA_18G139100,GLYMA_19G209400
GO:BP	hexose transmembrane transport	GO:0008645	0.00727026	2.13845	31	7075	22	18837	GLYMA_17G251100,GLYMA_04G015000,GLYMA_02G056200,GLYMA_11G087700,GLYMA_08G367100,GLYMA_05G142400,GLYMA_07G189500,GLYMA_08G035300,GLYMA_11G119500,GLYMA_19G050300,GLYMA_01G067600,GLYMA_06G000200,GLYMA_06G015000,GLYMA_10G285100,GLYMA_11G092100,GLYMA_12G059900,GLYMA_04G000300,GLYMA_13G045000,GLYMA_13G213300,GLYMA_15G099500,GLYMA_19G152400,GLYMA_20G144100
GO:BP	fatty acid biosynthetic process	GO:0006633	0.00727026	2.13845	79	7075	46	18837	GLYMA_04G104900,GLYMA_06G105900,GLYMA_02G273300,GLYMA_18G195900,GLYMA_18G245900,GLYMA_01G028900,GLYMA_02G227200,GLYMA_06G214800,GLYMA_18G009200,GLYMA_18G196000,GLYMA_03G228900,GLYMA_08G027600,GLYMA_02G059300,GLYMA_04G057800,GLYMA_11G245600,GLYMA_02G001500,GLYMA_02G036300,GLYMA_04G149300,GLYMA_05G129600,GLYMA_06G058500,GLYMA_08G102900,GLYMA_08G159900,GLYMA_08G279700,GLYMA_09G247100,GLYMA_09G277400…
GO:BP	purine nucleoside diphosphate metabolic process	GO:0009135	0.00727026	2.13845	75	7075	44	18837	GLYMA_05G000700,GLYMA_09G153900,GLYMA_11G247600,GLYMA_19G190900,GLYMA_04G144300,GLYMA_03G191500,GLYMA_07G160500,GLYMA_09G007900,GLYMA_08G033300,GLYMA_03G138200,GLYMA_12G037400,GLYMA_14G186900,GLYMA_19G017200,GLYMA_01G226900,GLYMA_02G165000,GLYMA_02G165300,GLYMA_02G294500,GLYMA_03G092700,GLYMA_03G189700,GLYMA_03G190500,GLYMA_04G193400,GLYMA_05G226600,GLYMA_06G094300,GLYMA_06G208200,GLYMA_08G144400…
GO:BP	neurotransmitter catabolic process	GO:0042135	0.00727026	2.13845	12	7075	11	18837	GLYMA_17G228800,GLYMA_04G051200,GLYMA_06G052100,GLYMA_20G019600,GLYMA_15G109300,GLYMA_07G221300,GLYMA_07G262100,GLYMA_09G004700,GLYMA_14G094700,GLYMA_17G012000,GLYMA_20G019700
GO:BP	purine ribonucleoside diphosphate metabolic process	GO:0009179	0.00727026	2.13845	75	7075	44	18837	GLYMA_05G000700,GLYMA_09G153900,GLYMA_11G247600,GLYMA_19G190900,GLYMA_04G144300,GLYMA_03G191500,GLYMA_07G160500,GLYMA_09G007900,GLYMA_08G033300,GLYMA_03G138200,GLYMA_12G037400,GLYMA_14G186900,GLYMA_19G017200,GLYMA_01G226900,GLYMA_02G165000,GLYMA_02G165300,GLYMA_02G294500,GLYMA_03G092700,GLYMA_03G189700,GLYMA_03G190500,GLYMA_04G193400,GLYMA_05G226600,GLYMA_06G094300,GLYMA_06G208200,GLYMA_08G144400…
GO:BP	monosaccharide transmembrane transport	GO:0015749	0.00727026	2.13845	31	7075	22	18837	GLYMA_17G251100,GLYMA_04G015000,GLYMA_02G056200,GLYMA_11G087700,GLYMA_08G367100,GLYMA_05G142400,GLYMA_07G189500,GLYMA_08G035300,GLYMA_11G119500,GLYMA_19G050300,GLYMA_01G067600,GLYMA_06G000200,GLYMA_06G015000,GLYMA_10G285100,GLYMA_11G092100,GLYMA_12G059900,GLYMA_04G000300,GLYMA_13G045000,GLYMA_13G213300,GLYMA_15G099500,GLYMA_19G152400,GLYMA_20G144100
GO:BP	acetyl-CoA biosynthetic process	GO:0006085	0.00727026	2.13845	12	7075	11	18837	GLYMA_16G044600,GLYMA_01G028900,GLYMA_02G026800,GLYMA_03G228900,GLYMA_14G186900,GLYMA_02G036300,GLYMA_02G294500,GLYMA_03G261000,GLYMA_08G159900,GLYMA_08G292800,GLYMA_14G020200
GO:BP	fatty acid metabolic process	GO:0006631	0.00727026	2.13845	109	7075	60	18837	GLYMA_04G104900,GLYMA_06G105900,GLYMA_02G273300,GLYMA_18G195900,GLYMA_18G245900,GLYMA_01G028900,GLYMA_02G227200,GLYMA_06G214800,GLYMA_08G040000,GLYMA_14G004600,GLYMA_18G009200,GLYMA_18G196000,GLYMA_03G228900,GLYMA_02G308500,GLYMA_08G027600,GLYMA_02G059300,GLYMA_04G057800,GLYMA_11G245600,GLYMA_01G207500,GLYMA_02G001500,GLYMA_02G036300,GLYMA_03G117300,GLYMA_04G149300,GLYMA_05G062200,GLYMA_05G063900…
GO:BP	proton transmembrane transport	GO:1902600	0.00727026	2.13845	176	7075	90	18837	GLYMA_12G008100,GLYMA_07G145900,GLYMA_09G262000,GLYMA_17G251100,GLYMA_02G056200,GLYMA_05G030700,GLYMA_05G136200,GLYMA_06G076100,GLYMA_06G189900,GLYMA_08G091600,GLYMA_10G052700,GLYMA_10G183900,GLYMA_17G096100,GLYMA_17G108500,GLYMA_04G046700,GLYMA_08G225500,GLYMA_08G367100,GLYMA_16G146600,GLYMA_02G295900,GLYMA_01G041400,GLYMA_07G189500,GLYMA_08G035300,GLYMA_09G056300,GLYMA_11G119500,GLYMA_13G097900…
GO:BP	metabolic process	GO:0008152	0.00793214	2.10061	8195	7075	3196	18837	GLYMA_01G178000,GLYMA_02G140900,GLYMA_02G232600,GLYMA_02G274600,GLYMA_03G031800,GLYMA_04G066900,GLYMA_04G104900,GLYMA_05G058100,GLYMA_05G005200,GLYMA_05G000700,GLYMA_05G175600,GLYMA_05G187300,GLYMA_06G105900,GLYMA_07G134800,GLYMA_08G077100,GLYMA_08G181800,GLYMA_08G187500,GLYMA_08G238300,GLYMA_08G298400,GLYMA_08G336200,GLYMA_08G361500,GLYMA_09G024100,GLYMA_09G153900,GLYMA_10G001100,GLYMA_10G142600…	GLYMA_10G125000,GLYMA_10G126700,GLYMA_10G130800,GLYMA_10G136300,GLYMA_10G138100,GLYMA_10G141400,GLYMA_10G144200,GLYMA_10G145600,GLYMA_10G146000,GLYMA_10G148000,GLYMA_10G149700,GLYMA_10G153000,GLYMA_10G153200,GLYMA_10G157800,GLYMA_10G158000,GLYMA_10G158500,GLYMA_10G160400
GO:BP	sterol biosynthetic process	GO:0016126	0.00831036	2.08038	35	7075	24	18837	GLYMA_02G273100,GLYMA_U038300,GLYMA_01G035100,GLYMA_01G215500,GLYMA_09G186700,GLYMA_11G027000,GLYMA_17G132300,GLYMA_20G109900,GLYMA_10G090500,GLYMA_01G156700,GLYMA_02G030900,GLYMA_04G087700,GLYMA_05G053300,GLYMA_06G089400,GLYMA_07G110900,GLYMA_09G196000,GLYMA_09G269200,GLYMA_10G279800,GLYMA_11G112000,GLYMA_12G038200,GLYMA_13G150900,GLYMA_14G090400,GLYMA_15G276300,GLYMA_20G058000
GO:BP	cell wall pectin metabolic process	GO:0052546	0.00935845	2.0288	41	7075	27	18837	GLYMA_09G213100,GLYMA_05G193200,GLYMA_01G149300,GLYMA_07G077400,GLYMA_10G006100,GLYMA_11G222800,GLYMA_18G034800,GLYMA_06G102500,GLYMA_16G076700,GLYMA_01G046700,GLYMA_05G070000,GLYMA_16G074800,GLYMA_03G164300,GLYMA_02G002900,GLYMA_02G189600,GLYMA_04G170300,GLYMA_04G211300,GLYMA_04G243900,GLYMA_06G193300,GLYMA_08G001200,GLYMA_08G300700,GLYMA_10G037900,GLYMA_11G091000,GLYMA_14G057100,GLYMA_16G109700…
GO:BP	beta-glucan metabolic process	GO:0051273	0.00958058	2.01861	51	7075	32	18837	GLYMA_05G187300,GLYMA_08G361500,GLYMA_12G237000,GLYMA_10G295100,GLYMA_04G025000,GLYMA_06G173500,GLYMA_01G150700,GLYMA_06G205400,GLYMA_11G111500,GLYMA_12G191800,GLYMA_16G165900,GLYMA_19G033500,GLYMA_18G272000,GLYMA_06G324300,GLYMA_08G022300,GLYMA_08G330700,GLYMA_02G016400,GLYMA_02G080900,GLYMA_04G160100,GLYMA_05G216400,GLYMA_08G043600,GLYMA_08G157400,GLYMA_08G308700,GLYMA_09G103000,GLYMA_09G215700…
GO:BP	pectin metabolic process	GO:0045488	0.0109276	1.96148	102	7075	56	18837	GLYMA_09G213100,GLYMA_05G193200,GLYMA_01G149300,GLYMA_01G209500,GLYMA_01G240300,GLYMA_03G215800,GLYMA_05G018500,GLYMA_07G077400,GLYMA_09G077100,GLYMA_10G006100,GLYMA_11G222800,GLYMA_11G244900,GLYMA_15G184400,GLYMA_17G044500,GLYMA_18G034800,GLYMA_18G159500,GLYMA_19G212300,GLYMA_19G212600,GLYMA_06G102500,GLYMA_08G242500,GLYMA_16G076700,GLYMA_01G046700,GLYMA_05G070000,GLYMA_16G074800,GLYMA_18G105900…
GO:BP	galacturonan metabolic process	GO:0010393	0.0109276	1.96148	102	7075	56	18837	GLYMA_09G213100,GLYMA_05G193200,GLYMA_01G149300,GLYMA_01G209500,GLYMA_01G240300,GLYMA_03G215800,GLYMA_05G018500,GLYMA_07G077400,GLYMA_09G077100,GLYMA_10G006100,GLYMA_11G222800,GLYMA_11G244900,GLYMA_15G184400,GLYMA_17G044500,GLYMA_18G034800,GLYMA_18G159500,GLYMA_19G212300,GLYMA_19G212600,GLYMA_06G102500,GLYMA_08G242500,GLYMA_16G076700,GLYMA_01G046700,GLYMA_05G070000,GLYMA_16G074800,GLYMA_18G105900…
GO:BP	intracellular signal transduction	GO:0035556	0.0112827	1.94759	316	7075	149	18837	GLYMA_02G274600,GLYMA_10G188500,GLYMA_20G202200,GLYMA_13G115800,GLYMA_09G268400,GLYMA_15G212800,GLYMA_17G148800,GLYMA_05G176300,GLYMA_17G152800,GLYMA_03G251700,GLYMA_04G188800,GLYMA_05G090900,GLYMA_11G055200,GLYMA_17G013800,GLYMA_20G228000,GLYMA_06G092300,GLYMA_16G181000,GLYMA_06G136600,GLYMA_06G161200,GLYMA_19G224200,GLYMA_19G242900,GLYMA_20G090000,GLYMA_05G070200,GLYMA_05G157200,GLYMA_05G244600…
GO:BP	glycine metabolic process	GO:0006544	0.0114032	1.94297	19	7075	15	18837	GLYMA_06G107800,GLYMA_17G228800,GLYMA_04G051200,GLYMA_06G052100,GLYMA_08G108900,GLYMA_20G019600,GLYMA_15G109300,GLYMA_07G221300,GLYMA_07G262100,GLYMA_09G004700,GLYMA_09G202000,GLYMA_14G094700,GLYMA_17G012000,GLYMA_18G116900,GLYMA_20G019700
GO:BP	thioester biosynthetic process	GO:0035384	0.0119081	1.92416	14	7075	12	18837	GLYMA_16G044600,GLYMA_01G028900,GLYMA_02G026800,GLYMA_03G228900,GLYMA_08G027600,GLYMA_14G186900,GLYMA_02G036300,GLYMA_02G294500,GLYMA_03G261000,GLYMA_08G159900,GLYMA_08G292800,GLYMA_14G020200
GO:BP	acyl-CoA biosynthetic process	GO:0071616	0.0119081	1.92416	14	7075	12	18837	GLYMA_16G044600,GLYMA_01G028900,GLYMA_02G026800,GLYMA_03G228900,GLYMA_08G027600,GLYMA_14G186900,GLYMA_02G036300,GLYMA_02G294500,GLYMA_03G261000,GLYMA_08G159900,GLYMA_08G292800,GLYMA_14G020200
GO:BP	protein localization to membrane	GO:0072657	0.0139159	1.85649	92	7075	51	18837	GLYMA_20G211600,GLYMA_01G133400,GLYMA_12G004000,GLYMA_03G034100,GLYMA_17G223200,GLYMA_09G228300,GLYMA_15G203000,GLYMA_01G053300,GLYMA_02G064800,GLYMA_02G079900,GLYMA_02G111800,GLYMA_02G309400,GLYMA_03G018500,GLYMA_03G025500,GLYMA_03G153100,GLYMA_04G015600,GLYMA_05G136800,GLYMA_05G168500,GLYMA_05G200600,GLYMA_06G015600,GLYMA_06G061300,GLYMA_06G223700,GLYMA_06G227200,GLYMA_06G299100,GLYMA_08G009800…
GO:BP	ion transmembrane transport	GO:0034220	0.0145966	1.83575	455	7075	206	18837	GLYMA_01G193600,GLYMA_06G156700,GLYMA_08G254200,GLYMA_16G062600,GLYMA_17G010500,GLYMA_14G169300,GLYMA_14G169700,GLYMA_04G045400,GLYMA_12G008100,GLYMA_07G145900,GLYMA_04G252000,GLYMA_09G262000,GLYMA_17G088500,GLYMA_01G010100,GLYMA_19G255300,GLYMA_17G251100,GLYMA_02G019400,GLYMA_02G056200,GLYMA_02G079100,GLYMA_02G299700,GLYMA_04G237400,GLYMA_05G030700,GLYMA_05G136200,GLYMA_06G076100,GLYMA_06G189900…
GO:BP	drug catabolic process	GO:0042737	0.0145966	1.83575	112	7075	60	18837	GLYMA_17G228800,GLYMA_12G032300,GLYMA_01G209500,GLYMA_01G240300,GLYMA_02G042500,GLYMA_03G215800,GLYMA_04G051200,GLYMA_06G052100,GLYMA_09G077100,GLYMA_11G244900,GLYMA_15G184400,GLYMA_17G044500,GLYMA_19G212300,GLYMA_19G212600,GLYMA_20G019600,GLYMA_20G169200,GLYMA_12G073100,GLYMA_12G241800,GLYMA_05G103600,GLYMA_09G022400,GLYMA_14G201700,GLYMA_15G052600,GLYMA_15G109300,GLYMA_16G164200,GLYMA_16G164400…
GO:BP	triose phosphate transmembrane transport	GO:0035436	0.0145966	1.83575	8	7075	8	18837	GLYMA_17G088500,GLYMA_15G105900,GLYMA_08G312400,GLYMA_04G184300,GLYMA_06G181600,GLYMA_13G206700,GLYMA_14G025800,GLYMA_18G102700
GO:BP	triose phosphate transport	GO:0015717	0.0145966	1.83575	8	7075	8	18837	GLYMA_17G088500,GLYMA_15G105900,GLYMA_08G312400,GLYMA_04G184300,GLYMA_06G181600,GLYMA_13G206700,GLYMA_14G025800,GLYMA_18G102700
GO:BP	monocarboxylic acid biosynthetic process	GO:0072330	0.0154151	1.81205	110	7075	59	18837	GLYMA_04G104900,GLYMA_06G105900,GLYMA_02G273300,GLYMA_17G246500,GLYMA_18G195900,GLYMA_18G245900,GLYMA_01G086900,GLYMA_01G028900,GLYMA_02G227200,GLYMA_06G214800,GLYMA_15G067700,GLYMA_18G009200,GLYMA_18G196000,GLYMA_03G228900,GLYMA_08G027600,GLYMA_02G059300,GLYMA_04G057800,GLYMA_11G245600,GLYMA_02G001500,GLYMA_02G036300,GLYMA_02G228100,GLYMA_04G149300,GLYMA_05G129600,GLYMA_05G237200,GLYMA_06G058500…
GO:BP	malate metabolic process	GO:0006108	0.0154246	1.81179	23	7075	17	18837	GLYMA_17G100600,GLYMA_01G008500,GLYMA_02G005500,GLYMA_10G016200,GLYMA_12G159300,GLYMA_05G227400,GLYMA_04G086300,GLYMA_02G015700,GLYMA_03G014600,GLYMA_03G102900,GLYMA_05G026300,GLYMA_06G087800,GLYMA_06G231500,GLYMA_10G006500,GLYMA_13G104800,GLYMA_15G019300,GLYMA_16G077800
GO:BP	DNA-dependent DNA replication	GO:0006261	0.0154246	1.81179	86	7075	48	18837	GLYMA_20G236000,GLYMA_02G286600,GLYMA_17G002500,GLYMA_13G096800,GLYMA_05G020600,GLYMA_17G078700,GLYMA_01G026600,GLYMA_01G187400,GLYMA_02G038200,GLYMA_02G106600,GLYMA_03G219200,GLYMA_04G003800,GLYMA_05G129700,GLYMA_05G148900,GLYMA_06G155300,GLYMA_06G206800,GLYMA_07G133800,GLYMA_07G238400,GLYMA_07G271700,GLYMA_08G084400,GLYMA_08G282900,GLYMA_08G335700,GLYMA_08G333800,GLYMA_08G349400,GLYMA_09G213500…
GO:BP	cell communication	GO:0007154	0.0156104	1.80658	853	7075	367	18837	GLYMA_01G178000,GLYMA_02G274600,GLYMA_07G134800,GLYMA_10G188500,GLYMA_20G202200,GLYMA_13G106800,GLYMA_13G115800,GLYMA_10G047900,GLYMA_07G173000,GLYMA_16G047100,GLYMA_13G308400,GLYMA_09G268400,GLYMA_15G212800,GLYMA_17G148800,GLYMA_16G015400,GLYMA_05G176300,GLYMA_17G152800,GLYMA_17G067400,GLYMA_16G111700,GLYMA_06G155500,GLYMA_20G236000,GLYMA_14G074700,GLYMA_17G159000,GLYMA_04G082200,GLYMA_08G293600…
GO:BP	peptide secretion	GO:0002790	0.0156104	1.80658	16	7075	13	18837	GLYMA_20G190300,GLYMA_04G013200,GLYMA_06G013100,GLYMA_07G218700,GLYMA_10G200200,GLYMA_10G290000,GLYMA_11G118600,GLYMA_12G044000,GLYMA_12G065600,GLYMA_13G333500,GLYMA_15G040600,GLYMA_20G099300,GLYMA_20G224600
GO:BP	protein secretion	GO:0009306	0.0156104	1.80658	16	7075	13	18837	GLYMA_20G190300,GLYMA_04G013200,GLYMA_06G013100,GLYMA_07G218700,GLYMA_10G200200,GLYMA_10G290000,GLYMA_11G118600,GLYMA_12G044000,GLYMA_12G065600,GLYMA_13G333500,GLYMA_15G040600,GLYMA_20G099300,GLYMA_20G224600
GO:BP	cellular amino acid metabolic process	GO:0006520	0.0156104	1.80658	326	7075	152	18837	GLYMA_16G038300,GLYMA_17G216000,GLYMA_01G139600,GLYMA_09G070700,GLYMA_10G255400,GLYMA_06G107800,GLYMA_08G107800,GLYMA_17G228800,GLYMA_07G003400,GLYMA_06G001100,GLYMA_11G084400,GLYMA_19G114500,GLYMA_12G020700,GLYMA_15G127400,GLYMA_08G126100,GLYMA_03G027400,GLYMA_19G160800,GLYMA_01G244200,GLYMA_04G051200,GLYMA_04G162700,GLYMA_04G256100,GLYMA_06G052100,GLYMA_07G058800,GLYMA_08G108900,GLYMA_11G079000…
GO:BP	serine family amino acid catabolic process	GO:0009071	0.0156104	1.80658	16	7075	13	18837	GLYMA_06G107800,GLYMA_17G228800,GLYMA_04G051200,GLYMA_06G052100,GLYMA_20G019600,GLYMA_15G109300,GLYMA_07G221300,GLYMA_07G262100,GLYMA_09G004700,GLYMA_09G202000,GLYMA_14G094700,GLYMA_17G012000,GLYMA_20G019700
GO:BP	organic substance metabolic process	GO:0071704	0.0172557	1.76307	7198	7075	2810	18837	GLYMA_01G178000,GLYMA_02G140900,GLYMA_02G232600,GLYMA_02G274600,GLYMA_03G031800,GLYMA_04G066900,GLYMA_04G104900,GLYMA_05G058100,GLYMA_05G005200,GLYMA_05G000700,GLYMA_05G175600,GLYMA_05G187300,GLYMA_06G105900,GLYMA_07G134800,GLYMA_08G077100,GLYMA_08G187500,GLYMA_08G238300,GLYMA_08G298400,GLYMA_08G336200,GLYMA_08G361500,GLYMA_09G153900,GLYMA_10G001100,GLYMA_10G142600,GLYMA_10G188500,GLYMA_11G247600…	GLYMA_13G103100,GLYMA_13G097600,GLYMA_13G096400,GLYMA_13G093100,GLYMA_13G093000,GLYMA_13G091700,GLYMA_13G091200,GLYMA_13G089800,GLYMA_13G083000,GLYMA_13G080900,GLYMA_13G078800,GLYMA_13G076800,GLYMA_13G076300,GLYMA_13G072800,GLYMA_13G071800
GO:BP	monovalent inorganic cation transport	GO:0015672	0.0172557	1.76307	211	7075	103	18837	GLYMA_12G008100,GLYMA_07G145900,GLYMA_09G262000,GLYMA_17G251100,GLYMA_02G056200,GLYMA_02G299700,GLYMA_05G030700,GLYMA_05G136200,GLYMA_06G076100,GLYMA_06G189900,GLYMA_07G265900,GLYMA_08G091600,GLYMA_10G052700,GLYMA_10G183900,GLYMA_17G096100,GLYMA_17G108500,GLYMA_19G105900,GLYMA_04G046700,GLYMA_08G225500,GLYMA_08G367100,GLYMA_16G146600,GLYMA_02G295900,GLYMA_12G058000,GLYMA_15G055600,GLYMA_01G041400…
GO:BP	coenzyme metabolic process	GO:0006732	0.0190114	1.72099	147	7075	75	18837	GLYMA_16G044600,GLYMA_09G070700,GLYMA_06G107800,GLYMA_02G273100,GLYMA_04G010800,GLYMA_08G025800,GLYMA_01G028900,GLYMA_01G215500,GLYMA_02G026800,GLYMA_04G256100,GLYMA_08G108900,GLYMA_08G347400,GLYMA_11G027000,GLYMA_17G132300,GLYMA_20G109900,GLYMA_01G062200,GLYMA_03G228900,GLYMA_11G218700,GLYMA_05G152000,GLYMA_08G027600,GLYMA_14G186900,GLYMA_09G246100,GLYMA_11G185000,GLYMA_15G079000,GLYMA_01G028200…
GO:BP	establishment of localization in cell	GO:0051649	0.0219141	1.65928	542	7075	240	18837	GLYMA_07G233100,GLYMA_08G336200,GLYMA_11G231100,GLYMA_11G251700,GLYMA_06G133000,GLYMA_01G032100,GLYMA_09G256700,GLYMA_18G143100,GLYMA_12G089500,GLYMA_10G280700,GLYMA_05G176300,GLYMA_02G089000,GLYMA_18G071300,GLYMA_20G211600,GLYMA_01G133400,GLYMA_12G004000,GLYMA_13G363900,GLYMA_20G063200,GLYMA_02G291600,GLYMA_07G008000,GLYMA_09G262400,GLYMA_12G040500,GLYMA_13G280700,GLYMA_18G229800,GLYMA_02G268600…
GO:BP	sphingolipid metabolic process	GO:0006665	0.0220233	1.65712	41	7075	26	18837	GLYMA_13G207200,GLYMA_15G105400,GLYMA_17G247200,GLYMA_20G176000,GLYMA_02G059300,GLYMA_03G126300,GLYMA_05G226800,GLYMA_07G053600,GLYMA_07G197000,GLYMA_08G033600,GLYMA_08G300400,GLYMA_10G215800,GLYMA_10G219700,GLYMA_13G091200,GLYMA_13G179300,GLYMA_13G238800,GLYMA_13G240700,GLYMA_14G078200,GLYMA_15G074500,GLYMA_16G015700,GLYMA_16G022700,GLYMA_16G091200,GLYMA_18G068800,GLYMA_18G192800,GLYMA_20G167800…
GO:BP	purine ribonucleotide metabolic process	GO:0009150	0.0220233	1.65712	166	7075	83	18837	GLYMA_05G000700,GLYMA_09G153900,GLYMA_11G247600,GLYMA_16G044600,GLYMA_19G190900,GLYMA_02G273100,GLYMA_04G144300,GLYMA_01G028900,GLYMA_01G215500,GLYMA_02G026800,GLYMA_03G191500,GLYMA_07G160500,GLYMA_09G007900,GLYMA_10G058000,GLYMA_11G027000,GLYMA_13G144800,GLYMA_17G132300,GLYMA_20G109900,GLYMA_03G228900,GLYMA_08G033300,GLYMA_03G138200,GLYMA_08G027600,GLYMA_12G037400,GLYMA_14G186900,GLYMA_19G017200…
GO:BP	glucan biosynthetic process	GO:0009250	0.0234074	1.63065	66	7075	38	18837	GLYMA_05G187300,GLYMA_08G361500,GLYMA_12G237000,GLYMA_10G295100,GLYMA_06G173500,GLYMA_05G237000,GLYMA_13G370500,GLYMA_01G150700,GLYMA_04G011900,GLYMA_06G011700,GLYMA_06G195900,GLYMA_06G205400,GLYMA_10G172200,GLYMA_12G042400,GLYMA_12G191800,GLYMA_16G165900,GLYMA_19G033500,GLYMA_08G044100,GLYMA_02G304500,GLYMA_18G272000,GLYMA_06G324300,GLYMA_08G330700,GLYMA_02G080900,GLYMA_03G192300,GLYMA_04G160100…
GO:BP	polysaccharide catabolic process	GO:0000272	0.0243714	1.61312	79	7075	44	18837	GLYMA_04G025000,GLYMA_08G180900,GLYMA_01G209500,GLYMA_01G240300,GLYMA_02G013300,GLYMA_03G215800,GLYMA_06G292400,GLYMA_09G077100,GLYMA_11G111500,GLYMA_11G244900,GLYMA_13G088000,GLYMA_15G184400,GLYMA_17G044500,GLYMA_19G212300,GLYMA_19G212600,GLYMA_19G215500,GLYMA_12G113400,GLYMA_18G232400,GLYMA_06G105300,GLYMA_08G022300,GLYMA_10G106600,GLYMA_02G016400,GLYMA_03G218700,GLYMA_05G216400,GLYMA_06G145000…
GO:BP	lipid localization	GO:0010876	0.0277927	1.55607	126	7075	65	18837	GLYMA_07G132900,GLYMA_09G183800,GLYMA_20G235500,GLYMA_18G213100,GLYMA_02G089000,GLYMA_01G130200,GLYMA_01G132600,GLYMA_01G210600,GLYMA_08G268900,GLYMA_14G001500,GLYMA_15G025800,GLYMA_04G017300,GLYMA_06G191400,GLYMA_01G002400,GLYMA_01G132500,GLYMA_02G004000,GLYMA_02G057200,GLYMA_02G088900,GLYMA_03G040300,GLYMA_03G103500,GLYMA_03G126300,GLYMA_03G236500,GLYMA_04G228700,GLYMA_05G028500,GLYMA_05G056800…
GO:BP	cellular response to peptide hormone stimulus	GO:0071375	0.0285697	1.54409	10	7075	9	18837	GLYMA_05G000700,GLYMA_02G165000,GLYMA_03G189700,GLYMA_10G227800,GLYMA_10G255100,GLYMA_13G149800,GLYMA_19G190100,GLYMA_20G164500,GLYMA_20G189300
GO:BP	response to peptide	GO:1901652	0.0285697	1.54409	10	7075	9	18837	GLYMA_05G000700,GLYMA_02G165000,GLYMA_03G189700,GLYMA_10G227800,GLYMA_10G255100,GLYMA_13G149800,GLYMA_19G190100,GLYMA_20G164500,GLYMA_20G189300
GO:BP	cellular response to peptide	GO:1901653	0.0285697	1.54409	10	7075	9	18837	GLYMA_05G000700,GLYMA_02G165000,GLYMA_03G189700,GLYMA_10G227800,GLYMA_10G255100,GLYMA_13G149800,GLYMA_19G190100,GLYMA_20G164500,GLYMA_20G189300
GO:BP	response to peptide hormone	GO:0043434	0.0285697	1.54409	10	7075	9	18837	GLYMA_05G000700,GLYMA_02G165000,GLYMA_03G189700,GLYMA_10G227800,GLYMA_10G255100,GLYMA_13G149800,GLYMA_19G190100,GLYMA_20G164500,GLYMA_20G189300
GO:BP	steroid biosynthetic process	GO:0006694	0.0285697	1.54409	56	7075	33	18837	GLYMA_02G273100,GLYMA_U038300,GLYMA_01G035100,GLYMA_01G215500,GLYMA_09G029400,GLYMA_09G186700,GLYMA_11G027000,GLYMA_12G050900,GLYMA_14G059900,GLYMA_17G132300,GLYMA_20G109900,GLYMA_04G020600,GLYMA_10G090500,GLYMA_01G156700,GLYMA_02G030900,GLYMA_04G087700,GLYMA_05G053300,GLYMA_06G089400,GLYMA_07G110900,GLYMA_07G107800,GLYMA_08G243600,GLYMA_09G196000,GLYMA_09G269200,GLYMA_10G279800,GLYMA_11G067700,G…
GO:BP	cellular response to insulin stimulus	GO:0032869	0.0285697	1.54409	10	7075	9	18837	GLYMA_05G000700,GLYMA_02G165000,GLYMA_03G189700,GLYMA_10G227800,GLYMA_10G255100,GLYMA_13G149800,GLYMA_19G190100,GLYMA_20G164500,GLYMA_20G189300
GO:BP	response to insulin	GO:0032868	0.0285697	1.54409	10	7075	9	18837	GLYMA_05G000700,GLYMA_02G165000,GLYMA_03G189700,GLYMA_10G227800,GLYMA_10G255100,GLYMA_13G149800,GLYMA_19G190100,GLYMA_20G164500,GLYMA_20G189300
GO:BP	nucleoside phosphate metabolic process	GO:0006753	0.0333346	1.4771	248	7075	117	18837	GLYMA_05G000700,GLYMA_09G153900,GLYMA_11G247600,GLYMA_16G044600,GLYMA_19G190900,GLYMA_02G273100,GLYMA_04G010800,GLYMA_04G144300,GLYMA_08G025800,GLYMA_01G028900,GLYMA_01G215500,GLYMA_02G026800,GLYMA_03G191500,GLYMA_07G160500,GLYMA_09G007900,GLYMA_10G058000,GLYMA_11G027000,GLYMA_13G144800,GLYMA_14G011000,GLYMA_17G132300,GLYMA_20G109900,GLYMA_02G076000,GLYMA_03G228900,GLYMA_08G033300,GLYMA_19G091400…
GO:BP	nucleotide-sugar metabolic process	GO:0009225	0.0342664	1.46513	34	7075	22	18837	GLYMA_08G187500,GLYMA_18G208900,GLYMA_18G243300,GLYMA_05G164500,GLYMA_13G152500,GLYMA_09G262400,GLYMA_15G210300,GLYMA_18G229800,GLYMA_01G167500,GLYMA_12G234300,GLYMA_01G063000,GLYMA_08G121900,GLYMA_01G215400,GLYMA_04G224700,GLYMA_04G245100,GLYMA_05G132100,GLYMA_07G096600,GLYMA_08G148100,GLYMA_09G249100,GLYMA_09G252600,GLYMA_18G025500,GLYMA_18G240100
GO:BP	intracellular transport	GO:0046907	0.0355091	1.44966	520	7075	229	18837	GLYMA_07G233100,GLYMA_08G336200,GLYMA_11G231100,GLYMA_11G251700,GLYMA_01G032100,GLYMA_09G256700,GLYMA_18G143100,GLYMA_12G089500,GLYMA_10G280700,GLYMA_05G176300,GLYMA_02G089000,GLYMA_18G071300,GLYMA_20G211600,GLYMA_01G133400,GLYMA_12G004000,GLYMA_13G363900,GLYMA_20G063200,GLYMA_02G291600,GLYMA_07G008000,GLYMA_09G262400,GLYMA_12G040500,GLYMA_13G280700,GLYMA_18G229800,GLYMA_02G268600,GLYMA_03G034100…
GO:BP	nucleoside diphosphate metabolic process	GO:0009132	0.0355342	1.44935	87	7075	47	18837	GLYMA_05G000700,GLYMA_09G153900,GLYMA_11G247600,GLYMA_19G190900,GLYMA_04G144300,GLYMA_03G191500,GLYMA_07G160500,GLYMA_09G007900,GLYMA_08G033300,GLYMA_03G138200,GLYMA_12G037400,GLYMA_14G186900,GLYMA_19G017200,GLYMA_01G226900,GLYMA_02G165000,GLYMA_02G165300,GLYMA_02G294500,GLYMA_03G092700,GLYMA_03G109500,GLYMA_03G189700,GLYMA_03G190500,GLYMA_04G193400,GLYMA_05G045200,GLYMA_05G226600,GLYMA_06G094300…
GO:BP	cell wall macromolecule catabolic process	GO:0016998	0.0355342	1.44935	17	7075	13	18837	GLYMA_08G180900,GLYMA_02G013300,GLYMA_02G042500,GLYMA_06G292400,GLYMA_13G088000,GLYMA_19G215500,GLYMA_12G113400,GLYMA_06G105300,GLYMA_02G007400,GLYMA_03G218700,GLYMA_08G074700,GLYMA_10G013900,GLYMA_18G283400
GO:BP	cation transport	GO:0006812	0.0357714	1.44646	393	7075	177	18837	GLYMA_01G193600,GLYMA_17G006300,GLYMA_06G133000,GLYMA_16G177900,GLYMA_04G045400,GLYMA_12G008100,GLYMA_07G145900,GLYMA_01G124500,GLYMA_09G262000,GLYMA_17G251100,GLYMA_02G056200,GLYMA_02G160500,GLYMA_02G299700,GLYMA_05G030700,GLYMA_05G136200,GLYMA_06G076100,GLYMA_06G189900,GLYMA_07G265900,GLYMA_08G091600,GLYMA_10G052700,GLYMA_10G183900,GLYMA_10G264100,GLYMA_11G048300,GLYMA_15G003500,GLYMA_15G118400…
GO:BP	signal transduction by protein phosphorylation	GO:0023014	0.0364861	1.43787	74	7075	41	18837	GLYMA_10G188500,GLYMA_20G202200,GLYMA_03G251700,GLYMA_16G181000,GLYMA_19G224200,GLYMA_20G090000,GLYMA_05G157200,GLYMA_05G244600,GLYMA_07G066800,GLYMA_13G106900,GLYMA_15G196500,GLYMA_17G052400,GLYMA_17G220800,GLYMA_01G061500,GLYMA_02G186300,GLYMA_03G216700,GLYMA_05G094400,GLYMA_05G241600,GLYMA_05G220200,GLYMA_06G108900,GLYMA_06G238000,GLYMA_08G052500,GLYMA_08G115200,GLYMA_09G002600,GLYMA_09G135100…
GO:BP	sterol metabolic process	GO:0016125	0.0377484	1.4231	57	7075	33	18837	GLYMA_17G246500,GLYMA_02G273100,GLYMA_U038300,GLYMA_01G035100,GLYMA_01G215500,GLYMA_09G029400,GLYMA_09G186700,GLYMA_11G027000,GLYMA_14G059900,GLYMA_16G076600,GLYMA_17G132300,GLYMA_20G109900,GLYMA_10G090500,GLYMA_01G156700,GLYMA_02G030900,GLYMA_03G126300,GLYMA_04G087700,GLYMA_05G053300,GLYMA_06G089400,GLYMA_07G110900,GLYMA_08G243600,GLYMA_09G196000,GLYMA_09G269200,GLYMA_09G282900,GLYMA_10G279800,G…
GO:BP	cell cycle	GO:0007049	0.0377484	1.4231	273	7075	127	18837	GLYMA_05G187300,GLYMA_12G237000,GLYMA_01G244400,GLYMA_06G043900,GLYMA_01G024700,GLYMA_04G023900,GLYMA_05G110200,GLYMA_06G024100,GLYMA_08G081100,GLYMA_12G002000,GLYMA_12G191800,GLYMA_13G276800,GLYMA_16G165900,GLYMA_18G145600,GLYMA_19G127700,GLYMA_20G136000,GLYMA_10G235100,GLYMA_13G096800,GLYMA_05G020600,GLYMA_06G324300,GLYMA_08G330700,GLYMA_09G245400,GLYMA_17G078700,GLYMA_01G004700,GLYMA_01G026600…
GO:BP	serine family amino acid metabolic process	GO:0009069	0.0377484	1.4231	57	7075	33	18837	GLYMA_06G107800,GLYMA_08G107800,GLYMA_17G228800,GLYMA_07G003400,GLYMA_11G084400,GLYMA_15G127400,GLYMA_04G051200,GLYMA_04G162700,GLYMA_06G052100,GLYMA_07G058800,GLYMA_08G108900,GLYMA_19G119200,GLYMA_20G019600,GLYMA_15G262500,GLYMA_01G005200,GLYMA_02G299100,GLYMA_15G109300,GLYMA_02G066100,GLYMA_02G138400,GLYMA_05G151100,GLYMA_07G126200,GLYMA_07G221300,GLYMA_07G262100,GLYMA_08G223300,GLYMA_09G004700…
GO:BP	nucleotide metabolic process	GO:0009117	0.0377484	1.4231	242	7075	114	18837	GLYMA_05G000700,GLYMA_09G153900,GLYMA_11G247600,GLYMA_16G044600,GLYMA_19G190900,GLYMA_02G273100,GLYMA_04G010800,GLYMA_04G144300,GLYMA_08G025800,GLYMA_01G028900,GLYMA_01G215500,GLYMA_02G026800,GLYMA_03G191500,GLYMA_07G160500,GLYMA_09G007900,GLYMA_10G058000,GLYMA_11G027000,GLYMA_13G144800,GLYMA_14G011000,GLYMA_17G132300,GLYMA_20G109900,GLYMA_02G076000,GLYMA_03G228900,GLYMA_08G033300,GLYMA_19G091400…
GO:BP	oxidation-reduction process	GO:0055114	0.0379188	1.42114	1208	7075	503	18837	GLYMA_05G058100,GLYMA_08G181800,GLYMA_09G024100,GLYMA_11G247600,GLYMA_12G019700,GLYMA_14G005700,GLYMA_14G121200,GLYMA_17G100600,GLYMA_17G112900,GLYMA_18G208900,GLYMA_14G221200,GLYMA_01G008400,GLYMA_18G011600,GLYMA_14G152100,GLYMA_01G080700,GLYMA_05G222400,GLYMA_02G273300,GLYMA_10G090600,GLYMA_03G021800,GLYMA_17G246500,GLYMA_08G304000,GLYMA_13G207200,GLYMA_08G107800,GLYMA_17G228800,GLYMA_02G273100…
GO:BP	cellular macromolecule localization	GO:0070727	0.0383611	1.41611	514	7075	226	18837	GLYMA_07G233100,GLYMA_08G032500,GLYMA_08G336200,GLYMA_11G231100,GLYMA_01G032100,GLYMA_09G256700,GLYMA_18G143100,GLYMA_12G089500,GLYMA_10G280700,GLYMA_05G176300,GLYMA_18G071300,GLYMA_20G211600,GLYMA_01G133400,GLYMA_12G004000,GLYMA_13G363900,GLYMA_20G063200,GLYMA_02G112000,GLYMA_02G291600,GLYMA_07G008000,GLYMA_08G146700,GLYMA_09G262400,GLYMA_18G229800,GLYMA_02G268600,GLYMA_03G034100,GLYMA_07G004100…
GO:BP	purine nucleotide metabolic process	GO:0006163	0.0383611	1.41611	174	7075	85	18837	GLYMA_05G000700,GLYMA_09G153900,GLYMA_11G247600,GLYMA_16G044600,GLYMA_19G190900,GLYMA_02G273100,GLYMA_04G144300,GLYMA_01G028900,GLYMA_01G215500,GLYMA_02G026800,GLYMA_03G191500,GLYMA_07G160500,GLYMA_09G007900,GLYMA_10G058000,GLYMA_11G027000,GLYMA_13G144800,GLYMA_17G132300,GLYMA_20G109900,GLYMA_03G228900,GLYMA_08G033300,GLYMA_03G138200,GLYMA_08G027600,GLYMA_11G158400,GLYMA_12G037400,GLYMA_14G186900…
GO:BP	steroid metabolic process	GO:0008202	0.0386083	1.41332	70	7075	39	18837	GLYMA_17G246500,GLYMA_02G273100,GLYMA_U038300,GLYMA_01G035100,GLYMA_01G215500,GLYMA_09G029400,GLYMA_09G186700,GLYMA_11G027000,GLYMA_11G103500,GLYMA_12G028300,GLYMA_12G050900,GLYMA_14G059900,GLYMA_16G076600,GLYMA_17G132300,GLYMA_20G109900,GLYMA_04G020600,GLYMA_10G090500,GLYMA_01G156700,GLYMA_02G030900,GLYMA_03G126300,GLYMA_04G087700,GLYMA_05G053300,GLYMA_06G089400,GLYMA_07G110900,GLYMA_07G107800,G…
GO:BP	organic hydroxy compound biosynthetic process	GO:1901617	0.0389928	1.40902	92	7075	49	18837	GLYMA_02G273100,GLYMA_U038300,GLYMA_01G035100,GLYMA_01G215500,GLYMA_08G347400,GLYMA_09G029400,GLYMA_09G186700,GLYMA_11G027000,GLYMA_14G059900,GLYMA_15G067700,GLYMA_17G132300,GLYMA_20G109900,GLYMA_11G218700,GLYMA_10G090500,GLYMA_15G079000,GLYMA_01G156700,GLYMA_02G030900,GLYMA_02G087800,GLYMA_02G226600,GLYMA_03G167900,GLYMA_04G087700,GLYMA_05G053300,GLYMA_05G237200,GLYMA_06G030100,GLYMA_06G089400,G…
GO:BP	ribonucleoside diphosphate metabolic process	GO:0009185	0.0392475	1.40619	81	7075	44	18837	GLYMA_05G000700,GLYMA_09G153900,GLYMA_11G247600,GLYMA_19G190900,GLYMA_04G144300,GLYMA_03G191500,GLYMA_07G160500,GLYMA_09G007900,GLYMA_08G033300,GLYMA_03G138200,GLYMA_12G037400,GLYMA_14G186900,GLYMA_19G017200,GLYMA_01G226900,GLYMA_02G165000,GLYMA_02G165300,GLYMA_02G294500,GLYMA_03G092700,GLYMA_03G189700,GLYMA_03G190500,GLYMA_04G193400,GLYMA_05G226600,GLYMA_06G094300,GLYMA_06G208200,GLYMA_08G144400…
GO:BP	cell wall polysaccharide catabolic process	GO:0044347	0.0401491	1.39632	12	7075	10	18837	GLYMA_08G180900,GLYMA_02G013300,GLYMA_06G292400,GLYMA_13G088000,GLYMA_19G215500,GLYMA_12G113400,GLYMA_06G105300,GLYMA_03G218700,GLYMA_08G074700,GLYMA_10G013900
GO:BP	cellular protein localization	GO:0034613	0.0412499	1.38458	510	7075	224	18837	GLYMA_07G233100,GLYMA_08G032500,GLYMA_08G336200,GLYMA_11G231100,GLYMA_01G032100,GLYMA_09G256700,GLYMA_18G143100,GLYMA_12G089500,GLYMA_10G280700,GLYMA_05G176300,GLYMA_18G071300,GLYMA_20G211600,GLYMA_01G133400,GLYMA_12G004000,GLYMA_13G363900,GLYMA_20G063200,GLYMA_02G291600,GLYMA_07G008000,GLYMA_08G146700,GLYMA_09G262400,GLYMA_18G229800,GLYMA_02G268600,GLYMA_03G034100,GLYMA_07G004100,GLYMA_08G119100…
GO:BP	one-carbon metabolic process	GO:0006730	0.042034	1.3764	21	7075	15	18837	GLYMA_06G107800,GLYMA_04G010800,GLYMA_04G256100,GLYMA_08G108900,GLYMA_05G152000,GLYMA_02G251400,GLYMA_03G184000,GLYMA_03G212700,GLYMA_06G325300,GLYMA_09G202000,GLYMA_14G065400,GLYMA_17G039000,GLYMA_18G229900,GLYMA_19G209700,GLYMA_19G220200
GO:BP	plant organ development	GO:0099402	0.0426654	1.36992	88	7075	47	18837	GLYMA_13G313000,GLYMA_09G268300,GLYMA_07G174100,GLYMA_05G056000,GLYMA_01G124500,GLYMA_14G004200,GLYMA_06G130100,GLYMA_07G132400,GLYMA_18G027400,GLYMA_18G062900,GLYMA_18G297900,GLYMA_20G230600,GLYMA_04G046700,GLYMA_10G164100,GLYMA_11G096500,GLYMA_01G144500,GLYMA_02G234100,GLYMA_03G050100,GLYMA_03G081900,GLYMA_04G102200,GLYMA_05G105600,GLYMA_05G138900,GLYMA_06G026400,GLYMA_06G077800,GLYMA_06G103500…
GO:BP	cellular polysaccharide biosynthetic process	GO:0033692	0.0426654	1.36992	88	7075	47	18837	GLYMA_05G187300,GLYMA_08G361500,GLYMA_12G237000,GLYMA_10G295100,GLYMA_06G173500,GLYMA_05G237000,GLYMA_13G370500,GLYMA_17G036600,GLYMA_01G150700,GLYMA_04G011900,GLYMA_06G011700,GLYMA_06G195900,GLYMA_06G205400,GLYMA_10G172200,GLYMA_12G042400,GLYMA_12G191800,GLYMA_16G165900,GLYMA_19G033500,GLYMA_07G237000,GLYMA_08G044100,GLYMA_16G076700,GLYMA_02G304500,GLYMA_18G272000,GLYMA_06G324300,GLYMA_08G330700…
GO:BP	beta-glucan biosynthetic process	GO:0051274	0.0460991	1.33631	43	7075	26	18837	GLYMA_05G187300,GLYMA_08G361500,GLYMA_12G237000,GLYMA_10G295100,GLYMA_06G173500,GLYMA_01G150700,GLYMA_06G205400,GLYMA_12G191800,GLYMA_16G165900,GLYMA_19G033500,GLYMA_18G272000,GLYMA_06G324300,GLYMA_08G330700,GLYMA_02G080900,GLYMA_04G160100,GLYMA_08G157400,GLYMA_08G308700,GLYMA_09G103000,GLYMA_09G215700,GLYMA_10G189300,GLYMA_11G151800,GLYMA_12G113300,GLYMA_13G239300,GLYMA_15G268800,GLYMA_18G300200…
GO:BP	regulation of neurotransmitter levels	GO:0001505	0.046412	1.33337	25	7075	17	18837	GLYMA_06G107800,GLYMA_17G228800,GLYMA_04G051200,GLYMA_06G052100,GLYMA_08G108900,GLYMA_20G019600,GLYMA_15G109300,GLYMA_03G167900,GLYMA_07G221300,GLYMA_07G262100,GLYMA_09G004700,GLYMA_09G202000,GLYMA_11G096200,GLYMA_14G094700,GLYMA_17G012000,GLYMA_18G116900,GLYMA_20G019700
GO:BP	DNA replication	GO:0006260	0.046412	1.33337	104	7075	54	18837	GLYMA_20G236000,GLYMA_02G286600,GLYMA_17G002500,GLYMA_13G096800,GLYMA_05G020600,GLYMA_17G078700,GLYMA_01G026600,GLYMA_01G187400,GLYMA_02G038200,GLYMA_02G106600,GLYMA_03G219200,GLYMA_04G003800,GLYMA_05G129700,GLYMA_05G148900,GLYMA_06G148500,GLYMA_06G155300,GLYMA_06G206800,GLYMA_07G133800,GLYMA_07G238400,GLYMA_07G271700,GLYMA_08G084400,GLYMA_08G282900,GLYMA_08G335700,GLYMA_08G333800,GLYMA_08G349400…
GO:BP	neurotransmitter metabolic process	GO:0042133	0.046412	1.33337	25	7075	17	18837	GLYMA_06G107800,GLYMA_17G228800,GLYMA_04G051200,GLYMA_06G052100,GLYMA_08G108900,GLYMA_20G019600,GLYMA_15G109300,GLYMA_03G167900,GLYMA_07G221300,GLYMA_07G262100,GLYMA_09G004700,GLYMA_09G202000,GLYMA_11G096200,GLYMA_14G094700,GLYMA_17G012000,GLYMA_18G116900,GLYMA_20G019700
GO:BP	inorganic cation transmembrane transport	GO:0098662	0.0465753	1.33184	275	7075	127	18837	GLYMA_01G193600,GLYMA_04G045400,GLYMA_12G008100,GLYMA_07G145900,GLYMA_09G262000,GLYMA_17G251100,GLYMA_02G056200,GLYMA_02G299700,GLYMA_05G030700,GLYMA_05G136200,GLYMA_06G076100,GLYMA_06G189900,GLYMA_08G091600,GLYMA_10G052700,GLYMA_10G183900,GLYMA_11G048300,GLYMA_15G003500,GLYMA_17G096100,GLYMA_17G108500,GLYMA_19G105900,GLYMA_04G046700,GLYMA_08G225500,GLYMA_08G367100,GLYMA_16G146600,GLYMA_02G295900…
GO:BP	organophosphate metabolic process	GO:0019637	0.0468902	1.32892	455	7075	201	18837	GLYMA_05G000700,GLYMA_09G153900,GLYMA_11G247600,GLYMA_16G044600,GLYMA_19G190900,GLYMA_07G028600,GLYMA_18G243300,GLYMA_02G273100,GLYMA_04G010800,GLYMA_04G144300,GLYMA_08G025800,GLYMA_18G245900,GLYMA_01G028900,GLYMA_01G215500,GLYMA_02G026800,GLYMA_03G191500,GLYMA_07G160500,GLYMA_09G007900,GLYMA_10G058000,GLYMA_10G293500,GLYMA_11G027000,GLYMA_13G144800,GLYMA_14G011000,GLYMA_17G132300,GLYMA_20G109900…
GO:BP	regulation of intracellular signal transduction	GO:1902531	0.0472189	1.32588	27	7075	18	18837	GLYMA_10G188500,GLYMA_20G202200,GLYMA_13G115800,GLYMA_09G268400,GLYMA_03G251700,GLYMA_13G106900,GLYMA_17G052400,GLYMA_01G144200,GLYMA_02G186300,GLYMA_02G250000,GLYMA_02G312200,GLYMA_03G022900,GLYMA_05G220200,GLYMA_09G002600,GLYMA_11G018300,GLYMA_14G066600,GLYMA_17G044000,GLYMA_18G221200
GO:BP	root system development	GO:0022622	0.0481456	1.31744	33	7075	21	18837	GLYMA_13G313000,GLYMA_09G268300,GLYMA_07G174100,GLYMA_14G004200,GLYMA_06G130100,GLYMA_18G027400,GLYMA_18G062900,GLYMA_04G046700,GLYMA_01G144500,GLYMA_02G234100,GLYMA_05G138900,GLYMA_06G026400,GLYMA_06G077800,GLYMA_08G094100,GLYMA_10G171700,GLYMA_11G179000,GLYMA_13G163200,GLYMA_17G107700,GLYMA_20G012600,GLYMA_20G059100,GLYMA_20G218600
GO:BP	root development	GO:0048364	0.0481456	1.31744	33	7075	21	18837	GLYMA_13G313000,GLYMA_09G268300,GLYMA_07G174100,GLYMA_14G004200,GLYMA_06G130100,GLYMA_18G027400,GLYMA_18G062900,GLYMA_04G046700,GLYMA_01G144500,GLYMA_02G234100,GLYMA_05G138900,GLYMA_06G026400,GLYMA_06G077800,GLYMA_08G094100,GLYMA_10G171700,GLYMA_11G179000,GLYMA_13G163200,GLYMA_17G107700,GLYMA_20G012600,GLYMA_20G059100,GLYMA_20G218600

## Sheet: Tan
source	term_name	term_id	adjusted_p_value	negative_log10_of_adjusted_p_value	term_size	query_size	intersection_size	effective_domain_size	intersections
GO:BP	oxidation-reduction process	GO:0055114	0.0468437	1.32935	1208	167	24	18837	GLYMA_02G106100,GLYMA_07G039900,GLYMA_13G326400,GLYMA_03G143700,GLYMA_05G137800,GLYMA_11G051800,GLYMA_01G046000,GLYMA_04G213900,GLYMA_05G125200,GLYMA_07G048600,GLYMA_07G220500,GLYMA_09G027000,GLYMA_09G218600,GLYMA_09G262800,GLYMA_09G269500,GLYMA_10G128700,GLYMA_11G050400,GLYMA_11G062600,GLYMA_13G275800,GLYMA_17G128100,GLYMA_19G144700,GLYMA_U040600,GLYMA_07G212800,GLYMA_13G218200
GO:BP	aminoglycan catabolic process	GO:0006026	0.0468437	1.32935	6	167	2	18837	GLYMA_11G124500,GLYMA_13G346700
GO:BP	chitin metabolic process	GO:0006030	0.0468437	1.32935	6	167	2	18837	GLYMA_11G124500,GLYMA_13G346700
GO:BP	chitin catabolic process	GO:0006032	0.0468437	1.32935	6	167	2	18837	GLYMA_11G124500,GLYMA_13G346700
GO:BP	negative regulation of peptidase activity	GO:0010466	0.0468437	1.32935	44	167	4	18837	GLYMA_08G341300,GLYMA_08G341400,GLYMA_16G212100,GLYMA_16G212200
GO:BP	negative regulation of endopeptidase activity	GO:0010951	0.0468437	1.32935	44	167	4	18837	GLYMA_08G341300,GLYMA_08G341400,GLYMA_16G212100,GLYMA_16G212200
GO:BP	negative regulation of proteolysis	GO:0045861	0.0468437	1.32935	46	167	4	18837	GLYMA_08G341300,GLYMA_08G341400,GLYMA_16G212100,GLYMA_16G212200
GO:BP	amino sugar catabolic process	GO:0046348	0.0468437	1.32935	6	167	2	18837	GLYMA_11G124500,GLYMA_13G346700
GO:BP	negative regulation of hydrolase activity	GO:0051346	0.0468437	1.32935	77	167	5	18837	GLYMA_07G243500,GLYMA_08G341300,GLYMA_08G341400,GLYMA_16G212100,GLYMA_16G212200
GO:BP	regulation of peptidase activity	GO:0052547	0.0468437	1.32935	47	167	4	18837	GLYMA_08G341300,GLYMA_08G341400,GLYMA_16G212100,GLYMA_16G212200
GO:BP	regulation of endopeptidase activity	GO:0052548	0.0468437	1.32935	45	167	4	18837	GLYMA_08G341300,GLYMA_08G341400,GLYMA_16G212100,GLYMA_16G212200
GO:BP	glucosamine-containing compound catabolic process	GO:1901072	0.0468437	1.32935	6	167	2	18837	GLYMA_11G124500,GLYMA_13G346700
GO:BP	cell recognition	GO:0008037	0.0478284	1.32031	25	167	3	18837	GLYMA_06G300600,GLYMA_08G355100,GLYMA_12G198600
GO:BP	recognition of pollen	GO:0048544	0.0478284	1.32031	25	167	3	18837	GLYMA_06G300600,GLYMA_08G355100,GLYMA_12G198600

## Sheet: Red
source	term_name	term_id	adjusted_p_value	negative_log10_of_adjusted_p_value	term_size	query_size	intersection_size	effective_domain_size	intersections
GO:BP	cell wall biogenesis	GO:0042546	9.45131e-07	6.02451	97	811	21	18837	GLYMA_17G065200,GLYMA_13G202500,GLYMA_06G069600,GLYMA_11G253900,GLYMA_17G065000,GLYMA_17G065100,GLYMA_13G095000,GLYMA_14G210400,GLYMA_17G065400,GLYMA_04G067900,GLYMA_08G249700,GLYMA_15G275000,GLYMA_01G014000,GLYMA_02G240800,GLYMA_05G138700,GLYMA_11G010400,GLYMA_13G095200,GLYMA_13G264600,GLYMA_17G030700,GLYMA_17G065300,GLYMA_18G003200
GO:BP	cell wall organization	GO:0071555	6.68638e-06	5.17481	204	811	29	18837	GLYMA_17G065200,GLYMA_19G038000,GLYMA_13G202500,GLYMA_09G269900,GLYMA_06G069600,GLYMA_03G019700,GLYMA_06G153900,GLYMA_16G105300,GLYMA_11G253900,GLYMA_17G065000,GLYMA_17G065100,GLYMA_13G095000,GLYMA_17G065400,GLYMA_04G067900,GLYMA_08G249700,GLYMA_10G181400,GLYMA_15G275000,GLYMA_01G014000,GLYMA_05G138700,GLYMA_06G154800,GLYMA_11G010400,GLYMA_13G095200,GLYMA_14G174500,GLYMA_16G014000,GLYMA_17G030700…
GO:BP	external encapsulating structure organization	GO:0045229	6.68638e-06	5.17481	204	811	29	18837	GLYMA_17G065200,GLYMA_19G038000,GLYMA_13G202500,GLYMA_09G269900,GLYMA_06G069600,GLYMA_03G019700,GLYMA_06G153900,GLYMA_16G105300,GLYMA_11G253900,GLYMA_17G065000,GLYMA_17G065100,GLYMA_13G095000,GLYMA_17G065400,GLYMA_04G067900,GLYMA_08G249700,GLYMA_10G181400,GLYMA_15G275000,GLYMA_01G014000,GLYMA_05G138700,GLYMA_06G154800,GLYMA_11G010400,GLYMA_13G095200,GLYMA_14G174500,GLYMA_16G014000,GLYMA_17G030700…
GO:BP	cell wall organization or biogenesis	GO:0071554	6.76454e-06	5.16976	257	811	33	18837	GLYMA_17G065200,GLYMA_19G038000,GLYMA_13G202500,GLYMA_09G269900,GLYMA_06G069600,GLYMA_03G019700,GLYMA_06G153900,GLYMA_16G105300,GLYMA_11G253900,GLYMA_17G065000,GLYMA_17G065100,GLYMA_13G095000,GLYMA_14G210400,GLYMA_17G065400,GLYMA_04G067900,GLYMA_08G249700,GLYMA_10G181400,GLYMA_10G260900,GLYMA_15G275000,GLYMA_01G014000,GLYMA_02G240800,GLYMA_05G138700,GLYMA_06G154800,GLYMA_11G010400,GLYMA_13G095200…
GO:BP	protein phosphorylation	GO:0006468	2.85682e-05	4.54412	912	811	74	18837	GLYMA_01G182400,GLYMA_04G220400,GLYMA_06G036400,GLYMA_11G179600,GLYMA_14G083100,GLYMA_12G187700,GLYMA_07G255400,GLYMA_14G212100,GLYMA_10G023300,GLYMA_01G211900,GLYMA_05G097300,GLYMA_07G151000,GLYMA_07G173100,GLYMA_11G087200,GLYMA_14G057400,GLYMA_11G223200,GLYMA_14G059100,GLYMA_05G150800,GLYMA_03G227300,GLYMA_05G054600,GLYMA_05G159200,GLYMA_02G069400,GLYMA_08G020800,GLYMA_11G204700,GLYMA_11G254000…
GO:BP	polysaccharide metabolic process	GO:0005976	6.75582e-05	4.17032	274	811	32	18837	GLYMA_17G065200,GLYMA_19G038000,GLYMA_13G202500,GLYMA_09G269900,GLYMA_06G069600,GLYMA_03G019700,GLYMA_16G105300,GLYMA_11G253900,GLYMA_13G095100,GLYMA_17G065000,GLYMA_17G065100,GLYMA_13G095000,GLYMA_14G210400,GLYMA_17G065400,GLYMA_04G067900,GLYMA_08G249700,GLYMA_10G181400,GLYMA_10G260900,GLYMA_15G275000,GLYMA_01G014000,GLYMA_02G240800,GLYMA_05G138700,GLYMA_06G154800,GLYMA_06G292500,GLYMA_11G010400…
GO:BP	cellular polysaccharide metabolic process	GO:0044264	0.000246511	3.60816	159	811	22	18837	GLYMA_17G065200,GLYMA_13G202500,GLYMA_06G069600,GLYMA_11G253900,GLYMA_13G095100,GLYMA_17G065000,GLYMA_17G065100,GLYMA_13G095000,GLYMA_14G210400,GLYMA_17G065400,GLYMA_04G067900,GLYMA_08G249700,GLYMA_10G260900,GLYMA_15G275000,GLYMA_01G014000,GLYMA_02G240800,GLYMA_05G138700,GLYMA_06G292500,GLYMA_11G010400,GLYMA_13G095200,GLYMA_17G065300,GLYMA_18G003200
GO:BP	cell wall polysaccharide metabolic process	GO:0010383	0.000322584	3.49136	72	811	14	18837	GLYMA_17G065200,GLYMA_11G253900,GLYMA_17G065000,GLYMA_17G065100,GLYMA_13G095000,GLYMA_14G210400,GLYMA_17G065400,GLYMA_08G249700,GLYMA_10G260900,GLYMA_02G240800,GLYMA_05G138700,GLYMA_13G095200,GLYMA_17G065300,GLYMA_18G003200
GO:BP	cellular glucan metabolic process	GO:0006073	0.00034617	3.46071	128	811	19	18837	GLYMA_17G065200,GLYMA_13G202500,GLYMA_06G069600,GLYMA_11G253900,GLYMA_13G095100,GLYMA_17G065000,GLYMA_17G065100,GLYMA_13G095000,GLYMA_17G065400,GLYMA_04G067900,GLYMA_08G249700,GLYMA_15G275000,GLYMA_01G014000,GLYMA_05G138700,GLYMA_06G292500,GLYMA_11G010400,GLYMA_13G095200,GLYMA_17G065300,GLYMA_18G003200
GO:BP	xyloglucan metabolic process	GO:0010411	0.000389736	3.40923	38	811	10	18837	GLYMA_17G065200,GLYMA_11G253900,GLYMA_17G065000,GLYMA_17G065100,GLYMA_13G095000,GLYMA_17G065400,GLYMA_05G138700,GLYMA_13G095200,GLYMA_17G065300,GLYMA_18G003200
GO:BP	glucan metabolic process	GO:0044042	0.000389736	3.40923	130	811	19	18837	GLYMA_17G065200,GLYMA_13G202500,GLYMA_06G069600,GLYMA_11G253900,GLYMA_13G095100,GLYMA_17G065000,GLYMA_17G065100,GLYMA_13G095000,GLYMA_17G065400,GLYMA_04G067900,GLYMA_08G249700,GLYMA_15G275000,GLYMA_01G014000,GLYMA_05G138700,GLYMA_06G292500,GLYMA_11G010400,GLYMA_13G095200,GLYMA_17G065300,GLYMA_18G003200
GO:BP	cell wall macromolecule metabolic process	GO:0044036	0.000845792	3.07274	81	811	14	18837	GLYMA_17G065200,GLYMA_11G253900,GLYMA_17G065000,GLYMA_17G065100,GLYMA_13G095000,GLYMA_14G210400,GLYMA_17G065400,GLYMA_08G249700,GLYMA_10G260900,GLYMA_02G240800,GLYMA_05G138700,GLYMA_13G095200,GLYMA_17G065300,GLYMA_18G003200
GO:BP	hemicellulose metabolic process	GO:0010410	0.000845792	3.07274	60	811	12	18837	GLYMA_17G065200,GLYMA_11G253900,GLYMA_17G065000,GLYMA_17G065100,GLYMA_13G095000,GLYMA_14G210400,GLYMA_17G065400,GLYMA_02G240800,GLYMA_05G138700,GLYMA_13G095200,GLYMA_17G065300,GLYMA_18G003200
GO:BP	regulation of cellular process	GO:0050794	0.00154772	2.81031	2539	811	151	18837	GLYMA_01G182400,GLYMA_02G016100,GLYMA_05G063600,GLYMA_05G186700,GLYMA_05G200800,GLYMA_07G261500,GLYMA_07G262700,GLYMA_08G100100,GLYMA_08G115300,GLYMA_10G016500,GLYMA_10G274600,GLYMA_13G337400,GLYMA_13G367700,GLYMA_15G108700,GLYMA_17G096700,GLYMA_18G282300,GLYMA_06G036400,GLYMA_06G265500,GLYMA_09G257900,GLYMA_12G227000,GLYMA_17G226700,GLYMA_14G083100,GLYMA_18G044500,GLYMA_03G247300,GLYMA_08G055900…
GO:BP	cellular carbohydrate metabolic process	GO:0044262	0.00176379	2.75355	273	811	28	18837	GLYMA_16G200600,GLYMA_17G065200,GLYMA_13G202500,GLYMA_06G069600,GLYMA_11G253900,GLYMA_13G095100,GLYMA_17G065000,GLYMA_17G065100,GLYMA_13G095000,GLYMA_14G210400,GLYMA_17G065400,GLYMA_04G067900,GLYMA_08G249700,GLYMA_10G260900,GLYMA_12G005200,GLYMA_15G275000,GLYMA_01G014000,GLYMA_02G240800,GLYMA_05G138700,GLYMA_06G184200,GLYMA_06G292500,GLYMA_09G073600,GLYMA_09G148900,GLYMA_11G010400,GLYMA_13G095200…
GO:BP	phosphorylation	GO:0016310	0.00224766	2.64827	1172	811	80	18837	GLYMA_01G182400,GLYMA_04G220400,GLYMA_16G200600,GLYMA_19G000700,GLYMA_06G036400,GLYMA_11G179600,GLYMA_14G083100,GLYMA_12G187700,GLYMA_07G255400,GLYMA_14G212100,GLYMA_10G023300,GLYMA_01G211900,GLYMA_05G097300,GLYMA_07G151000,GLYMA_07G173100,GLYMA_11G087200,GLYMA_14G057400,GLYMA_11G223200,GLYMA_14G059100,GLYMA_05G150800,GLYMA_03G227300,GLYMA_05G054600,GLYMA_05G159200,GLYMA_02G069400,GLYMA_08G020800…
GO:BP	mitotic cytokinesis	GO:0000281	0.00354574	2.45029	24	811	7	18837	GLYMA_13G202500,GLYMA_06G069600,GLYMA_09G162100,GLYMA_04G067900,GLYMA_15G275000,GLYMA_01G014000,GLYMA_11G010400
GO:BP	cytoskeleton-dependent cytokinesis	GO:0061640	0.00354574	2.45029	24	811	7	18837	GLYMA_13G202500,GLYMA_06G069600,GLYMA_09G162100,GLYMA_04G067900,GLYMA_15G275000,GLYMA_01G014000,GLYMA_11G010400
GO:BP	regulation of biological process	GO:0050789	0.00605841	2.21764	2706	811	155	18837	GLYMA_01G182400,GLYMA_02G016100,GLYMA_05G063600,GLYMA_05G186700,GLYMA_05G200800,GLYMA_07G261500,GLYMA_07G262700,GLYMA_08G100100,GLYMA_08G115300,GLYMA_10G016500,GLYMA_10G274600,GLYMA_11G033000,GLYMA_12G008500,GLYMA_13G337400,GLYMA_13G367700,GLYMA_15G108700,GLYMA_17G096700,GLYMA_18G282300,GLYMA_06G036400,GLYMA_06G265500,GLYMA_09G257900,GLYMA_12G227000,GLYMA_17G226700,GLYMA_14G083100,GLYMA_18G044500…
GO:BP	regulation of transcription, DNA-templated	GO:0006355	0.00829376	2.08125	1284	811	83	18837	GLYMA_02G016100,GLYMA_05G063600,GLYMA_05G186700,GLYMA_05G200800,GLYMA_07G262700,GLYMA_08G100100,GLYMA_08G115300,GLYMA_10G016500,GLYMA_10G274600,GLYMA_13G337400,GLYMA_13G367700,GLYMA_17G096700,GLYMA_18G282300,GLYMA_06G265500,GLYMA_09G257900,GLYMA_12G227000,GLYMA_18G044500,GLYMA_03G247300,GLYMA_08G055900,GLYMA_15G191600,GLYMA_03G232500,GLYMA_01G014700,GLYMA_07G023300,GLYMA_06G138100,GLYMA_07G048200…
GO:BP	regulation of nucleic acid-templated transcription	GO:1903506	0.0104899	1.97923	1297	811	83	18837	GLYMA_02G016100,GLYMA_05G063600,GLYMA_05G186700,GLYMA_05G200800,GLYMA_07G262700,GLYMA_08G100100,GLYMA_08G115300,GLYMA_10G016500,GLYMA_10G274600,GLYMA_13G337400,GLYMA_13G367700,GLYMA_17G096700,GLYMA_18G282300,GLYMA_06G265500,GLYMA_09G257900,GLYMA_12G227000,GLYMA_18G044500,GLYMA_03G247300,GLYMA_08G055900,GLYMA_15G191600,GLYMA_03G232500,GLYMA_01G014700,GLYMA_07G023300,GLYMA_06G138100,GLYMA_07G048200…
GO:BP	regulation of RNA biosynthetic process	GO:2001141	0.0104899	1.97923	1297	811	83	18837	GLYMA_02G016100,GLYMA_05G063600,GLYMA_05G186700,GLYMA_05G200800,GLYMA_07G262700,GLYMA_08G100100,GLYMA_08G115300,GLYMA_10G016500,GLYMA_10G274600,GLYMA_13G337400,GLYMA_13G367700,GLYMA_17G096700,GLYMA_18G282300,GLYMA_06G265500,GLYMA_09G257900,GLYMA_12G227000,GLYMA_18G044500,GLYMA_03G247300,GLYMA_08G055900,GLYMA_15G191600,GLYMA_03G232500,GLYMA_01G014700,GLYMA_07G023300,GLYMA_06G138100,GLYMA_07G048200…
GO:BP	phosphate-containing compound metabolic process	GO:0006796	0.0110313	1.95737	1752	811	106	18837	GLYMA_01G182400,GLYMA_04G220400,GLYMA_16G200600,GLYMA_18G282300,GLYMA_19G000700,GLYMA_06G036400,GLYMA_11G179600,GLYMA_14G083100,GLYMA_12G187700,GLYMA_01G200500,GLYMA_07G255400,GLYMA_14G212100,GLYMA_10G023300,GLYMA_01G211900,GLYMA_20G170300,GLYMA_05G097300,GLYMA_07G151000,GLYMA_07G173100,GLYMA_11G087200,GLYMA_14G195200,GLYMA_14G057400,GLYMA_11G223200,GLYMA_20G102700,GLYMA_15G072000,GLYMA_10G259400…
GO:BP	regulation of cellular macromolecule biosynthetic process	GO:2000112	0.0112868	1.94743	1364	811	86	18837	GLYMA_02G016100,GLYMA_05G063600,GLYMA_05G186700,GLYMA_05G200800,GLYMA_07G262700,GLYMA_08G100100,GLYMA_08G115300,GLYMA_10G016500,GLYMA_10G274600,GLYMA_13G337400,GLYMA_13G367700,GLYMA_17G096700,GLYMA_18G282300,GLYMA_06G265500,GLYMA_09G257900,GLYMA_12G227000,GLYMA_18G044500,GLYMA_03G247300,GLYMA_08G055900,GLYMA_15G191600,GLYMA_03G232500,GLYMA_01G014700,GLYMA_07G023300,GLYMA_06G138100,GLYMA_07G048200…
GO:BP	regulation of RNA metabolic process	GO:0051252	0.0112868	1.94743	1347	811	85	18837	GLYMA_02G016100,GLYMA_05G063600,GLYMA_05G186700,GLYMA_05G200800,GLYMA_07G262700,GLYMA_08G100100,GLYMA_08G115300,GLYMA_10G016500,GLYMA_10G274600,GLYMA_13G337400,GLYMA_13G367700,GLYMA_17G096700,GLYMA_18G282300,GLYMA_06G265500,GLYMA_09G257900,GLYMA_12G227000,GLYMA_18G044500,GLYMA_03G247300,GLYMA_08G055900,GLYMA_15G191600,GLYMA_03G232500,GLYMA_01G014700,GLYMA_07G023300,GLYMA_06G138100,GLYMA_07G048200…
GO:BP	cellulose biosynthetic process	GO:0030244	0.0112868	1.94743	30	811	7	18837	GLYMA_13G202500,GLYMA_06G069600,GLYMA_04G067900,GLYMA_08G249700,GLYMA_15G275000,GLYMA_01G014000,GLYMA_11G010400
GO:BP	regulation of nucleobase-containing compound metabolic process	GO:0019219	0.0112868	1.94743	1366	811	86	18837	GLYMA_02G016100,GLYMA_05G063600,GLYMA_05G186700,GLYMA_05G200800,GLYMA_07G262700,GLYMA_08G100100,GLYMA_08G115300,GLYMA_10G016500,GLYMA_10G274600,GLYMA_13G337400,GLYMA_13G367700,GLYMA_17G096700,GLYMA_18G282300,GLYMA_06G265500,GLYMA_09G257900,GLYMA_12G227000,GLYMA_18G044500,GLYMA_03G247300,GLYMA_08G055900,GLYMA_15G191600,GLYMA_03G232500,GLYMA_01G014700,GLYMA_07G023300,GLYMA_06G138100,GLYMA_07G048200…
GO:BP	plant-type primary cell wall biogenesis	GO:0009833	0.0120895	1.91759	22	811	6	18837	GLYMA_13G202500,GLYMA_06G069600,GLYMA_04G067900,GLYMA_15G275000,GLYMA_01G014000,GLYMA_11G010400
GO:BP	cell surface receptor signaling pathway	GO:0007166	0.0124941	1.9033	165	811	18	18837	GLYMA_01G182400,GLYMA_14G212100,GLYMA_10G023300,GLYMA_07G173100,GLYMA_11G223200,GLYMA_05G150800,GLYMA_11G254000,GLYMA_16G144000,GLYMA_17G250800,GLYMA_07G085600,GLYMA_16G032700,GLYMA_18G003000,GLYMA_07G234500,GLYMA_09G007200,GLYMA_09G191300,GLYMA_11G178300,GLYMA_15G078200,GLYMA_19G119800
GO:BP	phosphorus metabolic process	GO:0006793	0.012886	1.88988	1772	811	106	18837	GLYMA_01G182400,GLYMA_04G220400,GLYMA_16G200600,GLYMA_18G282300,GLYMA_19G000700,GLYMA_06G036400,GLYMA_11G179600,GLYMA_14G083100,GLYMA_12G187700,GLYMA_01G200500,GLYMA_07G255400,GLYMA_14G212100,GLYMA_10G023300,GLYMA_01G211900,GLYMA_20G170300,GLYMA_05G097300,GLYMA_07G151000,GLYMA_07G173100,GLYMA_11G087200,GLYMA_14G195200,GLYMA_14G057400,GLYMA_11G223200,GLYMA_20G102700,GLYMA_15G072000,GLYMA_10G259400…
GO:BP	regulation of macromolecule biosynthetic process	GO:0010556	0.0135398	1.86839	1380	811	86	18837	GLYMA_02G016100,GLYMA_05G063600,GLYMA_05G186700,GLYMA_05G200800,GLYMA_07G262700,GLYMA_08G100100,GLYMA_08G115300,GLYMA_10G016500,GLYMA_10G274600,GLYMA_13G337400,GLYMA_13G367700,GLYMA_17G096700,GLYMA_18G282300,GLYMA_06G265500,GLYMA_09G257900,GLYMA_12G227000,GLYMA_18G044500,GLYMA_03G247300,GLYMA_08G055900,GLYMA_15G191600,GLYMA_03G232500,GLYMA_01G014700,GLYMA_07G023300,GLYMA_06G138100,GLYMA_07G048200…
GO:BP	carbohydrate metabolic process	GO:0005975	0.0140346	1.8528	738	811	52	18837	GLYMA_08G114200,GLYMA_13G158000,GLYMA_16G152600,GLYMA_16G200600,GLYMA_17G065200,GLYMA_19G000700,GLYMA_19G038000,GLYMA_13G202500,GLYMA_09G269900,GLYMA_06G069600,GLYMA_03G019700,GLYMA_06G153900,GLYMA_16G105300,GLYMA_11G253900,GLYMA_13G095100,GLYMA_17G065000,GLYMA_17G065100,GLYMA_04G092400,GLYMA_13G095000,GLYMA_14G210400,GLYMA_15G108900,GLYMA_16G063200,GLYMA_17G065400,GLYMA_04G067900,GLYMA_08G249700…
GO:BP	regulation of biosynthetic process	GO:0009889	0.015368	1.81338	1393	811	86	18837	GLYMA_02G016100,GLYMA_05G063600,GLYMA_05G186700,GLYMA_05G200800,GLYMA_07G262700,GLYMA_08G100100,GLYMA_08G115300,GLYMA_10G016500,GLYMA_10G274600,GLYMA_13G337400,GLYMA_13G367700,GLYMA_17G096700,GLYMA_18G282300,GLYMA_06G265500,GLYMA_09G257900,GLYMA_12G227000,GLYMA_18G044500,GLYMA_03G247300,GLYMA_08G055900,GLYMA_15G191600,GLYMA_03G232500,GLYMA_01G014700,GLYMA_07G023300,GLYMA_06G138100,GLYMA_07G048200…
GO:BP	plant-type cell wall organization or biogenesis	GO:0071669	0.015368	1.81338	115	811	14	18837	GLYMA_13G202500,GLYMA_06G069600,GLYMA_16G105300,GLYMA_04G067900,GLYMA_08G249700,GLYMA_10G181400,GLYMA_15G275000,GLYMA_01G014000,GLYMA_06G154800,GLYMA_11G010400,GLYMA_13G264600,GLYMA_14G174500,GLYMA_17G030700,GLYMA_18G225900
GO:BP	beta-glucan biosynthetic process	GO:0051274	0.015368	1.81338	43	811	8	18837	GLYMA_13G202500,GLYMA_06G069600,GLYMA_04G067900,GLYMA_08G249700,GLYMA_15G275000,GLYMA_01G014000,GLYMA_06G292500,GLYMA_11G010400
GO:BP	regulation of nitrogen compound metabolic process	GO:0051171	0.015368	1.81338	1629	811	98	18837	GLYMA_02G016100,GLYMA_05G063600,GLYMA_05G186700,GLYMA_05G200800,GLYMA_07G262700,GLYMA_08G100100,GLYMA_08G115300,GLYMA_10G016500,GLYMA_10G274600,GLYMA_13G337400,GLYMA_13G367700,GLYMA_17G096700,GLYMA_18G282300,GLYMA_06G036400,GLYMA_06G265500,GLYMA_09G257900,GLYMA_12G227000,GLYMA_18G044500,GLYMA_03G247300,GLYMA_08G055900,GLYMA_15G191600,GLYMA_03G232500,GLYMA_01G014700,GLYMA_07G023300,GLYMA_06G138100…
GO:BP	regulation of cellular biosynthetic process	GO:0031326	0.015368	1.81338	1389	811	86	18837	GLYMA_02G016100,GLYMA_05G063600,GLYMA_05G186700,GLYMA_05G200800,GLYMA_07G262700,GLYMA_08G100100,GLYMA_08G115300,GLYMA_10G016500,GLYMA_10G274600,GLYMA_13G337400,GLYMA_13G367700,GLYMA_17G096700,GLYMA_18G282300,GLYMA_06G265500,GLYMA_09G257900,GLYMA_12G227000,GLYMA_18G044500,GLYMA_03G247300,GLYMA_08G055900,GLYMA_15G191600,GLYMA_03G232500,GLYMA_01G014700,GLYMA_07G023300,GLYMA_06G138100,GLYMA_07G048200…
GO:BP	polysaccharide biosynthetic process	GO:0000271	0.016262	1.78883	117	811	14	18837	GLYMA_19G038000,GLYMA_13G202500,GLYMA_09G269900,GLYMA_06G069600,GLYMA_03G019700,GLYMA_14G210400,GLYMA_04G067900,GLYMA_08G249700,GLYMA_15G275000,GLYMA_01G014000,GLYMA_02G240800,GLYMA_06G292500,GLYMA_11G010400,GLYMA_18G224200
GO:BP	regulation of primary metabolic process	GO:0080090	0.016262	1.78883	1639	811	98	18837	GLYMA_02G016100,GLYMA_05G063600,GLYMA_05G186700,GLYMA_05G200800,GLYMA_07G262700,GLYMA_08G100100,GLYMA_08G115300,GLYMA_10G016500,GLYMA_10G274600,GLYMA_13G337400,GLYMA_13G367700,GLYMA_17G096700,GLYMA_18G282300,GLYMA_06G036400,GLYMA_06G265500,GLYMA_09G257900,GLYMA_12G227000,GLYMA_18G044500,GLYMA_03G247300,GLYMA_08G055900,GLYMA_15G191600,GLYMA_03G232500,GLYMA_01G014700,GLYMA_07G023300,GLYMA_06G138100…
GO:BP	biological regulation	GO:0065007	0.016262	1.78883	3101	811	169	18837	GLYMA_01G182400,GLYMA_02G016100,GLYMA_04G026500,GLYMA_05G063600,GLYMA_05G186700,GLYMA_05G200800,GLYMA_07G261500,GLYMA_07G262700,GLYMA_08G100100,GLYMA_08G115300,GLYMA_10G016500,GLYMA_10G274600,GLYMA_11G033000,GLYMA_12G008500,GLYMA_13G337400,GLYMA_13G367700,GLYMA_15G108700,GLYMA_17G096700,GLYMA_18G282300,GLYMA_06G036400,GLYMA_06G265500,GLYMA_09G257900,GLYMA_12G227000,GLYMA_17G226700,GLYMA_01G223600…
GO:BP	protein autophosphorylation	GO:0046777	0.016262	1.78883	131	811	15	18837	GLYMA_07G151000,GLYMA_11G204700,GLYMA_01G007500,GLYMA_13G056200,GLYMA_18G215800,GLYMA_13G032000,GLYMA_20G162300,GLYMA_09G024700,GLYMA_09G161100,GLYMA_09G273300,GLYMA_12G074600,GLYMA_12G148200,GLYMA_18G096500,GLYMA_18G267000,GLYMA_19G140800
GO:BP	transcription, DNA-templated	GO:0006351	0.016262	1.78883	1397	811	86	18837	GLYMA_02G016100,GLYMA_05G063600,GLYMA_05G186700,GLYMA_05G200800,GLYMA_07G262700,GLYMA_08G100100,GLYMA_08G115300,GLYMA_10G016500,GLYMA_10G274600,GLYMA_13G337400,GLYMA_13G367700,GLYMA_17G096700,GLYMA_18G282300,GLYMA_06G265500,GLYMA_09G257900,GLYMA_12G227000,GLYMA_18G044500,GLYMA_10G030100,GLYMA_03G247300,GLYMA_08G055900,GLYMA_15G191600,GLYMA_03G232500,GLYMA_01G014700,GLYMA_07G023300,GLYMA_06G138100…
GO:BP	nucleic acid-templated transcription	GO:0097659	0.0178356	1.74871	1407	811	86	18837	GLYMA_02G016100,GLYMA_05G063600,GLYMA_05G186700,GLYMA_05G200800,GLYMA_07G262700,GLYMA_08G100100,GLYMA_08G115300,GLYMA_10G016500,GLYMA_10G274600,GLYMA_13G337400,GLYMA_13G367700,GLYMA_17G096700,GLYMA_18G282300,GLYMA_06G265500,GLYMA_09G257900,GLYMA_12G227000,GLYMA_18G044500,GLYMA_10G030100,GLYMA_03G247300,GLYMA_08G055900,GLYMA_15G191600,GLYMA_03G232500,GLYMA_01G014700,GLYMA_07G023300,GLYMA_06G138100…
GO:BP	plant-type cell wall biogenesis	GO:0009832	0.0178356	1.74871	56	811	9	18837	GLYMA_13G202500,GLYMA_06G069600,GLYMA_04G067900,GLYMA_08G249700,GLYMA_15G275000,GLYMA_01G014000,GLYMA_11G010400,GLYMA_13G264600,GLYMA_17G030700
GO:BP	RNA biosynthetic process	GO:0032774	0.0183384	1.73664	1410	811	86	18837	GLYMA_02G016100,GLYMA_05G063600,GLYMA_05G186700,GLYMA_05G200800,GLYMA_07G262700,GLYMA_08G100100,GLYMA_08G115300,GLYMA_10G016500,GLYMA_10G274600,GLYMA_13G337400,GLYMA_13G367700,GLYMA_17G096700,GLYMA_18G282300,GLYMA_06G265500,GLYMA_09G257900,GLYMA_12G227000,GLYMA_18G044500,GLYMA_10G030100,GLYMA_03G247300,GLYMA_08G055900,GLYMA_15G191600,GLYMA_03G232500,GLYMA_01G014700,GLYMA_07G023300,GLYMA_06G138100…
GO:BP	carbohydrate biosynthetic process	GO:0016051	0.0197346	1.70477	193	811	19	18837	GLYMA_19G038000,GLYMA_13G202500,GLYMA_09G269900,GLYMA_06G069600,GLYMA_03G019700,GLYMA_04G092400,GLYMA_14G210400,GLYMA_04G067900,GLYMA_08G249700,GLYMA_12G005200,GLYMA_15G275000,GLYMA_01G014000,GLYMA_02G240800,GLYMA_06G184200,GLYMA_06G292500,GLYMA_11G010400,GLYMA_13G264600,GLYMA_18G224200,GLYMA_19G140700
GO:BP	cytokinesis	GO:0000910	0.0208745	1.68038	36	811	7	18837	GLYMA_13G202500,GLYMA_06G069600,GLYMA_09G162100,GLYMA_04G067900,GLYMA_15G275000,GLYMA_01G014000,GLYMA_11G010400
GO:BP	regulation of cellular metabolic process	GO:0031323	0.0255414	1.59276	1689	811	99	18837	GLYMA_02G016100,GLYMA_05G063600,GLYMA_05G186700,GLYMA_05G200800,GLYMA_07G262700,GLYMA_08G100100,GLYMA_08G115300,GLYMA_10G016500,GLYMA_10G274600,GLYMA_13G337400,GLYMA_13G367700,GLYMA_17G096700,GLYMA_18G282300,GLYMA_06G036400,GLYMA_06G265500,GLYMA_09G257900,GLYMA_12G227000,GLYMA_18G044500,GLYMA_03G247300,GLYMA_08G055900,GLYMA_15G191600,GLYMA_03G232500,GLYMA_01G014700,GLYMA_07G023300,GLYMA_06G138100…
GO:BP	cellulose metabolic process	GO:0030243	0.0280917	1.55142	38	811	7	18837	GLYMA_13G202500,GLYMA_06G069600,GLYMA_04G067900,GLYMA_08G249700,GLYMA_15G275000,GLYMA_01G014000,GLYMA_11G010400
GO:BP	regulation of gene expression	GO:0010468	0.0287133	1.54192	1496	811	89	18837	GLYMA_02G016100,GLYMA_05G063600,GLYMA_05G186700,GLYMA_05G200800,GLYMA_07G262700,GLYMA_08G100100,GLYMA_08G115300,GLYMA_10G016500,GLYMA_10G274600,GLYMA_12G008500,GLYMA_13G337400,GLYMA_13G367700,GLYMA_17G096700,GLYMA_18G282300,GLYMA_06G265500,GLYMA_09G257900,GLYMA_12G227000,GLYMA_18G044500,GLYMA_03G247300,GLYMA_08G055900,GLYMA_15G191600,GLYMA_03G232500,GLYMA_01G014700,GLYMA_07G023300,GLYMA_06G138100…
GO:BP	cell communication	GO:0007154	0.0289668	1.5381	853	811	56	18837	GLYMA_01G182400,GLYMA_05G200800,GLYMA_08G100100,GLYMA_06G036400,GLYMA_17G226700,GLYMA_14G083100,GLYMA_07G255400,GLYMA_14G212100,GLYMA_10G023300,GLYMA_07G151000,GLYMA_07G173100,GLYMA_11G087200,GLYMA_13G325200,GLYMA_11G223200,GLYMA_05G079700,GLYMA_05G150800,GLYMA_03G126000,GLYMA_03G227300,GLYMA_11G254000,GLYMA_16G144000,GLYMA_17G250800,GLYMA_04G013100,GLYMA_07G069000,GLYMA_07G085600,GLYMA_13G221400…
GO:BP	signaling	GO:0023052	0.0299258	1.52395	799	811	53	18837	GLYMA_01G182400,GLYMA_05G200800,GLYMA_08G100100,GLYMA_06G036400,GLYMA_17G226700,GLYMA_14G083100,GLYMA_07G255400,GLYMA_14G212100,GLYMA_10G023300,GLYMA_07G151000,GLYMA_07G173100,GLYMA_11G087200,GLYMA_13G325200,GLYMA_11G223200,GLYMA_05G079700,GLYMA_05G150800,GLYMA_03G126000,GLYMA_03G227300,GLYMA_11G254000,GLYMA_16G144000,GLYMA_17G250800,GLYMA_04G013100,GLYMA_07G085600,GLYMA_13G221400,GLYMA_15G003400…
GO:BP	signal transduction	GO:0007165	0.0299258	1.52395	799	811	53	18837	GLYMA_01G182400,GLYMA_05G200800,GLYMA_08G100100,GLYMA_06G036400,GLYMA_17G226700,GLYMA_14G083100,GLYMA_07G255400,GLYMA_14G212100,GLYMA_10G023300,GLYMA_07G151000,GLYMA_07G173100,GLYMA_11G087200,GLYMA_13G325200,GLYMA_11G223200,GLYMA_05G079700,GLYMA_05G150800,GLYMA_03G126000,GLYMA_03G227300,GLYMA_11G254000,GLYMA_16G144000,GLYMA_17G250800,GLYMA_04G013100,GLYMA_07G085600,GLYMA_13G221400,GLYMA_15G003400…
GO:BP	beta-glucan metabolic process	GO:0051273	0.0338126	1.47092	51	811	8	18837	GLYMA_13G202500,GLYMA_06G069600,GLYMA_04G067900,GLYMA_08G249700,GLYMA_15G275000,GLYMA_01G014000,GLYMA_06G292500,GLYMA_11G010400
GO:BP	positive regulation of ubiquitin protein ligase activity	GO:1904668	0.0338126	1.47092	6	811	3	18837	GLYMA_01G214500,GLYMA_05G051100,GLYMA_08G228100
GO:BP	dephosphorylation of RNA polymerase II C-terminal domain	GO:0070940	0.0338126	1.47092	6	811	3	18837	GLYMA_18G282300,GLYMA_15G072000,GLYMA_08G257900
GO:BP	cellular carbohydrate biosynthetic process	GO:0034637	0.0364272	1.43857	117	811	13	18837	GLYMA_13G202500,GLYMA_06G069600,GLYMA_14G210400,GLYMA_04G067900,GLYMA_08G249700,GLYMA_12G005200,GLYMA_15G275000,GLYMA_01G014000,GLYMA_02G240800,GLYMA_06G184200,GLYMA_06G292500,GLYMA_11G010400,GLYMA_13G264600
GO:BP	regulation of macromolecule metabolic process	GO:0060255	0.0386305	1.41307	1762	811	101	18837	GLYMA_02G016100,GLYMA_05G063600,GLYMA_05G186700,GLYMA_05G200800,GLYMA_07G262700,GLYMA_08G100100,GLYMA_08G115300,GLYMA_10G016500,GLYMA_10G274600,GLYMA_12G008500,GLYMA_13G337400,GLYMA_13G367700,GLYMA_17G096700,GLYMA_18G282300,GLYMA_06G036400,GLYMA_06G265500,GLYMA_09G257900,GLYMA_12G227000,GLYMA_18G044500,GLYMA_03G247300,GLYMA_08G055900,GLYMA_15G191600,GLYMA_03G232500,GLYMA_01G014700,GLYMA_07G023300…
GO:BP	salicylic acid metabolic process	GO:0009696	0.0397326	1.40085	13	811	4	18837	GLYMA_03G232500,GLYMA_16G145200,GLYMA_09G098700,GLYMA_15G206100
GO:BP	sulfate reduction	GO:0019419	0.040444	1.39315	2	811	2	18837	GLYMA_07G261500,GLYMA_15G108700
GO:BP	cellular macromolecule metabolic process	GO:0044260	0.040444	1.39315	4627	811	235	18837	GLYMA_01G182400,GLYMA_02G016100,GLYMA_02G068500,GLYMA_03G036700,GLYMA_04G220400,GLYMA_05G063600,GLYMA_05G186700,GLYMA_05G200800,GLYMA_07G262700,GLYMA_08G100100,GLYMA_08G115300,GLYMA_08G147200,GLYMA_10G016500,GLYMA_10G274600,GLYMA_13G337400,GLYMA_13G367700,GLYMA_15G086200,GLYMA_17G065200,GLYMA_17G096700,GLYMA_18G282300,GLYMA_06G036400,GLYMA_06G265500,GLYMA_09G257900,GLYMA_11G179600,GLYMA_12G227000…
GO:BP	regulation of salicylic acid metabolic process	GO:0010337	0.0464887	1.33265	7	811	3	18837	GLYMA_03G232500,GLYMA_09G098700,GLYMA_15G206100
GO:BP	regulation of salicylic acid biosynthetic process	GO:0080142	0.0464887	1.33265	7	811	3	18837	GLYMA_03G232500,GLYMA_09G098700,GLYMA_15G206100
GO:BP	protein modification process	GO:0036211	0.0464887	1.33265	2088	811	116	18837	GLYMA_01G182400,GLYMA_03G036700,GLYMA_04G220400,GLYMA_08G147200,GLYMA_15G086200,GLYMA_18G282300,GLYMA_06G036400,GLYMA_11G179600,GLYMA_14G083100,GLYMA_12G187700,GLYMA_15G191600,GLYMA_10G200700,GLYMA_07G255400,GLYMA_01G014700,GLYMA_14G212100,GLYMA_10G023300,GLYMA_01G211900,GLYMA_12G188900,GLYMA_05G097300,GLYMA_07G151000,GLYMA_07G173100,GLYMA_11G087200,GLYMA_14G195200,GLYMA_14G057400,GLYMA_11G223200…
GO:BP	cellular protein modification process	GO:0006464	0.0464887	1.33265	2088	811	116	18837	GLYMA_01G182400,GLYMA_03G036700,GLYMA_04G220400,GLYMA_08G147200,GLYMA_15G086200,GLYMA_18G282300,GLYMA_06G036400,GLYMA_11G179600,GLYMA_14G083100,GLYMA_12G187700,GLYMA_15G191600,GLYMA_10G200700,GLYMA_07G255400,GLYMA_01G014700,GLYMA_14G212100,GLYMA_10G023300,GLYMA_01G211900,GLYMA_12G188900,GLYMA_05G097300,GLYMA_07G151000,GLYMA_07G173100,GLYMA_11G087200,GLYMA_14G195200,GLYMA_14G057400,GLYMA_11G223200…
GO:BP	regulation of ubiquitin protein ligase activity	GO:1904666	0.0464887	1.33265	7	811	3	18837	GLYMA_01G214500,GLYMA_05G051100,GLYMA_08G228100
GO:BP	antibiotic biosynthetic process	GO:0017000	0.0464887	1.33265	7	811	3	18837	GLYMA_03G232500,GLYMA_09G098700,GLYMA_15G206100
GO:BP	salicylic acid biosynthetic process	GO:0009697	0.0464887	1.33265	7	811	3	18837	GLYMA_03G232500,GLYMA_09G098700,GLYMA_15G206100
GO:BP	phenol-containing compound metabolic process	GO:0018958	0.0464887	1.33265	14	811	4	18837	GLYMA_03G232500,GLYMA_16G145200,GLYMA_09G098700,GLYMA_15G206100
GO:BP	regulation of metabolic process	GO:0019222	0.0499307	1.30163	1808	811	102	18837	GLYMA_02G016100,GLYMA_05G063600,GLYMA_05G186700,GLYMA_05G200800,GLYMA_07G262700,GLYMA_08G100100,GLYMA_08G115300,GLYMA_10G016500,GLYMA_10G274600,GLYMA_12G008500,GLYMA_13G337400,GLYMA_13G367700,GLYMA_17G096700,GLYMA_18G282300,GLYMA_06G036400,GLYMA_06G265500,GLYMA_09G257900,GLYMA_12G227000,GLYMA_18G044500,GLYMA_03G247300,GLYMA_08G055900,GLYMA_15G191600,GLYMA_03G232500,GLYMA_01G014700,GLYMA_07G023300…

## Sheet: Grey
source	term_name	term_id	adjusted_p_value	negative_log10_of_adjusted_p_value	term_size	query_size	intersection_size	effective_domain_size	intersections
GO:BP	regulation of actin polymerization or depolymerization	GO:0008064	0.0474667	1.32361	18	59	2	18837	GLYMA_05G225600,GLYMA_08G311700
GO:BP	actin filament polymerization	GO:0030041	0.0474667	1.32361	14	59	2	18837	GLYMA_05G225600,GLYMA_08G311700
GO:BP	regulation of actin filament length	GO:0030832	0.0474667	1.32361	18	59	2	18837	GLYMA_05G225600,GLYMA_08G311700
GO:BP	regulation of actin filament polymerization	GO:0030833	0.0474667	1.32361	14	59	2	18837	GLYMA_05G225600,GLYMA_08G311700
GO:BP	regulation of protein polymerization	GO:0032271	0.0474667	1.32361	14	59	2	18837	GLYMA_05G225600,GLYMA_08G311700
GO:BP	regulation of actin cytoskeleton organization	GO:0032956	0.0474667	1.32361	18	59	2	18837	GLYMA_05G225600,GLYMA_08G311700
GO:BP	supramolecular fiber organization	GO:0097435	0.0474667	1.32361	68	59	3	18837	GLYMA_06G165300,GLYMA_05G225600,GLYMA_08G311700
GO:BP	regulation of actin filament organization	GO:0110053	0.0474667	1.32361	18	59	2	18837	GLYMA_05G225600,GLYMA_08G311700
GO:BP	regulation of supramolecular fiber organization	GO:1902903	0.0474667	1.32361	18	59	2	18837	GLYMA_05G225600,GLYMA_08G311700
GO:BP	regulation of actin filament-based process	GO:0032970	0.0476499	1.32194	19	59	2	18837	GLYMA_05G225600,GLYMA_08G311700

## Sheet: GreenYellow
source	term_name	term_id	adjusted_p_value	negative_log10_of_adjusted_p_value	term_size	query_size	intersection_size	effective_domain_size	intersections
GO:BP	mRNA transcription by RNA polymerase II	GO:0042789	0.025448	1.59435	2	193	2	18837	GLYMA_03G121000,GLYMA_19G125600
GO:BP	cellular component maintenance	GO:0043954	0.025448	1.59435	2	193	2	18837	GLYMA_03G121000,GLYMA_19G125600
GO:BP	chromatin maintenance	GO:0070827	0.025448	1.59435	2	193	2	18837	GLYMA_03G121000,GLYMA_19G125600

## Sheet: Green
source	term_name	term_id	adjusted_p_value	negative_log10_of_adjusted_p_value	term_size	query_size	intersection_size	effective_domain_size	intersections
GO:BP	protein complex oligomerization	GO:0051259	4.39513e-32	31.357	46	1033	35	18837	GLYMA_02G244300,GLYMA_02G252800,GLYMA_06G054700,GLYMA_07G200700,GLYMA_08G068700,GLYMA_14G063700,GLYMA_14G063800,GLYMA_19G011400,GLYMA_08G068800,GLYMA_16G206200,GLYMA_01G106800,GLYMA_04G054400,GLYMA_06G157800,GLYMA_07G200200,GLYMA_08G069000,GLYMA_08G212000,GLYMA_10G176400,GLYMA_13G071400,GLYMA_13G176500,GLYMA_14G100000,GLYMA_20G015900,GLYMA_15G264600,GLYMA_17G224900,GLYMA_04G208000,GLYMA_05G076500…
GO:BP	response to heat	GO:0009408	2.53048e-29	28.5968	128	1033	52	18837	GLYMA_02G244300,GLYMA_02G252800,GLYMA_06G054700,GLYMA_07G200700,GLYMA_08G056500,GLYMA_08G068700,GLYMA_11G140500,GLYMA_14G063700,GLYMA_14G063800,GLYMA_18G289100,GLYMA_19G011400,GLYMA_08G068800,GLYMA_16G206200,GLYMA_01G106800,GLYMA_04G052000,GLYMA_04G054400,GLYMA_06G157800,GLYMA_07G200200,GLYMA_08G069000,GLYMA_08G212000,GLYMA_10G176400,GLYMA_13G071400,GLYMA_13G176500,GLYMA_14G096800,GLYMA_14G100000…
GO:BP	response to hydrogen peroxide	GO:0042542	1.31993e-28	27.8795	54	1033	35	18837	GLYMA_02G244300,GLYMA_02G252800,GLYMA_06G054700,GLYMA_07G200700,GLYMA_08G068700,GLYMA_14G063700,GLYMA_14G063800,GLYMA_19G011400,GLYMA_08G068800,GLYMA_16G206200,GLYMA_01G106800,GLYMA_04G054400,GLYMA_06G157800,GLYMA_07G200200,GLYMA_08G069000,GLYMA_08G212000,GLYMA_10G176400,GLYMA_13G071400,GLYMA_13G176500,GLYMA_14G100000,GLYMA_20G015900,GLYMA_15G264600,GLYMA_17G224900,GLYMA_04G208000,GLYMA_05G076500…
GO:BP	response to antibiotic	GO:0046677	8.81369e-26	25.0548	66	1033	36	18837	GLYMA_02G244300,GLYMA_02G252800,GLYMA_06G054700,GLYMA_07G200700,GLYMA_08G068700,GLYMA_14G063700,GLYMA_14G063800,GLYMA_19G011400,GLYMA_08G068800,GLYMA_16G206200,GLYMA_01G106800,GLYMA_04G054400,GLYMA_06G157800,GLYMA_07G200200,GLYMA_08G069000,GLYMA_08G212000,GLYMA_10G176400,GLYMA_13G071400,GLYMA_13G176500,GLYMA_14G100000,GLYMA_20G015900,GLYMA_15G264600,GLYMA_17G224900,GLYMA_04G208000,GLYMA_05G076500…
GO:BP	protein folding	GO:0006457	4.13637e-25	24.3834	221	1033	62	18837	GLYMA_02G244300,GLYMA_02G252800,GLYMA_06G054700,GLYMA_07G200700,GLYMA_08G068700,GLYMA_09G072100,GLYMA_11G140500,GLYMA_14G063700,GLYMA_14G063800,GLYMA_18G289100,GLYMA_19G011400,GLYMA_20G017200,GLYMA_08G068800,GLYMA_16G206200,GLYMA_01G106800,GLYMA_04G054400,GLYMA_06G157800,GLYMA_07G061500,GLYMA_07G200200,GLYMA_08G069000,GLYMA_08G212000,GLYMA_10G176400,GLYMA_13G071400,GLYMA_13G176500,GLYMA_14G100000…
GO:BP	response to temperature stimulus	GO:0009266	1.93126e-24	23.7142	159	1033	52	18837	GLYMA_02G244300,GLYMA_02G252800,GLYMA_06G054700,GLYMA_07G200700,GLYMA_08G056500,GLYMA_08G068700,GLYMA_11G140500,GLYMA_14G063700,GLYMA_14G063800,GLYMA_18G289100,GLYMA_19G011400,GLYMA_08G068800,GLYMA_16G206200,GLYMA_01G106800,GLYMA_04G052000,GLYMA_04G054400,GLYMA_06G157800,GLYMA_07G200200,GLYMA_08G069000,GLYMA_08G212000,GLYMA_10G176400,GLYMA_13G071400,GLYMA_13G176500,GLYMA_14G096800,GLYMA_14G100000…
GO:BP	response to reactive oxygen species	GO:0000302	2.17186e-23	22.6632	85	1033	38	18837	GLYMA_02G244300,GLYMA_02G252800,GLYMA_06G054700,GLYMA_07G200700,GLYMA_08G068700,GLYMA_09G072100,GLYMA_14G063700,GLYMA_14G063800,GLYMA_19G011400,GLYMA_08G068800,GLYMA_16G206200,GLYMA_01G106800,GLYMA_04G054400,GLYMA_06G157800,GLYMA_07G200200,GLYMA_08G069000,GLYMA_08G212000,GLYMA_10G176400,GLYMA_13G071400,GLYMA_13G176500,GLYMA_14G100000,GLYMA_20G015900,GLYMA_15G264600,GLYMA_17G224900,GLYMA_04G208000…
GO:BP	response to salt stress	GO:0009651	2.20858e-21	20.6559	84	1033	36	18837	GLYMA_02G244300,GLYMA_02G252800,GLYMA_06G054700,GLYMA_07G200700,GLYMA_08G056500,GLYMA_08G068700,GLYMA_14G063700,GLYMA_14G063800,GLYMA_19G011400,GLYMA_08G068800,GLYMA_16G206200,GLYMA_01G106800,GLYMA_04G054400,GLYMA_06G157800,GLYMA_07G200200,GLYMA_08G069000,GLYMA_08G212000,GLYMA_10G176400,GLYMA_13G071400,GLYMA_13G176500,GLYMA_14G100000,GLYMA_20G015900,GLYMA_15G264600,GLYMA_17G224900,GLYMA_04G208000…
GO:BP	response to osmotic stress	GO:0006970	3.22973e-21	20.4908	85	1033	36	18837	GLYMA_02G244300,GLYMA_02G252800,GLYMA_06G054700,GLYMA_07G200700,GLYMA_08G056500,GLYMA_08G068700,GLYMA_14G063700,GLYMA_14G063800,GLYMA_19G011400,GLYMA_08G068800,GLYMA_16G206200,GLYMA_01G106800,GLYMA_04G054400,GLYMA_06G157800,GLYMA_07G200200,GLYMA_08G069000,GLYMA_08G212000,GLYMA_10G176400,GLYMA_13G071400,GLYMA_13G176500,GLYMA_14G100000,GLYMA_20G015900,GLYMA_15G264600,GLYMA_17G224900,GLYMA_04G208000…
GO:BP	response to toxic substance	GO:0009636	2.14272e-18	17.669	173	1033	47	18837	GLYMA_01G219400,GLYMA_02G244300,GLYMA_02G252800,GLYMA_06G054700,GLYMA_07G200700,GLYMA_08G068700,GLYMA_08G088000,GLYMA_09G072100,GLYMA_14G063700,GLYMA_14G063800,GLYMA_14G156400,GLYMA_15G105600,GLYMA_19G011400,GLYMA_08G068800,GLYMA_16G206200,GLYMA_01G106800,GLYMA_04G054400,GLYMA_06G157800,GLYMA_07G200200,GLYMA_08G069000,GLYMA_08G212000,GLYMA_10G176400,GLYMA_13G071400,GLYMA_13G176500,GLYMA_14G100000…
GO:BP	response to oxidative stress	GO:0006979	3.95138e-17	16.4033	185	1033	47	18837	GLYMA_01G219400,GLYMA_02G244300,GLYMA_02G252800,GLYMA_06G054700,GLYMA_07G200700,GLYMA_08G068700,GLYMA_08G088000,GLYMA_09G072100,GLYMA_14G063700,GLYMA_14G063800,GLYMA_15G105600,GLYMA_19G011400,GLYMA_08G068800,GLYMA_16G206200,GLYMA_01G106800,GLYMA_04G054400,GLYMA_06G157800,GLYMA_07G200200,GLYMA_08G069000,GLYMA_08G212000,GLYMA_10G176400,GLYMA_13G071400,GLYMA_13G176500,GLYMA_14G100000,GLYMA_20G015900…
GO:BP	response to inorganic substance	GO:0010035	9.80786e-16	15.0084	176	1033	44	18837	GLYMA_02G244300,GLYMA_02G252800,GLYMA_06G054700,GLYMA_07G200700,GLYMA_08G056500,GLYMA_08G068700,GLYMA_09G072100,GLYMA_14G063700,GLYMA_14G063800,GLYMA_19G011400,GLYMA_08G068800,GLYMA_16G206200,GLYMA_01G106800,GLYMA_04G054400,GLYMA_06G157800,GLYMA_07G200200,GLYMA_08G069000,GLYMA_08G212000,GLYMA_10G176400,GLYMA_13G071400,GLYMA_13G176500,GLYMA_14G100000,GLYMA_20G015900,GLYMA_07G139700,GLYMA_12G172500…
GO:BP	response to abiotic stimulus	GO:0009628	1.05108e-13	12.9784	353	1033	61	18837	GLYMA_01G115900,GLYMA_02G244300,GLYMA_02G252800,GLYMA_06G054700,GLYMA_07G200700,GLYMA_08G056500,GLYMA_08G068700,GLYMA_11G140500,GLYMA_14G063700,GLYMA_14G063800,GLYMA_18G289100,GLYMA_19G011400,GLYMA_08G068800,GLYMA_16G206200,GLYMA_01G106800,GLYMA_02G069500,GLYMA_04G052000,GLYMA_04G054400,GLYMA_06G157800,GLYMA_07G200200,GLYMA_08G069000,GLYMA_08G212000,GLYMA_10G176400,GLYMA_13G071400,GLYMA_13G176500…
GO:BP	response to drug	GO:0042493	5.02393e-10	9.29896	167	1033	35	18837	GLYMA_02G244300,GLYMA_02G252800,GLYMA_06G054700,GLYMA_07G200700,GLYMA_08G068700,GLYMA_14G063700,GLYMA_14G063800,GLYMA_19G011400,GLYMA_08G068800,GLYMA_16G206200,GLYMA_01G106800,GLYMA_04G054400,GLYMA_06G157800,GLYMA_07G200200,GLYMA_08G069000,GLYMA_08G212000,GLYMA_10G176400,GLYMA_13G071400,GLYMA_13G176500,GLYMA_14G100000,GLYMA_20G015900,GLYMA_15G264600,GLYMA_17G224900,GLYMA_04G208000,GLYMA_05G076500…
GO:BP	response to oxygen-containing compound	GO:1901700	1.00059e-08	7.99974	357	1033	52	18837	GLYMA_02G244300,GLYMA_02G252800,GLYMA_06G054700,GLYMA_06G126100,GLYMA_07G200700,GLYMA_08G056500,GLYMA_08G068700,GLYMA_08G227200,GLYMA_09G072100,GLYMA_14G063700,GLYMA_14G063800,GLYMA_14G156400,GLYMA_15G083200,GLYMA_19G011400,GLYMA_08G068800,GLYMA_16G206200,GLYMA_01G106800,GLYMA_04G054400,GLYMA_06G157800,GLYMA_07G200200,GLYMA_08G069000,GLYMA_08G212000,GLYMA_10G176400,GLYMA_13G071400,GLYMA_13G176500…
GO:BP	response to stress	GO:0006950	4.35292e-07	6.36122	808	1033	85	18837	GLYMA_01G219400,GLYMA_02G244300,GLYMA_02G252800,GLYMA_03G035900,GLYMA_06G054700,GLYMA_07G200700,GLYMA_08G056500,GLYMA_08G068700,GLYMA_08G088000,GLYMA_09G072100,GLYMA_11G140500,GLYMA_14G063700,GLYMA_14G063800,GLYMA_15G105600,GLYMA_18G289100,GLYMA_19G011400,GLYMA_05G239900,GLYMA_08G068800,GLYMA_02G008800,GLYMA_10G242200,GLYMA_07G196000,GLYMA_10G009300,GLYMA_16G206200,GLYMA_13G030200,GLYMA_01G106800…
GO:BP	chaperone-mediated protein folding	GO:0061077	8.18653e-07	6.0869	59	1033	17	18837	GLYMA_09G072100,GLYMA_11G140500,GLYMA_18G289100,GLYMA_20G017200,GLYMA_15G077700,GLYMA_05G149900,GLYMA_06G289000,GLYMA_08G106700,GLYMA_15G180900,GLYMA_01G238600,GLYMA_03G086200,GLYMA_06G189700,GLYMA_08G109700,GLYMA_12G064000,GLYMA_12G117900,GLYMA_13G254900,GLYMA_17G133600
GO:BP	regulation of ATPase activity	GO:0043462	1.77365e-05	4.75113	19	1033	9	18837	GLYMA_01G001000,GLYMA_13G357500,GLYMA_03G146100,GLYMA_09G109200,GLYMA_02G171100,GLYMA_09G043100,GLYMA_10G049900,GLYMA_13G137400,GLYMA_19G149300
GO:BP	positive regulation of ATPase activity	GO:0032781	1.77365e-05	4.75113	19	1033	9	18837	GLYMA_01G001000,GLYMA_13G357500,GLYMA_03G146100,GLYMA_09G109200,GLYMA_02G171100,GLYMA_09G043100,GLYMA_10G049900,GLYMA_13G137400,GLYMA_19G149300
GO:BP	response to chemical	GO:0042221	3.35067e-05	4.47487	785	1033	77	18837	GLYMA_01G219400,GLYMA_02G244300,GLYMA_02G252800,GLYMA_06G054700,GLYMA_06G126100,GLYMA_07G200700,GLYMA_08G056500,GLYMA_08G068700,GLYMA_08G088000,GLYMA_08G227200,GLYMA_09G072100,GLYMA_11G140500,GLYMA_14G063700,GLYMA_14G063800,GLYMA_14G156400,GLYMA_15G083200,GLYMA_15G105600,GLYMA_18G289100,GLYMA_19G011400,GLYMA_08G068800,GLYMA_07G196000,GLYMA_16G206200,GLYMA_01G106800,GLYMA_04G054400,GLYMA_06G157800…
GO:BP	'de novo' posttranslational protein folding	GO:0051084	3.35212e-05	4.47468	45	1033	13	18837	GLYMA_09G072100,GLYMA_11G140500,GLYMA_18G289100,GLYMA_20G017200,GLYMA_15G077700,GLYMA_06G289000,GLYMA_15G180900,GLYMA_01G238600,GLYMA_06G189700,GLYMA_12G064000,GLYMA_12G117900,GLYMA_13G254900,GLYMA_17G133600
GO:BP	chaperone cofactor-dependent protein refolding	GO:0051085	3.35212e-05	4.47468	45	1033	13	18837	GLYMA_09G072100,GLYMA_11G140500,GLYMA_18G289100,GLYMA_20G017200,GLYMA_15G077700,GLYMA_06G289000,GLYMA_15G180900,GLYMA_01G238600,GLYMA_06G189700,GLYMA_12G064000,GLYMA_12G117900,GLYMA_13G254900,GLYMA_17G133600
GO:BP	cellular response to heat	GO:0034605	3.44949e-05	4.46224	60	1033	15	18837	GLYMA_11G140500,GLYMA_18G289100,GLYMA_04G052000,GLYMA_14G096800,GLYMA_01G185800,GLYMA_05G095900,GLYMA_08G032900,GLYMA_10G029600,GLYMA_17G077500,GLYMA_17G174900,GLYMA_01G238600,GLYMA_12G064000,GLYMA_13G254900,GLYMA_16G178800,GLYMA_18G074100
GO:BP	'de novo' protein folding	GO:0006458	4.86509e-05	4.31291	54	1033	14	18837	GLYMA_09G072100,GLYMA_11G140500,GLYMA_18G289100,GLYMA_20G017200,GLYMA_15G077700,GLYMA_06G289000,GLYMA_12G078100,GLYMA_15G180900,GLYMA_01G238600,GLYMA_06G189700,GLYMA_12G064000,GLYMA_12G117900,GLYMA_13G254900,GLYMA_17G133600
GO:BP	cellular component assembly	GO:0022607	0.0177459	1.7509	550	1033	50	18837	GLYMA_02G244300,GLYMA_02G252800,GLYMA_06G054700,GLYMA_07G200700,GLYMA_08G068700,GLYMA_14G063700,GLYMA_14G063800,GLYMA_14G126300,GLYMA_18G096300,GLYMA_19G011400,GLYMA_19G055900,GLYMA_05G239900,GLYMA_08G068800,GLYMA_16G206200,GLYMA_01G106800,GLYMA_04G054400,GLYMA_06G157800,GLYMA_07G200200,GLYMA_08G069000,GLYMA_08G212000,GLYMA_09G190100,GLYMA_10G176400,GLYMA_13G071400,GLYMA_13G176500,GLYMA_14G100000…
GO:BP	protein-containing complex subunit organization	GO:0043933	0.0223033	1.65163	528	1033	48	18837	GLYMA_02G112400,GLYMA_02G244300,GLYMA_02G252800,GLYMA_06G054700,GLYMA_07G200700,GLYMA_08G068700,GLYMA_10G180700,GLYMA_14G063700,GLYMA_14G063800,GLYMA_14G126300,GLYMA_19G011400,GLYMA_19G055900,GLYMA_20G209800,GLYMA_05G239900,GLYMA_08G068800,GLYMA_16G206200,GLYMA_01G106800,GLYMA_04G054400,GLYMA_06G157800,GLYMA_07G200200,GLYMA_08G069000,GLYMA_08G212000,GLYMA_09G190100,GLYMA_10G176400,GLYMA_13G071400…
GO:BP	protein-containing complex assembly	GO:0065003	0.0226761	1.64443	459	1033	43	18837	GLYMA_02G244300,GLYMA_02G252800,GLYMA_06G054700,GLYMA_07G200700,GLYMA_08G068700,GLYMA_14G063700,GLYMA_14G063800,GLYMA_14G126300,GLYMA_19G011400,GLYMA_19G055900,GLYMA_05G239900,GLYMA_08G068800,GLYMA_16G206200,GLYMA_01G106800,GLYMA_04G054400,GLYMA_06G157800,GLYMA_07G200200,GLYMA_08G069000,GLYMA_08G212000,GLYMA_09G190100,GLYMA_10G176400,GLYMA_13G071400,GLYMA_13G176500,GLYMA_14G100000,GLYMA_20G015900…
GO:BP	cellular response to unfolded protein	GO:0034620	0.0376299	1.42447	29	1033	7	18837	GLYMA_11G140500,GLYMA_18G289100,GLYMA_13G116600,GLYMA_01G238600,GLYMA_12G064000,GLYMA_13G254900,GLYMA_17G043300
GO:BP	response to unfolded protein	GO:0006986	0.0376299	1.42447	29	1033	7	18837	GLYMA_11G140500,GLYMA_18G289100,GLYMA_13G116600,GLYMA_01G238600,GLYMA_12G064000,GLYMA_13G254900,GLYMA_17G043300

## Sheet: Cyan
source	term_name	term_id	adjusted_p_value	negative_log10_of_adjusted_p_value	term_size	query_size	intersection_size	effective_domain_size	intersections
GO:BP	alternative mRNA splicing, via spliceosome	GO:0000380	0.00414829	2.38213	30	45	3	18837	GLYMA_05G111100,GLYMA_13G027700,GLYMA_20G058600
GO:BP	regulation of alternative mRNA splicing, via spliceosome	GO:0000381	0.00414829	2.38213	30	45	3	18837	GLYMA_05G111100,GLYMA_13G027700,GLYMA_20G058600
GO:BP	regulation of RNA splicing	GO:0043484	0.00414829	2.38213	33	45	3	18837	GLYMA_05G111100,GLYMA_13G027700,GLYMA_20G058600
GO:BP	regulation of mRNA splicing, via spliceosome	GO:0048024	0.00414829	2.38213	33	45	3	18837	GLYMA_05G111100,GLYMA_13G027700,GLYMA_20G058600
GO:BP	mRNA cis splicing, via spliceosome	GO:0045292	0.00469466	2.3284	37	45	3	18837	GLYMA_05G111100,GLYMA_13G027700,GLYMA_20G058600
GO:BP	regulation of mRNA processing	GO:0050684	0.00494975	2.30542	40	45	3	18837	GLYMA_05G111100,GLYMA_13G027700,GLYMA_20G058600
GO:BP	regulation of mRNA metabolic process	GO:1903311	0.00564935	2.248	44	45	3	18837	GLYMA_05G111100,GLYMA_13G027700,GLYMA_20G058600

## Sheet: Brown
source	term_name	term_id	adjusted_p_value	negative_log10_of_adjusted_p_value	term_size	query_size	intersection_size	effective_domain_size	intersections
GO:BP	cytidine to uridine editing	GO:0016554	0.00200425	2.69805	12	2631	9	18837	GLYMA_07G245000,GLYMA_10G005100,GLYMA_10G183800,GLYMA_12G228400,GLYMA_13G249900,GLYMA_13G271400,GLYMA_16G217600,GLYMA_17G028800,GLYMA_20G206400
GO:BP	RNA splicing, via transesterification reactions	GO:0000375	0.00200425	2.69805	165	2631	46	18837	GLYMA_08G108500,GLYMA_08G122000,GLYMA_18G061500,GLYMA_20G084000,GLYMA_01G188700,GLYMA_01G227300,GLYMA_02G159500,GLYMA_02G220800,GLYMA_02G229800,GLYMA_02G247800,GLYMA_02G278800,GLYMA_03G155000,GLYMA_03G190600,GLYMA_03G213600,GLYMA_04G229300,GLYMA_04G236800,GLYMA_05G031100,GLYMA_05G117600,GLYMA_07G070900,GLYMA_07G224200,GLYMA_08G072600,GLYMA_08G162800,GLYMA_08G172000,GLYMA_08G288300,GLYMA_09G104200…
GO:BP	RNA splicing, via transesterification reactions with bulged adenosine as nucleophile	GO:0000377	0.00200425	2.69805	165	2631	46	18837	GLYMA_08G108500,GLYMA_08G122000,GLYMA_18G061500,GLYMA_20G084000,GLYMA_01G188700,GLYMA_01G227300,GLYMA_02G159500,GLYMA_02G220800,GLYMA_02G229800,GLYMA_02G247800,GLYMA_02G278800,GLYMA_03G155000,GLYMA_03G190600,GLYMA_03G213600,GLYMA_04G229300,GLYMA_04G236800,GLYMA_05G031100,GLYMA_05G117600,GLYMA_07G070900,GLYMA_07G224200,GLYMA_08G072600,GLYMA_08G162800,GLYMA_08G172000,GLYMA_08G288300,GLYMA_09G104200…
GO:BP	mRNA splicing, via spliceosome	GO:0000398	0.00200425	2.69805	159	2631	44	18837	GLYMA_08G108500,GLYMA_08G122000,GLYMA_18G061500,GLYMA_20G084000,GLYMA_01G188700,GLYMA_01G227300,GLYMA_02G159500,GLYMA_02G220800,GLYMA_02G229800,GLYMA_02G247800,GLYMA_02G278800,GLYMA_03G155000,GLYMA_03G190600,GLYMA_03G213600,GLYMA_04G229300,GLYMA_04G236800,GLYMA_05G031100,GLYMA_05G117600,GLYMA_07G070900,GLYMA_07G224200,GLYMA_08G072600,GLYMA_08G162800,GLYMA_08G172000,GLYMA_08G288300,GLYMA_09G104200…
GO:BP	protein stabilization	GO:0050821	0.00200425	2.69805	15	2631	10	18837	GLYMA_10G209400,GLYMA_02G130100,GLYMA_03G056000,GLYMA_08G332900,GLYMA_09G131500,GLYMA_10G230000,GLYMA_10G283900,GLYMA_16G176200,GLYMA_20G105800,GLYMA_20G181200
GO:BP	RNA splicing	GO:0008380	0.00273108	2.56367	177	2631	47	18837	GLYMA_08G108500,GLYMA_08G122000,GLYMA_18G061500,GLYMA_20G084000,GLYMA_01G188700,GLYMA_01G227300,GLYMA_02G159500,GLYMA_02G220800,GLYMA_02G229800,GLYMA_02G247800,GLYMA_02G278800,GLYMA_03G155000,GLYMA_03G190600,GLYMA_03G213600,GLYMA_04G229300,GLYMA_04G236800,GLYMA_05G031100,GLYMA_05G117600,GLYMA_07G070900,GLYMA_07G224200,GLYMA_08G072600,GLYMA_08G162800,GLYMA_08G172000,GLYMA_08G288300,GLYMA_09G104200…
GO:BP	regulation of mRNA splicing, via spliceosome	GO:0048024	0.0032195	2.49221	33	2631	15	18837	GLYMA_01G227300,GLYMA_02G220800,GLYMA_02G247800,GLYMA_04G229300,GLYMA_05G117600,GLYMA_07G224200,GLYMA_08G072600,GLYMA_08G172000,GLYMA_08G288300,GLYMA_09G104200,GLYMA_12G240700,GLYMA_14G188200,GLYMA_15G255400,GLYMA_17G021700,GLYMA_20G024100
GO:BP	regulation of protein stability	GO:0031647	0.0032195	2.49221	16	2631	10	18837	GLYMA_10G209400,GLYMA_02G130100,GLYMA_03G056000,GLYMA_08G332900,GLYMA_09G131500,GLYMA_10G230000,GLYMA_10G283900,GLYMA_16G176200,GLYMA_20G105800,GLYMA_20G181200
GO:BP	regulation of RNA splicing	GO:0043484	0.0032195	2.49221	33	2631	15	18837	GLYMA_01G227300,GLYMA_02G220800,GLYMA_02G247800,GLYMA_04G229300,GLYMA_05G117600,GLYMA_07G224200,GLYMA_08G072600,GLYMA_08G172000,GLYMA_08G288300,GLYMA_09G104200,GLYMA_12G240700,GLYMA_14G188200,GLYMA_15G255400,GLYMA_17G021700,GLYMA_20G024100
GO:BP	alternative mRNA splicing, via spliceosome	GO:0000380	0.00354149	2.45081	30	2631	14	18837	GLYMA_01G227300,GLYMA_02G220800,GLYMA_02G247800,GLYMA_04G229300,GLYMA_05G117600,GLYMA_07G224200,GLYMA_08G072600,GLYMA_08G172000,GLYMA_08G288300,GLYMA_09G104200,GLYMA_14G188200,GLYMA_15G255400,GLYMA_17G021700,GLYMA_20G024100
GO:BP	regulation of alternative mRNA splicing, via spliceosome	GO:0000381	0.00354149	2.45081	30	2631	14	18837	GLYMA_01G227300,GLYMA_02G220800,GLYMA_02G247800,GLYMA_04G229300,GLYMA_05G117600,GLYMA_07G224200,GLYMA_08G072600,GLYMA_08G172000,GLYMA_08G288300,GLYMA_09G104200,GLYMA_14G188200,GLYMA_15G255400,GLYMA_17G021700,GLYMA_20G024100
GO:BP	mRNA processing	GO:0006397	0.00660892	2.17987	230	2631	55	18837	GLYMA_08G108500,GLYMA_08G122000,GLYMA_18G061500,GLYMA_20G228700,GLYMA_20G084000,GLYMA_01G188700,GLYMA_01G227300,GLYMA_02G159500,GLYMA_02G220800,GLYMA_02G229800,GLYMA_02G247800,GLYMA_02G278800,GLYMA_03G155000,GLYMA_03G190600,GLYMA_03G213600,GLYMA_04G229300,GLYMA_04G236800,GLYMA_05G031100,GLYMA_05G015200,GLYMA_05G117600,GLYMA_05G234300,GLYMA_06G127000,GLYMA_07G070900,GLYMA_07G205500,GLYMA_07G224200…
GO:BP	mRNA metabolic process	GO:0016071	0.00818007	2.08724	310	2631	69	18837	GLYMA_08G108500,GLYMA_08G122000,GLYMA_18G061500,GLYMA_20G228700,GLYMA_20G084000,GLYMA_01G188700,GLYMA_01G227300,GLYMA_01G227700,GLYMA_02G159500,GLYMA_02G220800,GLYMA_02G229800,GLYMA_02G247800,GLYMA_02G278800,GLYMA_03G155000,GLYMA_03G190600,GLYMA_03G213600,GLYMA_04G229300,GLYMA_04G236800,GLYMA_05G031100,GLYMA_05G015200,GLYMA_05G117600,GLYMA_05G234300,GLYMA_06G063300,GLYMA_06G127000,GLYMA_07G070900…
GO:BP	protein modification by small protein conjugation or removal	GO:0070647	0.0101085	1.99531	487	2631	99	18837	GLYMA_04G252400,GLYMA_06G075000,GLYMA_07G132300,GLYMA_11G249000,GLYMA_13G329600,GLYMA_14G183000,GLYMA_17G113900,GLYMA_18G181200,GLYMA_19G208600,GLYMA_08G170400,GLYMA_04G055700,GLYMA_20G160900,GLYMA_12G047300,GLYMA_19G149600,GLYMA_06G317700,GLYMA_12G112000,GLYMA_16G138300,GLYMA_04G045700,GLYMA_17G150900,GLYMA_11G122400,GLYMA_17G042100,GLYMA_01G030400,GLYMA_01G043600,GLYMA_01G048700,GLYMA_01G097700…
GO:BP	positive regulation of RNA metabolic process	GO:0051254	0.0125573	1.9011	265	2631	60	18837	GLYMA_06G301300,GLYMA_11G025700,GLYMA_19G126800,GLYMA_03G249000,GLYMA_01G217400,GLYMA_09G143200,GLYMA_11G056200,GLYMA_11G075500,GLYMA_13G105700,GLYMA_13G100500,GLYMA_02G264700,GLYMA_08G100600,GLYMA_17G254600,GLYMA_14G070000,GLYMA_20G156800,GLYMA_02G261700,GLYMA_03G158500,GLYMA_04G130300,GLYMA_04G163400,GLYMA_05G103500,GLYMA_05G245500,GLYMA_06G028300,GLYMA_06G155900,GLYMA_06G316400,GLYMA_07G007200…
GO:BP	base conversion or substitution editing	GO:0016553	0.0125573	1.9011	16	2631	9	18837	GLYMA_07G245000,GLYMA_10G005100,GLYMA_10G183800,GLYMA_12G228400,GLYMA_13G249900,GLYMA_13G271400,GLYMA_16G217600,GLYMA_17G028800,GLYMA_20G206400
GO:BP	positive regulation of transcription, DNA-templated	GO:0045893	0.0125573	1.9011	238	2631	55	18837	GLYMA_06G301300,GLYMA_11G025700,GLYMA_19G126800,GLYMA_03G249000,GLYMA_01G217400,GLYMA_09G143200,GLYMA_11G056200,GLYMA_11G075500,GLYMA_13G105700,GLYMA_13G100500,GLYMA_02G264700,GLYMA_08G100600,GLYMA_17G254600,GLYMA_14G070000,GLYMA_20G156800,GLYMA_02G261700,GLYMA_03G158500,GLYMA_04G130300,GLYMA_04G163400,GLYMA_05G245500,GLYMA_06G028300,GLYMA_06G155900,GLYMA_06G316400,GLYMA_07G007200,GLYMA_07G051300…
GO:BP	protein modification by small protein conjugation	GO:0032446	0.0132412	1.87807	438	2631	89	18837	GLYMA_04G252400,GLYMA_06G075000,GLYMA_07G132300,GLYMA_11G249000,GLYMA_13G329600,GLYMA_14G183000,GLYMA_17G113900,GLYMA_18G181200,GLYMA_19G208600,GLYMA_08G170400,GLYMA_04G055700,GLYMA_20G160900,GLYMA_12G047300,GLYMA_19G149600,GLYMA_06G317700,GLYMA_12G112000,GLYMA_16G138300,GLYMA_04G045700,GLYMA_17G150900,GLYMA_11G122400,GLYMA_17G042100,GLYMA_01G043600,GLYMA_01G048700,GLYMA_01G097700,GLYMA_01G169700…
GO:BP	positive regulation of nucleic acid-templated transcription	GO:1903508	0.0132412	1.87807	257	2631	58	18837	GLYMA_06G301300,GLYMA_11G025700,GLYMA_19G126800,GLYMA_03G249000,GLYMA_01G217400,GLYMA_09G143200,GLYMA_11G056200,GLYMA_11G075500,GLYMA_13G105700,GLYMA_13G100500,GLYMA_02G264700,GLYMA_08G100600,GLYMA_17G254600,GLYMA_14G070000,GLYMA_20G156800,GLYMA_02G261700,GLYMA_03G158500,GLYMA_04G130300,GLYMA_04G163400,GLYMA_05G103500,GLYMA_05G245500,GLYMA_06G028300,GLYMA_06G155900,GLYMA_06G316400,GLYMA_07G007200…
GO:BP	positive regulation of biosynthetic process	GO:0009891	0.0132412	1.87807	275	2631	61	18837	GLYMA_06G301300,GLYMA_11G025700,GLYMA_19G126800,GLYMA_03G249000,GLYMA_01G217400,GLYMA_09G143200,GLYMA_11G056200,GLYMA_11G075500,GLYMA_13G105700,GLYMA_13G100500,GLYMA_02G264700,GLYMA_08G100600,GLYMA_17G254600,GLYMA_14G070000,GLYMA_20G156800,GLYMA_02G150100,GLYMA_02G261700,GLYMA_03G158500,GLYMA_04G130300,GLYMA_04G163400,GLYMA_05G103500,GLYMA_05G245500,GLYMA_06G028300,GLYMA_06G155900,GLYMA_06G192500…
GO:BP	positive regulation of macromolecule biosynthetic process	GO:0010557	0.0132412	1.87807	274	2631	61	18837	GLYMA_06G301300,GLYMA_11G025700,GLYMA_19G126800,GLYMA_03G249000,GLYMA_01G217400,GLYMA_09G143200,GLYMA_11G056200,GLYMA_11G075500,GLYMA_13G105700,GLYMA_13G100500,GLYMA_02G264700,GLYMA_08G100600,GLYMA_17G254600,GLYMA_14G070000,GLYMA_20G156800,GLYMA_02G150100,GLYMA_02G261700,GLYMA_03G158500,GLYMA_04G130300,GLYMA_04G163400,GLYMA_05G103500,GLYMA_05G245500,GLYMA_06G028300,GLYMA_06G155900,GLYMA_06G192500…
GO:BP	response to inorganic substance	GO:0010035	0.0132412	1.87807	176	2631	43	18837	GLYMA_04G248100,GLYMA_18G024600,GLYMA_02G255000,GLYMA_11G075500,GLYMA_01G164500,GLYMA_19G125300,GLYMA_02G239800,GLYMA_07G125600,GLYMA_11G208700,GLYMA_14G056800,GLYMA_14G209000,GLYMA_01G006000,GLYMA_01G241500,GLYMA_02G262500,GLYMA_03G165000,GLYMA_04G009900,GLYMA_04G017500,GLYMA_05G062300,GLYMA_06G017900,GLYMA_07G132200,GLYMA_08G048900,GLYMA_08G055000,GLYMA_08G067700,GLYMA_08G137800,GLYMA_08G165500…
GO:BP	positive regulation of RNA biosynthetic process	GO:1902680	0.0132412	1.87807	257	2631	58	18837	GLYMA_06G301300,GLYMA_11G025700,GLYMA_19G126800,GLYMA_03G249000,GLYMA_01G217400,GLYMA_09G143200,GLYMA_11G056200,GLYMA_11G075500,GLYMA_13G105700,GLYMA_13G100500,GLYMA_02G264700,GLYMA_08G100600,GLYMA_17G254600,GLYMA_14G070000,GLYMA_20G156800,GLYMA_02G261700,GLYMA_03G158500,GLYMA_04G130300,GLYMA_04G163400,GLYMA_05G103500,GLYMA_05G245500,GLYMA_06G028300,GLYMA_06G155900,GLYMA_06G316400,GLYMA_07G007200…
GO:BP	positive regulation of gene expression	GO:0010628	0.0132412	1.87807	258	2631	58	18837	GLYMA_06G301300,GLYMA_11G025700,GLYMA_19G126800,GLYMA_03G249000,GLYMA_01G217400,GLYMA_09G143200,GLYMA_11G056200,GLYMA_11G075500,GLYMA_13G105700,GLYMA_13G100500,GLYMA_02G264700,GLYMA_08G100600,GLYMA_17G254600,GLYMA_14G070000,GLYMA_20G156800,GLYMA_02G261700,GLYMA_03G158500,GLYMA_04G130300,GLYMA_04G163400,GLYMA_05G245500,GLYMA_06G028300,GLYMA_06G155900,GLYMA_06G192500,GLYMA_06G316400,GLYMA_07G007200…
GO:BP	positive regulation of cellular biosynthetic process	GO:0031328	0.0132412	1.87807	275	2631	61	18837	GLYMA_06G301300,GLYMA_11G025700,GLYMA_19G126800,GLYMA_03G249000,GLYMA_01G217400,GLYMA_09G143200,GLYMA_11G056200,GLYMA_11G075500,GLYMA_13G105700,GLYMA_13G100500,GLYMA_02G264700,GLYMA_08G100600,GLYMA_17G254600,GLYMA_14G070000,GLYMA_20G156800,GLYMA_02G150100,GLYMA_02G261700,GLYMA_03G158500,GLYMA_04G130300,GLYMA_04G163400,GLYMA_05G103500,GLYMA_05G245500,GLYMA_06G028300,GLYMA_06G155900,GLYMA_06G192500…
GO:BP	regulation of mRNA metabolic process	GO:1903311	0.0154475	1.81114	44	2631	16	18837	GLYMA_01G227300,GLYMA_02G220800,GLYMA_02G247800,GLYMA_04G229300,GLYMA_05G117600,GLYMA_07G224200,GLYMA_08G072600,GLYMA_08G172000,GLYMA_08G232700,GLYMA_08G288300,GLYMA_09G104200,GLYMA_12G240700,GLYMA_14G188200,GLYMA_15G255400,GLYMA_17G021700,GLYMA_20G024100
GO:BP	regulation of mRNA processing	GO:0050684	0.0158878	1.79894	40	2631	15	18837	GLYMA_01G227300,GLYMA_02G220800,GLYMA_02G247800,GLYMA_04G229300,GLYMA_05G117600,GLYMA_07G224200,GLYMA_08G072600,GLYMA_08G172000,GLYMA_08G288300,GLYMA_09G104200,GLYMA_12G240700,GLYMA_14G188200,GLYMA_15G255400,GLYMA_17G021700,GLYMA_20G024100
GO:BP	protein ubiquitination	GO:0016567	0.0159667	1.79679	412	2631	84	18837	GLYMA_06G075000,GLYMA_07G132300,GLYMA_11G249000,GLYMA_13G329600,GLYMA_14G183000,GLYMA_17G113900,GLYMA_18G181200,GLYMA_19G208600,GLYMA_08G170400,GLYMA_04G055700,GLYMA_20G160900,GLYMA_12G047300,GLYMA_19G149600,GLYMA_06G317700,GLYMA_12G112000,GLYMA_16G138300,GLYMA_04G045700,GLYMA_17G150900,GLYMA_11G122400,GLYMA_17G042100,GLYMA_01G043600,GLYMA_01G048700,GLYMA_01G097700,GLYMA_01G169700,GLYMA_01G178600…
GO:BP	positive regulation of transcription by RNA polymerase II	GO:0045944	0.0194966	1.71004	148	2631	37	18837	GLYMA_11G025700,GLYMA_19G126800,GLYMA_03G249000,GLYMA_01G217400,GLYMA_09G143200,GLYMA_11G056200,GLYMA_13G105700,GLYMA_08G100600,GLYMA_20G156800,GLYMA_03G158500,GLYMA_04G130300,GLYMA_04G163400,GLYMA_06G155900,GLYMA_06G316400,GLYMA_07G051300,GLYMA_08G108600,GLYMA_08G347600,GLYMA_10G031600,GLYMA_10G044200,GLYMA_11G008100,GLYMA_11G131200,GLYMA_13G131800,GLYMA_13G341700,GLYMA_14G039900,GLYMA_14G183100…
GO:BP	positive regulation of nucleobase-containing compound metabolic process	GO:0045935	0.0210378	1.677	276	2631	60	18837	GLYMA_06G301300,GLYMA_11G025700,GLYMA_19G126800,GLYMA_03G249000,GLYMA_01G217400,GLYMA_09G143200,GLYMA_11G056200,GLYMA_11G075500,GLYMA_13G105700,GLYMA_13G100500,GLYMA_02G264700,GLYMA_08G100600,GLYMA_17G254600,GLYMA_14G070000,GLYMA_20G156800,GLYMA_02G261700,GLYMA_03G158500,GLYMA_04G130300,GLYMA_04G163400,GLYMA_05G103500,GLYMA_05G245500,GLYMA_06G028300,GLYMA_06G155900,GLYMA_06G316400,GLYMA_07G007200…
GO:BP	modification-dependent macromolecule catabolic process	GO:0043632	0.0252768	1.59728	307	2631	65	18837	GLYMA_04G239200,GLYMA_06G124600,GLYMA_07G132300,GLYMA_17G113900,GLYMA_18G181200,GLYMA_19G208600,GLYMA_04G055700,GLYMA_19G149600,GLYMA_12G112000,GLYMA_05G219600,GLYMA_04G045700,GLYMA_17G042100,GLYMA_01G043600,GLYMA_01G097700,GLYMA_01G100200,GLYMA_01G163900,GLYMA_01G169700,GLYMA_01G178600,GLYMA_01G227700,GLYMA_03G042600,GLYMA_03G146300,GLYMA_03G207900,GLYMA_04G078200,GLYMA_04G247500,GLYMA_06G034500…
GO:BP	iron-sulfur cluster assembly	GO:0016226	0.027914	1.55418	26	2631	11	18837	GLYMA_19G194700,GLYMA_05G184700,GLYMA_06G182000,GLYMA_08G142700,GLYMA_10G083800,GLYMA_13G146800,GLYMA_13G163700,GLYMA_17G107200,GLYMA_17G228500,GLYMA_19G118800,GLYMA_20G242200
GO:BP	metallo-sulfur cluster assembly	GO:0031163	0.027914	1.55418	26	2631	11	18837	GLYMA_19G194700,GLYMA_05G184700,GLYMA_06G182000,GLYMA_08G142700,GLYMA_10G083800,GLYMA_13G146800,GLYMA_13G163700,GLYMA_17G107200,GLYMA_17G228500,GLYMA_19G118800,GLYMA_20G242200
GO:BP	modification-dependent protein catabolic process	GO:0019941	0.0293966	1.5317	298	2631	63	18837	GLYMA_04G239200,GLYMA_06G124600,GLYMA_07G132300,GLYMA_17G113900,GLYMA_18G181200,GLYMA_19G208600,GLYMA_04G055700,GLYMA_19G149600,GLYMA_12G112000,GLYMA_05G219600,GLYMA_04G045700,GLYMA_17G042100,GLYMA_01G043600,GLYMA_01G097700,GLYMA_01G100200,GLYMA_01G163900,GLYMA_01G169700,GLYMA_01G178600,GLYMA_03G042600,GLYMA_03G146300,GLYMA_03G207900,GLYMA_04G078200,GLYMA_04G247500,GLYMA_06G034500,GLYMA_06G120600…
GO:BP	protein transmembrane import into intracellular organelle	GO:0044743	0.030612	1.51411	43	2631	15	18837	GLYMA_10G209400,GLYMA_02G130100,GLYMA_05G221400,GLYMA_17G225600,GLYMA_02G080100,GLYMA_02G299400,GLYMA_03G250100,GLYMA_05G083800,GLYMA_10G127800,GLYMA_10G283900,GLYMA_11G097200,GLYMA_14G099100,GLYMA_20G079300,GLYMA_20G105800,GLYMA_20G181200
GO:BP	response to temperature stimulus	GO:0009266	0.0340658	1.46768	159	2631	38	18837	GLYMA_11G025700,GLYMA_17G072400,GLYMA_18G024600,GLYMA_01G217400,GLYMA_02G205600,GLYMA_09G143200,GLYMA_11G056200,GLYMA_13G105700,GLYMA_05G219600,GLYMA_14G056800,GLYMA_16G071800,GLYMA_17G086400,GLYMA_20G156800,GLYMA_01G241500,GLYMA_02G262500,GLYMA_03G213100,GLYMA_04G009900,GLYMA_04G062200,GLYMA_04G071500,GLYMA_07G132200,GLYMA_08G108600,GLYMA_08G152100,GLYMA_08G165500,GLYMA_08G332900,GLYMA_09G131500…
GO:BP	protein import	GO:0017038	0.0389343	1.40967	72	2631	21	18837	GLYMA_10G209400,GLYMA_02G130100,GLYMA_05G221400,GLYMA_17G225600,GLYMA_02G080100,GLYMA_02G233700,GLYMA_02G299400,GLYMA_03G250100,GLYMA_05G083800,GLYMA_06G070500,GLYMA_08G114900,GLYMA_10G127800,GLYMA_10G283900,GLYMA_11G097200,GLYMA_14G099100,GLYMA_15G018900,GLYMA_17G038500,GLYMA_19G229800,GLYMA_20G079300,GLYMA_20G105800,GLYMA_20G181200
GO:BP	response to cadmium ion	GO:0046686	0.0468101	1.32966	20	2631	9	18837	GLYMA_02G239800,GLYMA_07G125600,GLYMA_11G208700,GLYMA_14G209000,GLYMA_01G006000,GLYMA_03G165000,GLYMA_05G062300,GLYMA_08G165500,GLYMA_15G261900
GO:BP	response to metal ion	GO:0010038	0.0468101	1.32966	54	2631	17	18837	GLYMA_18G024600,GLYMA_02G239800,GLYMA_07G125600,GLYMA_11G208700,GLYMA_14G056800,GLYMA_14G209000,GLYMA_01G006000,GLYMA_02G262500,GLYMA_03G165000,GLYMA_05G062300,GLYMA_08G055000,GLYMA_08G137800,GLYMA_08G165500,GLYMA_15G031800,GLYMA_15G261900,GLYMA_20G051500,GLYMA_20G068300
GO:BP	ubiquitin-dependent protein catabolic process	GO:0006511	0.0495912	1.3046	288	2631	60	18837	GLYMA_04G239200,GLYMA_06G124600,GLYMA_07G132300,GLYMA_17G113900,GLYMA_18G181200,GLYMA_19G208600,GLYMA_04G055700,GLYMA_19G149600,GLYMA_12G112000,GLYMA_05G219600,GLYMA_04G045700,GLYMA_01G043600,GLYMA_01G097700,GLYMA_01G100200,GLYMA_01G163900,GLYMA_01G169700,GLYMA_01G178600,GLYMA_03G042600,GLYMA_03G146300,GLYMA_03G207900,GLYMA_04G078200,GLYMA_04G247500,GLYMA_06G034500,GLYMA_06G120600,GLYMA_06G293400…
GO:BP	protein maturation by iron-sulfur cluster transfer	GO:0097428	0.049709	1.30357	7	2631	5	18837	GLYMA_19G194700,GLYMA_05G184700,GLYMA_08G142700,GLYMA_10G083800,GLYMA_20G242200

[truncated: 1 more sheets: Blue]
