# Supplementary material for: A seed germination transcriptomic study contrasting two soybean genotypes that differ in terms of their tolerance to the deleterious impacts of elevated temperatures during seed fill
Source: BMC Res Notes. 2019 Aug 19;12:522. doi: 10.1186/s13104-019-4559-7 (PMC6700996; doi:10.1186/s13104-019-4559-7)
Supplement: Supplementary file 9 — Additional file 9. Gene ontology molecular function term enrichment analysis of modules identified by weighted gene co-expression network analysis (WGCNA). [file 13104_2019_4559_MOESM9_ESM.xlsx]

## Sheet: Yellow
source	term_name	term_id	adjusted_p_value	negative_log10_of_adjusted_p_value	term_size	query_size	intersection_size	effective_domain_size	intersections
GO:MF	nucleosomal DNA binding	GO:0031492	0.000147096	3.8324	26	2150	14	18837	GLYMA_08G227400,GLYMA_10G033100,GLYMA_10G163300,GLYMA_14G215100,GLYMA_20G225900,GLYMA_15G032300,GLYMA_02G245000,GLYMA_07G202500,GLYMA_13G173100,GLYMA_18G266200,GLYMA_02G245100,GLYMA_14G215200,GLYMA_08G052600,GLYMA_14G217100
GO:MF	NADH dehydrogenase (ubiquinone) activity	GO:0008137	0.000331112	3.48003	23	2150	12	18837	GLYMA_10G098500,GLYMA_19G083500,GLYMA_20G042300,GLYMA_13G068600,GLYMA_08G050600,GLYMA_05G094500,GLYMA_15G246000,GLYMA_18G155500,GLYMA_18G155400,GLYMA_01G101600,GLYMA_08G301000,GLYMA_04G050600
GO:MF	NADH dehydrogenase activity	GO:0003954	0.000331112	3.48003	31	2150	14	18837	GLYMA_10G098500,GLYMA_19G083500,GLYMA_20G042300,GLYMA_01G014400,GLYMA_13G068600,GLYMA_08G050600,GLYMA_05G094500,GLYMA_15G246000,GLYMA_18G155500,GLYMA_18G155400,GLYMA_01G101600,GLYMA_08G301000,GLYMA_04G050600,GLYMA_09G207700
GO:MF	oxidoreductase activity, acting on NAD(P)H, quinone or similar compound as acceptor	GO:0016655	0.000331112	3.48003	31	2150	14	18837	GLYMA_10G098500,GLYMA_12G141900,GLYMA_19G083500,GLYMA_20G042300,GLYMA_13G068600,GLYMA_08G050600,GLYMA_05G094500,GLYMA_08G061200,GLYMA_15G246000,GLYMA_18G155500,GLYMA_18G155400,GLYMA_01G101600,GLYMA_08G301000,GLYMA_04G050600
GO:MF	nucleosome binding	GO:0031491	0.000331112	3.48003	42	2150	17	18837	GLYMA_08G227400,GLYMA_10G033100,GLYMA_10G163300,GLYMA_14G215100,GLYMA_20G225900,GLYMA_15G032300,GLYMA_02G245000,GLYMA_07G202500,GLYMA_13G173100,GLYMA_18G266200,GLYMA_02G245100,GLYMA_14G215200,GLYMA_08G052600,GLYMA_13G215900,GLYMA_13G317500,GLYMA_14G217100,GLYMA_15G097000
GO:MF	chromatin binding	GO:0003682	0.000331112	3.48003	122	2150	33	18837	GLYMA_01G082400,GLYMA_08G151600,GLYMA_08G227400,GLYMA_10G033100,GLYMA_10G062700,GLYMA_10G163300,GLYMA_13G123700,GLYMA_14G215100,GLYMA_16G056700,GLYMA_20G225900,GLYMA_15G032300,GLYMA_15G117100,GLYMA_15G117200,GLYMA_13G007400,GLYMA_06G046500,GLYMA_02G245000,GLYMA_07G202500,GLYMA_13G173100,GLYMA_13G186300,GLYMA_18G266200,GLYMA_02G245100,GLYMA_14G215200,GLYMA_08G052600,GLYMA_09G012600,GLYMA_10G037300…
GO:MF	NADH dehydrogenase (quinone) activity	GO:0050136	0.000331112	3.48003	23	2150	12	18837	GLYMA_10G098500,GLYMA_19G083500,GLYMA_20G042300,GLYMA_13G068600,GLYMA_08G050600,GLYMA_05G094500,GLYMA_15G246000,GLYMA_18G155500,GLYMA_18G155400,GLYMA_01G101600,GLYMA_08G301000,GLYMA_04G050600
GO:MF	quinone binding	GO:0048038	0.000389386	3.40962	17	2150	10	18837	GLYMA_10G098500,GLYMA_13G068600,GLYMA_20G084200,GLYMA_08G050600,GLYMA_05G094500,GLYMA_15G246000,GLYMA_18G155500,GLYMA_18G155400,GLYMA_01G101600,GLYMA_04G050600
GO:MF	chromatin DNA binding	GO:0031490	0.000389386	3.40962	36	2150	15	18837	GLYMA_08G227400,GLYMA_10G033100,GLYMA_10G163300,GLYMA_14G215100,GLYMA_20G225900,GLYMA_15G032300,GLYMA_02G245000,GLYMA_07G202500,GLYMA_13G173100,GLYMA_18G266200,GLYMA_02G245100,GLYMA_14G215200,GLYMA_08G052600,GLYMA_13G247400,GLYMA_14G217100
GO:MF	electron transporter, transferring electrons within the cyclic electron transport pathway of photosynthesis activity	GO:0045156	0.00475063	2.32325	8	2150	6	18837	GLYMA_01G153500,GLYMA_04G095000,GLYMA_11G162200,GLYMA_13G028200,GLYMA_15G114600,GLYMA_08G281300
GO:MF	oxidoreductase activity, acting on NAD(P)H	GO:0016651	0.00883465	2.05381	77	2150	21	18837	GLYMA_01G170900,GLYMA_10G098500,GLYMA_12G141900,GLYMA_19G083500,GLYMA_20G029600,GLYMA_20G042300,GLYMA_01G014400,GLYMA_13G068600,GLYMA_20G084200,GLYMA_08G050600,GLYMA_05G094500,GLYMA_08G061200,GLYMA_14G010400,GLYMA_15G246000,GLYMA_18G155500,GLYMA_18G155400,GLYMA_01G101600,GLYMA_05G198700,GLYMA_08G301000,GLYMA_04G050600,GLYMA_09G207700
GO:MF	1-phosphatidylinositol-4-phosphate 5-kinase activity	GO:0016308	0.0107227	1.96969	9	2150	6	18837	GLYMA_03G186300,GLYMA_13G083400,GLYMA_14G164700,GLYMA_08G127700,GLYMA_05G169400,GLYMA_06G109400
GO:MF	peptide N-acetyltransferase activity	GO:0034212	0.0122396	1.91223	33	2150	12	18837	GLYMA_04G123500,GLYMA_15G117100,GLYMA_04G142300,GLYMA_02G160100,GLYMA_08G226700,GLYMA_09G215000,GLYMA_09G228600,GLYMA_10G112500,GLYMA_12G007900,GLYMA_13G035400,GLYMA_18G285900,GLYMA_19G160700
GO:MF	histone acetyltransferase activity	GO:0004402	0.0181831	1.74033	30	2150	11	18837	GLYMA_04G123500,GLYMA_15G117100,GLYMA_02G160100,GLYMA_08G226700,GLYMA_09G215000,GLYMA_09G228600,GLYMA_10G112500,GLYMA_12G007900,GLYMA_13G035400,GLYMA_18G285900,GLYMA_19G160700
GO:MF	peptide-lysine-N-acetyltransferase activity	GO:0061733	0.0181831	1.74033	30	2150	11	18837	GLYMA_04G123500,GLYMA_15G117100,GLYMA_02G160100,GLYMA_08G226700,GLYMA_09G215000,GLYMA_09G228600,GLYMA_10G112500,GLYMA_12G007900,GLYMA_13G035400,GLYMA_18G285900,GLYMA_19G160700
GO:MF	motor activity	GO:0003774	0.0185533	1.73158	66	2150	18	18837	GLYMA_02G296800,GLYMA_03G233100,GLYMA_05G149700,GLYMA_07G246800,GLYMA_11G253200,GLYMA_13G281900,GLYMA_14G098300,GLYMA_18G003800,GLYMA_20G002900,GLYMA_20G229600,GLYMA_17G169400,GLYMA_12G136600,GLYMA_17G116000,GLYMA_06G205200,GLYMA_04G008200,GLYMA_09G136400,GLYMA_09G149500,GLYMA_10G154200
GO:MF	phosphatidylinositol phosphate kinase activity	GO:0016307	0.021787	1.6618	14	2150	7	18837	GLYMA_03G186300,GLYMA_13G083400,GLYMA_13G114800,GLYMA_14G164700,GLYMA_08G127700,GLYMA_05G169400,GLYMA_06G109400
GO:MF	protein heterodimerization activity	GO:0046982	0.021787	1.6618	96	2150	23	18837	GLYMA_08G227400,GLYMA_13G123700,GLYMA_19G234100,GLYMA_15G032300,GLYMA_20G083800,GLYMA_12G069100,GLYMA_03G171400,GLYMA_07G202500,GLYMA_11G141600,GLYMA_12G065400,GLYMA_13G132100,GLYMA_13G173100,GLYMA_15G040200,GLYMA_17G255600,GLYMA_18G266200,GLYMA_11G142100,GLYMA_13G286000,GLYMA_13G334300,GLYMA_03G172500,GLYMA_10G037300,GLYMA_14G217100,GLYMA_04G145000,GLYMA_19G173400
GO:MF	microtubule motor activity	GO:0003777	0.0252594	1.59758	52	2150	15	18837	GLYMA_02G296800,GLYMA_03G233100,GLYMA_05G149700,GLYMA_07G246800,GLYMA_11G253200,GLYMA_18G003800,GLYMA_20G229600,GLYMA_17G169400,GLYMA_12G136600,GLYMA_17G116000,GLYMA_06G205200,GLYMA_04G008200,GLYMA_09G136400,GLYMA_09G149500,GLYMA_10G154200
GO:MF	tubulin binding	GO:0015631	0.0303111	1.5184	99	2150	23	18837	GLYMA_07G000100,GLYMA_15G000100,GLYMA_02G296800,GLYMA_03G233100,GLYMA_05G149700,GLYMA_07G246800,GLYMA_11G253200,GLYMA_18G003800,GLYMA_20G229600,GLYMA_17G169400,GLYMA_12G136600,GLYMA_03G068900,GLYMA_06G205200,GLYMA_06G225100,GLYMA_03G090100,GLYMA_03G102800,GLYMA_04G008200,GLYMA_09G136400,GLYMA_09G149500,GLYMA_10G154200,GLYMA_10G258400,GLYMA_12G219600,GLYMA_13G256100
GO:MF	heterocyclic compound binding	GO:1901363	0.0469208	1.32864	4875	2150	616	18837	GLYMA_01G022500,GLYMA_01G058600,GLYMA_01G153500,GLYMA_01G166400,GLYMA_01G176400,GLYMA_01G206700,GLYMA_01G206900,GLYMA_01G207300,GLYMA_13G029600,GLYMA_02G219200,GLYMA_02G229000,GLYMA_02G239600,GLYMA_02G281000,GLYMA_02G288000,GLYMA_02G294200,GLYMA_02G296800,GLYMA_03G004200,GLYMA_03G036000,GLYMA_03G036900,GLYMA_03G052800,GLYMA_03G053500,GLYMA_03G094400,GLYMA_03G129700,GLYMA_03G186300,GLYMA_03G189900…
GO:MF	DNA binding	GO:0003677	0.0469208	1.32864	1381	2150	194	18837	GLYMA_01G022500,GLYMA_01G206700,GLYMA_01G207300,GLYMA_02G239600,GLYMA_02G288000,GLYMA_03G250600,GLYMA_04G123500,GLYMA_05G221300,GLYMA_06G103300,GLYMA_06G133800,GLYMA_06G232300,GLYMA_06G290100,GLYMA_07G036200,GLYMA_07G104700,GLYMA_07G130400,GLYMA_07G209500,GLYMA_07G248800,GLYMA_08G227400,GLYMA_09G173000,GLYMA_10G033100,GLYMA_10G062700,GLYMA_10G163300,GLYMA_11G221200,GLYMA_12G110400,GLYMA_13G238000…
GO:MF	cytoskeletal protein binding	GO:0008092	0.049602	1.3045	161	2150	32	18837	GLYMA_07G000100,GLYMA_15G000100,GLYMA_02G296800,GLYMA_03G233100,GLYMA_05G149700,GLYMA_07G246800,GLYMA_11G253200,GLYMA_13G281900,GLYMA_14G098300,GLYMA_17G197200,GLYMA_18G003800,GLYMA_20G002900,GLYMA_20G229600,GLYMA_17G169400,GLYMA_12G136600,GLYMA_03G068900,GLYMA_06G205200,GLYMA_06G225100,GLYMA_03G162900,GLYMA_02G184600,GLYMA_02G277400,GLYMA_03G090100,GLYMA_03G102800,GLYMA_03G248800,GLYMA_04G008200…

## Sheet: Turquoise
source	term_name	term_id	adjusted_p_value	negative_log10_of_adjusted_p_value	term_size	query_size	intersection_size	effective_domain_size	intersections
GO:MF	catalytic activity	GO:0003824	1.05886e-29	28.9752	6492	7075	2816	18837	GLYMA_01G193600,GLYMA_04G066900,GLYMA_04G104900,GLYMA_05G058100,GLYMA_05G005200,GLYMA_05G000700,GLYMA_05G187300,GLYMA_06G105900,GLYMA_07G104200,GLYMA_07G261400,GLYMA_08G181800,GLYMA_08G187500,GLYMA_08G361500,GLYMA_09G024100,GLYMA_09G153900,GLYMA_10G001100,GLYMA_10G188500,GLYMA_10G298000,GLYMA_11G017000,GLYMA_11G247600,GLYMA_12G019700,GLYMA_12G237000,GLYMA_13G114000,GLYMA_13G128700,GLYMA_13G166200…
100	GLYMA_12G181800	GLYMA_12G183200	GLYMA_12G190400	GLYMA_12G192800	GLYMA_12G193000	GLYMA_12G195500	GLYMA_12G195600	GLYMA_12G201500	GLYMA_12G205300	GLYMA_12G205800	GLYMA_12G209600	GLYMA_12G210300	GLYMA_12G211000	GLYMA_12G213200
GO:MF	molecular_function	GO:0003674	1.95138e-15	14.7097	11642	7075	4652	18837	GLYMA_01G178000,GLYMA_01G193600,GLYMA_01G223100,GLYMA_02G140900,GLYMA_02G155000,GLYMA_02G232600,GLYMA_02G274600,GLYMA_03G031800,GLYMA_03G070700,GLYMA_04G066900,GLYMA_04G104900,GLYMA_05G058100,GLYMA_05G005200,GLYMA_05G000700,GLYMA_05G175600,GLYMA_05G187300,GLYMA_06G105900,GLYMA_06G156700,GLYMA_07G104200,GLYMA_07G132900,GLYMA_07G134800,GLYMA_07G261400,GLYMA_08G032500,GLYMA_08G181800,GLYMA_08G187500…
GLYMA_05G199100	GLYMA_05G199800	GLYMA_05G248200	GLYMA_05G247300	GLYMA_05G246500	GLYMA_05G245300	GLYMA_05G241900	GLYMA_05G241600	GLYMA_05G240000	GLYMA_05G239300	GLYMA_05G237200	GLYMA_05G229800	GLYMA_05G229100	GLYMA_05G227000	GLYMA_05G226800
GO:MF	small molecule binding	GO:0036094	3.13391e-15	14.5039	2367	7075	1080	18837	GLYMA_01G193600,GLYMA_01G223100,GLYMA_02G155000,GLYMA_04G104900,GLYMA_05G000700,GLYMA_06G105900,GLYMA_10G188500,GLYMA_10G298000,GLYMA_11G017000,GLYMA_11G247600,GLYMA_13G092200,GLYMA_13G128700,GLYMA_13G220000,GLYMA_U028600,GLYMA_16G013900,GLYMA_16G044600,GLYMA_17G216000,GLYMA_18G271500,GLYMA_20G202200,GLYMA_17G051900,GLYMA_10G047900,GLYMA_07G173000,GLYMA_13G224500,GLYMA_10G255400,GLYMA_15G261200,G…
GO:MF	hydrolase activity	GO:0016787	1.66648e-14	13.7782	2053	7075	946	18837	GLYMA_01G193600,GLYMA_05G005200,GLYMA_07G104200,GLYMA_10G001100,GLYMA_11G017000,GLYMA_13G128700,GLYMA_13G220000,GLYMA_16G016000,GLYMA_17G168300,GLYMA_19G223300,GLYMA_17G051900,GLYMA_08G246300,GLYMA_09G249700,GLYMA_09G137200,GLYMA_13G106800,GLYMA_01G031900,GLYMA_17G230700,GLYMA_20G248000,GLYMA_15G023700,GLYMA_04G025000,GLYMA_08G180900,GLYMA_15G156900,GLYMA_12G192200,GLYMA_09G195100,GLYMA_18G300700…
GO:MF	nucleotide binding	GO:0000166	1.29593e-13	12.8874	2195	7075	998	18837	GLYMA_01G193600,GLYMA_01G223100,GLYMA_02G155000,GLYMA_04G104900,GLYMA_05G000700,GLYMA_06G105900,GLYMA_10G188500,GLYMA_10G298000,GLYMA_11G017000,GLYMA_11G247600,GLYMA_13G092200,GLYMA_13G128700,GLYMA_13G220000,GLYMA_U028600,GLYMA_16G044600,GLYMA_18G271500,GLYMA_20G202200,GLYMA_17G051900,GLYMA_10G047900,GLYMA_07G173000,GLYMA_13G224500,GLYMA_15G261200,GLYMA_07G258000,GLYMA_16G047100,GLYMA_08G187400,G…
GO:MF	nucleoside phosphate binding	GO:1901265	1.29593e-13	12.8874	2195	7075	998	18837	GLYMA_01G193600,GLYMA_01G223100,GLYMA_02G155000,GLYMA_04G104900,GLYMA_05G000700,GLYMA_06G105900,GLYMA_10G188500,GLYMA_10G298000,GLYMA_11G017000,GLYMA_11G247600,GLYMA_13G092200,GLYMA_13G128700,GLYMA_13G220000,GLYMA_U028600,GLYMA_16G044600,GLYMA_18G271500,GLYMA_20G202200,GLYMA_17G051900,GLYMA_10G047900,GLYMA_07G173000,GLYMA_13G224500,GLYMA_15G261200,GLYMA_07G258000,GLYMA_16G047100,GLYMA_08G187400,G…
GO:MF	purine ribonucleoside triphosphate binding	GO:0035639	6.78754e-13	12.1683	1873	7075	861	18837	GLYMA_01G193600,GLYMA_01G223100,GLYMA_02G155000,GLYMA_04G104900,GLYMA_05G000700,GLYMA_06G105900,GLYMA_10G188500,GLYMA_10G298000,GLYMA_11G017000,GLYMA_13G128700,GLYMA_13G220000,GLYMA_U028600,GLYMA_18G271500,GLYMA_20G202200,GLYMA_17G051900,GLYMA_10G047900,GLYMA_07G173000,GLYMA_13G224500,GLYMA_15G261200,GLYMA_07G258000,GLYMA_16G047100,GLYMA_08G187400,GLYMA_17G090600,GLYMA_19G060500,GLYMA_12G030000,G…
GO:MF	anion binding	GO:0043168	2.53775e-12	11.5956	2325	7075	1042	18837	GLYMA_01G193600,GLYMA_01G223100,GLYMA_02G155000,GLYMA_04G104900,GLYMA_05G000700,GLYMA_06G105900,GLYMA_10G188500,GLYMA_10G298000,GLYMA_11G017000,GLYMA_13G092200,GLYMA_13G128700,GLYMA_13G199800,GLYMA_13G220000,GLYMA_U028600,GLYMA_16G013900,GLYMA_16G044600,GLYMA_17G216000,GLYMA_18G271500,GLYMA_20G202200,GLYMA_17G051900,GLYMA_10G047900,GLYMA_07G173000,GLYMA_13G224500,GLYMA_10G255400,GLYMA_15G261200,G…
GO:MF	carbohydrate derivative binding	GO:0097367	6.79737e-12	11.1677	1999	7075	906	18837	GLYMA_01G193600,GLYMA_01G223100,GLYMA_02G155000,GLYMA_04G104900,GLYMA_05G000700,GLYMA_06G105900,GLYMA_10G188500,GLYMA_10G298000,GLYMA_11G017000,GLYMA_13G092200,GLYMA_13G128700,GLYMA_13G220000,GLYMA_U028600,GLYMA_16G044600,GLYMA_18G271500,GLYMA_20G202200,GLYMA_17G051900,GLYMA_10G047900,GLYMA_07G173000,GLYMA_13G224500,GLYMA_18G243300,GLYMA_15G261200,GLYMA_07G258000,GLYMA_16G047100,GLYMA_08G187400,G…
GO:MF	ribonucleotide binding	GO:0032553	7.3386e-12	11.1344	1988	7075	901	18837	GLYMA_01G193600,GLYMA_01G223100,GLYMA_02G155000,GLYMA_04G104900,GLYMA_05G000700,GLYMA_06G105900,GLYMA_10G188500,GLYMA_10G298000,GLYMA_11G017000,GLYMA_13G092200,GLYMA_13G128700,GLYMA_13G220000,GLYMA_U028600,GLYMA_16G044600,GLYMA_18G271500,GLYMA_20G202200,GLYMA_17G051900,GLYMA_10G047900,GLYMA_07G173000,GLYMA_13G224500,GLYMA_15G261200,GLYMA_07G258000,GLYMA_16G047100,GLYMA_08G187400,GLYMA_17G090600,G…
GO:MF	purine ribonucleotide binding	GO:0032555	1.00766e-11	10.9967	1959	7075	888	18837	GLYMA_01G193600,GLYMA_01G223100,GLYMA_02G155000,GLYMA_04G104900,GLYMA_05G000700,GLYMA_06G105900,GLYMA_10G188500,GLYMA_10G298000,GLYMA_11G017000,GLYMA_13G092200,GLYMA_13G128700,GLYMA_13G220000,GLYMA_U028600,GLYMA_16G044600,GLYMA_18G271500,GLYMA_20G202200,GLYMA_17G051900,GLYMA_10G047900,GLYMA_07G173000,GLYMA_13G224500,GLYMA_15G261200,GLYMA_07G258000,GLYMA_16G047100,GLYMA_08G187400,GLYMA_17G090600,G…
GO:MF	purine nucleotide binding	GO:0017076	1.26479e-11	10.898	1966	7075	890	18837	GLYMA_01G193600,GLYMA_01G223100,GLYMA_02G155000,GLYMA_04G104900,GLYMA_05G000700,GLYMA_06G105900,GLYMA_10G188500,GLYMA_10G298000,GLYMA_11G017000,GLYMA_13G092200,GLYMA_13G128700,GLYMA_13G220000,GLYMA_U028600,GLYMA_16G044600,GLYMA_18G271500,GLYMA_20G202200,GLYMA_17G051900,GLYMA_10G047900,GLYMA_07G173000,GLYMA_13G224500,GLYMA_15G261200,GLYMA_07G258000,GLYMA_16G047100,GLYMA_08G187400,GLYMA_17G090600,G…
GO:MF	drug binding	GO:0008144	1.69515e-11	10.7708	1771	7075	809	18837	GLYMA_01G193600,GLYMA_01G223100,GLYMA_02G155000,GLYMA_04G104900,GLYMA_05G000700,GLYMA_06G105900,GLYMA_10G188500,GLYMA_10G298000,GLYMA_13G128700,GLYMA_13G220000,GLYMA_U028600,GLYMA_16G013900,GLYMA_16G044600,GLYMA_17G216000,GLYMA_18G271500,GLYMA_20G202200,GLYMA_17G051900,GLYMA_10G047900,GLYMA_07G173000,GLYMA_13G224500,GLYMA_10G255400,GLYMA_15G261200,GLYMA_06G107800,GLYMA_07G258000,GLYMA_16G047100,G…
GO:MF	ATP binding	GO:0005524	8.83846e-10	9.05362	1654	7075	750	18837	GLYMA_01G193600,GLYMA_01G223100,GLYMA_02G155000,GLYMA_04G104900,GLYMA_05G000700,GLYMA_06G105900,GLYMA_10G188500,GLYMA_10G298000,GLYMA_13G128700,GLYMA_13G220000,GLYMA_U028600,GLYMA_18G271500,GLYMA_20G202200,GLYMA_17G051900,GLYMA_10G047900,GLYMA_07G173000,GLYMA_13G224500,GLYMA_15G261200,GLYMA_07G258000,GLYMA_16G047100,GLYMA_08G187400,GLYMA_17G090600,GLYMA_19G060500,GLYMA_12G030000,GLYMA_08G083300,G…
GO:MF	ion binding	GO:0043167	2.22011e-09	8.65363	3892	7075	1641	18837	GLYMA_01G193600,GLYMA_01G223100,GLYMA_02G155000,GLYMA_04G104900,GLYMA_05G000700,GLYMA_05G187300,GLYMA_06G105900,GLYMA_07G261400,GLYMA_09G153900,GLYMA_10G188500,GLYMA_10G298000,GLYMA_11G017000,GLYMA_12G237000,GLYMA_13G092200,GLYMA_13G128700,GLYMA_13G199800,GLYMA_13G220000,GLYMA_U028600,GLYMA_14G121200,GLYMA_16G013900,GLYMA_16G038300,GLYMA_16G044600,GLYMA_16G078300,GLYMA_17G006300,GLYMA_17G023400,G…
GO:MF	adenyl ribonucleotide binding	GO:0032559	1.12108e-08	7.95036	1739	7075	777	18837	GLYMA_01G193600,GLYMA_01G223100,GLYMA_02G155000,GLYMA_04G104900,GLYMA_05G000700,GLYMA_06G105900,GLYMA_10G188500,GLYMA_10G298000,GLYMA_13G092200,GLYMA_13G128700,GLYMA_13G220000,GLYMA_U028600,GLYMA_16G044600,GLYMA_18G271500,GLYMA_20G202200,GLYMA_17G051900,GLYMA_10G047900,GLYMA_07G173000,GLYMA_13G224500,GLYMA_15G261200,GLYMA_07G258000,GLYMA_16G047100,GLYMA_08G187400,GLYMA_17G090600,GLYMA_19G060500,G…
GO:MF	adenyl nucleotide binding	GO:0030554	1.69795e-08	7.77007	1745	7075	778	18837	GLYMA_01G193600,GLYMA_01G223100,GLYMA_02G155000,GLYMA_04G104900,GLYMA_05G000700,GLYMA_06G105900,GLYMA_10G188500,GLYMA_10G298000,GLYMA_13G092200,GLYMA_13G128700,GLYMA_13G220000,GLYMA_U028600,GLYMA_16G044600,GLYMA_18G271500,GLYMA_20G202200,GLYMA_17G051900,GLYMA_10G047900,GLYMA_07G173000,GLYMA_13G224500,GLYMA_15G261200,GLYMA_07G258000,GLYMA_16G047100,GLYMA_08G187400,GLYMA_17G090600,GLYMA_19G060500,G…
GO:MF	pyrophosphatase activity	GO:0016462	2.49096e-07	6.60363	621	7075	304	18837	GLYMA_01G193600,GLYMA_11G017000,GLYMA_13G128700,GLYMA_13G220000,GLYMA_17G051900,GLYMA_04G045400,GLYMA_07G121900,GLYMA_02G008000,GLYMA_10G147200,GLYMA_17G027200,GLYMA_09G268300,GLYMA_18G213100,GLYMA_05G176300,GLYMA_02G295800,GLYMA_02G170500,GLYMA_20G236000,GLYMA_09G284800,GLYMA_01G155300,GLYMA_04G023900,GLYMA_05G030700,GLYMA_05G110200,GLYMA_06G024100,GLYMA_06G076100,GLYMA_06G189900,GLYMA_06G312300…
GO:MF	transferase activity	GO:0016740	3.12798e-07	6.50474	2823	7075	1199	18837	GLYMA_04G066900,GLYMA_05G005200,GLYMA_05G000700,GLYMA_05G187300,GLYMA_08G187500,GLYMA_08G361500,GLYMA_10G188500,GLYMA_10G298000,GLYMA_12G237000,GLYMA_13G114000,GLYMA_13G166200,GLYMA_16G038300,GLYMA_17G216000,GLYMA_18G271500,GLYMA_19G190900,GLYMA_20G202200,GLYMA_20G240300,GLYMA_01G009300,GLYMA_07G028600,GLYMA_09G213100,GLYMA_03G244600,GLYMA_05G193200,GLYMA_10G295100,GLYMA_10G047900,GLYMA_01G139600…
GO:MF	hydrolase activity, acting on acid anhydrides, in phosphorus-containing anhydrides	GO:0016818	4.20377e-07	6.37636	624	7075	304	18837	GLYMA_01G193600,GLYMA_11G017000,GLYMA_13G128700,GLYMA_13G220000,GLYMA_17G051900,GLYMA_04G045400,GLYMA_07G121900,GLYMA_02G008000,GLYMA_10G147200,GLYMA_17G027200,GLYMA_09G268300,GLYMA_18G213100,GLYMA_05G176300,GLYMA_02G295800,GLYMA_02G170500,GLYMA_20G236000,GLYMA_09G284800,GLYMA_01G155300,GLYMA_04G023900,GLYMA_05G030700,GLYMA_05G110200,GLYMA_06G024100,GLYMA_06G076100,GLYMA_06G189900,GLYMA_06G312300…
GO:MF	hydrolase activity, acting on acid anhydrides	GO:0016817	4.28632e-07	6.36792	629	7075	306	18837	GLYMA_01G193600,GLYMA_11G017000,GLYMA_13G128700,GLYMA_13G220000,GLYMA_17G051900,GLYMA_04G045400,GLYMA_07G121900,GLYMA_02G008000,GLYMA_10G147200,GLYMA_17G027200,GLYMA_09G268300,GLYMA_18G213100,GLYMA_05G176300,GLYMA_02G295800,GLYMA_02G170500,GLYMA_20G236000,GLYMA_09G284800,GLYMA_01G155300,GLYMA_04G023900,GLYMA_05G030700,GLYMA_05G110200,GLYMA_06G024100,GLYMA_06G076100,GLYMA_06G189900,GLYMA_06G312300…
GO:MF	transferase activity, transferring phosphorus-containing groups	GO:0016772	7.12963e-07	6.14693	1233	7075	557	18837	GLYMA_05G005200,GLYMA_05G000700,GLYMA_10G188500,GLYMA_10G298000,GLYMA_18G271500,GLYMA_20G202200,GLYMA_07G028600,GLYMA_10G047900,GLYMA_07G173000,GLYMA_13G224500,GLYMA_15G261200,GLYMA_05G164500,GLYMA_16G047100,GLYMA_08G187400,GLYMA_17G090600,GLYMA_19G060500,GLYMA_12G030000,GLYMA_08G107800,GLYMA_02G250800,GLYMA_08G083300,GLYMA_13G152500,GLYMA_09G216400,GLYMA_17G148800,GLYMA_06G296800,GLYMA_16G015400…
GO:MF	nucleoside-triphosphatase activity	GO:0017111	1.35559e-06	5.86787	593	7075	288	18837	GLYMA_01G193600,GLYMA_11G017000,GLYMA_13G128700,GLYMA_13G220000,GLYMA_17G051900,GLYMA_04G045400,GLYMA_07G121900,GLYMA_02G008000,GLYMA_10G147200,GLYMA_17G027200,GLYMA_09G268300,GLYMA_18G213100,GLYMA_05G176300,GLYMA_02G295800,GLYMA_02G170500,GLYMA_20G236000,GLYMA_09G284800,GLYMA_01G155300,GLYMA_04G023900,GLYMA_05G030700,GLYMA_05G110200,GLYMA_06G024100,GLYMA_06G076100,GLYMA_06G189900,GLYMA_06G312300…
GO:MF	phosphotransferase activity, alcohol group as acceptor	GO:0016773	1.49144e-06	5.8264	996	7075	457	18837	GLYMA_05G000700,GLYMA_10G188500,GLYMA_18G271500,GLYMA_20G202200,GLYMA_07G028600,GLYMA_10G047900,GLYMA_07G173000,GLYMA_13G224500,GLYMA_15G261200,GLYMA_16G047100,GLYMA_08G187400,GLYMA_17G090600,GLYMA_19G060500,GLYMA_12G030000,GLYMA_08G083300,GLYMA_09G216400,GLYMA_17G148800,GLYMA_06G296800,GLYMA_16G015400,GLYMA_13G266100,GLYMA_01G192100,GLYMA_20G219600,GLYMA_15G084200,GLYMA_01G197800,GLYMA_17G067400…
GO:MF	kinase activity	GO:0016301	1.84369e-06	5.73431	1063	7075	484	18837	GLYMA_05G000700,GLYMA_10G188500,GLYMA_10G298000,GLYMA_18G271500,GLYMA_20G202200,GLYMA_07G028600,GLYMA_10G047900,GLYMA_07G173000,GLYMA_13G224500,GLYMA_15G261200,GLYMA_16G047100,GLYMA_08G187400,GLYMA_17G090600,GLYMA_19G060500,GLYMA_12G030000,GLYMA_08G107800,GLYMA_08G083300,GLYMA_09G216400,GLYMA_17G148800,GLYMA_06G296800,GLYMA_16G015400,GLYMA_13G266100,GLYMA_01G192100,GLYMA_20G219600,GLYMA_15G084200…
GO:MF	protein kinase activity	GO:0004672	6.98263e-06	5.15598	869	7075	400	18837	GLYMA_10G188500,GLYMA_18G271500,GLYMA_20G202200,GLYMA_10G047900,GLYMA_07G173000,GLYMA_13G224500,GLYMA_15G261200,GLYMA_16G047100,GLYMA_08G187400,GLYMA_17G090600,GLYMA_19G060500,GLYMA_12G030000,GLYMA_08G083300,GLYMA_09G216400,GLYMA_17G148800,GLYMA_06G296800,GLYMA_16G015400,GLYMA_13G266100,GLYMA_01G192100,GLYMA_20G219600,GLYMA_15G084200,GLYMA_01G197800,GLYMA_09G275100,GLYMA_06G155500,GLYMA_14G074700…
GO:MF	hydrolase activity, hydrolyzing O-glycosyl compounds	GO:0004553	2.36389e-05	4.62637	222	7075	120	18837	GLYMA_08G246300,GLYMA_04G025000,GLYMA_08G180900,GLYMA_13G327000,GLYMA_06G012900,GLYMA_07G261600,GLYMA_14G020000,GLYMA_04G208500,GLYMA_13G048800,GLYMA_01G081300,GLYMA_02G013300,GLYMA_02G015600,GLYMA_02G042500,GLYMA_02G269000,GLYMA_03G132700,GLYMA_04G208400,GLYMA_06G292400,GLYMA_08G262800,GLYMA_10G174600,GLYMA_10G251700,GLYMA_11G111500,GLYMA_12G101800,GLYMA_12G197600,GLYMA_13G088000,GLYMA_13G304400…
GO:MF	active transmembrane transporter activity	GO:0022804	4.04044e-05	4.39357	396	7075	196	18837	GLYMA_01G193600,GLYMA_13G220000,GLYMA_13G275400,GLYMA_14G002000,GLYMA_14G169300,GLYMA_14G169700,GLYMA_04G045400,GLYMA_07G121900,GLYMA_02G008000,GLYMA_12G008100,GLYMA_07G145900,GLYMA_06G052500,GLYMA_09G262000,GLYMA_17G088500,GLYMA_10G267700,GLYMA_01G133400,GLYMA_17G251100,GLYMA_04G015000,GLYMA_02G056200,GLYMA_02G079100,GLYMA_05G030700,GLYMA_05G136200,GLYMA_06G076100,GLYMA_06G189900,GLYMA_06G312300…
GO:MF	carbon-oxygen lyase activity	GO:0016835	4.58627e-05	4.33854	65	7075	44	18837	GLYMA_09G153900,GLYMA_19G190900,GLYMA_04G144300,GLYMA_19G160800,GLYMA_10G016200,GLYMA_11G244900,GLYMA_14G004600,GLYMA_15G210300,GLYMA_01G167500,GLYMA_12G234300,GLYMA_02G308500,GLYMA_12G092300,GLYMA_15G079000,GLYMA_13G319000,GLYMA_01G164300,GLYMA_02G015700,GLYMA_02G087800,GLYMA_03G190500,GLYMA_05G063900,GLYMA_06G208200,GLYMA_07G032200,GLYMA_07G268500,GLYMA_08G148100,GLYMA_08G279700,GLYMA_08G356800…
GO:MF	binding	GO:0005488	7.43139e-05	4.12893	7309	7075	2898	18837	GLYMA_01G193600,GLYMA_01G223100,GLYMA_02G140900,GLYMA_02G155000,GLYMA_02G232600,GLYMA_02G274600,GLYMA_03G031800,GLYMA_04G104900,GLYMA_05G005200,GLYMA_05G000700,GLYMA_05G175600,GLYMA_05G187300,GLYMA_06G105900,GLYMA_07G132900,GLYMA_07G134800,GLYMA_07G261400,GLYMA_08G032500,GLYMA_08G187500,GLYMA_08G298400,GLYMA_09G153900,GLYMA_09G183800,GLYMA_10G142600,GLYMA_10G188500,GLYMA_10G298000,GLYMA_11G017000…
A_12G051900	GLYMA_12G054700	GLYMA_12G056000	GLYMA_12G057100	GLYMA_12G057800	GLYMA_12G058900	GLYMA_12G061200	GLYMA_12G063000	GLYMA_12G063800	GLYMA_12G064400	GLYMA_12G064600	GLYMA_12G065600	GLYMA_12G071100	GLYMA_12G071300	GLYMA_12G072700
GO:MF	transporter activity	GO:0005215	9.48402e-05	4.02301	944	7075	423	18837	GLYMA_01G193600,GLYMA_03G070700,GLYMA_06G156700,GLYMA_07G132900,GLYMA_08G254200,GLYMA_13G220000,GLYMA_13G275400,GLYMA_16G062600,GLYMA_17G010500,GLYMA_18G030100,GLYMA_14G002000,GLYMA_14G169300,GLYMA_06G133000,GLYMA_14G169700,GLYMA_13G333100,GLYMA_13G308400,GLYMA_04G045400,GLYMA_14G012400,GLYMA_07G121900,GLYMA_02G008000,GLYMA_12G008100,GLYMA_07G145900,GLYMA_04G180000,GLYMA_04G252000,GLYMA_18G213100…
GO:MF	guanyl-nucleotide exchange factor activity	GO:0005085	0.000165261	3.78183	39	7075	29	18837	GLYMA_13G115800,GLYMA_09G268400,GLYMA_15G212800,GLYMA_09G256700,GLYMA_01G133400,GLYMA_03G034100,GLYMA_09G217300,GLYMA_09G274900,GLYMA_12G023400,GLYMA_20G190300,GLYMA_12G135200,GLYMA_01G144200,GLYMA_01G152100,GLYMA_02G250000,GLYMA_02G312200,GLYMA_03G022900,GLYMA_04G152200,GLYMA_07G139500,GLYMA_07G218700,GLYMA_10G200200,GLYMA_11G033800,GLYMA_11G226500,GLYMA_14G066600,GLYMA_17G044000,GLYMA_17G121100…
GO:MF	ATPase activity, coupled to transmembrane movement of ions, phosphorylative mechanism	GO:0015662	0.000165261	3.78183	39	7075	29	18837	GLYMA_01G193600,GLYMA_04G045400,GLYMA_05G030700,GLYMA_06G076100,GLYMA_06G189900,GLYMA_11G048300,GLYMA_17G096100,GLYMA_04G046700,GLYMA_16G146600,GLYMA_09G056300,GLYMA_13G097900,GLYMA_02G065500,GLYMA_02G186100,GLYMA_03G134200,GLYMA_03G175200,GLYMA_04G075100,GLYMA_04G174800,GLYMA_05G132900,GLYMA_06G046000,GLYMA_08G072400,GLYMA_08G087300,GLYMA_10G107700,GLYMA_13G139900,GLYMA_15G162600,GLYMA_16G050200…
GO:MF	organic cyclic compound binding	GO:0097159	0.000191164	3.71859	4893	7075	1969	18837	GLYMA_01G193600,GLYMA_01G223100,GLYMA_02G140900,GLYMA_02G155000,GLYMA_02G232600,GLYMA_02G274600,GLYMA_03G031800,GLYMA_04G104900,GLYMA_05G005200,GLYMA_05G000700,GLYMA_05G175600,GLYMA_06G105900,GLYMA_07G132900,GLYMA_07G134800,GLYMA_08G298400,GLYMA_10G188500,GLYMA_10G298000,GLYMA_11G017000,GLYMA_11G247600,GLYMA_11G242200,GLYMA_12G002800,GLYMA_13G092200,GLYMA_13G128700,GLYMA_13G220000,GLYMA_U028600,G…
GO:MF	hydrolase activity, acting on glycosyl bonds	GO:0016798	0.000313075	3.50435	243	7075	125	18837	GLYMA_08G246300,GLYMA_04G025000,GLYMA_08G180900,GLYMA_13G327000,GLYMA_06G012900,GLYMA_07G261600,GLYMA_14G020000,GLYMA_04G208500,GLYMA_13G048800,GLYMA_01G081300,GLYMA_02G013300,GLYMA_02G015600,GLYMA_02G042500,GLYMA_02G269000,GLYMA_03G132700,GLYMA_04G208400,GLYMA_06G292400,GLYMA_08G262800,GLYMA_10G174600,GLYMA_10G251700,GLYMA_11G111500,GLYMA_12G101800,GLYMA_12G197600,GLYMA_13G088000,GLYMA_13G304400…
GO:MF	P-P-bond-hydrolysis-driven transmembrane transporter activity	GO:0015405	0.00036838	3.4337	157	7075	86	18837	GLYMA_01G193600,GLYMA_13G220000,GLYMA_04G045400,GLYMA_07G121900,GLYMA_02G008000,GLYMA_01G133400,GLYMA_05G030700,GLYMA_06G076100,GLYMA_06G189900,GLYMA_06G312300,GLYMA_10G052700,GLYMA_11G048300,GLYMA_13G063700,GLYMA_17G096100,GLYMA_17G108500,GLYMA_19G210700,GLYMA_20G174800,GLYMA_03G034100,GLYMA_04G046700,GLYMA_08G225500,GLYMA_16G146600,GLYMA_16G209400,GLYMA_07G015800,GLYMA_03G183600,GLYMA_06G191400…
GO:MF	primary active transmembrane transporter activity	GO:0015399	0.00036838	3.4337	157	7075	86	18837	GLYMA_01G193600,GLYMA_13G220000,GLYMA_04G045400,GLYMA_07G121900,GLYMA_02G008000,GLYMA_01G133400,GLYMA_05G030700,GLYMA_06G076100,GLYMA_06G189900,GLYMA_06G312300,GLYMA_10G052700,GLYMA_11G048300,GLYMA_13G063700,GLYMA_17G096100,GLYMA_17G108500,GLYMA_19G210700,GLYMA_20G174800,GLYMA_03G034100,GLYMA_04G046700,GLYMA_08G225500,GLYMA_16G146600,GLYMA_16G209400,GLYMA_07G015800,GLYMA_03G183600,GLYMA_06G191400…
GO:MF	heterocyclic compound binding	GO:1901363	0.000443157	3.35344	4875	7075	1956	18837	GLYMA_01G193600,GLYMA_01G223100,GLYMA_02G140900,GLYMA_02G155000,GLYMA_02G232600,GLYMA_02G274600,GLYMA_03G031800,GLYMA_04G104900,GLYMA_05G005200,GLYMA_05G000700,GLYMA_05G175600,GLYMA_06G105900,GLYMA_07G134800,GLYMA_08G298400,GLYMA_10G188500,GLYMA_10G298000,GLYMA_11G017000,GLYMA_11G247600,GLYMA_11G242200,GLYMA_12G002800,GLYMA_13G092200,GLYMA_13G128700,GLYMA_13G220000,GLYMA_U028600,GLYMA_14G171500,G…
GO:MF	hydro-lyase activity	GO:0016836	0.000512139	3.29061	50	7075	34	18837	GLYMA_09G153900,GLYMA_19G190900,GLYMA_04G144300,GLYMA_19G160800,GLYMA_10G016200,GLYMA_14G004600,GLYMA_15G210300,GLYMA_01G167500,GLYMA_12G234300,GLYMA_02G308500,GLYMA_12G092300,GLYMA_15G079000,GLYMA_13G319000,GLYMA_02G015700,GLYMA_02G087800,GLYMA_03G190500,GLYMA_05G063900,GLYMA_06G208200,GLYMA_07G032200,GLYMA_07G268500,GLYMA_08G148100,GLYMA_08G279700,GLYMA_10G117200,GLYMA_12G072500,GLYMA_12G098900…
GO:MF	oxidoreductase activity, acting on CH-OH group of donors	GO:0016614	0.000512139	3.29061	156	7075	85	18837	GLYMA_05G058100,GLYMA_12G019700,GLYMA_14G121200,GLYMA_17G100600,GLYMA_18G011600,GLYMA_01G080700,GLYMA_13G207200,GLYMA_08G107800,GLYMA_02G273100,GLYMA_07G003400,GLYMA_02G166300,GLYMA_12G036700,GLYMA_18G220600,GLYMA_01G008500,GLYMA_02G005500,GLYMA_08G160500,GLYMA_11G079000,GLYMA_12G015300,GLYMA_12G050900,GLYMA_12G159300,GLYMA_14G004600,GLYMA_15G105400,GLYMA_16G118900,GLYMA_18G009200,GLYMA_01G057100…
GO:MF	transmembrane transporter activity	GO:0022857	0.000552125	3.25796	847	7075	377	18837	GLYMA_01G193600,GLYMA_03G070700,GLYMA_06G156700,GLYMA_08G254200,GLYMA_13G220000,GLYMA_13G275400,GLYMA_16G062600,GLYMA_17G010500,GLYMA_18G030100,GLYMA_14G002000,GLYMA_14G169300,GLYMA_06G133000,GLYMA_14G169700,GLYMA_13G333100,GLYMA_13G308400,GLYMA_04G045400,GLYMA_14G012400,GLYMA_07G121900,GLYMA_02G008000,GLYMA_12G008100,GLYMA_07G145900,GLYMA_04G180000,GLYMA_04G252000,GLYMA_06G052500,GLYMA_06G055400…
GO:MF	oxidoreductase activity, acting on the CH-NH2 group of donors	GO:0016638	0.000721078	3.14202	20	7075	17	18837	GLYMA_10G090600,GLYMA_17G228800,GLYMA_04G051200,GLYMA_06G052100,GLYMA_07G264200,GLYMA_17G009800,GLYMA_17G019300,GLYMA_17G148000,GLYMA_05G066200,GLYMA_04G236900,GLYMA_05G007600,GLYMA_06G127400,GLYMA_08G282800,GLYMA_14G094700,GLYMA_15G112700,GLYMA_15G276400,GLYMA_16G041200
GO:MF	solute:cation symporter activity	GO:0015294	0.000834042	3.07881	85	7075	51	18837	GLYMA_07G145900,GLYMA_17G251100,GLYMA_04G015000,GLYMA_02G056200,GLYMA_05G136200,GLYMA_08G091600,GLYMA_10G183900,GLYMA_11G087700,GLYMA_08G367100,GLYMA_05G142400,GLYMA_01G041400,GLYMA_02G075100,GLYMA_07G189500,GLYMA_08G035300,GLYMA_11G119500,GLYMA_19G050300,GLYMA_01G067600,GLYMA_02G116400,GLYMA_03G122500,GLYMA_03G122900,GLYMA_03G123000,GLYMA_03G227500,GLYMA_04G082700,GLYMA_04G256300,GLYMA_06G000200…
GO:MF	symporter activity	GO:0015293	0.000834042	3.07881	85	7075	51	18837	GLYMA_07G145900,GLYMA_17G251100,GLYMA_04G015000,GLYMA_02G056200,GLYMA_05G136200,GLYMA_08G091600,GLYMA_10G183900,GLYMA_11G087700,GLYMA_08G367100,GLYMA_05G142400,GLYMA_01G041400,GLYMA_02G075100,GLYMA_07G189500,GLYMA_08G035300,GLYMA_11G119500,GLYMA_19G050300,GLYMA_01G067600,GLYMA_02G116400,GLYMA_03G122500,GLYMA_03G122900,GLYMA_03G123000,GLYMA_03G227500,GLYMA_04G082700,GLYMA_04G256300,GLYMA_06G000200…
GO:MF	carboxypeptidase activity	GO:0004180	0.00104142	2.98237	22	7075	18	18837	GLYMA_12G083100,GLYMA_04G155900,GLYMA_14G122200,GLYMA_04G017900,GLYMA_08G245500,GLYMA_09G226700,GLYMA_09G249500,GLYMA_10G104300,GLYMA_10G207300,GLYMA_10G212500,GLYMA_11G027200,GLYMA_11G191200,GLYMA_15G090300,GLYMA_16G082700,GLYMA_16G145300,GLYMA_18G242900,GLYMA_20G015400,GLYMA_20G178600
GO:MF	catalytic activity, acting on a protein	GO:0140096	0.00123276	2.90912	2011	7075	838	18837	GLYMA_04G066900,GLYMA_10G001100,GLYMA_10G188500,GLYMA_13G166200,GLYMA_17G168300,GLYMA_18G271500,GLYMA_19G223300,GLYMA_20G202200,GLYMA_09G249700,GLYMA_09G137200,GLYMA_13G106800,GLYMA_17G230700,GLYMA_10G047900,GLYMA_07G173000,GLYMA_10G284500,GLYMA_13G224500,GLYMA_15G156900,GLYMA_05G245200,GLYMA_15G261200,GLYMA_16G047100,GLYMA_08G187400,GLYMA_17G090600,GLYMA_19G060500,GLYMA_12G030000,GLYMA_09G195100…
GO:MF	GTP binding	GO:0005525	0.00123276	2.90912	220	7075	112	18837	GLYMA_11G017000,GLYMA_05G176300,GLYMA_02G295800,GLYMA_20G211600,GLYMA_11G047400,GLYMA_04G023900,GLYMA_05G110200,GLYMA_06G024100,GLYMA_08G081100,GLYMA_08G347400,GLYMA_19G127700,GLYMA_20G136000,GLYMA_10G031400,GLYMA_11G060300,GLYMA_17G066400,GLYMA_08G046400,GLYMA_10G235100,GLYMA_01G011200,GLYMA_01G075400,GLYMA_01G148100,GLYMA_01G164200,GLYMA_01G194500,GLYMA_02G009600,GLYMA_02G035600,GLYMA_02G143000…
GO:MF	purine ribonucleoside binding	GO:0032550	0.0014239	2.84652	221	7075	112	18837	GLYMA_11G017000,GLYMA_05G176300,GLYMA_02G295800,GLYMA_20G211600,GLYMA_11G047400,GLYMA_04G023900,GLYMA_05G110200,GLYMA_06G024100,GLYMA_08G081100,GLYMA_08G347400,GLYMA_19G127700,GLYMA_20G136000,GLYMA_10G031400,GLYMA_11G060300,GLYMA_17G066400,GLYMA_08G046400,GLYMA_10G235100,GLYMA_01G011200,GLYMA_01G075400,GLYMA_01G148100,GLYMA_01G164200,GLYMA_01G194500,GLYMA_02G009600,GLYMA_02G035600,GLYMA_02G143000…
GO:MF	guanyl ribonucleotide binding	GO:0032561	0.0014239	2.84652	221	7075	112	18837	GLYMA_11G017000,GLYMA_05G176300,GLYMA_02G295800,GLYMA_20G211600,GLYMA_11G047400,GLYMA_04G023900,GLYMA_05G110200,GLYMA_06G024100,GLYMA_08G081100,GLYMA_08G347400,GLYMA_19G127700,GLYMA_20G136000,GLYMA_10G031400,GLYMA_11G060300,GLYMA_17G066400,GLYMA_08G046400,GLYMA_10G235100,GLYMA_01G011200,GLYMA_01G075400,GLYMA_01G148100,GLYMA_01G164200,GLYMA_01G194500,GLYMA_02G009600,GLYMA_02G035600,GLYMA_02G143000…
GO:MF	coenzyme binding	GO:0050662	0.0014239	2.84652	351	7075	168	18837	GLYMA_11G247600,GLYMA_12G019700,GLYMA_16G013900,GLYMA_17G216000,GLYMA_18G208900,GLYMA_01G080700,GLYMA_10G255400,GLYMA_06G107800,GLYMA_08G107800,GLYMA_17G228800,GLYMA_02G273100,GLYMA_07G003400,GLYMA_20G235500,GLYMA_15G127400,GLYMA_02G166300,GLYMA_20G122400,GLYMA_18G220600,GLYMA_16G044900,GLYMA_U038300,GLYMA_01G008500,GLYMA_04G051200,GLYMA_04G256100,GLYMA_06G052100,GLYMA_08G080900,GLYMA_08G108900,G…
GO:MF	purine nucleoside binding	GO:0001883	0.0014239	2.84652	221	7075	112	18837	GLYMA_11G017000,GLYMA_05G176300,GLYMA_02G295800,GLYMA_20G211600,GLYMA_11G047400,GLYMA_04G023900,GLYMA_05G110200,GLYMA_06G024100,GLYMA_08G081100,GLYMA_08G347400,GLYMA_19G127700,GLYMA_20G136000,GLYMA_10G031400,GLYMA_11G060300,GLYMA_17G066400,GLYMA_08G046400,GLYMA_10G235100,GLYMA_01G011200,GLYMA_01G075400,GLYMA_01G148100,GLYMA_01G164200,GLYMA_01G194500,GLYMA_02G009600,GLYMA_02G035600,GLYMA_02G143000…
GO:MF	guanyl nucleotide binding	GO:0019001	0.0014239	2.84652	221	7075	112	18837	GLYMA_11G017000,GLYMA_05G176300,GLYMA_02G295800,GLYMA_20G211600,GLYMA_11G047400,GLYMA_04G023900,GLYMA_05G110200,GLYMA_06G024100,GLYMA_08G081100,GLYMA_08G347400,GLYMA_19G127700,GLYMA_20G136000,GLYMA_10G031400,GLYMA_11G060300,GLYMA_17G066400,GLYMA_08G046400,GLYMA_10G235100,GLYMA_01G011200,GLYMA_01G075400,GLYMA_01G148100,GLYMA_01G164200,GLYMA_01G194500,GLYMA_02G009600,GLYMA_02G035600,GLYMA_02G143000…
GO:MF	nucleoside binding	GO:0001882	0.0014239	2.84652	223	7075	113	18837	GLYMA_11G017000,GLYMA_05G176300,GLYMA_02G295800,GLYMA_20G211600,GLYMA_11G047400,GLYMA_04G023900,GLYMA_05G110200,GLYMA_06G024100,GLYMA_08G081100,GLYMA_08G347400,GLYMA_19G127700,GLYMA_20G136000,GLYMA_10G031400,GLYMA_11G060300,GLYMA_17G066400,GLYMA_08G046400,GLYMA_10G235100,GLYMA_01G011200,GLYMA_01G075400,GLYMA_01G148100,GLYMA_01G164200,GLYMA_01G187400,GLYMA_01G194500,GLYMA_02G009600,GLYMA_02G035600…
GO:MF	ribonucleoside binding	GO:0032549	0.00176059	2.75434	222	7075	112	18837	GLYMA_11G017000,GLYMA_05G176300,GLYMA_02G295800,GLYMA_20G211600,GLYMA_11G047400,GLYMA_04G023900,GLYMA_05G110200,GLYMA_06G024100,GLYMA_08G081100,GLYMA_08G347400,GLYMA_19G127700,GLYMA_20G136000,GLYMA_10G031400,GLYMA_11G060300,GLYMA_17G066400,GLYMA_08G046400,GLYMA_10G235100,GLYMA_01G011200,GLYMA_01G075400,GLYMA_01G148100,GLYMA_01G164200,GLYMA_01G194500,GLYMA_02G009600,GLYMA_02G035600,GLYMA_02G143000…
GO:MF	GTPase activity	GO:0003924	0.00262955	2.58012	158	7075	83	18837	GLYMA_11G017000,GLYMA_05G176300,GLYMA_02G295800,GLYMA_04G023900,GLYMA_05G110200,GLYMA_06G024100,GLYMA_08G081100,GLYMA_08G084800,GLYMA_19G127700,GLYMA_20G136000,GLYMA_10G031400,GLYMA_11G060300,GLYMA_08G046400,GLYMA_10G235100,GLYMA_01G011200,GLYMA_01G075400,GLYMA_01G164200,GLYMA_02G143000,GLYMA_03G124400,GLYMA_03G135000,GLYMA_03G231800,GLYMA_04G018100,GLYMA_04G131700,GLYMA_04G206300,GLYMA_05G064300…
GO:MF	serine-type carboxypeptidase activity	GO:0004185	0.00393076	2.40552	20	7075	16	18837	GLYMA_12G083100,GLYMA_04G155900,GLYMA_14G122200,GLYMA_08G245500,GLYMA_09G226700,GLYMA_09G249500,GLYMA_10G104300,GLYMA_10G207300,GLYMA_10G212500,GLYMA_11G191200,GLYMA_15G090300,GLYMA_16G082700,GLYMA_16G145300,GLYMA_18G242900,GLYMA_20G015400,GLYMA_20G178600
GO:MF	ATPase activity, coupled to movement of substances	GO:0043492	0.00393076	2.40552	164	7075	85	18837	GLYMA_01G193600,GLYMA_13G220000,GLYMA_04G045400,GLYMA_07G121900,GLYMA_02G008000,GLYMA_18G213100,GLYMA_05G030700,GLYMA_06G076100,GLYMA_06G189900,GLYMA_06G312300,GLYMA_08G268900,GLYMA_10G052700,GLYMA_11G048300,GLYMA_13G063700,GLYMA_15G025800,GLYMA_17G096100,GLYMA_19G210700,GLYMA_20G174800,GLYMA_04G046700,GLYMA_16G146600,GLYMA_16G209400,GLYMA_07G015800,GLYMA_03G183600,GLYMA_06G191400,GLYMA_07G233900…
GO:MF	glucose transmembrane transporter activity	GO:0005355	0.00452982	2.34392	31	7075	22	18837	GLYMA_17G251100,GLYMA_04G015000,GLYMA_02G056200,GLYMA_11G087700,GLYMA_08G367100,GLYMA_05G142400,GLYMA_07G189500,GLYMA_08G035300,GLYMA_11G119500,GLYMA_19G050300,GLYMA_01G067600,GLYMA_06G000200,GLYMA_06G015000,GLYMA_10G285100,GLYMA_11G092100,GLYMA_12G059900,GLYMA_04G000300,GLYMA_13G045000,GLYMA_13G213300,GLYMA_15G099500,GLYMA_19G152400,GLYMA_20G144100
GO:MF	hexose transmembrane transporter activity	GO:0015149	0.00452982	2.34392	31	7075	22	18837	GLYMA_17G251100,GLYMA_04G015000,GLYMA_02G056200,GLYMA_11G087700,GLYMA_08G367100,GLYMA_05G142400,GLYMA_07G189500,GLYMA_08G035300,GLYMA_11G119500,GLYMA_19G050300,GLYMA_01G067600,GLYMA_06G000200,GLYMA_06G015000,GLYMA_10G285100,GLYMA_11G092100,GLYMA_12G059900,GLYMA_04G000300,GLYMA_13G045000,GLYMA_13G213300,GLYMA_15G099500,GLYMA_19G152400,GLYMA_20G144100
GO:MF	solute:proton symporter activity	GO:0015295	0.00452982	2.34392	77	7075	45	18837	GLYMA_07G145900,GLYMA_17G251100,GLYMA_04G015000,GLYMA_02G056200,GLYMA_05G136200,GLYMA_08G091600,GLYMA_10G183900,GLYMA_11G087700,GLYMA_08G367100,GLYMA_05G142400,GLYMA_01G041400,GLYMA_02G075100,GLYMA_07G189500,GLYMA_08G035300,GLYMA_11G119500,GLYMA_19G050300,GLYMA_01G067600,GLYMA_02G116400,GLYMA_03G122500,GLYMA_03G122900,GLYMA_03G123000,GLYMA_03G227500,GLYMA_04G082700,GLYMA_04G256300,GLYMA_06G000200…
GO:MF	monosaccharide transmembrane transporter activity	GO:0015145	0.00452982	2.34392	31	7075	22	18837	GLYMA_17G251100,GLYMA_04G015000,GLYMA_02G056200,GLYMA_11G087700,GLYMA_08G367100,GLYMA_05G142400,GLYMA_07G189500,GLYMA_08G035300,GLYMA_11G119500,GLYMA_19G050300,GLYMA_01G067600,GLYMA_06G000200,GLYMA_06G015000,GLYMA_10G285100,GLYMA_11G092100,GLYMA_12G059900,GLYMA_04G000300,GLYMA_13G045000,GLYMA_13G213300,GLYMA_15G099500,GLYMA_19G152400,GLYMA_20G144100
GO:MF	molecular transducer activity	GO:0060089	0.00456714	2.34036	229	7075	113	18837	GLYMA_10G188500,GLYMA_20G202200,GLYMA_10G047900,GLYMA_16G047100,GLYMA_13G308400,GLYMA_16G015400,GLYMA_16G111700,GLYMA_06G155500,GLYMA_14G074700,GLYMA_02G242800,GLYMA_01G028700,GLYMA_02G036500,GLYMA_02G127800,GLYMA_03G251700,GLYMA_06G265600,GLYMA_08G255300,GLYMA_08G257700,GLYMA_10G222600,GLYMA_12G194100,GLYMA_13G034500,GLYMA_13G276800,GLYMA_18G107600,GLYMA_18G185500,GLYMA_18G278200,GLYMA_20G173000…
GO:MF	oxidoreductase activity, acting on the CH-OH group of donors, NAD or NADP as acceptor	GO:0016616	0.00490108	2.30971	145	7075	76	18837	GLYMA_05G058100,GLYMA_12G019700,GLYMA_14G121200,GLYMA_17G100600,GLYMA_01G080700,GLYMA_13G207200,GLYMA_08G107800,GLYMA_02G273100,GLYMA_07G003400,GLYMA_12G036700,GLYMA_18G220600,GLYMA_01G008500,GLYMA_02G005500,GLYMA_08G160500,GLYMA_11G079000,GLYMA_12G015300,GLYMA_12G050900,GLYMA_12G159300,GLYMA_14G004600,GLYMA_15G105400,GLYMA_16G118900,GLYMA_18G009200,GLYMA_01G057100,GLYMA_02G115400,GLYMA_02G308500…
GO:MF	ATPase activity, coupled to transmembrane movement of substances	GO:0042626	0.00516278	2.28712	143	7075	75	18837	GLYMA_01G193600,GLYMA_13G220000,GLYMA_04G045400,GLYMA_07G121900,GLYMA_02G008000,GLYMA_05G030700,GLYMA_06G076100,GLYMA_06G189900,GLYMA_06G312300,GLYMA_10G052700,GLYMA_11G048300,GLYMA_13G063700,GLYMA_17G096100,GLYMA_19G210700,GLYMA_20G174800,GLYMA_04G046700,GLYMA_16G146600,GLYMA_16G209400,GLYMA_07G015800,GLYMA_03G183600,GLYMA_06G191400,GLYMA_07G233900,GLYMA_09G056300,GLYMA_13G097900,GLYMA_18G080900…
GO:MF	O-acetyltransferase activity	GO:0016413	0.00530855	2.27502	37	7075	25	18837	GLYMA_03G145900,GLYMA_02G171200,GLYMA_07G058800,GLYMA_13G049100,GLYMA_18G061200,GLYMA_10G178200,GLYMA_02G299100,GLYMA_19G155000,GLYMA_01G034300,GLYMA_02G031900,GLYMA_03G049600,GLYMA_05G190700,GLYMA_05G215300,GLYMA_06G283800,GLYMA_07G184600,GLYMA_07G185900,GLYMA_07G205200,GLYMA_08G021600,GLYMA_08G156100,GLYMA_11G081700,GLYMA_12G209600,GLYMA_13G291700,GLYMA_17G056200,GLYMA_18G279800,GLYMA_19G149100
GO:MF	peptidase activity, acting on L-amino acid peptides	GO:0070011	0.00618	2.20901	358	7075	167	18837	GLYMA_10G001100,GLYMA_17G168300,GLYMA_19G223300,GLYMA_09G137200,GLYMA_17G230700,GLYMA_15G156900,GLYMA_09G195100,GLYMA_18G300700,GLYMA_18G222100,GLYMA_10G147200,GLYMA_09G059000,GLYMA_06G045100,GLYMA_13G311300,GLYMA_17G016600,GLYMA_05G103200,GLYMA_06G027700,GLYMA_07G055300,GLYMA_10G241600,GLYMA_14G048000,GLYMA_14G085800,GLYMA_15G186400,GLYMA_17G073800,GLYMA_18G072500,GLYMA_19G139800,GLYMA_03G257900…
GO:MF	peptidase activity	GO:0008233	0.00636888	2.19594	375	7075	174	18837	GLYMA_10G001100,GLYMA_17G168300,GLYMA_19G223300,GLYMA_09G137200,GLYMA_17G230700,GLYMA_15G156900,GLYMA_09G195100,GLYMA_18G300700,GLYMA_18G222100,GLYMA_10G147200,GLYMA_09G059000,GLYMA_06G045100,GLYMA_13G311300,GLYMA_17G016600,GLYMA_05G103200,GLYMA_06G027700,GLYMA_07G055300,GLYMA_10G241600,GLYMA_14G048000,GLYMA_14G085800,GLYMA_15G186400,GLYMA_17G073800,GLYMA_18G072500,GLYMA_19G139800,GLYMA_03G257900…
GO:MF	endopeptidase activity	GO:0004175	0.00690912	2.16058	250	7075	121	18837	GLYMA_10G001100,GLYMA_17G168300,GLYMA_19G223300,GLYMA_09G137200,GLYMA_17G230700,GLYMA_09G195100,GLYMA_18G300700,GLYMA_10G147200,GLYMA_09G059000,GLYMA_06G045100,GLYMA_17G016600,GLYMA_05G103200,GLYMA_06G027700,GLYMA_07G055300,GLYMA_10G241600,GLYMA_14G048000,GLYMA_14G085800,GLYMA_15G186400,GLYMA_18G072500,GLYMA_19G139800,GLYMA_03G257900,GLYMA_09G070000,GLYMA_13G100100,GLYMA_09G069800,GLYMA_14G222700…
GO:MF	beta-galactosidase activity	GO:0004565	0.00736723	2.1327	14	7075	12	18837	GLYMA_13G327000,GLYMA_04G208500,GLYMA_04G208400,GLYMA_13G350700,GLYMA_14G070600,GLYMA_15G023800,GLYMA_02G051700,GLYMA_04G028600,GLYMA_06G157200,GLYMA_07G010400,GLYMA_08G193500,GLYMA_09G062900
GO:MF	oligosaccharyl transferase activity	GO:0004576	0.00736723	2.1327	14	7075	12	18837	GLYMA_01G009300,GLYMA_10G038000,GLYMA_11G120300,GLYMA_03G164400,GLYMA_10G210300,GLYMA_04G015300,GLYMA_06G015400,GLYMA_12G045400,GLYMA_16G077300,GLYMA_16G213300,GLYMA_19G165800,GLYMA_20G180300
GO:MF	magnesium ion binding	GO:0000287	0.00762035	2.11803	96	7075	53	18837	GLYMA_05G000700,GLYMA_09G153900,GLYMA_19G190900,GLYMA_05G237000,GLYMA_04G144300,GLYMA_18G213100,GLYMA_20G236000,GLYMA_04G162700,GLYMA_08G160500,GLYMA_08G268900,GLYMA_11G079000,GLYMA_15G025800,GLYMA_08G044100,GLYMA_01G118000,GLYMA_02G165000,GLYMA_02G165300,GLYMA_02G241200,GLYMA_03G055100,GLYMA_03G172700,GLYMA_03G176400,GLYMA_03G189700,GLYMA_03G190500,GLYMA_06G196400,GLYMA_06G208200,GLYMA_07G007700…
GO:MF	O-acyltransferase activity	GO:0008374	0.00775281	2.11054	62	7075	37	18837	GLYMA_03G145900,GLYMA_02G171200,GLYMA_07G036400,GLYMA_07G058800,GLYMA_13G049100,GLYMA_18G061200,GLYMA_19G046000,GLYMA_09G196400,GLYMA_03G008300,GLYMA_10G178200,GLYMA_02G299100,GLYMA_19G155000,GLYMA_01G034300,GLYMA_02G010600,GLYMA_02G031900,GLYMA_03G049600,GLYMA_03G139700,GLYMA_05G190700,GLYMA_05G215300,GLYMA_06G283800,GLYMA_07G184600,GLYMA_07G185900,GLYMA_07G205200,GLYMA_08G021600,GLYMA_08G156100…
GO:MF	oxidoreductase activity, acting on the CH-NH2 group of donors, oxygen as acceptor	GO:0016641	0.00902192	2.0447	8	7075	8	18837	GLYMA_10G090600,GLYMA_07G264200,GLYMA_17G009800,GLYMA_17G019300,GLYMA_05G007600,GLYMA_08G282800,GLYMA_15G112700,GLYMA_15G276400
GO:MF	triose-phosphate transmembrane transporter activity	GO:0071917	0.00902192	2.0447	8	7075	8	18837	GLYMA_17G088500,GLYMA_15G105900,GLYMA_08G312400,GLYMA_04G184300,GLYMA_06G181600,GLYMA_13G206700,GLYMA_14G025800,GLYMA_18G102700
GO:MF	cofactor binding	GO:0048037	0.00921235	2.03563	693	7075	303	18837	GLYMA_11G247600,GLYMA_12G019700,GLYMA_16G013900,GLYMA_16G078300,GLYMA_17G216000,GLYMA_18G208900,GLYMA_01G080700,GLYMA_10G255400,GLYMA_10G090600,GLYMA_06G107800,GLYMA_17G246500,GLYMA_08G107800,GLYMA_17G228800,GLYMA_02G273100,GLYMA_07G003400,GLYMA_08G222600,GLYMA_20G235500,GLYMA_12G032300,GLYMA_15G018000,GLYMA_15G127400,GLYMA_18G289500,GLYMA_02G166300,GLYMA_20G122400,GLYMA_16G021200,GLYMA_18G220600…
GO:MF	phosphotransferase activity, nitrogenous group as acceptor	GO:0016775	0.0092515	2.03379	23	7075	17	18837	GLYMA_10G188500,GLYMA_20G202200,GLYMA_03G251700,GLYMA_19G224200,GLYMA_20G090000,GLYMA_08G264900,GLYMA_15G196500,GLYMA_17G220800,GLYMA_01G042300,GLYMA_03G216700,GLYMA_05G241600,GLYMA_09G002600,GLYMA_10G141400,GLYMA_12G074100,GLYMA_14G007100,GLYMA_19G213300,GLYMA_20G087000
GO:MF	phosphorelay sensor kinase activity	GO:0000155	0.0092515	2.03379	23	7075	17	18837	GLYMA_10G188500,GLYMA_20G202200,GLYMA_03G251700,GLYMA_19G224200,GLYMA_20G090000,GLYMA_08G264900,GLYMA_15G196500,GLYMA_17G220800,GLYMA_01G042300,GLYMA_03G216700,GLYMA_05G241600,GLYMA_09G002600,GLYMA_10G141400,GLYMA_12G074100,GLYMA_14G007100,GLYMA_19G213300,GLYMA_20G087000
GO:MF	protein histidine kinase activity	GO:0004673	0.0092515	2.03379	23	7075	17	18837	GLYMA_10G188500,GLYMA_20G202200,GLYMA_03G251700,GLYMA_19G224200,GLYMA_20G090000,GLYMA_08G264900,GLYMA_15G196500,GLYMA_17G220800,GLYMA_01G042300,GLYMA_03G216700,GLYMA_05G241600,GLYMA_09G002600,GLYMA_10G141400,GLYMA_12G074100,GLYMA_14G007100,GLYMA_19G213300,GLYMA_20G087000
GO:MF	small molecule sensor activity	GO:0140299	0.0092515	2.03379	23	7075	17	18837	GLYMA_10G188500,GLYMA_20G202200,GLYMA_03G251700,GLYMA_19G224200,GLYMA_20G090000,GLYMA_08G264900,GLYMA_15G196500,GLYMA_17G220800,GLYMA_01G042300,GLYMA_03G216700,GLYMA_05G241600,GLYMA_09G002600,GLYMA_10G141400,GLYMA_12G074100,GLYMA_14G007100,GLYMA_19G213300,GLYMA_20G087000
GO:MF	ATPase activity, coupled	GO:0042623	0.0100308	1.99867	300	7075	141	18837	GLYMA_01G193600,GLYMA_13G220000,GLYMA_04G045400,GLYMA_07G121900,GLYMA_02G008000,GLYMA_10G147200,GLYMA_18G213100,GLYMA_20G236000,GLYMA_05G030700,GLYMA_06G076100,GLYMA_06G189900,GLYMA_06G312300,GLYMA_08G268900,GLYMA_10G052700,GLYMA_11G048300,GLYMA_13G063700,GLYMA_15G025800,GLYMA_17G002500,GLYMA_17G096100,GLYMA_18G287900,GLYMA_19G210700,GLYMA_20G073400,GLYMA_20G174800,GLYMA_04G046700,GLYMA_08G025900…
GO:MF	pyridoxal phosphate binding	GO:0030170	0.0104214	1.98208	80	7075	45	18837	GLYMA_16G013900,GLYMA_17G216000,GLYMA_10G255400,GLYMA_06G107800,GLYMA_17G228800,GLYMA_15G127400,GLYMA_04G051200,GLYMA_06G052100,GLYMA_08G108900,GLYMA_19G119200,GLYMA_02G038100,GLYMA_03G040600,GLYMA_08G138800,GLYMA_12G163700,GLYMA_15G262500,GLYMA_06G002900,GLYMA_08G063500,GLYMA_01G026700,GLYMA_01G197100,GLYMA_02G014800,GLYMA_02G065400,GLYMA_02G138400,GLYMA_03G167900,GLYMA_04G130900,GLYMA_05G181000…
GO:MF	signaling receptor activity	GO:0038023	0.0104214	1.98208	197	7075	97	18837	GLYMA_10G188500,GLYMA_20G202200,GLYMA_10G047900,GLYMA_16G047100,GLYMA_13G308400,GLYMA_16G015400,GLYMA_16G111700,GLYMA_06G155500,GLYMA_14G074700,GLYMA_02G242800,GLYMA_01G028700,GLYMA_02G036500,GLYMA_02G127800,GLYMA_03G251700,GLYMA_06G265600,GLYMA_08G255300,GLYMA_08G257700,GLYMA_10G222600,GLYMA_12G194100,GLYMA_13G034500,GLYMA_18G107600,GLYMA_18G185500,GLYMA_18G278200,GLYMA_20G173000,GLYMA_08G065900…
GO:MF	vitamin B6 binding	GO:0070279	0.0104214	1.98208	80	7075	45	18837	GLYMA_16G013900,GLYMA_17G216000,GLYMA_10G255400,GLYMA_06G107800,GLYMA_17G228800,GLYMA_15G127400,GLYMA_04G051200,GLYMA_06G052100,GLYMA_08G108900,GLYMA_19G119200,GLYMA_02G038100,GLYMA_03G040600,GLYMA_08G138800,GLYMA_12G163700,GLYMA_15G262500,GLYMA_06G002900,GLYMA_08G063500,GLYMA_01G026700,GLYMA_01G197100,GLYMA_02G014800,GLYMA_02G065400,GLYMA_02G138400,GLYMA_03G167900,GLYMA_04G130900,GLYMA_05G181000…
GO:MF	serine-type peptidase activity	GO:0008236	0.011301	1.94688	111	7075	59	18837	GLYMA_10G001100,GLYMA_09G137200,GLYMA_09G195100,GLYMA_10G147200,GLYMA_09G059000,GLYMA_06G045100,GLYMA_05G103200,GLYMA_10G241600,GLYMA_14G048000,GLYMA_09G070000,GLYMA_12G083100,GLYMA_13G100100,GLYMA_04G155900,GLYMA_14G222700,GLYMA_18G039000,GLYMA_06G083000,GLYMA_11G106800,GLYMA_14G122200,GLYMA_02G152400,GLYMA_05G019500,GLYMA_05G065900,GLYMA_05G068600,GLYMA_06G036100,GLYMA_06G116300,GLYMA_07G040100…
GO:MF	GTPase binding	GO:0051020	0.011301	1.94688	76	7075	43	18837	GLYMA_13G115800,GLYMA_09G268400,GLYMA_15G212800,GLYMA_09G256700,GLYMA_01G133400,GLYMA_03G034100,GLYMA_09G217300,GLYMA_09G274900,GLYMA_12G023400,GLYMA_20G190300,GLYMA_12G135200,GLYMA_01G144200,GLYMA_01G152100,GLYMA_02G250000,GLYMA_02G308000,GLYMA_02G312200,GLYMA_03G022900,GLYMA_03G238400,GLYMA_04G152200,GLYMA_07G139500,GLYMA_07G152800,GLYMA_07G218700,GLYMA_10G038700,GLYMA_10G200200,GLYMA_11G033800…
GO:MF	serine hydrolase activity	GO:0017171	0.011301	1.94688	111	7075	59	18837	GLYMA_10G001100,GLYMA_09G137200,GLYMA_09G195100,GLYMA_10G147200,GLYMA_09G059000,GLYMA_06G045100,GLYMA_05G103200,GLYMA_10G241600,GLYMA_14G048000,GLYMA_09G070000,GLYMA_12G083100,GLYMA_13G100100,GLYMA_04G155900,GLYMA_14G222700,GLYMA_18G039000,GLYMA_06G083000,GLYMA_11G106800,GLYMA_14G122200,GLYMA_02G152400,GLYMA_05G019500,GLYMA_05G065900,GLYMA_05G068600,GLYMA_06G036100,GLYMA_06G116300,GLYMA_07G040100…
GO:MF	carbohydrate transmembrane transporter activity	GO:0015144	0.0119725	1.92181	53	7075	32	18837	GLYMA_17G251100,GLYMA_04G015000,GLYMA_02G056200,GLYMA_04G238100,GLYMA_11G087700,GLYMA_15G105900,GLYMA_08G367100,GLYMA_05G142400,GLYMA_02G075100,GLYMA_07G189500,GLYMA_08G035300,GLYMA_11G119500,GLYMA_19G050300,GLYMA_01G067600,GLYMA_08G312400,GLYMA_06G000200,GLYMA_06G015000,GLYMA_06G125800,GLYMA_10G285100,GLYMA_11G092100,GLYMA_12G059900,GLYMA_04G000300,GLYMA_13G045000,GLYMA_13G002700,GLYMA_13G206700…
GO:MF	ARF guanyl-nucleotide exchange factor activity	GO:0005086	0.0134877	1.87006	13	7075	11	18837	GLYMA_13G115800,GLYMA_09G268400,GLYMA_01G133400,GLYMA_03G034100,GLYMA_01G144200,GLYMA_02G250000,GLYMA_02G312200,GLYMA_03G022900,GLYMA_14G066600,GLYMA_17G044000,GLYMA_18G221200
GO:MF	transferase activity, transferring acyl groups	GO:0016746	0.0163741	1.78584	282	7075	132	18837	GLYMA_19G190900,GLYMA_03G244600,GLYMA_09G035600,GLYMA_01G236500,GLYMA_03G145900,GLYMA_11G164500,GLYMA_17G036600,GLYMA_01G028900,GLYMA_01G215500,GLYMA_02G005500,GLYMA_02G171200,GLYMA_06G214800,GLYMA_07G036400,GLYMA_07G058800,GLYMA_08G363600,GLYMA_11G027000,GLYMA_12G002000,GLYMA_13G049100,GLYMA_14G004600,GLYMA_15G140300,GLYMA_17G132300,GLYMA_18G009200,GLYMA_18G061200,GLYMA_19G046000,GLYMA_03G228900…
GO:MF	serine-type exopeptidase activity	GO:0070008	0.0178934	1.74731	24	7075	17	18837	GLYMA_12G083100,GLYMA_04G155900,GLYMA_14G222700,GLYMA_14G122200,GLYMA_08G245500,GLYMA_09G226700,GLYMA_09G249500,GLYMA_10G104300,GLYMA_10G207300,GLYMA_10G212500,GLYMA_11G191200,GLYMA_15G090300,GLYMA_16G082700,GLYMA_16G145300,GLYMA_18G242900,GLYMA_20G015400,GLYMA_20G178600
GO:MF	proton-exporting ATPase activity, phosphorylative mechanism	GO:0008553	0.0178934	1.74731	24	7075	17	18837	GLYMA_05G030700,GLYMA_06G076100,GLYMA_06G189900,GLYMA_17G096100,GLYMA_04G046700,GLYMA_16G146600,GLYMA_09G056300,GLYMA_13G097900,GLYMA_02G065500,GLYMA_03G175200,GLYMA_04G075100,GLYMA_04G174800,GLYMA_13G139900,GLYMA_15G162600,GLYMA_16G050200,GLYMA_19G101000,GLYMA_19G175900
GO:MF	DNA replication origin binding	GO:0003688	0.018037	1.74384	10	7075	9	18837	GLYMA_01G187400,GLYMA_02G106600,GLYMA_04G003800,GLYMA_08G333800,GLYMA_08G349400,GLYMA_13G156400,GLYMA_13G340100,GLYMA_15G034300,GLYMA_17G104000
GO:MF	transmembrane signaling receptor activity	GO:0004888	0.0185174	1.73242	147	7075	74	18837	GLYMA_10G047900,GLYMA_16G047100,GLYMA_13G308400,GLYMA_16G015400,GLYMA_16G111700,GLYMA_06G155500,GLYMA_14G074700,GLYMA_02G242800,GLYMA_01G028700,GLYMA_02G036500,GLYMA_02G127800,GLYMA_06G265600,GLYMA_08G255300,GLYMA_08G257700,GLYMA_10G222600,GLYMA_12G194100,GLYMA_13G034500,GLYMA_18G107600,GLYMA_18G185500,GLYMA_18G278200,GLYMA_20G173000,GLYMA_08G065900,GLYMA_05G041300,GLYMA_15G106400,GLYMA_15G004700…
GO:MF	ATPase activity	GO:0016887	0.0185174	1.73242	372	7075	169	18837	GLYMA_01G193600,GLYMA_13G220000,GLYMA_04G045400,GLYMA_07G121900,GLYMA_02G008000,GLYMA_10G147200,GLYMA_17G027200,GLYMA_09G268300,GLYMA_18G213100,GLYMA_02G170500,GLYMA_20G236000,GLYMA_01G155300,GLYMA_05G030700,GLYMA_06G076100,GLYMA_06G189900,GLYMA_06G312300,GLYMA_08G268900,GLYMA_09G190500,GLYMA_10G052700,GLYMA_11G048300,GLYMA_13G063700,GLYMA_15G015300,GLYMA_15G025800,GLYMA_16G111200,GLYMA_17G002500…
GO:MF	oxidoreductase activity, acting on the CH-OH group of donors, oxygen as acceptor	GO:0016899	0.0187224	1.72764	7	7075	7	18837	GLYMA_02G166300,GLYMA_19G166500,GLYMA_03G260600,GLYMA_05G079900,GLYMA_08G175800,GLYMA_10G104100,GLYMA_15G250800
GO:MF	carbohydrate:cation symporter activity	GO:0005402	0.0202644	1.69327	38	7075	24	18837	GLYMA_17G251100,GLYMA_04G015000,GLYMA_02G056200,GLYMA_11G087700,GLYMA_08G367100,GLYMA_05G142400,GLYMA_02G075100,GLYMA_07G189500,GLYMA_08G035300,GLYMA_11G119500,GLYMA_19G050300,GLYMA_01G067600,GLYMA_06G000200,GLYMA_06G015000,GLYMA_10G285100,GLYMA_11G092100,GLYMA_12G059900,GLYMA_04G000300,GLYMA_13G045000,GLYMA_13G213300,GLYMA_15G099500,GLYMA_18G123400,GLYMA_19G152400,GLYMA_20G144100
GO:MF	carbohydrate:proton symporter activity	GO:0005351	0.0202644	1.69327	38	7075	24	18837	GLYMA_17G251100,GLYMA_04G015000,GLYMA_02G056200,GLYMA_11G087700,GLYMA_08G367100,GLYMA_05G142400,GLYMA_02G075100,GLYMA_07G189500,GLYMA_08G035300,GLYMA_11G119500,GLYMA_19G050300,GLYMA_01G067600,GLYMA_06G000200,GLYMA_06G015000,GLYMA_10G285100,GLYMA_11G092100,GLYMA_12G059900,GLYMA_04G000300,GLYMA_13G045000,GLYMA_13G213300,GLYMA_15G099500,GLYMA_18G123400,GLYMA_19G152400,GLYMA_20G144100
GO:MF	lyase activity	GO:0016829	0.0202644	1.69327	187	7075	91	18837	GLYMA_07G261400,GLYMA_09G153900,GLYMA_19G190900,GLYMA_12G015700,GLYMA_04G144300,GLYMA_09G203500,GLYMA_19G160800,GLYMA_03G191500,GLYMA_10G016200,GLYMA_11G244900,GLYMA_12G100500,GLYMA_14G004600,GLYMA_15G210300,GLYMA_20G109900,GLYMA_01G167500,GLYMA_12G234300,GLYMA_18G021500,GLYMA_02G308500,GLYMA_12G037400,GLYMA_12G092300,GLYMA_13G133800,GLYMA_01G019200,GLYMA_06G020300,GLYMA_06G303200,GLYMA_06G308800…
GO:MF	structural constituent of cytoskeleton	GO:0005200	0.0202644	1.69327	34	7075	22	18837	GLYMA_01G244400,GLYMA_04G023900,GLYMA_05G110200,GLYMA_06G024100,GLYMA_08G081100,GLYMA_19G127700,GLYMA_20G136000,GLYMA_10G235100,GLYMA_03G124400,GLYMA_05G126100,GLYMA_05G157300,GLYMA_05G207500,GLYMA_06G036500,GLYMA_08G014200,GLYMA_08G115100,GLYMA_10G255500,GLYMA_14G219300,GLYMA_15G132200,GLYMA_17G156900,GLYMA_17G258300,GLYMA_19G253300,GLYMA_20G159200
GO:MF	lipid transporter activity	GO:0005319	0.0202644	1.69327	65	7075	37	18837	GLYMA_07G132900,GLYMA_18G213100,GLYMA_01G210600,GLYMA_08G268900,GLYMA_14G001500,GLYMA_15G025800,GLYMA_04G017300,GLYMA_06G191400,GLYMA_02G004000,GLYMA_02G057200,GLYMA_04G228700,GLYMA_05G028500,GLYMA_05G056800,GLYMA_06G017700,GLYMA_06G105500,GLYMA_06G109500,GLYMA_06G191300,GLYMA_06G196400,GLYMA_07G007700,GLYMA_07G270900,GLYMA_08G163800,GLYMA_10G004400,GLYMA_10G182600,GLYMA_11G031400,GLYMA_11G244600…
GO:MF	ion transmembrane transporter activity	GO:0015075	0.0244239	1.61219	477	7075	211	18837	GLYMA_01G193600,GLYMA_06G156700,GLYMA_08G254200,GLYMA_16G062600,GLYMA_17G010500,GLYMA_14G169300,GLYMA_14G169700,GLYMA_13G308400,GLYMA_04G045400,GLYMA_12G008100,GLYMA_07G145900,GLYMA_04G252000,GLYMA_06G052500,GLYMA_09G262000,GLYMA_17G088500,GLYMA_01G010100,GLYMA_16G111700,GLYMA_19G255300,GLYMA_17G251100,GLYMA_04G015000,GLYMA_02G019400,GLYMA_02G056200,GLYMA_02G299700,GLYMA_04G237400,GLYMA_05G030700…
GO:MF	calcium-transporting ATPase activity	GO:0005388	0.0264723	1.57721	12	7075	10	18837	GLYMA_01G193600,GLYMA_04G045400,GLYMA_11G048300,GLYMA_04G046700,GLYMA_02G186100,GLYMA_03G134200,GLYMA_06G046000,GLYMA_10G107700,GLYMA_17G057800,GLYMA_19G136400
GO:MF	inorganic molecular entity transmembrane transporter activity	GO:0015318	0.0264852	1.577	468	7075	207	18837	GLYMA_01G193600,GLYMA_06G156700,GLYMA_08G254200,GLYMA_16G062600,GLYMA_17G010500,GLYMA_14G169300,GLYMA_14G169700,GLYMA_13G333100,GLYMA_13G308400,GLYMA_04G045400,GLYMA_12G008100,GLYMA_07G145900,GLYMA_04G252000,GLYMA_09G262000,GLYMA_17G088500,GLYMA_01G010100,GLYMA_16G111700,GLYMA_19G255300,GLYMA_17G251100,GLYMA_04G015000,GLYMA_01G208200,GLYMA_02G056200,GLYMA_02G299700,GLYMA_04G237400,GLYMA_05G030700…
GO:MF	protein serine/threonine kinase activity	GO:0004674	0.0264852	1.577	584	7075	254	18837	GLYMA_10G047900,GLYMA_07G173000,GLYMA_13G224500,GLYMA_16G047100,GLYMA_08G187400,GLYMA_19G060500,GLYMA_09G216400,GLYMA_17G148800,GLYMA_16G015400,GLYMA_13G266100,GLYMA_01G192100,GLYMA_01G197800,GLYMA_06G155500,GLYMA_14G074700,GLYMA_06G275800,GLYMA_02G242800,GLYMA_01G028700,GLYMA_01G150700,GLYMA_02G036500,GLYMA_02G061700,GLYMA_02G127800,GLYMA_03G262500,GLYMA_04G188800,GLYMA_05G039900,GLYMA_05G090900…
GO:MF	malate dehydrogenase activity	GO:0016615	0.0273312	1.56334	21	7075	15	18837	GLYMA_17G100600,GLYMA_01G008500,GLYMA_02G005500,GLYMA_12G159300,GLYMA_05G227400,GLYMA_04G086300,GLYMA_03G014600,GLYMA_03G102900,GLYMA_05G026300,GLYMA_06G087800,GLYMA_06G231500,GLYMA_10G006500,GLYMA_13G104800,GLYMA_15G019300,GLYMA_16G077800
GO:MF	transmembrane receptor protein kinase activity	GO:0019199	0.0296942	1.52733	138	7075	69	18837	GLYMA_10G047900,GLYMA_16G047100,GLYMA_16G015400,GLYMA_06G155500,GLYMA_14G074700,GLYMA_02G242800,GLYMA_01G028700,GLYMA_02G036500,GLYMA_02G127800,GLYMA_06G265600,GLYMA_08G255300,GLYMA_08G257700,GLYMA_10G222600,GLYMA_13G034500,GLYMA_18G107600,GLYMA_18G185500,GLYMA_18G278200,GLYMA_20G173000,GLYMA_08G065900,GLYMA_05G041300,GLYMA_15G106400,GLYMA_15G004700,GLYMA_15G023200,GLYMA_18G185400,GLYMA_18G217000…
GO:MF	sugar transmembrane transporter activity	GO:0051119	0.0309928	1.50874	41	7075	25	18837	GLYMA_17G251100,GLYMA_04G015000,GLYMA_02G056200,GLYMA_04G238100,GLYMA_11G087700,GLYMA_08G367100,GLYMA_05G142400,GLYMA_07G189500,GLYMA_08G035300,GLYMA_11G119500,GLYMA_19G050300,GLYMA_01G067600,GLYMA_06G000200,GLYMA_06G015000,GLYMA_06G125800,GLYMA_10G285100,GLYMA_11G092100,GLYMA_12G059900,GLYMA_04G000300,GLYMA_13G045000,GLYMA_13G002700,GLYMA_13G213300,GLYMA_15G099500,GLYMA_19G152400,GLYMA_20G144100
GO:MF	NAD binding	GO:0051287	0.0334162	1.47604	71	7075	39	18837	GLYMA_11G247600,GLYMA_07G003400,GLYMA_16G044900,GLYMA_01G008500,GLYMA_08G160500,GLYMA_11G079000,GLYMA_18G009200,GLYMA_01G057100,GLYMA_02G115400,GLYMA_05G152000,GLYMA_05G227400,GLYMA_13G133800,GLYMA_04G086300,GLYMA_05G240700,GLYMA_02G241200,GLYMA_03G014600,GLYMA_03G092700,GLYMA_03G102900,GLYMA_04G193400,GLYMA_04G210000,GLYMA_05G226700,GLYMA_06G087800,GLYMA_07G019900,GLYMA_07G059800,GLYMA_07G103000…
GO:MF	malic enzyme activity	GO:0004470	0.03575	1.44672	9	7075	8	18837	GLYMA_01G008500,GLYMA_05G227400,GLYMA_04G086300,GLYMA_03G014600,GLYMA_03G102900,GLYMA_06G087800,GLYMA_15G019300,GLYMA_16G077800
GO:MF	malate dehydrogenase (decarboxylating) (NAD+) activity	GO:0004471	0.03575	1.44672	9	7075	8	18837	GLYMA_01G008500,GLYMA_05G227400,GLYMA_04G086300,GLYMA_03G014600,GLYMA_03G102900,GLYMA_06G087800,GLYMA_15G019300,GLYMA_16G077800
GO:MF	xylanase activity	GO:0097599	0.03575	1.44672	9	7075	8	18837	GLYMA_08G180900,GLYMA_02G013300,GLYMA_13G088000,GLYMA_19G215500,GLYMA_06G105300,GLYMA_03G218700,GLYMA_08G074700,GLYMA_10G013900
GO:MF	xylan 1,4-beta-xylosidase activity	GO:0009044	0.03575	1.44672	9	7075	8	18837	GLYMA_08G180900,GLYMA_02G013300,GLYMA_13G088000,GLYMA_19G215500,GLYMA_06G105300,GLYMA_03G218700,GLYMA_08G074700,GLYMA_10G013900
GO:MF	transmembrane receptor protein serine/threonine kinase activity	GO:0004675	0.0378418	1.42203	137	7075	68	18837	GLYMA_10G047900,GLYMA_16G047100,GLYMA_16G015400,GLYMA_06G155500,GLYMA_14G074700,GLYMA_02G242800,GLYMA_01G028700,GLYMA_02G036500,GLYMA_02G127800,GLYMA_06G265600,GLYMA_08G255300,GLYMA_08G257700,GLYMA_10G222600,GLYMA_13G034500,GLYMA_18G107600,GLYMA_18G185500,GLYMA_18G278200,GLYMA_20G173000,GLYMA_08G065900,GLYMA_05G041300,GLYMA_15G106400,GLYMA_15G004700,GLYMA_15G023200,GLYMA_18G185400,GLYMA_18G217000…
GO:MF	pyruvate dehydrogenase (acetyl-transferring) activity	GO:0004739	0.0398156	1.39995	6	7075	6	18837	GLYMA_02G026800,GLYMA_14G186900,GLYMA_02G294500,GLYMA_03G261000,GLYMA_08G292800,GLYMA_14G020200
GO:MF	vitamin binding	GO:0019842	0.0398156	1.39995	119	7075	60	18837	GLYMA_16G013900,GLYMA_17G216000,GLYMA_10G255400,GLYMA_06G107800,GLYMA_17G228800,GLYMA_15G127400,GLYMA_20G122400,GLYMA_18G245900,GLYMA_04G051200,GLYMA_06G052100,GLYMA_08G108900,GLYMA_19G119200,GLYMA_02G038100,GLYMA_03G040600,GLYMA_08G138800,GLYMA_12G163700,GLYMA_15G262500,GLYMA_06G002900,GLYMA_08G063500,GLYMA_01G026700,GLYMA_01G118000,GLYMA_01G162700,GLYMA_01G197100,GLYMA_02G014800,GLYMA_02G065400…
GO:MF	pyruvate dehydrogenase activity	GO:0004738	0.0398156	1.39995	6	7075	6	18837	GLYMA_02G026800,GLYMA_14G186900,GLYMA_02G294500,GLYMA_03G261000,GLYMA_08G292800,GLYMA_14G020200
GO:MF	phosphopyruvate hydratase activity	GO:0004634	0.0398156	1.39995	6	7075	6	18837	GLYMA_09G153900,GLYMA_19G190900,GLYMA_04G144300,GLYMA_03G190500,GLYMA_06G208200,GLYMA_14G009600
GO:MF	clathrin light chain binding	GO:0032051	0.0398156	1.39995	6	7075	6	18837	GLYMA_11G231100,GLYMA_01G179300,GLYMA_02G228400,GLYMA_02G258200,GLYMA_14G195400,GLYMA_18G026000
GO:MF	isocitrate dehydrogenase activity	GO:0004448	0.0398156	1.39995	6	7075	6	18837	GLYMA_08G160500,GLYMA_16G118900,GLYMA_02G042100,GLYMA_02G241200,GLYMA_10G058100,GLYMA_13G144900
GO:MF	sterol binding	GO:0032934	0.04197	1.37706	18	7075	13	18837	GLYMA_07G132900,GLYMA_01G210600,GLYMA_05G056800,GLYMA_06G109500,GLYMA_07G225600,GLYMA_11G031400,GLYMA_11G244600,GLYMA_13G100000,GLYMA_15G037400,GLYMA_17G139200,GLYMA_18G012500,GLYMA_18G182000,GLYMA_20G025600
GO:MF	steroid binding	GO:0005496	0.04197	1.37706	18	7075	13	18837	GLYMA_07G132900,GLYMA_01G210600,GLYMA_05G056800,GLYMA_06G109500,GLYMA_07G225600,GLYMA_11G031400,GLYMA_11G244600,GLYMA_13G100000,GLYMA_15G037400,GLYMA_17G139200,GLYMA_18G012500,GLYMA_18G182000,GLYMA_20G025600
GO:MF	alpha-L-arabinofuranosidase activity	GO:0046556	0.0492666	1.30745	11	7075	9	18837	GLYMA_08G180900,GLYMA_02G013300,GLYMA_13G088000,GLYMA_19G215500,GLYMA_06G105300,GLYMA_03G218700,GLYMA_08G074700,GLYMA_10G013900,GLYMA_11G131700
GO:MF	dolichyl-diphosphooligosaccharide-protein glycotransferase activity	GO:0004579	0.0492666	1.30745	11	7075	9	18837	GLYMA_10G038000,GLYMA_11G120300,GLYMA_03G164400,GLYMA_10G210300,GLYMA_04G015300,GLYMA_06G015400,GLYMA_12G045400,GLYMA_19G165800,GLYMA_20G180300

## Sheet: Tan
source	term_name	term_id	adjusted_p_value	negative_log10_of_adjusted_p_value	term_size	query_size	intersection_size	effective_domain_size	intersections
GO:MF	iron ion binding	GO:0005506	0.0052362	2.28098	186	167	9	18837	GLYMA_13G326400,GLYMA_03G143700,GLYMA_11G051800,GLYMA_07G220500,GLYMA_09G218600,GLYMA_11G050400,GLYMA_11G062600,GLYMA_19G144700,GLYMA_08G056400
GO:MF	oxidoreductase activity, acting on paired donors, with incorporation or reduction of molecular oxygen	GO:0016705	0.0052362	2.28098	177	167	9	18837	GLYMA_03G143700,GLYMA_11G051800,GLYMA_07G220500,GLYMA_09G218600,GLYMA_10G128700,GLYMA_11G050400,GLYMA_11G062600,GLYMA_19G144700,GLYMA_13G218200
GO:MF	oxidoreductase activity, acting on paired donors, with incorporation or reduction of molecular oxygen, NAD(P)H as one donor, and incorporation of one atom of oxygen	GO:0016709	0.0113759	1.94402	89	167	6	18837	GLYMA_03G143700,GLYMA_07G220500,GLYMA_09G218600,GLYMA_10G128700,GLYMA_11G062600,GLYMA_19G144700
GO:MF	monooxygenase activity	GO:0004497	0.0199186	1.70074	146	167	7	18837	GLYMA_03G143700,GLYMA_11G051800,GLYMA_07G220500,GLYMA_09G218600,GLYMA_10G128700,GLYMA_11G062600,GLYMA_19G144700
GO:MF	endopeptidase inhibitor activity	GO:0004866	0.0213234	1.67114	44	167	4	18837	GLYMA_08G341300,GLYMA_08G341400,GLYMA_16G212100,GLYMA_16G212200
GO:MF	oxidoreductase activity	GO:0016491	0.0213234	1.67114	1101	167	21	18837	GLYMA_07G039900,GLYMA_13G326400,GLYMA_03G143700,GLYMA_05G137800,GLYMA_11G051800,GLYMA_01G046000,GLYMA_04G213900,GLYMA_05G125200,GLYMA_07G048600,GLYMA_07G220500,GLYMA_09G027000,GLYMA_09G218600,GLYMA_09G269500,GLYMA_10G128700,GLYMA_11G050400,GLYMA_11G062600,GLYMA_13G275800,GLYMA_19G144700,GLYMA_U040600,GLYMA_07G212800,GLYMA_13G218200
GO:MF	peptidase inhibitor activity	GO:0030414	0.0213234	1.67114	44	167	4	18837	GLYMA_08G341300,GLYMA_08G341400,GLYMA_16G212100,GLYMA_16G212200
GO:MF	peptidase regulator activity	GO:0061134	0.0213234	1.67114	47	167	4	18837	GLYMA_08G341300,GLYMA_08G341400,GLYMA_16G212100,GLYMA_16G212200
GO:MF	endopeptidase regulator activity	GO:0061135	0.0213234	1.67114	45	167	4	18837	GLYMA_08G341300,GLYMA_08G341400,GLYMA_16G212100,GLYMA_16G212200
GO:MF	DNA-binding transcription factor activity	GO:0003700	0.0361157	1.4423	630	167	14	18837	GLYMA_05G030000,GLYMA_18G238200,GLYMA_10G092100,GLYMA_01G216000,GLYMA_04G043800,GLYMA_09G254800,GLYMA_10G239400,GLYMA_10G295200,GLYMA_16G155300,GLYMA_17G131900,GLYMA_17G210500,GLYMA_20G155100,GLYMA_16G047600,GLYMA_20G168500
GO:MF	heme binding	GO:0020037	0.045869	1.33848	200	167	7	18837	GLYMA_03G143700,GLYMA_11G051800,GLYMA_07G220500,GLYMA_09G218600,GLYMA_11G062600,GLYMA_19G144700,GLYMA_07G212800

## Sheet: Red
source	term_name	term_id	adjusted_p_value	negative_log10_of_adjusted_p_value	term_size	query_size	intersection_size	effective_domain_size	intersections
GO:MF	glucosyltransferase activity	GO:0046527	1.18703e-07	6.92554	160	811	28	18837	GLYMA_02G104300,GLYMA_07G215500,GLYMA_17G065200,GLYMA_19G187100,GLYMA_13G202500,GLYMA_06G069600,GLYMA_08G338500,GLYMA_11G253900,GLYMA_13G095100,GLYMA_17G065000,GLYMA_17G065100,GLYMA_19G022900,GLYMA_02G104900,GLYMA_13G095000,GLYMA_17G065400,GLYMA_04G067900,GLYMA_14G054400,GLYMA_08G107500,GLYMA_15G275000,GLYMA_01G014000,GLYMA_05G138700,GLYMA_06G292500,GLYMA_09G073600,GLYMA_11G010400,GLYMA_13G095200…
GO:MF	transferase activity, transferring hexosyl groups	GO:0016758	4.61443e-07	6.33588	362	811	43	18837	GLYMA_02G029900,GLYMA_02G104300,GLYMA_07G215500,GLYMA_17G065200,GLYMA_19G038000,GLYMA_19G187100,GLYMA_13G202500,GLYMA_09G269900,GLYMA_06G069600,GLYMA_03G019700,GLYMA_08G338500,GLYMA_09G128300,GLYMA_10G107900,GLYMA_11G253900,GLYMA_13G095100,GLYMA_17G065000,GLYMA_17G065100,GLYMA_19G022900,GLYMA_02G104900,GLYMA_13G095000,GLYMA_17G065400,GLYMA_04G067900,GLYMA_14G054400,GLYMA_08G107500,GLYMA_11G243000…
GO:MF	transferase activity, transferring glycosyl groups	GO:0016757	1.64876e-06	5.78284	498	811	51	18837	GLYMA_02G026900,GLYMA_02G029900,GLYMA_02G104300,GLYMA_07G215500,GLYMA_08G114200,GLYMA_17G065200,GLYMA_19G038000,GLYMA_19G187100,GLYMA_13G202500,GLYMA_09G269900,GLYMA_06G069600,GLYMA_03G019700,GLYMA_10G200700,GLYMA_08G338500,GLYMA_09G128300,GLYMA_10G107900,GLYMA_11G253900,GLYMA_13G095100,GLYMA_17G065000,GLYMA_17G065100,GLYMA_19G022900,GLYMA_02G104900,GLYMA_13G095000,GLYMA_17G065400,GLYMA_04G067900…
GO:MF	xyloglucan:xyloglucosyl transferase activity	GO:0016762	2.00069e-06	5.69882	29	811	11	18837	GLYMA_17G065200,GLYMA_11G253900,GLYMA_13G095100,GLYMA_17G065000,GLYMA_17G065100,GLYMA_13G095000,GLYMA_17G065400,GLYMA_05G138700,GLYMA_13G095200,GLYMA_17G065300,GLYMA_18G003200
GO:MF	protein kinase activity	GO:0004672	3.56183e-06	5.44833	869	811	73	18837	GLYMA_01G182400,GLYMA_04G220400,GLYMA_06G036400,GLYMA_11G179600,GLYMA_14G083100,GLYMA_12G187700,GLYMA_07G255400,GLYMA_14G212100,GLYMA_10G023300,GLYMA_01G211900,GLYMA_05G097300,GLYMA_07G151000,GLYMA_07G173100,GLYMA_11G087200,GLYMA_14G057400,GLYMA_11G223200,GLYMA_14G059100,GLYMA_05G150800,GLYMA_03G227300,GLYMA_05G159200,GLYMA_02G069400,GLYMA_08G020800,GLYMA_11G204700,GLYMA_11G254000,GLYMA_13G033400…
GO:MF	UDP-glycosyltransferase activity	GO:0008194	4.63051e-06	5.33437	228	811	30	18837	GLYMA_02G104300,GLYMA_07G215500,GLYMA_19G038000,GLYMA_19G187100,GLYMA_13G202500,GLYMA_09G269900,GLYMA_06G069600,GLYMA_03G019700,GLYMA_08G338500,GLYMA_09G128300,GLYMA_10G107900,GLYMA_19G022900,GLYMA_02G104900,GLYMA_04G067900,GLYMA_14G054400,GLYMA_08G107500,GLYMA_11G243000,GLYMA_15G275000,GLYMA_01G014000,GLYMA_06G292500,GLYMA_09G073600,GLYMA_10G264600,GLYMA_11G010400,GLYMA_12G107700,GLYMA_13G264600…
GO:MF	phosphotransferase activity, alcohol group as acceptor	GO:0016773	7.8042e-06	5.10767	996	811	79	18837	GLYMA_01G182400,GLYMA_04G220400,GLYMA_16G200600,GLYMA_19G000700,GLYMA_06G036400,GLYMA_11G179600,GLYMA_14G083100,GLYMA_12G187700,GLYMA_07G255400,GLYMA_14G212100,GLYMA_10G023300,GLYMA_01G211900,GLYMA_20G170300,GLYMA_05G097300,GLYMA_07G151000,GLYMA_07G173100,GLYMA_11G087200,GLYMA_14G057400,GLYMA_11G223200,GLYMA_14G059100,GLYMA_05G150800,GLYMA_03G227300,GLYMA_05G159200,GLYMA_02G069400,GLYMA_08G020800…
GO:MF	transferase activity	GO:0016740	2.03402e-05	4.69165	2823	811	174	18837	GLYMA_01G182400,GLYMA_02G026900,GLYMA_02G029900,GLYMA_02G104300,GLYMA_03G036700,GLYMA_04G026500,GLYMA_04G220400,GLYMA_07G215500,GLYMA_08G114200,GLYMA_08G147200,GLYMA_11G242300,GLYMA_15G086200,GLYMA_16G200600,GLYMA_17G065200,GLYMA_18G014800,GLYMA_19G000700,GLYMA_19G038000,GLYMA_19G187100,GLYMA_06G036400,GLYMA_11G179600,GLYMA_13G202500,GLYMA_14G083100,GLYMA_09G269900,GLYMA_06G069600,GLYMA_12G187700…
GO:MF	kinase activity	GO:0016301	4.29262e-05	4.36728	1063	811	80	18837	GLYMA_01G182400,GLYMA_04G220400,GLYMA_16G200600,GLYMA_19G000700,GLYMA_06G036400,GLYMA_11G179600,GLYMA_14G083100,GLYMA_12G187700,GLYMA_07G255400,GLYMA_14G212100,GLYMA_10G023300,GLYMA_01G211900,GLYMA_20G170300,GLYMA_05G097300,GLYMA_07G151000,GLYMA_07G173100,GLYMA_11G087200,GLYMA_14G057400,GLYMA_11G223200,GLYMA_14G059100,GLYMA_05G150800,GLYMA_03G227300,GLYMA_05G159200,GLYMA_02G069400,GLYMA_08G020800…
GO:MF	adenyl ribonucleotide binding	GO:0032559	0.000170964	3.7671	1739	811	114	18837	GLYMA_01G182400,GLYMA_04G220400,GLYMA_10G227400,GLYMA_11G242300,GLYMA_14G217400,GLYMA_15G070100,GLYMA_15G148500,GLYMA_18G014800,GLYMA_20G239800,GLYMA_06G036400,GLYMA_09G257900,GLYMA_11G179600,GLYMA_12G227000,GLYMA_06G254300,GLYMA_14G083100,GLYMA_12G187700,GLYMA_07G255400,GLYMA_14G212100,GLYMA_10G023300,GLYMA_17G112700,GLYMA_01G211900,GLYMA_10G106500,GLYMA_11G256200,GLYMA_03G037000,GLYMA_07G151000…
GO:MF	adenyl nucleotide binding	GO:0030554	0.00018274	3.73817	1745	811	114	18837	GLYMA_01G182400,GLYMA_04G220400,GLYMA_10G227400,GLYMA_11G242300,GLYMA_14G217400,GLYMA_15G070100,GLYMA_15G148500,GLYMA_18G014800,GLYMA_20G239800,GLYMA_06G036400,GLYMA_09G257900,GLYMA_11G179600,GLYMA_12G227000,GLYMA_06G254300,GLYMA_14G083100,GLYMA_12G187700,GLYMA_07G255400,GLYMA_14G212100,GLYMA_10G023300,GLYMA_17G112700,GLYMA_01G211900,GLYMA_10G106500,GLYMA_11G256200,GLYMA_03G037000,GLYMA_07G151000…
GO:MF	UDP-glucosyltransferase activity	GO:0035251	0.000836047	3.07777	122	811	17	18837	GLYMA_02G104300,GLYMA_07G215500,GLYMA_19G187100,GLYMA_13G202500,GLYMA_06G069600,GLYMA_08G338500,GLYMA_19G022900,GLYMA_02G104900,GLYMA_04G067900,GLYMA_14G054400,GLYMA_08G107500,GLYMA_15G275000,GLYMA_01G014000,GLYMA_06G292500,GLYMA_09G073600,GLYMA_11G010400,GLYMA_13G264600
GO:MF	purine ribonucleotide binding	GO:0032555	0.00259119	2.5865	1959	811	119	18837	GLYMA_01G182400,GLYMA_04G220400,GLYMA_10G227400,GLYMA_11G242300,GLYMA_12G049700,GLYMA_14G217400,GLYMA_15G070100,GLYMA_15G148500,GLYMA_18G014800,GLYMA_20G239800,GLYMA_06G036400,GLYMA_09G257900,GLYMA_11G179600,GLYMA_12G227000,GLYMA_17G226700,GLYMA_06G254300,GLYMA_14G083100,GLYMA_12G187700,GLYMA_07G255400,GLYMA_14G212100,GLYMA_10G023300,GLYMA_17G112700,GLYMA_01G211900,GLYMA_10G106500,GLYMA_11G256200…
GO:MF	purine nucleotide binding	GO:0017076	0.00268878	2.57044	1966	811	119	18837	GLYMA_01G182400,GLYMA_04G220400,GLYMA_10G227400,GLYMA_11G242300,GLYMA_12G049700,GLYMA_14G217400,GLYMA_15G070100,GLYMA_15G148500,GLYMA_18G014800,GLYMA_20G239800,GLYMA_06G036400,GLYMA_09G257900,GLYMA_11G179600,GLYMA_12G227000,GLYMA_17G226700,GLYMA_06G254300,GLYMA_14G083100,GLYMA_12G187700,GLYMA_07G255400,GLYMA_14G212100,GLYMA_10G023300,GLYMA_17G112700,GLYMA_01G211900,GLYMA_10G106500,GLYMA_11G256200…
GO:MF	ribonucleotide binding	GO:0032553	0.00268878	2.57044	1988	811	120	18837	GLYMA_01G182400,GLYMA_04G220400,GLYMA_10G227400,GLYMA_11G242300,GLYMA_12G049700,GLYMA_14G217400,GLYMA_15G070100,GLYMA_15G148500,GLYMA_18G014800,GLYMA_20G239800,GLYMA_06G036400,GLYMA_09G257900,GLYMA_11G179600,GLYMA_12G227000,GLYMA_17G226700,GLYMA_06G254300,GLYMA_14G083100,GLYMA_12G187700,GLYMA_07G255400,GLYMA_14G212100,GLYMA_10G023300,GLYMA_17G112700,GLYMA_01G211900,GLYMA_10G106500,GLYMA_11G256200…
GO:MF	ADP binding	GO:0043531	0.00268878	2.57044	75	811	12	18837	GLYMA_06G254300,GLYMA_03G037000,GLYMA_03G047000,GLYMA_13G184800,GLYMA_13G190300,GLYMA_13G195600,GLYMA_18G283200,GLYMA_U008900,GLYMA_03G046500,GLYMA_13G192100,GLYMA_14G199400,GLYMA_11G058900
GO:MF	carbohydrate derivative binding	GO:0097367	0.00272377	2.56483	1999	811	120	18837	GLYMA_01G182400,GLYMA_04G220400,GLYMA_10G227400,GLYMA_11G242300,GLYMA_12G049700,GLYMA_14G217400,GLYMA_15G070100,GLYMA_15G148500,GLYMA_18G014800,GLYMA_20G239800,GLYMA_06G036400,GLYMA_09G257900,GLYMA_11G179600,GLYMA_12G227000,GLYMA_17G226700,GLYMA_06G254300,GLYMA_14G083100,GLYMA_12G187700,GLYMA_07G255400,GLYMA_14G212100,GLYMA_10G023300,GLYMA_17G112700,GLYMA_01G211900,GLYMA_10G106500,GLYMA_11G256200…
GO:MF	sequence-specific DNA binding	GO:0043565	0.00272377	2.56483	509	811	41	18837	GLYMA_07G262700,GLYMA_08G115300,GLYMA_13G337400,GLYMA_17G096700,GLYMA_06G265500,GLYMA_08G055900,GLYMA_03G232500,GLYMA_07G023300,GLYMA_02G010900,GLYMA_05G195200,GLYMA_05G027400,GLYMA_03G056900,GLYMA_01G042900,GLYMA_05G157000,GLYMA_03G224700,GLYMA_08G082400,GLYMA_12G212300,GLYMA_01G198900,GLYMA_03G219300,GLYMA_10G010300,GLYMA_10G010400,GLYMA_13G234700,GLYMA_01G143100,GLYMA_02G249800,GLYMA_05G053800…
GO:MF	transferase activity, transferring phosphorus-containing groups	GO:0016772	0.00272377	2.56483	1233	811	81	18837	GLYMA_01G182400,GLYMA_04G220400,GLYMA_16G200600,GLYMA_19G000700,GLYMA_06G036400,GLYMA_11G179600,GLYMA_14G083100,GLYMA_12G187700,GLYMA_07G255400,GLYMA_14G212100,GLYMA_10G023300,GLYMA_01G211900,GLYMA_20G170300,GLYMA_05G097300,GLYMA_07G151000,GLYMA_07G173100,GLYMA_11G087200,GLYMA_14G057400,GLYMA_11G223200,GLYMA_14G059100,GLYMA_05G150800,GLYMA_03G227300,GLYMA_05G159200,GLYMA_02G069400,GLYMA_08G020800…
GO:MF	protein serine/threonine kinase activity	GO:0004674	0.00310626	2.50776	584	811	45	18837	GLYMA_01G182400,GLYMA_06G036400,GLYMA_11G179600,GLYMA_14G083100,GLYMA_12G187700,GLYMA_07G255400,GLYMA_14G212100,GLYMA_10G023300,GLYMA_07G151000,GLYMA_07G173100,GLYMA_11G087200,GLYMA_11G223200,GLYMA_05G150800,GLYMA_11G204700,GLYMA_11G254000,GLYMA_16G144000,GLYMA_17G250800,GLYMA_01G007500,GLYMA_07G069000,GLYMA_07G085600,GLYMA_20G139900,GLYMA_13G056200,GLYMA_14G068700,GLYMA_15G003400,GLYMA_16G032700…
GO:MF	catalytic activity, acting on a protein	GO:0140096	0.00310626	2.50776	2011	811	120	18837	GLYMA_01G182400,GLYMA_03G036700,GLYMA_04G220400,GLYMA_08G147200,GLYMA_15G086200,GLYMA_18G282300,GLYMA_06G036400,GLYMA_11G179600,GLYMA_14G083100,GLYMA_12G187700,GLYMA_15G191600,GLYMA_07G255400,GLYMA_01G014700,GLYMA_14G212100,GLYMA_10G023300,GLYMA_01G211900,GLYMA_12G188900,GLYMA_05G097300,GLYMA_07G151000,GLYMA_07G173100,GLYMA_11G087200,GLYMA_14G195200,GLYMA_14G057400,GLYMA_11G223200,GLYMA_02G234300…
GO:MF	ATP binding	GO:0005524	0.00310626	2.50776	1654	811	102	18837	GLYMA_01G182400,GLYMA_04G220400,GLYMA_10G227400,GLYMA_11G242300,GLYMA_14G217400,GLYMA_15G070100,GLYMA_15G148500,GLYMA_18G014800,GLYMA_20G239800,GLYMA_06G036400,GLYMA_09G257900,GLYMA_11G179600,GLYMA_12G227000,GLYMA_14G083100,GLYMA_12G187700,GLYMA_07G255400,GLYMA_14G212100,GLYMA_10G023300,GLYMA_17G112700,GLYMA_01G211900,GLYMA_10G106500,GLYMA_11G256200,GLYMA_07G151000,GLYMA_07G173100,GLYMA_11G087200…
GO:MF	nucleotide binding	GO:0000166	0.00431355	2.36517	2195	811	128	18837	GLYMA_01G182400,GLYMA_04G220400,GLYMA_10G227400,GLYMA_11G242300,GLYMA_12G049700,GLYMA_14G217400,GLYMA_15G070100,GLYMA_15G148500,GLYMA_18G014800,GLYMA_20G239800,GLYMA_06G036400,GLYMA_09G257900,GLYMA_11G179600,GLYMA_12G227000,GLYMA_17G226700,GLYMA_06G254300,GLYMA_14G083100,GLYMA_12G187700,GLYMA_15G132800,GLYMA_07G255400,GLYMA_14G212100,GLYMA_10G023300,GLYMA_17G112700,GLYMA_01G211900,GLYMA_10G106500…
GO:MF	nucleoside phosphate binding	GO:1901265	0.00431355	2.36517	2195	811	128	18837	GLYMA_01G182400,GLYMA_04G220400,GLYMA_10G227400,GLYMA_11G242300,GLYMA_12G049700,GLYMA_14G217400,GLYMA_15G070100,GLYMA_15G148500,GLYMA_18G014800,GLYMA_20G239800,GLYMA_06G036400,GLYMA_09G257900,GLYMA_11G179600,GLYMA_12G227000,GLYMA_17G226700,GLYMA_06G254300,GLYMA_14G083100,GLYMA_12G187700,GLYMA_15G132800,GLYMA_07G255400,GLYMA_14G212100,GLYMA_10G023300,GLYMA_17G112700,GLYMA_01G211900,GLYMA_10G106500…
GO:MF	small molecule binding	GO:0036094	0.00666145	2.17643	2367	811	135	18837	GLYMA_01G182400,GLYMA_04G220400,GLYMA_07G153100,GLYMA_10G227400,GLYMA_11G242300,GLYMA_12G049700,GLYMA_13G231700,GLYMA_14G217400,GLYMA_15G070100,GLYMA_15G148500,GLYMA_18G014800,GLYMA_20G239800,GLYMA_06G036400,GLYMA_09G257900,GLYMA_11G179600,GLYMA_12G227000,GLYMA_17G226700,GLYMA_06G254300,GLYMA_14G083100,GLYMA_12G187700,GLYMA_15G132800,GLYMA_07G255400,GLYMA_14G212100,GLYMA_10G023300,GLYMA_17G112700…
GO:MF	cellulose synthase activity	GO:0016759	0.00666145	2.17643	23	811	6	18837	GLYMA_13G202500,GLYMA_06G069600,GLYMA_04G067900,GLYMA_15G275000,GLYMA_01G014000,GLYMA_11G010400
GO:MF	cellulose synthase (UDP-forming) activity	GO:0016760	0.00666145	2.17643	23	811	6	18837	GLYMA_13G202500,GLYMA_06G069600,GLYMA_04G067900,GLYMA_15G275000,GLYMA_01G014000,GLYMA_11G010400
GO:MF	drug binding	GO:0008144	0.00829649	2.08111	1771	811	105	18837	GLYMA_01G182400,GLYMA_04G220400,GLYMA_10G227400,GLYMA_11G242300,GLYMA_14G217400,GLYMA_15G070100,GLYMA_15G148500,GLYMA_18G014800,GLYMA_20G239800,GLYMA_06G036400,GLYMA_09G257900,GLYMA_11G179600,GLYMA_12G227000,GLYMA_14G083100,GLYMA_12G187700,GLYMA_07G255400,GLYMA_14G212100,GLYMA_10G023300,GLYMA_17G112700,GLYMA_01G211900,GLYMA_10G106500,GLYMA_11G256200,GLYMA_07G151000,GLYMA_07G173100,GLYMA_11G087200…
GO:MF	DNA binding	GO:0003677	0.00944002	2.02503	1381	811	85	18837	GLYMA_02G016100,GLYMA_05G063600,GLYMA_05G186700,GLYMA_05G200800,GLYMA_07G262700,GLYMA_08G100100,GLYMA_08G115300,GLYMA_10G016500,GLYMA_10G274600,GLYMA_13G337400,GLYMA_13G367700,GLYMA_17G096700,GLYMA_06G265500,GLYMA_08G055900,GLYMA_03G232500,GLYMA_07G023300,GLYMA_06G138100,GLYMA_18G052700,GLYMA_07G048200,GLYMA_10G106500,GLYMA_02G010900,GLYMA_13G325200,GLYMA_05G195200,GLYMA_09G185800,GLYMA_05G027400…
GO:MF	AT DNA binding	GO:0003680	0.0109616	1.96013	35	811	7	18837	GLYMA_01G198900,GLYMA_01G143100,GLYMA_02G249800,GLYMA_05G053800,GLYMA_10G008400,GLYMA_11G028800,GLYMA_18G220900
GO:MF	DNA-binding transcription factor activity	GO:0003700	0.0109616	1.96013	630	811	45	18837	GLYMA_02G016100,GLYMA_05G063600,GLYMA_05G186700,GLYMA_07G262700,GLYMA_08G115300,GLYMA_10G016500,GLYMA_10G274600,GLYMA_13G337400,GLYMA_17G096700,GLYMA_06G265500,GLYMA_08G055900,GLYMA_15G191600,GLYMA_03G232500,GLYMA_01G014700,GLYMA_07G023300,GLYMA_02G010900,GLYMA_05G027400,GLYMA_03G056900,GLYMA_05G157000,GLYMA_03G112400,GLYMA_03G224700,GLYMA_08G082400,GLYMA_09G072000,GLYMA_12G212300,GLYMA_13G236500…
GO:MF	anion binding	GO:0043168	0.0111922	1.95108	2325	811	131	18837	GLYMA_01G182400,GLYMA_04G220400,GLYMA_07G153100,GLYMA_10G227400,GLYMA_11G242300,GLYMA_12G049700,GLYMA_13G231700,GLYMA_14G217400,GLYMA_15G070100,GLYMA_15G148500,GLYMA_18G014800,GLYMA_20G239800,GLYMA_06G036400,GLYMA_09G257900,GLYMA_11G179600,GLYMA_12G227000,GLYMA_17G226700,GLYMA_06G254300,GLYMA_14G083100,GLYMA_12G187700,GLYMA_15G132800,GLYMA_07G255400,GLYMA_14G212100,GLYMA_10G023300,GLYMA_17G112700…
GO:MF	RNA polymerase II CTD heptapeptide repeat phosphatase activity	GO:0008420	0.0214315	1.66895	6	811	3	18837	GLYMA_18G282300,GLYMA_15G072000,GLYMA_08G257900
GO:MF	ubiquitin-protein transferase activator activity	GO:0097027	0.0214315	1.66895	6	811	3	18837	GLYMA_01G214500,GLYMA_05G051100,GLYMA_08G228100
GO:MF	ubiquitin-protein transferase regulator activity	GO:0055106	0.0214315	1.66895	6	811	3	18837	GLYMA_01G214500,GLYMA_05G051100,GLYMA_08G228100
GO:MF	purine ribonucleoside triphosphate binding	GO:0035639	0.0214315	1.66895	1873	811	107	18837	GLYMA_01G182400,GLYMA_04G220400,GLYMA_10G227400,GLYMA_11G242300,GLYMA_12G049700,GLYMA_14G217400,GLYMA_15G070100,GLYMA_15G148500,GLYMA_18G014800,GLYMA_20G239800,GLYMA_06G036400,GLYMA_09G257900,GLYMA_11G179600,GLYMA_12G227000,GLYMA_17G226700,GLYMA_14G083100,GLYMA_12G187700,GLYMA_07G255400,GLYMA_14G212100,GLYMA_10G023300,GLYMA_17G112700,GLYMA_01G211900,GLYMA_10G106500,GLYMA_11G256200,GLYMA_07G151000…
GO:MF	mannan synthase activity	GO:0051753	0.0260661	1.58392	2	811	2	18837	GLYMA_01G014000,GLYMA_11G010400
GO:MF	beta-1,4-mannosyltransferase activity	GO:0019187	0.0260661	1.58392	2	811	2	18837	GLYMA_01G014000,GLYMA_11G010400
GO:MF	transmembrane receptor protein serine/threonine kinase activity	GO:0004675	0.0324732	1.48847	137	811	14	18837	GLYMA_14G212100,GLYMA_10G023300,GLYMA_07G173100,GLYMA_05G150800,GLYMA_11G254000,GLYMA_17G250800,GLYMA_07G085600,GLYMA_16G032700,GLYMA_18G003000,GLYMA_07G234500,GLYMA_09G007200,GLYMA_09G191300,GLYMA_11G178300,GLYMA_15G078200
GO:MF	anaphase-promoting complex binding	GO:0010997	0.0326757	1.48577	7	811	3	18837	GLYMA_01G214500,GLYMA_05G051100,GLYMA_08G228100
GO:MF	transmembrane receptor protein kinase activity	GO:0019199	0.033052	1.4808	138	811	14	18837	GLYMA_14G212100,GLYMA_10G023300,GLYMA_07G173100,GLYMA_05G150800,GLYMA_11G254000,GLYMA_17G250800,GLYMA_07G085600,GLYMA_16G032700,GLYMA_18G003000,GLYMA_07G234500,GLYMA_09G007200,GLYMA_09G191300,GLYMA_11G178300,GLYMA_15G078200
GO:MF	transcription regulator activity	GO:0140110	0.0455543	1.34147	726	811	47	18837	GLYMA_02G016100,GLYMA_05G063600,GLYMA_05G186700,GLYMA_07G262700,GLYMA_08G115300,GLYMA_10G016500,GLYMA_10G274600,GLYMA_13G337400,GLYMA_13G367700,GLYMA_17G096700,GLYMA_06G265500,GLYMA_03G247300,GLYMA_08G055900,GLYMA_15G191600,GLYMA_03G232500,GLYMA_01G014700,GLYMA_07G023300,GLYMA_02G010900,GLYMA_05G027400,GLYMA_03G056900,GLYMA_05G157000,GLYMA_03G112400,GLYMA_03G224700,GLYMA_08G082400,GLYMA_09G072000…

## Sheet: Green
source	term_name	term_id	adjusted_p_value	negative_log10_of_adjusted_p_value	term_size	query_size	intersection_size	effective_domain_size	intersections
GO:MF	protein self-association	GO:0043621	7.82672e-34	33.1064	41	1033	34	18837	GLYMA_02G244300,GLYMA_02G252800,GLYMA_06G054700,GLYMA_07G200700,GLYMA_08G068700,GLYMA_14G063700,GLYMA_14G063800,GLYMA_19G011400,GLYMA_08G068800,GLYMA_16G206200,GLYMA_01G106800,GLYMA_04G054400,GLYMA_06G157800,GLYMA_07G200200,GLYMA_08G069000,GLYMA_08G212000,GLYMA_10G176400,GLYMA_13G071400,GLYMA_13G176500,GLYMA_14G100000,GLYMA_20G015900,GLYMA_15G264600,GLYMA_17G224900,GLYMA_04G208000,GLYMA_05G076500…
GO:MF	unfolded protein binding	GO:0051082	7.23908e-24	23.1403	162	1033	52	18837	GLYMA_02G244300,GLYMA_02G252800,GLYMA_06G054700,GLYMA_07G200700,GLYMA_08G068700,GLYMA_09G072100,GLYMA_11G140500,GLYMA_14G063700,GLYMA_14G063800,GLYMA_18G289100,GLYMA_19G011400,GLYMA_20G017200,GLYMA_08G068800,GLYMA_16G206200,GLYMA_01G106800,GLYMA_04G054400,GLYMA_06G157800,GLYMA_07G200200,GLYMA_08G069000,GLYMA_08G212000,GLYMA_10G176400,GLYMA_13G071400,GLYMA_13G176500,GLYMA_14G100000,GLYMA_15G077700…
GO:MF	chaperone binding	GO:0051087	1.70102e-07	6.76929	51	1033	17	18837	GLYMA_01G001000,GLYMA_09G072100,GLYMA_20G017200,GLYMA_09G146700,GLYMA_07G061500,GLYMA_15G077700,GLYMA_03G146100,GLYMA_06G289000,GLYMA_09G109200,GLYMA_15G180900,GLYMA_16G030000,GLYMA_18G186200,GLYMA_02G171100,GLYMA_06G189700,GLYMA_12G006600,GLYMA_12G117900,GLYMA_19G149300
GO:MF	ATPase activator activity	GO:0001671	6.25587e-05	4.20371	11	1033	7	18837	GLYMA_01G001000,GLYMA_03G146100,GLYMA_09G109200,GLYMA_02G171100,GLYMA_10G049900,GLYMA_13G137400,GLYMA_19G149300
GO:MF	ATPase regulator activity	GO:0060590	0.000156431	3.80568	17	1033	8	18837	GLYMA_01G001000,GLYMA_03G146100,GLYMA_09G109200,GLYMA_02G171100,GLYMA_10G049900,GLYMA_13G137400,GLYMA_19G149300,GLYMA_20G054400
GO:MF	protein binding	GO:0005515	0.000169221	3.77155	1402	1033	118	18837	GLYMA_01G001000,GLYMA_02G244300,GLYMA_02G252800,GLYMA_03G177700,GLYMA_06G054700,GLYMA_06G266800,GLYMA_07G200700,GLYMA_08G068700,GLYMA_08G227200,GLYMA_09G072100,GLYMA_10G180700,GLYMA_11G140500,GLYMA_13G138600,GLYMA_14G063700,GLYMA_14G063800,GLYMA_18G289100,GLYMA_19G011400,GLYMA_19G055900,GLYMA_20G017200,GLYMA_20G209800,GLYMA_13G121100,GLYMA_08G068800,GLYMA_10G242200,GLYMA_07G196000,GLYMA_10G048900…
GO:MF	heat shock protein binding	GO:0031072	0.00208684	2.68051	45	1033	11	18837	GLYMA_01G001000,GLYMA_11G140500,GLYMA_18G289100,GLYMA_10G242200,GLYMA_03G146100,GLYMA_09G109200,GLYMA_01G238600,GLYMA_02G171100,GLYMA_12G064000,GLYMA_13G254900,GLYMA_19G149300
GO:MF	Hsp90 protein binding	GO:0051879	0.00688422	2.16215	15	1033	6	18837	GLYMA_01G001000,GLYMA_10G242200,GLYMA_03G146100,GLYMA_09G109200,GLYMA_02G171100,GLYMA_19G149300
GO:MF	ubiquitin-like protein conjugating enzyme activity	GO:0061650	0.0227625	1.64278	50	1033	10	18837	GLYMA_13G040500,GLYMA_05G091100,GLYMA_07G240600,GLYMA_03G255400,GLYMA_10G096200,GLYMA_11G199400,GLYMA_14G205700,GLYMA_15G137000,GLYMA_16G014400,GLYMA_16G035000

## Sheet: Brown
source	term_name	term_id	adjusted_p_value	negative_log10_of_adjusted_p_value	term_size	query_size	intersection_size	effective_domain_size	intersections
GO:MF	ubiquitin-like protein transferase activity	GO:0019787	0.0337618	1.47157	368	2631	79	18837	GLYMA_07G132300,GLYMA_11G249000,GLYMA_13G329600,GLYMA_14G183000,GLYMA_17G113900,GLYMA_18G181200,GLYMA_19G208600,GLYMA_08G170400,GLYMA_04G055700,GLYMA_20G160900,GLYMA_19G149600,GLYMA_06G317700,GLYMA_12G112000,GLYMA_16G138300,GLYMA_04G045700,GLYMA_17G150900,GLYMA_01G043600,GLYMA_01G048700,GLYMA_01G097700,GLYMA_01G169700,GLYMA_01G178600,GLYMA_01G203300,GLYMA_02G108300,GLYMA_02G149800,GLYMA_02G236900…
GO:MF	ubiquitin-protein transferase activity	GO:0004842	0.0337618	1.47157	359	2631	77	18837	GLYMA_07G132300,GLYMA_11G249000,GLYMA_13G329600,GLYMA_14G183000,GLYMA_17G113900,GLYMA_18G181200,GLYMA_19G208600,GLYMA_08G170400,GLYMA_04G055700,GLYMA_20G160900,GLYMA_19G149600,GLYMA_06G317700,GLYMA_12G112000,GLYMA_16G138300,GLYMA_04G045700,GLYMA_17G150900,GLYMA_01G043600,GLYMA_01G048700,GLYMA_01G097700,GLYMA_01G169700,GLYMA_01G178600,GLYMA_01G203300,GLYMA_02G108300,GLYMA_02G149800,GLYMA_02G236900…

## Sheet: Blue
source	term_name	term_id	adjusted_p_value	negative_log10_of_adjusted_p_value	term_size	query_size	intersection_size	effective_domain_size	intersections
GO:MF	structural constituent of ribosome	GO:0003735	4.77262e-43	42.3212	359	2885	168	18837	GLYMA_01G047000,GLYMA_01G201000,GLYMA_01G209400,GLYMA_01G236600,GLYMA_02G004100,GLYMA_02G067400,GLYMA_02G170800,GLYMA_02G220000,GLYMA_02G239700,GLYMA_03G050300,GLYMA_03G107000,GLYMA_03G178000,GLYMA_03G193100,GLYMA_03G207500,GLYMA_03G211000,GLYMA_03G235000,GLYMA_03G241300,GLYMA_03G245300,GLYMA_04G002300,GLYMA_04G063000,GLYMA_04G111500,GLYMA_04G132900,GLYMA_04G139200,GLYMA_04G221400,GLYMA_04G224000…
GO:MF	structural molecule activity	GO:0005198	4.98268e-33	32.3025	440	2885	174	18837	GLYMA_01G047000,GLYMA_01G201000,GLYMA_01G209400,GLYMA_01G236600,GLYMA_02G001300,GLYMA_02G004100,GLYMA_02G067400,GLYMA_02G170800,GLYMA_02G220000,GLYMA_02G239700,GLYMA_03G050300,GLYMA_03G107000,GLYMA_03G178000,GLYMA_03G193100,GLYMA_03G207500,GLYMA_03G211000,GLYMA_03G235000,GLYMA_03G241300,GLYMA_03G245300,GLYMA_04G002300,GLYMA_04G063000,GLYMA_04G111500,GLYMA_04G132900,GLYMA_04G139200,GLYMA_04G221400…
GO:MF	RNA binding	GO:0003723	9.58297e-14	13.0185	926	2885	235	18837	GLYMA_01G201000,GLYMA_02G004100,GLYMA_02G019000,GLYMA_02G047100,GLYMA_02G064900,GLYMA_02G072700,GLYMA_02G077700,GLYMA_02G082300,GLYMA_02G155300,GLYMA_02G170800,GLYMA_02G233600,GLYMA_02G236700,GLYMA_02G239700,GLYMA_03G050300,GLYMA_03G152100,GLYMA_03G197100,GLYMA_03G198500,GLYMA_03G211000,GLYMA_03G235000,GLYMA_03G241300,GLYMA_03G248200,GLYMA_04G078700,GLYMA_04G208600,GLYMA_04G221400,GLYMA_04G222900…
GO:MF	rRNA binding	GO:0019843	1.82054e-06	5.7398	77	2885	33	18837	GLYMA_01G201000,GLYMA_02G170800,GLYMA_03G050300,GLYMA_03G241300,GLYMA_04G226500,GLYMA_04G226900,GLYMA_05G052300,GLYMA_05G081300,GLYMA_09G077600,GLYMA_09G138400,GLYMA_10G039900,GLYMA_13G217200,GLYMA_15G185000,GLYMA_17G046100,GLYMA_17G134800,GLYMA_18G105500,GLYMA_19G238600,GLYMA_19G238800,GLYMA_02G255600,GLYMA_02G272000,GLYMA_05G052400,GLYMA_14G006000,GLYMA_07G004900,GLYMA_10G197100,GLYMA_02G047800…
GO:MF	nutrient reservoir activity	GO:0045735	0.00119339	2.92322	29	2885	15	18837	GLYMA_08G200100,GLYMA_10G037100,GLYMA_10G246300,GLYMA_13G123500,GLYMA_13G288100,GLYMA_19G164800,GLYMA_19G164900,GLYMA_19G236600,GLYMA_20G146200,GLYMA_20G148200,GLYMA_02G145700,GLYMA_03G163500,GLYMA_20G148300,GLYMA_10G028300,GLYMA_11G209400
GO:MF	small ribosomal subunit rRNA binding	GO:0070181	0.00606995	2.21682	11	2885	8	18837	GLYMA_03G241300,GLYMA_05G052300,GLYMA_13G217200,GLYMA_17G134800,GLYMA_19G238600,GLYMA_19G238800,GLYMA_05G052400,GLYMA_03G241100
GO:MF	RNA polymerase III activity	GO:0001056	0.007575	2.12062	20	2885	11	18837	GLYMA_06G096400,GLYMA_07G084000,GLYMA_09G164200,GLYMA_09G192900,GLYMA_18G075300,GLYMA_18G281100,GLYMA_19G045500,GLYMA_03G218500,GLYMA_09G089900,GLYMA_10G234800,GLYMA_20G155900
GO:MF	translation factor activity, RNA binding	GO:0008135	0.0161474	1.7919	101	2885	30	18837	GLYMA_02G072700,GLYMA_02G236700,GLYMA_05G024200,GLYMA_06G170900,GLYMA_06G197300,GLYMA_10G140700,GLYMA_10G212900,GLYMA_13G073200,GLYMA_16G208600,GLYMA_18G284200,GLYMA_18G292300,GLYMA_20G089400,GLYMA_20G215000,GLYMA_09G275000,GLYMA_02G000200,GLYMA_02G097300,GLYMA_03G206400,GLYMA_06G269500,GLYMA_09G158100,GLYMA_09G248300,GLYMA_13G055200,GLYMA_14G205500,GLYMA_16G216100,GLYMA_17G135200,GLYMA_17G137600…
GO:MF	5'-3' RNA polymerase activity	GO:0034062	0.0161474	1.7919	53	2885	19	18837	GLYMA_05G189100,GLYMA_06G096400,GLYMA_07G084000,GLYMA_08G085100,GLYMA_09G066000,GLYMA_09G164200,GLYMA_09G192900,GLYMA_18G075300,GLYMA_18G281100,GLYMA_19G045500,GLYMA_06G198400,GLYMA_15G077800,GLYMA_03G088500,GLYMA_03G218500,GLYMA_08G263100,GLYMA_09G089900,GLYMA_10G234800,GLYMA_17G091500,GLYMA_20G155900
GO:MF	catalytic activity, acting on RNA	GO:0140098	0.0161474	1.7919	267	2885	64	18837	GLYMA_02G233600,GLYMA_04G078700,GLYMA_05G189100,GLYMA_06G096400,GLYMA_06G164800,GLYMA_07G084000,GLYMA_08G073700,GLYMA_08G085100,GLYMA_08G273200,GLYMA_09G066000,GLYMA_09G164200,GLYMA_09G192900,GLYMA_10G155000,GLYMA_10G214200,GLYMA_13G000800,GLYMA_17G046100,GLYMA_18G075300,GLYMA_18G281100,GLYMA_18G295600,GLYMA_19G182800,GLYMA_20G177400,GLYMA_04G059700,GLYMA_19G045500,GLYMA_11G073200,GLYMA_02G275700…
GO:MF	DNA-directed 5'-3' RNA polymerase activity	GO:0003899	0.0161474	1.7919	49	2885	18	18837	GLYMA_05G189100,GLYMA_06G096400,GLYMA_07G084000,GLYMA_08G085100,GLYMA_09G066000,GLYMA_09G164200,GLYMA_09G192900,GLYMA_18G075300,GLYMA_18G281100,GLYMA_19G045500,GLYMA_06G198400,GLYMA_15G077800,GLYMA_03G088500,GLYMA_03G218500,GLYMA_08G263100,GLYMA_09G089900,GLYMA_10G234800,GLYMA_20G155900
GO:MF	RNA polymerase activity	GO:0097747	0.0161474	1.7919	53	2885	19	18837	GLYMA_05G189100,GLYMA_06G096400,GLYMA_07G084000,GLYMA_08G085100,GLYMA_09G066000,GLYMA_09G164200,GLYMA_09G192900,GLYMA_18G075300,GLYMA_18G281100,GLYMA_19G045500,GLYMA_06G198400,GLYMA_15G077800,GLYMA_03G088500,GLYMA_03G218500,GLYMA_08G263100,GLYMA_09G089900,GLYMA_10G234800,GLYMA_17G091500,GLYMA_20G155900
GO:MF	translation regulator activity	GO:0045182	0.0161474	1.7919	104	2885	31	18837	GLYMA_02G072700,GLYMA_02G236700,GLYMA_05G024200,GLYMA_06G170900,GLYMA_06G197300,GLYMA_10G140700,GLYMA_10G212900,GLYMA_12G052400,GLYMA_13G073200,GLYMA_16G208600,GLYMA_18G284200,GLYMA_18G292300,GLYMA_20G089400,GLYMA_20G215000,GLYMA_09G275000,GLYMA_02G000200,GLYMA_02G097300,GLYMA_03G206400,GLYMA_06G269500,GLYMA_09G158100,GLYMA_09G248300,GLYMA_13G055200,GLYMA_14G205500,GLYMA_16G216100,GLYMA_17G135200…
GO:MF	endopeptidase regulator activity	GO:0061135	0.0161474	1.7919	45	2885	17	18837	GLYMA_01G095000,GLYMA_08G341000,GLYMA_08G341500,GLYMA_13G189500,GLYMA_14G038200,GLYMA_16G208900,GLYMA_16G212400,GLYMA_16G212500,GLYMA_18G231400,GLYMA_18G231500,GLYMA_20G045500,GLYMA_08G342300,GLYMA_12G234800,GLYMA_10G184600,GLYMA_20G205800,GLYMA_09G158700,GLYMA_05G220700
GO:MF	translation regulator activity, nucleic acid binding	GO:0090079	0.0199272	1.70055	103	2885	30	18837	GLYMA_02G072700,GLYMA_02G236700,GLYMA_05G024200,GLYMA_06G170900,GLYMA_06G197300,GLYMA_10G140700,GLYMA_10G212900,GLYMA_13G073200,GLYMA_16G208600,GLYMA_18G284200,GLYMA_18G292300,GLYMA_20G089400,GLYMA_20G215000,GLYMA_09G275000,GLYMA_02G000200,GLYMA_02G097300,GLYMA_03G206400,GLYMA_06G269500,GLYMA_09G158100,GLYMA_09G248300,GLYMA_13G055200,GLYMA_14G205500,GLYMA_16G216100,GLYMA_17G135200,GLYMA_17G137600…
GO:MF	peptidase regulator activity	GO:0061134	0.0219153	1.65925	47	2885	17	18837	GLYMA_01G095000,GLYMA_08G341000,GLYMA_08G341500,GLYMA_13G189500,GLYMA_14G038200,GLYMA_16G208900,GLYMA_16G212400,GLYMA_16G212500,GLYMA_18G231400,GLYMA_18G231500,GLYMA_20G045500,GLYMA_08G342300,GLYMA_12G234800,GLYMA_10G184600,GLYMA_20G205800,GLYMA_09G158700,GLYMA_05G220700
GO:MF	carbon-sulfur lyase activity	GO:0016846	0.0219153	1.65925	17	2885	9	18837	GLYMA_05G248600,GLYMA_08G035400,GLYMA_09G004300,GLYMA_17G086500,GLYMA_11G215100,GLYMA_18G041500,GLYMA_05G040400,GLYMA_13G001200,GLYMA_05G228500
GO:MF	nucleotidyltransferase activity	GO:0016779	0.0219153	1.65925	138	2885	37	18837	GLYMA_02G293600,GLYMA_05G189100,GLYMA_06G096400,GLYMA_07G084000,GLYMA_08G085100,GLYMA_09G066000,GLYMA_09G164200,GLYMA_09G192900,GLYMA_10G286400,GLYMA_14G019100,GLYMA_14G210700,GLYMA_17G002400,GLYMA_18G075300,GLYMA_18G281100,GLYMA_19G092300,GLYMA_19G045500,GLYMA_08G079500,GLYMA_16G091600,GLYMA_14G025300,GLYMA_14G013400,GLYMA_06G198400,GLYMA_15G077800,GLYMA_02G137000,GLYMA_03G088500,GLYMA_03G218500…
GO:MF	RNA polymerase II activity	GO:0001055	0.0219153	1.65925	11	2885	7	18837	GLYMA_06G096400,GLYMA_07G084000,GLYMA_09G066000,GLYMA_09G164200,GLYMA_09G192900,GLYMA_06G198400,GLYMA_20G155900
GO:MF	protein-glutamine N-methyltransferase activity	GO:0036009	0.027176	1.56581	4	2885	4	18837	GLYMA_06G164800,GLYMA_04G200700,GLYMA_11G237200,GLYMA_18G020000
GO:MF	peptidase inhibitor activity	GO:0030414	0.027176	1.56581	44	2885	16	18837	GLYMA_01G095000,GLYMA_08G341000,GLYMA_08G341500,GLYMA_13G189500,GLYMA_14G038200,GLYMA_16G208900,GLYMA_16G212400,GLYMA_16G212500,GLYMA_18G231400,GLYMA_18G231500,GLYMA_20G045500,GLYMA_08G342300,GLYMA_12G234800,GLYMA_10G184600,GLYMA_20G205800,GLYMA_09G158700
GO:MF	endopeptidase inhibitor activity	GO:0004866	0.027176	1.56581	44	2885	16	18837	GLYMA_01G095000,GLYMA_08G341000,GLYMA_08G341500,GLYMA_13G189500,GLYMA_14G038200,GLYMA_16G208900,GLYMA_16G212400,GLYMA_16G212500,GLYMA_18G231400,GLYMA_18G231500,GLYMA_20G045500,GLYMA_08G342300,GLYMA_12G234800,GLYMA_10G184600,GLYMA_20G205800,GLYMA_09G158700
GO:MF	histone-glutamine methyltransferase activity	GO:1990259	0.027176	1.56581	4	2885	4	18837	GLYMA_06G164800,GLYMA_04G200700,GLYMA_11G237200,GLYMA_18G020000
GO:MF	serine-type endopeptidase inhibitor activity	GO:0004867	0.0331954	1.47892	15	2885	8	18837	GLYMA_01G095000,GLYMA_08G341500,GLYMA_16G208900,GLYMA_18G231400,GLYMA_18G231500,GLYMA_10G184600,GLYMA_20G205800,GLYMA_09G158700
GO:MF	translation initiation factor activity	GO:0003743	0.0335352	1.4745	67	2885	21	18837	GLYMA_02G072700,GLYMA_02G236700,GLYMA_05G024200,GLYMA_06G197300,GLYMA_10G140700,GLYMA_16G208600,GLYMA_18G284200,GLYMA_18G292300,GLYMA_20G089400,GLYMA_20G215000,GLYMA_02G000200,GLYMA_02G097300,GLYMA_03G206400,GLYMA_06G269500,GLYMA_09G158100,GLYMA_13G055200,GLYMA_14G205500,GLYMA_18G024800,GLYMA_18G029500,GLYMA_18G133400,GLYMA_20G087400

## Sheet: Black
source	term_name	term_id	adjusted_p_value	negative_log10_of_adjusted_p_value	term_size	query_size	intersection_size	effective_domain_size	intersections
GO:MF	ADP binding	GO:0043531	0.000474816	3.32347	75	620	13	18837	GLYMA_03G037100,GLYMA_15G232800,GLYMA_13G195100,GLYMA_03G054100,GLYMA_13G193300,GLYMA_15G231500,GLYMA_15G233100,GLYMA_15G233400,GLYMA_15G230900,GLYMA_05G082200,GLYMA_03G043600,GLYMA_03G087600,GLYMA_13G194100
