# Supplementary material for: A seed germination transcriptomic study contrasting two soybean genotypes that differ in terms of their tolerance to the deleterious impacts of elevated temperatures during seed fill
Source: BMC Res Notes. 2019 Aug 19;12:522. doi: 10.1186/s13104-019-4559-7 (PMC6700996; doi:10.1186/s13104-019-4559-7)
Supplement: Supplementary file 10 — Additional file 10. Primer sequences used for qRT-PCR. [file 13104_2019_4559_MOESM10_ESM.xlsx]

## Sheet: Supplementary Table ___ primers
RT-PCR gene description	Forward sequence (3')	Reverse sequence (3')	Glyma.w82.a1 Gene model(s)	size (bps)	Notes
Heat Shock Protein 20 (multiple)	CTGATAAGCGGCGAGAGGA	TAGCATCGGTGTTGGCATTC	Glyma20g01930, Glyma04g05720, Glyma06g05740	132 bps	amplifies a conserved coding region of three homeolegous genes
cons14 (RT-PCR stability gene control)	CTTCCACCATGTCTGGTAAAGA	CTAGAAGGTGCAGTGCGTGTT	Glyma16g32510 / BU548932	100 bps	Plant Genome (2008) 1:44–54
UDP-glucosyl transferase 73B5	CAGTTTTTCAATGAAAGGTTGCTGG	ATCCCCAAAGTCATTCCAATTGTTC	Glyma20g35630, Glyma10g32010	93 bp	-
Kunitz Trypsin Inhibitor 1	TGGAGAGAGAGGGTCTACAAGC	TTAGACAGCACTAAACGCCTGA	Glyma01g10900/Glyma01G095000	196 bp	J Agric Food Chem. (2015) 63:1352-9
S-adenosyl-L-methionine-dependent methyltransferases superfamily protein	ACCACAAGAGGGTACTAGAGCTTG	GAATCTTGAGCCAGATACTTGTTG	Glyma17g18800	166 bp	-
